# Supplementary material for: The ESG performance influence mechanism analysis-based on empirical analysis
Source: PLoS One. 2024 May 14;19(5):e0295548. doi: 10.1371/journal.pone.0295548 (PMC11093350; doi:10.1371/journal.pone.0295548)
Supplement: S1 File — (ZIP) [file pone.0295548.s001.zip]

Archive with 14 entries (14 files):
- Bloomberg ESG.xlsx
- CEO.xlsx
- company ages.xlsx
- Enterprise size.xlsx
- Huazheng ESG.xlsx
- List.xlsx
- Number of board meetings.xlsx
- Number of independent directors.xlsx
- Number of shares held by management.xlsx
- ownship concentration.xlsx
- Roe.xlsx
- TobinQ_value.xlsx
- Total number of shares.xlsx
- Total_liabilitiestotal_assets.xlsx
