# Supplementary material for: The ESG performance influence mechanism analysis-based on empirical analysis
Source: PLoS One. 2024 May 14;19(5):e0295548. doi: 10.1371/journal.pone.0295548 (PMC11093350; doi:10.1371/journal.pone.0295548)
Supplement: S1 File — (ZIP) [file pone.0295548.s001.zip › Bloomberg ESG.xlsx]

## Sheet: Sheet1
id	year	ESG_pengbo	E_pengbo	S_pengbo	G_pengbo	IndustryName	IndustryCode	PROVINCECODE	PROVINCE	CITYCODE	CITY
1	2011	21.0945	6.1915	17.3519	39.6749	Monetary and financial services	J66	440000	Guangdong	440300	Shenzhen
1	2012	22.1809	6.1915	17.3519	42.9259	Monetary and financial services	J66	440000	Guangdong	440300	Shenzhen
1	2013	30.8017	21.4135	21.7352	49.1872	Monetary and financial services	J66	440000	Guangdong	440300	Shenzhen
1	2014	29.5745	16.3093	23.156	49.1872	Monetary and financial services	J66	440000	Guangdong	440300	Shenzhen
1	2015	38.8291	16.3093	20.9492	79.0789	Monetary and financial services	J66	440000	Guangdong	440300	Shenzhen
1	2016	39.6841	16.3093	23.5187	79.0789	Monetary and financial services	J66	440000	Guangdong	440300	Shenzhen
1	2017	39.6841	16.3093	23.5187	79.0789	Monetary and financial services	J66	440000	Guangdong	440300	Shenzhen
1	2018	45.3476	28.1788	28.6578	79.0789	Monetary and financial services	J66	440000	Guangdong	440300	Shenzhen
1	2019	41.3842	21.4135	23.5187	79.0789	Monetary and financial services	J66	440000	Guangdong	440300	Shenzhen
1	2020	42.7724	21.4135	27.6904	79.0789	Monetary and financial services	J66	440000	Guangdong	440300	Shenzhen
1	2021	52.6104	40.8336	35.4293	81.457	Monetary and financial services	J66	440000	Guangdong	440300	Shenzhen
2	2011	32.2402	17.6382	24.1536	54.8465	Real estate industry	K70	440000	Guangdong	440300	Shenzhen
2	2012	35.3486	24.4035	26.7231	54.8465	Real estate industry	K70	440000	Guangdong	440300	Shenzhen
2	2013	34.2621	25.2794	22.5816	54.8465	Real estate industry	K70	440000	Guangdong	440300	Shenzhen
2	2014	41.1126	21.8967	20.7678	80.5238	Real estate industry	K70	440000	Guangdong	440300	Shenzhen
2	2015	40.7202	17.6382	20.7678	83.5942	Real estate industry	K70	440000	Guangdong	440300	Shenzhen
2	2016	40.7202	17.6382	20.7678	83.5942	Real estate industry	K70	440000	Guangdong	440300	Shenzhen
2	2017	44.9653	32.9508	18.1983	83.5942	Real estate industry	K70	440000	Guangdong	440300	Shenzhen
2	2018	45.3073	32.9508	19.2261	83.5942	Real estate industry	K70	440000	Guangdong	440300	Shenzhen
2	2019	51.0713	36.3938	26.8138	89.8555	Real estate industry	K70	440000	Guangdong	440300	Shenzhen
2	2020	53.0631	36.6355	32.5574	89.8555	Real estate industry	K70	440000	Guangdong	440300	Shenzhen
2	2021	49.663	38.055	27.2068	83.5942	Real estate industry	K70	440000	Guangdong	440300	Shenzhen
6	2011	20.2998	0.4228	10.5502	49.8194	Real estate industry	K70	440000	Guangdong	440300	Shenzhen
6	2012	17.8553	0.7551	10.5502	42.1734	Real estate industry	K70	440000	Guangdong	440300	Shenzhen
6	2013	18.0062	0.7551	11.0036	42.1734	Real estate industry	K70	440000	Guangdong	440300	Shenzhen
6	2014	18.0062	0.7551	11.0036	42.1734	Real estate industry	K70	440000	Guangdong	440300	Shenzhen
6	2015	28.5082	1.933	10.6106	72.8176	Real estate industry	K70	440000	Guangdong	440300	Shenzhen
6	2016	30.5502	1.933	14.2382	75.3161	Real estate industry	K70	440000	Guangdong	440300	Shenzhen
6	2017	30.6408	1.933	14.2382	75.587	Real estate industry	K70	440000	Guangdong	440300	Shenzhen
6	2018	30.6408	1.933	14.2382	75.587	Real estate industry	K70	440000	Guangdong	440300	Shenzhen
6	2019	30.8017	2.4162	14.2382	75.587	Real estate industry	K70	440000	Guangdong	440300	Shenzhen
6	2020	31.6367	2.4162	14.2382	78.0855	Real estate industry	K70	440000	Guangdong	440300	Shenzhen
6	2021	30.671	2.4162	14.2382	75.1957	Real estate industry	K70	440000	Guangdong	440300	Shenzhen
8	2014	13.1979	0	7.3761	32.1493	Railway, Marine, aerospace and other transportation equipment manufacturing	C37	110000	Beijing	110000	Beijing
8	2015	25.7419	0	7.3761	69.6869	Railway, Marine, aerospace and other transportation equipment manufacturing	C37	110000	Beijing	110000	Beijing
8	2016	26.9389	0	7.8295	72.8176	Railway, Marine, aerospace and other transportation equipment manufacturing	C37	110000	Beijing	110000	Beijing
8	2017	26.104	0	7.8295	70.3191	Railway, Marine, aerospace and other transportation equipment manufacturing	C37	110000	Beijing	110000	Beijing
8	2018	25.0578	0	7.8295	67.1884	Railway, Marine, aerospace and other transportation equipment manufacturing	C37	110000	Beijing	110000	Beijing
8	2019	27.0999	0	11.4571	69.6869	Railway, Marine, aerospace and other transportation equipment manufacturing	C37	110000	Beijing	110000	Beijing
8	2020	28.1461	0	11.4571	72.8176	Railway, Marine, aerospace and other transportation equipment manufacturing	C37	110000	Beijing	110000	Beijing
8	2021	26.8987	0	7.8295	72.6972	Railway, Marine, aerospace and other transportation equipment manufacturing	C37	110000	Beijing	110000	Beijing
9	2011	21.185	7.5204	11.3966	44.5515	synthesis	S90	440000	Guangdong	440300	Shenzhen
9	2012	20.2796	7.1882	11.3966	42.1734	synthesis	S90	440000	Guangdong	440300	Shenzhen
9	2013	18.0264	0.4228	11.3966	42.1734	synthesis	S90	440000	Guangdong	440300	Shenzhen
9	2014	18.137	0.7551	11.3966	42.1734	synthesis	S90	440000	Guangdong	440300	Shenzhen
9	2015	25.6513	0.7551	11.6385	64.419	synthesis	S90	440000	Guangdong	440300	Shenzhen
9	2016	29.0313	10.9031	11.6385	64.419	synthesis	S90	440000	Guangdong	440300	Shenzhen
9	2017	27.1703	5.3156	11.6385	64.419	synthesis	S90	440000	Guangdong	440300	Shenzhen
9	2018	30.9929	17.8194	10.6106	64.419	synthesis	S90	440000	Guangdong	440300	Shenzhen
9	2019	31.9485	20.6886	10.6106	64.419	synthesis	S90	440000	Guangdong	440300	Shenzhen
9	2020	30.4597	16.2187	10.6106	64.419	synthesis	S90	440000	Guangdong	440300	Shenzhen
9	2021	34.2521	16.7925	10.6106	75.1957	synthesis	S90	440000	Guangdong	440300	Shenzhen
12	2011	22.9152	0.7551	14.8126	53.0704	Non-metallic mineral products industry	C30	440000	Guangdong	440300	Shenzhen
12	2012	24.8868	0.7551	14.8126	58.9705	Non-metallic mineral products industry	C30	440000	Guangdong	440300	Shenzhen
12	2013	24.8868	0.7551	14.8126	58.9705	Non-metallic mineral products industry	C30	440000	Guangdong	440300	Shenzhen
12	2014	25.2791	1.933	14.8126	58.9705	Non-metallic mineral products industry	C30	440000	Guangdong	440300	Shenzhen
12	2015	28.1662	3.6545	16.8682	63.8471	Non-metallic mineral products industry	C30	440000	Guangdong	440300	Shenzhen
12	2016	29.1822	4.1377	19.4377	63.8471	Non-metallic mineral products industry	C30	440000	Guangdong	440300	Shenzhen
12	2017	27.8141	2.4162	16.4752	64.419	Non-metallic mineral products industry	C30	440000	Guangdong	440300	Shenzhen
12	2018	31.6367	13.8931	16.4752	64.419	Non-metallic mineral products industry	C30	440000	Guangdong	440300	Shenzhen
12	2019	30.681	11.0239	16.4752	64.419	Non-metallic mineral products industry	C30	440000	Guangdong	440300	Shenzhen
12	2020	31.4858	13.0474	16.8682	64.419	Non-metallic mineral products industry	C30	440000	Guangdong	440300	Shenzhen
12	2021	39.5936	26.5781	16.8682	75.1957	Non-metallic mineral products industry	C30	440000	Guangdong	440300	Shenzhen
21	2011	23.0761	7.8526	16.2334	45.0632	Computer, communications and other electronic equipment manufacturing	C39	440000	Guangdong	440300	Shenzhen
21	2012	23.7702	7.8526	14.4196	48.9464	Computer, communications and other electronic equipment manufacturing	C39	440000	Guangdong	440300	Shenzhen
21	2013	21.7785	1.0873	15.2056	48.9464	Computer, communications and other electronic equipment manufacturing	C39	440000	Guangdong	440300	Shenzhen
21	2014	25.9632	1.0873	15.2056	61.469	Computer, communications and other electronic equipment manufacturing	C39	440000	Guangdong	440300	Shenzhen
21	2015	28.4478	1.0873	17.7751	66.3456	Computer, communications and other electronic equipment manufacturing	C39	440000	Guangdong	440300	Shenzhen
21	2016	28.639	1.0873	17.7751	66.9175	Computer, communications and other electronic equipment manufacturing	C39	440000	Guangdong	440300	Shenzhen
21	2017	28.1964	1.933	15.5985	66.9175	Computer, communications and other electronic equipment manufacturing	C39	440000	Guangdong	440300	Shenzhen
21	2018	29.3029	2.4162	18.4401	66.9175	Computer, communications and other electronic equipment manufacturing	C39	440000	Guangdong	440300	Shenzhen
21	2019	34.5136	19.8732	16.6264	66.9175	Computer, communications and other electronic equipment manufacturing	C39	440000	Guangdong	440300	Shenzhen
21	2020	34.8556	19.8732	17.6542	66.9175	Computer, communications and other electronic equipment manufacturing	C39	440000	Guangdong	440300	Shenzhen
21	2021	37.28	19.8732	16.6264	75.1957	Computer, communications and other electronic equipment manufacturing	C39	440000	Guangdong	440300	Shenzhen
25	2015	16.9802	0	3.2044	47.6219	Wholesale business	F51	440000	Guangdong	440300	Shenzhen
25	2016	16.9802	0	3.2044	47.6219	Wholesale business	F51	440000	Guangdong	440300	Shenzhen
25	2017	23.3075	0	3.2044	66.5563	Wholesale business	F51	440000	Guangdong	440300	Shenzhen
25	2018	23.3075	0	3.2044	66.5563	Wholesale business	F51	440000	Guangdong	440300	Shenzhen
25	2019	23.3075	0	3.2044	66.5563	Wholesale business	F51	440000	Guangdong	440300	Shenzhen
25	2020	23.3075	0	3.2044	66.5563	Wholesale business	F51	440000	Guangdong	440300	Shenzhen
25	2021	27.965	13.5307	3.6578	66.5563	Wholesale business	F51	440000	Guangdong	440300	Shenzhen
26	2011	21.9998	0	12.8174	53.0704	Retail business	F52	440000	Guangdong	440300	Shenzhen
26	2012	19.153	0	15.2056	42.1734	Retail business	F52	440000	Guangdong	440300	Shenzhen
26	2013	19.153	0	15.2056	42.1734	Retail business	F52	440000	Guangdong	440300	Shenzhen
26	2014	19.9477	0	15.2056	44.5515	Retail business	F52	440000	Guangdong	440300	Shenzhen
26	2015	21.3761	0	16.9891	47.05	Retail business	F52	440000	Guangdong	440300	Shenzhen
26	2016	21.5672	0	16.9891	47.6219	Retail business	F52	440000	Guangdong	440300	Shenzhen
26	2017	28.297	0	14.4196	70.3191	Retail business	F52	440000	Guangdong	440300	Shenzhen
26	2018	28.4378	0.4228	14.4196	70.3191	Retail business	F52	440000	Guangdong	440300	Shenzhen
26	2019	28.4378	0.4228	14.4196	70.3191	Retail business	F52	440000	Guangdong	440300	Shenzhen
26	2020	29.5544	1.2685	14.4196	72.8176	Retail business	F52	440000	Guangdong	440300	Shenzhen
26	2021	29.5544	1.2685	14.4196	72.8176	Retail business	F52	440000	Guangdong	440300	Shenzhen
27	2011	25.2289	2.8088	11.6385	61.1078	Electricity and heat production and supply industry	D44	440000	Guangdong	440300	Shenzhen
27	2012	25.8224	1.0873	8.8573	67.3691	Electricity and heat production and supply industry	D44	440000	Guangdong	440300	Shenzhen
27	2013	24.9371	7.8526	8.8573	57.9771	Electricity and heat production and supply industry	D44	440000	Guangdong	440300	Shenzhen
27	2014	28.8703	7.8526	8.8573	69.7471	Electricity and heat production and supply industry	D44	440000	Guangdong	440300	Shenzhen
27	2015	32.1497	14.6179	8.8573	72.8176	Electricity and heat production and supply industry	D44	440000	Guangdong	440300	Shenzhen
27	2016	32.1497	14.6179	8.8573	72.8176	Electricity and heat production and supply industry	D44	440000	Guangdong	440300	Shenzhen
27	2017	32.1497	14.6179	8.8573	72.8176	Electricity and heat production and supply industry	D44	440000	Guangdong	440300	Shenzhen
27	2018	31.3852	1.0873	20.1028	72.8176	Electricity and heat production and supply industry	D44	440000	Guangdong	440300	Shenzhen
27	2019	41.8972	29.4775	23.2769	72.8176	Electricity and heat production and supply industry	D44	440000	Guangdong	440300	Shenzhen
27	2020	43.386	32.3467	18.5913	79.0789	Electricity and heat production and supply industry	D44	440000	Guangdong	440300	Shenzhen
27	2021	46.0919	38.0852	18.5913	81.457	Electricity and heat production and supply industry	D44	440000	Guangdong	440300	Shenzhen
28	2011	22.7744	4.8022	18.8936	44.5515	Wholesale business	F51	440000	Guangdong	440300	Shenzhen
28	2012	23.046	11.5675	17.3216	40.1866	Wholesale business	F51	440000	Guangdong	440300	Shenzhen
28	2013	20.5211	2.4162	18.8936	40.1866	Wholesale business	F51	440000	Guangdong	440300	Shenzhen
28	2014	23.0359	9.9668	18.8936	40.1866	Wholesale business	F51	440000	Guangdong	440300	Shenzhen
28	2015	29.9769	1.933	24.0326	63.8471	Wholesale business	F51	440000	Guangdong	440300	Shenzhen
28	2016	28.1259	1.933	17.896	64.419	Wholesale business	F51	440000	Guangdong	440300	Shenzhen
28	2017	29.323	1.933	21.4933	64.419	Wholesale business	F51	440000	Guangdong	440300	Shenzhen
28	2018	27.4218	1.933	15.7799	64.419	Wholesale business	F51	440000	Guangdong	440300	Shenzhen
28	2019	30.5804	1.2685	25.9371	64.419	Wholesale business	F51	440000	Guangdong	440300	Shenzhen
28	2020	31.6367	9.8762	20.4958	64.419	Wholesale business	F51	440000	Guangdong	440300	Shenzhen
28	2021	39.8149	23.4068	20.7074	75.1957	Wholesale business	F51	440000	Guangdong	440300	Shenzhen
31	2011	31.1136	13.8629	10.6106	68.7237	Real estate industry	K70	440000	Guangdong	440300	Shenzhen
31	2012	21.6175	7.0976	10.6106	47.05	Real estate industry	K70	440000	Guangdong	440300	Shenzhen
31	2013	19.6962	1.933	10.6106	46.4479	Real estate industry	K70	440000	Guangdong	440300	Shenzhen
31	2014	23.4282	1.933	10.6106	57.6159	Real estate industry	K70	440000	Guangdong	440300	Shenzhen
31	2015	25.8928	1.933	13.1802	62.4323	Real estate industry	K70	440000	Guangdong	440300	Shenzhen
31	2016	27.291	2.4162	10.6106	68.6936	Real estate industry	K70	440000	Guangdong	440300	Shenzhen
31	2017	31.4757	2.4162	10.6106	81.2161	Real estate industry	K70	440000	Guangdong	440300	Shenzhen
31	2018	31.4757	2.4162	10.6106	81.2161	Real estate industry	K70	440000	Guangdong	440300	Shenzhen
31	2019	31.4757	2.4162	10.6106	81.2161	Real estate industry	K70	440000	Guangdong	440300	Shenzhen
31	2020	31.4757	2.4162	10.6106	81.2161	Real estate industry	K70	440000	Guangdong	440300	Shenzhen
31	2021	40.0161	23.5578	14.873	81.457	Real estate industry	K70	440000	Guangdong	440300	Shenzhen
35	2012	10.8037	0	2.5695	29.7712	Ecological protection and environmental management industry	N77	320000	Jiangsu	320600	Nantong
35	2013	10.8037	0	2.5695	29.7712	Ecological protection and environmental management industry	N77	320000	Jiangsu	320600	Nantong
35	2014	29.5443	28.3298	17.9565	42.2938	Ecological protection and environmental management industry	N77	320000	Jiangsu	320600	Nantong
35	2015	40.3279	31.199	18.9843	70.6803	Ecological protection and environmental management industry	N77	320000	Jiangsu	320600	Nantong
35	2016	40.2273	28.3298	21.5538	70.6803	Ecological protection and environmental management industry	N77	320000	Jiangsu	320600	Nantong
35	2017	39.3723	28.3298	18.9843	70.6803	Ecological protection and environmental management industry	N77	320000	Jiangsu	320600	Nantong
35	2018	41.5854	34.9743	18.9843	70.6803	Ecological protection and environmental management industry	N77	320000	Jiangsu	320600	Nantong
35	2019	42.4303	34.7327	21.7654	70.6803	Ecological protection and environmental management industry	N77	320000	Jiangsu	320600	Nantong
35	2020	42.712	35.5784	21.7654	70.6803	Ecological protection and environmental management industry	N77	320000	Jiangsu	320600	Nantong
35	2021	45.3878	41.8001	17.6542	76.5804	Ecological protection and environmental management industry	N77	320000	Jiangsu	320600	Nantong
39	2011	24.2732	17.6382	20.2237	34.9187	Metal products industry	C33	440000	Guangdong	440300	Shenzhen
39	2012	25.0679	17.6382	20.2237	37.2968	Metal products industry	C33	440000	Guangdong	440300	Shenzhen
39	2013	39.5131	17.6382	20.2237	80.5238	Metal products industry	C33	440000	Guangdong	440300	Shenzhen
39	2014	39.5131	17.6382	20.2237	80.5238	Metal products industry	C33	440000	Guangdong	440300	Shenzhen
39	2015	40.5593	17.6382	20.8585	83.0223	Metal products industry	C33	440000	Guangdong	440300	Shenzhen
39	2016	40.5593	17.6382	20.8585	83.0223	Metal products industry	C33	440000	Guangdong	440300	Shenzhen
39	2017	47.5505	38.0248	21.4631	83.0223	Metal products industry	C33	440000	Guangdong	440300	Shenzhen
39	2018	49.4719	38.0852	20.8888	89.2836	Metal products industry	C33	440000	Guangdong	440300	Shenzhen
39	2019	50.9405	40.9242	22.4607	89.2836	Metal products industry	C33	440000	Guangdong	440300	Shenzhen
39	2020	51.7956	40.9242	25.0302	89.2836	Metal products industry	C33	440000	Guangdong	440300	Shenzhen
39	2021	51.2725	40.9242	23.4583	89.2836	Metal products industry	C33	440000	Guangdong	440300	Shenzhen
46	2011	23.388	16.3093	9.0992	44.6719	Other financial industries	J69	110000	Beijing	110000	Beijing
46	2012	28.82	16.3093	8.555	61.469	Other financial industries	J69	110000	Beijing	110000	Beijing
46	2013	31.8378	16.3093	11.6989	67.3691	Other financial industries	J69	110000	Beijing	110000	Beijing
46	2014	29.8662	16.3093	8.555	64.5996	Other financial industries	J69	110000	Beijing	110000	Beijing
46	2015	35.0367	16.3093	15.8404	72.8176	Other financial industries	J69	110000	Beijing	110000	Beijing
46	2016	32.6124	16.3093	8.555	72.8176	Other financial industries	J69	110000	Beijing	110000	Beijing
46	2017	32.4816	16.3093	8.162	72.8176	Other financial industries	J69	110000	Beijing	110000	Beijing
46	2018	32.4816	16.3093	8.162	72.8176	Other financial industries	J69	110000	Beijing	110000	Beijing
46	2019	32.4816	16.3093	8.162	72.8176	Other financial industries	J69	110000	Beijing	110000	Beijing
46	2020	32.4816	16.3093	8.162	72.8176	Other financial industries	J69	110000	Beijing	110000	Beijing
46	2021	33.2763	16.3093	8.162	75.1957	Other financial industries	J69	110000	Beijing	110000	Beijing
50	2011	17.4228	0.4228	3.6578	48.0734	Computer, communications and other electronic equipment manufacturing	C39	440000	Guangdong	440300	Shenzhen
50	2012	26.5265	1.0873	21.5538	56.8332	Computer, communications and other electronic equipment manufacturing	C39	440000	Guangdong	440300	Shenzhen
50	2013	42.6617	33.2226	21.0097	73.6303	Computer, communications and other electronic equipment manufacturing	C39	440000	Guangdong	440300	Shenzhen
50	2014	36.0225	22.7122	16.8682	68.3624	Computer, communications and other electronic equipment manufacturing	C39	440000	Guangdong	440300	Shenzhen
50	2015	41.4546	22.7122	23.0048	78.5069	Computer, communications and other electronic equipment manufacturing	C39	440000	Guangdong	440300	Shenzhen
50	2016	42.5008	22.7122	25.5744	79.0789	Computer, communications and other electronic equipment manufacturing	C39	440000	Guangdong	440300	Shenzhen
50	2017	44.1505	29.4775	23.7606	79.0789	Computer, communications and other electronic equipment manufacturing	C39	440000	Guangdong	440300	Shenzhen
50	2018	42.7522	21.6853	27.3579	79.0789	Computer, communications and other electronic equipment manufacturing	C39	440000	Guangdong	440300	Shenzhen
50	2019	43.5469	25.068	26.3603	79.0789	Computer, communications and other electronic equipment manufacturing	C39	440000	Guangdong	440300	Shenzhen
50	2020	42.7019	22.531	26.3603	79.0789	Computer, communications and other electronic equipment manufacturing	C39	440000	Guangdong	440300	Shenzhen
50	2021	43.4966	22.531	26.3603	81.457	Computer, communications and other electronic equipment manufacturing	C39	440000	Guangdong	440300	Shenzhen
55	2015	21.8791	0	10.399	55.1174	Metal products industry	C33	440000	Guangdong	440300	Shenzhen
55	2016	23.8507	0	10.399	61.0175	Metal products industry	C33	440000	Guangdong	440300	Shenzhen
55	2017	25.7016	0	10.399	66.5563	Metal products industry	C33	440000	Guangdong	440300	Shenzhen
55	2018	26.6472	0.4228	12.8174	66.5563	Metal products industry	C33	440000	Guangdong	440300	Shenzhen
55	2019	28.7396	0.4228	12.8174	72.8176	Metal products industry	C33	440000	Guangdong	440300	Shenzhen
55	2020	29.8159	1.0873	15.3869	72.8176	Metal products industry	C33	440000	Guangdong	440300	Shenzhen
55	2021	34.1716	18.061	15.3869	68.9344	Metal products industry	C33	440000	Guangdong	440300	Shenzhen
59	2011	14.0931	0	0	42.1734	Petroleum processing, coking and nuclear fuel processing industries	C25	210000	Liaoning	211100	Panjin
59	2012	20.9737	7.8526	12.8174	42.1734	Petroleum processing, coking and nuclear fuel processing industries	C25	210000	Liaoning	211100	Panjin
59	2013	16.3364	0	6.7412	42.1734	Petroleum processing, coking and nuclear fuel processing industries	C25	210000	Liaoning	211100	Panjin
59	2014	12.1517	0	6.7412	29.6508	Petroleum processing, coking and nuclear fuel processing industries	C25	210000	Liaoning	211100	Panjin
59	2015	17.3423	0	7.3761	44.5515	Petroleum processing, coking and nuclear fuel processing industries	C25	210000	Liaoning	211100	Panjin
59	2016	17.3423	0	7.3761	44.5515	Petroleum processing, coking and nuclear fuel processing industries	C25	210000	Liaoning	211100	Panjin
59	2017	23.9815	0	7.3761	64.419	Petroleum processing, coking and nuclear fuel processing industries	C25	210000	Liaoning	211100	Panjin
59	2018	23.9815	0	7.3761	64.419	Petroleum processing, coking and nuclear fuel processing industries	C25	210000	Liaoning	211100	Panjin
59	2019	23.9815	0	7.3761	64.419	Petroleum processing, coking and nuclear fuel processing industries	C25	210000	Liaoning	211100	Panjin
59	2020	23.9815	0	7.3761	64.419	Petroleum processing, coking and nuclear fuel processing industries	C25	210000	Liaoning	211100	Panjin
59	2021	36.5154	24.5545	9.6433	75.1957	Petroleum processing, coking and nuclear fuel processing industries	C25	210000	Liaoning	211100	Panjin
60	2011	26.6472	7.8526	10.6106	61.3486	Nonferrous metal smelting and rolling industry	C32	440000	Guangdong	440300	Shenzhen
60	2012	20.2394	7.8526	10.6106	42.1734	Nonferrous metal smelting and rolling industry	C32	440000	Guangdong	440300	Shenzhen
60	2013	17.9861	1.0873	10.6106	42.1734	Nonferrous metal smelting and rolling industry	C32	440000	Guangdong	440300	Shenzhen
60	2014	17.9861	1.0873	10.6106	42.1734	Nonferrous metal smelting and rolling industry	C32	440000	Guangdong	440300	Shenzhen
60	2015	24.7058	1.0873	10.6106	62.2818	Nonferrous metal smelting and rolling industry	C32	440000	Guangdong	440300	Shenzhen
60	2016	27.462	1.5705	7.8295	72.8176	Nonferrous metal smelting and rolling industry	C32	440000	Guangdong	440300	Shenzhen
60	2017	28.3271	7.309	7.8295	69.6869	Nonferrous metal smelting and rolling industry	C32	440000	Guangdong	440300	Shenzhen
60	2018	30.3289	10.1782	7.8295	72.8176	Nonferrous metal smelting and rolling industry	C32	440000	Guangdong	440300	Shenzhen
60	2019	32.7029	11.0239	7.8295	79.0789	Nonferrous metal smelting and rolling industry	C32	440000	Guangdong	440300	Shenzhen
60	2020	33.045	11.0239	8.8573	79.0789	Nonferrous metal smelting and rolling industry	C32	440000	Guangdong	440300	Shenzhen
60	2021	38.3462	24.5545	8.8573	81.457	Nonferrous metal smelting and rolling industry	C32	440000	Guangdong	440300	Shenzhen
61	2011	23.0761	1.2685	8.8573	58.9705	Business service industry	L72	440000	Guangdong	440300	Shenzhen
61	2012	25.8827	1.2685	8.8573	67.3691	Business service industry	L72	440000	Guangdong	440300	Shenzhen
61	2013	25.8827	1.2685	8.8573	67.3691	Business service industry	L72	440000	Guangdong	440300	Shenzhen
61	2014	26.0437	1.7517	8.8573	67.3691	Business service industry	L72	440000	Guangdong	440300	Shenzhen
61	2015	27.8644	1.7517	8.8573	72.8176	Business service industry	L72	440000	Guangdong	440300	Shenzhen
61	2016	27.8644	1.7517	8.8573	72.8176	Business service industry	L72	440000	Guangdong	440300	Shenzhen
61	2017	27.8644	1.7517	8.8573	72.8176	Business service industry	L72	440000	Guangdong	440300	Shenzhen
61	2018	28.7899	1.7517	11.6385	72.8176	Business service industry	L72	440000	Guangdong	440300	Shenzhen
61	2019	29.484	2.4162	13.0593	72.8176	Business service industry	L72	440000	Guangdong	440300	Shenzhen
61	2020	31.5361	2.4162	19.2261	72.8176	Business service industry	L72	440000	Guangdong	440300	Shenzhen
61	2021	32.5219	2.4162	19.8005	75.1957	Business service industry	L72	440000	Guangdong	440300	Shenzhen
62	2015	19.6359	0	6.7412	52.047	Wholesale business	F51	440000	Guangdong	440300	Shenzhen
62	2016	19.8471	0	7.3761	52.047	Wholesale business	F51	440000	Guangdong	440300	Shenzhen
62	2017	22.7442	0	7.3761	60.7164	Wholesale business	F51	440000	Guangdong	440300	Shenzhen
62	2018	22.7442	0	7.3761	60.7164	Wholesale business	F51	440000	Guangdong	440300	Shenzhen
62	2019	22.7442	0	7.3761	60.7164	Wholesale business	F51	440000	Guangdong	440300	Shenzhen
62	2020	22.7442	0	7.3761	60.7164	Wholesale business	F51	440000	Guangdong	440300	Shenzhen
62	2021	22.7442	0	7.3761	60.7164	Wholesale business	F51	440000	Guangdong	440300	Shenzhen
63	2011	31.194	16.7925	8.6457	68.0012	Computer, communications and other electronic equipment manufacturing	C39	440000	Guangdong	440300	Shenzhen
63	2012	35.7208	16.7925	9.6735	80.5238	Computer, communications and other electronic equipment manufacturing	C39	440000	Guangdong	440300	Shenzhen
63	2013	37.0989	16.7925	13.815	80.5238	Computer, communications and other electronic equipment manufacturing	C39	440000	Guangdong	440300	Shenzhen
63	2014	31.7272	17.6382	20.2237	57.2246	Computer, communications and other electronic equipment manufacturing	C39	440000	Guangdong	440300	Shenzhen
63	2015	47.9328	34.2495	25.8162	83.5942	Computer, communications and other electronic equipment manufacturing	C39	440000	Guangdong	440300	Shenzhen
63	2016	49.7234	32.9508	26.2092	89.8555	Computer, communications and other electronic equipment manufacturing	C39	440000	Guangdong	440300	Shenzhen
63	2017	51.0512	32.9508	30.1995	89.8555	Computer, communications and other electronic equipment manufacturing	C39	440000	Guangdong	440300	Shenzhen
63	2018	50.8701	35.5482	27.0556	89.8555	Computer, communications and other electronic equipment manufacturing	C39	440000	Guangdong	440300	Shenzhen
63	2019	55.1957	44.1558	31.4389	89.8555	Computer, communications and other electronic equipment manufacturing	C39	440000	Guangdong	440300	Shenzhen
63	2020	57.1572	45.8774	35.6106	89.8555	Computer, communications and other electronic equipment manufacturing	C39	440000	Guangdong	440300	Shenzhen
63	2021	57.8815	47.2969	36.3664	89.8555	Computer, communications and other electronic equipment manufacturing	C39	440000	Guangdong	440300	Shenzhen
65	2011	9.9085	0	0	29.6508	Civil engineering construction industry	E48	110000	Beijing	110000	Beijing
65	2012	19.3441	1.933	13.8452	42.1734	Civil engineering construction industry	E48	110000	Beijing	110000	Beijing
65	2013	17.9559	1.933	9.6735	42.1734	Civil engineering construction industry	E48	110000	Beijing	110000	Beijing
65	2014	17.9559	1.933	9.6735	42.1734	Civil engineering construction industry	E48	110000	Beijing	110000	Beijing
65	2015	22.9756	2.4464	15.6288	50.7526	Civil engineering construction industry	E48	110000	Beijing	110000	Beijing
65	2016	33.4373	17.1549	21.7654	61.2884	Civil engineering construction industry	E48	110000	Beijing	110000	Beijing
65	2017	32.6426	16.3093	20.2237	61.2884	Civil engineering construction industry	E48	110000	Beijing	110000	Beijing
65	2018	32.6426	16.3093	20.2237	61.2884	Civil engineering construction industry	E48	110000	Beijing	110000	Beijing
65	2019	32.6426	16.3093	20.2237	61.2884	Civil engineering construction industry	E48	110000	Beijing	110000	Beijing
65	2020	32.6426	16.3093	20.2237	61.2884	Civil engineering construction industry	E48	110000	Beijing	110000	Beijing
65	2021	36.2438	16.3093	20.2237	72.065	Civil engineering construction industry	E48	110000	Beijing	110000	Beijing
66	2011	19.4548	0	0	58.2179	Computer, communications and other electronic equipment manufacturing	C39	440000	Guangdong	440300	Shenzhen
66	2012	21.9294	1.0873	18.1681	46.4479	Computer, communications and other electronic equipment manufacturing	C39	440000	Guangdong	440300	Shenzhen
66	2013	21.9294	1.0873	18.1681	46.4479	Computer, communications and other electronic equipment manufacturing	C39	440000	Guangdong	440300	Shenzhen
66	2014	21.4566	1.0873	16.7473	46.4479	Computer, communications and other electronic equipment manufacturing	C39	440000	Guangdong	440300	Shenzhen
66	2015	27.6129	1.0873	17.7751	63.8471	Computer, communications and other electronic equipment manufacturing	C39	440000	Guangdong	440300	Shenzhen
66	2016	27.6129	1.0873	17.7751	63.8471	Computer, communications and other electronic equipment manufacturing	C39	440000	Guangdong	440300	Shenzhen
66	2017	30.2283	8.215	11.6385	70.6803	Computer, communications and other electronic equipment manufacturing	C39	440000	Guangdong	440300	Shenzhen
66	2018	29.8562	7.0976	11.6385	70.6803	Computer, communications and other electronic equipment manufacturing	C39	440000	Guangdong	440300	Shenzhen
66	2019	30.0171	13.8629	11.6385	64.419	Computer, communications and other electronic equipment manufacturing	C39	440000	Guangdong	440300	Shenzhen
66	2020	36.3243	29.1755	15.266	64.419	Computer, communications and other electronic equipment manufacturing	C39	440000	Guangdong	440300	Shenzhen
66	2021	40.3984	29.1755	16.6868	75.1957	Computer, communications and other electronic equipment manufacturing	C39	440000	Guangdong	440300	Shenzhen
69	2011	23.0761	1.2685	12.3942	55.4485	Real estate industry	K70	440000	Guangdong	440300	Shenzhen
69	2012	22.2815	1.2685	12.3942	53.0704	Real estate industry	K70	440000	Guangdong	440300	Shenzhen
69	2013	18.9317	1.2685	12.3942	43.0464	Real estate industry	K70	440000	Guangdong	440300	Shenzhen
69	2014	22.2815	1.2685	12.3942	53.0704	Real estate industry	K70	440000	Guangdong	440300	Shenzhen
69	2015	30.9828	3.2619	14.208	75.3161	Real estate industry	K70	440000	Guangdong	440300	Shenzhen
69	2016	30.9828	3.2619	14.208	75.3161	Real estate industry	K70	440000	Guangdong	440300	Shenzhen
69	2017	33.8497	4.9834	15.1753	81.2161	Real estate industry	K70	440000	Guangdong	440300	Shenzhen
69	2018	33.7994	3.2619	16.7473	81.2161	Real estate industry	K70	440000	Guangdong	440300	Shenzhen
69	2019	33.7994	3.2619	16.7473	81.2161	Real estate industry	K70	440000	Guangdong	440300	Shenzhen
69	2020	33.2763	3.2619	15.1753	81.2161	Real estate industry	K70	440000	Guangdong	440300	Shenzhen
69	2021	34.7752	3.2619	28.1137	72.8176	Real estate industry	K70	440000	Guangdong	440300	Shenzhen
78	2015	24.6253	1.933	7.3761	64.419	Retail business	F52	440000	Guangdong	440300	Shenzhen
78	2016	24.6253	1.933	7.3761	64.419	Retail business	F52	440000	Guangdong	440300	Shenzhen
78	2017	24.6253	1.933	7.3761	64.419	Retail business	F52	440000	Guangdong	440300	Shenzhen
78	2018	24.1324	0	7.8295	64.419	Retail business	F52	440000	Guangdong	440300	Shenzhen
78	2019	24.1324	0	7.8295	64.419	Retail business	F52	440000	Guangdong	440300	Shenzhen
78	2020	23.9413	0	7.8295	63.8471	Retail business	F52	440000	Guangdong	440300	Shenzhen
78	2021	27.7336	0	7.8295	75.1957	Retail business	F52	440000	Guangdong	440300	Shenzhen
88	2011	20.0181	1.2383	11.7896	46.9296	Road transport industry	G54	440000	Guangdong	440300	Shenzhen
88	2012	19.5654	1.2383	12.8174	44.5515	Road transport industry	G54	440000	Guangdong	440300	Shenzhen
88	2013	19.4045	0.7551	12.8174	44.5515	Road transport industry	G54	440000	Guangdong	440300	Shenzhen
88	2014	19.4045	0.7551	12.8174	44.5515	Road transport industry	G54	440000	Guangdong	440300	Shenzhen
88	2015	26.5265	1.0873	8.6457	69.6869	Road transport industry	G54	440000	Guangdong	440300	Shenzhen
88	2016	27.5727	1.0873	8.6457	72.8176	Road transport industry	G54	440000	Guangdong	440300	Shenzhen
88	2017	28.6993	1.0873	12.0314	72.8176	Road transport industry	G54	440000	Guangdong	440300	Shenzhen
88	2018	28.6993	1.0873	12.0314	72.8176	Road transport industry	G54	440000	Guangdong	440300	Shenzhen
88	2019	28.6993	1.0873	12.0314	72.8176	Road transport industry	G54	440000	Guangdong	440300	Shenzhen
88	2020	28.6993	1.0873	12.0314	72.8176	Road transport industry	G54	440000	Guangdong	440300	Shenzhen
88	2021	28.4478	1.0873	8.8875	75.1957	Road transport industry	G54	440000	Guangdong	440300	Shenzhen
89	2011	15.4109	2.1444	12.0012	32.0289	Air transport industry	G56	440000	Guangdong	440300	Shenzhen
89	2012	11.7191	0	7.8295	27.2727	Air transport industry	G56	440000	Guangdong	440300	Shenzhen
89	2013	12.876	1.0873	7.8295	29.6508	Air transport industry	G56	440000	Guangdong	440300	Shenzhen
89	2014	12.876	1.0873	7.8295	29.6508	Air transport industry	G56	440000	Guangdong	440300	Shenzhen
89	2015	25.1987	1.0873	9.9456	64.419	Air transport industry	G56	440000	Guangdong	440300	Shenzhen
89	2016	26.9591	1.0873	12.7267	66.9175	Air transport industry	G56	440000	Guangdong	440300	Shenzhen
89	2017	26.2549	1.0873	10.6106	66.9175	Air transport industry	G56	440000	Guangdong	440300	Shenzhen
89	2018	41.9475	30.7762	28.0532	66.9175	Air transport industry	G56	440000	Guangdong	440300	Shenzhen
89	2019	34.3024	18.9067	16.9589	66.9175	Air transport industry	G56	440000	Guangdong	440300	Shenzhen
89	2020	34.7852	21.3531	15.9613	66.9175	Air transport industry	G56	440000	Guangdong	440300	Shenzhen
89	2021	36.5054	21.3531	12.8174	75.1957	Air transport industry	G56	440000	Guangdong	440300	Shenzhen
90	2011	28.2265	0.7551	11.6385	72.1252	Civil engineering construction industry	E48	440000	Guangdong	440300	Shenzhen
90	2012	27.4318	0.7551	11.6385	69.7471	Civil engineering construction industry	E48	440000	Guangdong	440300	Shenzhen
90	2013	26.0437	0.7551	7.4667	69.7471	Civil engineering construction industry	E48	440000	Guangdong	440300	Shenzhen
90	2014	27.4318	0.7551	11.6385	69.7471	Civil engineering construction industry	E48	440000	Guangdong	440300	Shenzhen
90	2015	29.0816	2.4162	12.4244	72.2456	Civil engineering construction industry	E48	440000	Guangdong	440300	Shenzhen
90	2016	29.0816	2.4162	12.4244	72.2456	Civil engineering construction industry	E48	440000	Guangdong	440300	Shenzhen
90	2017	30.7816	2.4162	16.9589	72.8176	Civil engineering construction industry	E48	440000	Guangdong	440300	Shenzhen
90	2018	30.7816	2.4162	16.9589	72.8176	Civil engineering construction industry	E48	440000	Guangdong	440300	Shenzhen
90	2019	31.1236	2.4162	17.9867	72.8176	Civil engineering construction industry	E48	440000	Guangdong	440300	Shenzhen
90	2020	32.5521	1.5705	23.1258	72.8176	Civil engineering construction industry	E48	440000	Guangdong	440300	Shenzhen
90	2021	33.8698	1.5705	24.6977	75.1957	Civil engineering construction industry	E48	440000	Guangdong	440300	Shenzhen
100	2011	26.436	9.1815	17.7146	52.3179	Computer, communications and other electronic equipment manufacturing	C39	440000	Guangdong	441300	Huizhou
100	2012	23.6697	9.1815	14.5707	47.1704	Computer, communications and other electronic equipment manufacturing	C39	440000	Guangdong	441300	Huizhou
100	2013	26.9792	9.1815	18.7122	52.95	Computer, communications and other electronic equipment manufacturing	C39	440000	Guangdong	441300	Huizhou
100	2014	22.7945	9.1815	18.7122	40.4275	Computer, communications and other electronic equipment manufacturing	C39	440000	Guangdong	441300	Huizhou
100	2015	38.2155	16.7925	24.9093	72.8176	Computer, communications and other electronic equipment manufacturing	C39	440000	Guangdong	441300	Huizhou
100	2016	46.1624	29.2057	30.0786	79.0789	Computer, communications and other electronic equipment manufacturing	C39	440000	Guangdong	441300	Huizhou
100	2017	50.2465	45.6056	25.9371	79.0789	Computer, communications and other electronic equipment manufacturing	C39	440000	Guangdong	441300	Huizhou
100	2018	50.8198	47.3271	25.9371	79.0789	Computer, communications and other electronic equipment manufacturing	C39	440000	Guangdong	441300	Huizhou
100	2019	50.337	42.7363	29.081	79.0789	Computer, communications and other electronic equipment manufacturing	C39	440000	Guangdong	441300	Huizhou
100	2020	51.2423	44.4579	30.0786	79.0789	Computer, communications and other electronic equipment manufacturing	C39	440000	Guangdong	441300	Huizhou
100	2021	47.5003	29.2057	34.4921	78.6875	Computer, communications and other electronic equipment manufacturing	C39	440000	Guangdong	441300	Huizhou
156	2012	17.1914	1.933	7.3761	42.1734	Radio, television, film and video recording	R86	330000	Zhejiang	330100	Hangzhou
156	2013	22.1306	16.3093	7.8295	42.1734	Radio, television, film and video recording	R86	330000	Zhejiang	330100	Hangzhou
156	2014	22.1306	16.3093	7.8295	42.1734	Radio, television, film and video recording	R86	330000	Zhejiang	330100	Hangzhou
156	2015	29.5644	16.3093	7.8295	64.419	Radio, television, film and video recording	R86	330000	Zhejiang	330100	Hangzhou
156	2016	30.9124	16.7925	11.3966	64.419	Radio, television, film and video recording	R86	330000	Zhejiang	330100	Hangzhou
156	2017	30.9124	16.7925	11.3966	64.419	Radio, television, film and video recording	R86	330000	Zhejiang	330100	Hangzhou
156	2018	31.2544	16.7925	12.4244	64.419	Radio, television, film and video recording	R86	330000	Zhejiang	330100	Hangzhou
156	2019	31.2544	16.7925	12.4244	64.419	Radio, television, film and video recording	R86	330000	Zhejiang	330100	Hangzhou
156	2020	31.7775	16.7925	13.9964	64.419	Radio, television, film and video recording	R86	330000	Zhejiang	330100	Hangzhou
156	2021	35.3787	16.7925	13.9964	75.1957	Radio, television, film and video recording	R86	330000	Zhejiang	330100	Hangzhou
157	2011	31.7473	1.0873	16.5961	77.3931	Special equipment manufacturing industry	C35	430000	Hunan	430100	Changsha
157	2013	31.9083	1.5705	16.5961	77.3931	Special equipment manufacturing industry	C35	430000	Hunan	430100	Changsha
157	2014	31.2443	1.5705	11.4571	80.5238	Special equipment manufacturing industry	C35	430000	Hunan	430100	Changsha
157	2015	31.2443	1.5705	11.4571	80.5238	Special equipment manufacturing industry	C35	430000	Hunan	430100	Changsha
157	2016	29.5946	1.5705	9.6433	77.3931	Special equipment manufacturing industry	C35	430000	Hunan	430100	Changsha
157	2017	30.9727	0.7551	11.4571	80.5238	Special equipment manufacturing industry	C35	430000	Hunan	430100	Changsha
157	2018	35.248	16.7321	11.4571	77.3931	Special equipment manufacturing industry	C35	430000	Hunan	430100	Changsha
157	2019	45.2771	31.5917	23.5792	80.5238	Special equipment manufacturing industry	C35	430000	Hunan	430100	Changsha
157	2020	43.3759	31.5917	21.0097	77.3931	Special equipment manufacturing industry	C35	430000	Hunan	430100	Changsha
157	2021	50.2565	47.0855	26.179	77.3931	Special equipment manufacturing industry	C35	430000	Hunan	430100	Changsha
158	2015	20.4708	0	8.4039	52.8898	Software and information technology services	I65	130000	Hebei	130100	Shijiazhuang
158	2016	20.8329	1.0873	8.4039	52.8898	Software and information technology services	I65	130000	Hebei	130100	Shijiazhuang
158	2017	27.7739	1.933	8.4039	72.8176	Software and information technology services	I65	130000	Hebei	130100	Shijiazhuang
158	2018	27.7739	1.933	8.4039	72.8176	Software and information technology services	I65	130000	Hebei	130100	Shijiazhuang
158	2019	27.7739	1.933	8.4039	72.8176	Software and information technology services	I65	130000	Hebei	130100	Shijiazhuang
158	2020	27.9248	1.933	8.8573	72.8176	Software and information technology services	I65	130000	Hebei	130100	Shijiazhuang
158	2021	33.226	15.4636	8.8573	75.1957	Software and information technology services	I65	130000	Hebei	130100	Shijiazhuang
159	2012	16.5476	0	7.3761	42.1734	Wholesale business	F51	650000	Xinjiang Uygur Autonomous Region	650100	Urumqi
159	2013	16.5476	0	7.3761	42.1734	Wholesale business	F51	650000	Xinjiang Uygur Autonomous Region	650100	Urumqi
159	2014	14.3648	0	3.2044	39.7953	Wholesale business	F51	650000	Xinjiang Uygur Autonomous Region	650100	Urumqi
159	2015	24.1223	0.4228	7.3761	64.419	Wholesale business	F51	650000	Xinjiang Uygur Autonomous Region	650100	Urumqi
159	2016	24.1223	0.4228	7.3761	64.419	Wholesale business	F51	650000	Xinjiang Uygur Autonomous Region	650100	Urumqi
159	2017	24.1223	0.4228	7.3761	64.419	Wholesale business	F51	650000	Xinjiang Uygur Autonomous Region	650100	Urumqi
159	2018	24.1223	0.4228	7.3761	64.419	Wholesale business	F51	650000	Xinjiang Uygur Autonomous Region	650100	Urumqi
159	2019	24.1223	0.4228	7.3761	64.419	Wholesale business	F51	650000	Xinjiang Uygur Autonomous Region	650100	Urumqi
159	2020	26.9289	0.4228	7.3761	72.8176	Wholesale business	F51	650000	Xinjiang Uygur Autonomous Region	650100	Urumqi
159	2021	27.9851	0.7551	7.8295	75.1957	Wholesale business	F51	650000	Xinjiang Uygur Autonomous Region	650100	Urumqi
166	2014	29.0011	1.6007	10.6106	74.6237	Capital market services	J67	650000	Xinjiang Uygur Autonomous Region	650100	Urumqi
166	2015	30.5704	1.933	14.4196	75.1957	Capital market services	J67	650000	Xinjiang Uygur Autonomous Region	650100	Urumqi
166	2016	30.5704	1.933	14.4196	75.1957	Capital market services	J67	650000	Xinjiang Uygur Autonomous Region	650100	Urumqi
166	2017	30.5704	1.933	14.4196	75.1957	Capital market services	J67	650000	Xinjiang Uygur Autonomous Region	650100	Urumqi
166	2018	36.1131	17.0039	15.9915	75.1957	Capital market services	J67	650000	Xinjiang Uygur Autonomous Region	650100	Urumqi
166	2019	45.5689	20.8698	32.104	83.5942	Capital market services	J67	650000	Xinjiang Uygur Autonomous Region	650100	Urumqi
166	2020	53.7672	35.2461	36.0641	89.8555	Capital market services	J67	650000	Xinjiang Uygur Autonomous Region	650100	Urumqi
166	2021	54.3205	34.7629	31.9226	96.1168	Capital market services	J67	650000	Xinjiang Uygur Autonomous Region	650100	Urumqi
301	2011	18.2175	0	6.7412	47.8025	Chemical fiber manufacturing industry	C28	320000	Jiangsu	320500	Suzhou
301	2012	23.73	1.0873	11.0036	58.9705	Chemical fiber manufacturing industry	C28	320000	Jiangsu	320500	Suzhou
301	2013	28.1964	1.0873	13.6034	69.7471	Chemical fiber manufacturing industry	C28	320000	Jiangsu	320500	Suzhou
301	2014	27.4017	1.0873	13.6034	67.3691	Chemical fiber manufacturing industry	C28	320000	Jiangsu	320500	Suzhou
301	2015	29.9567	1.0873	13.9964	74.6237	Chemical fiber manufacturing industry	C28	320000	Jiangsu	320500	Suzhou
301	2016	32.8237	9.695	13.9964	74.6237	Chemical fiber manufacturing industry	C28	320000	Jiangsu	320500	Suzhou
301	2017	33.6787	9.695	16.5659	74.6237	Chemical fiber manufacturing industry	C28	320000	Jiangsu	320500	Suzhou
301	2018	33.2964	10.5406	13.9964	75.1957	Chemical fiber manufacturing industry	C28	320000	Jiangsu	320500	Suzhou
301	2019	33.729	13.4098	12.4244	75.1957	Chemical fiber manufacturing industry	C28	320000	Jiangsu	320500	Suzhou
301	2020	34.2521	13.4098	13.9964	75.1957	Chemical fiber manufacturing industry	C28	320000	Jiangsu	320500	Suzhou
301	2021	39.2818	26.9405	15.5683	75.1957	Chemical fiber manufacturing industry	C28	320000	Jiangsu	320500	Suzhou
333	2013	18.4991	15.4636	7.8295	32.1493	Electrical machinery and equipment manufacturing	C38	440000	Guangdong	440600	Foshan
333	2014	20.501	16.3093	10.6106	34.5274	Electrical machinery and equipment manufacturing	C38	440000	Guangdong	440600	Foshan
333	2015	33.2964	16.3093	10.6106	72.8176	Electrical machinery and equipment manufacturing	C38	440000	Guangdong	440600	Foshan
333	2016	33.6385	16.3093	11.6385	72.8176	Electrical machinery and equipment manufacturing	C38	440000	Guangdong	440600	Foshan
333	2017	39.1108	32.7394	11.6385	72.8176	Electrical machinery and equipment manufacturing	C38	440000	Guangdong	440600	Foshan
333	2018	44.5931	44.2162	16.6264	72.8176	Electrical machinery and equipment manufacturing	C38	440000	Guangdong	440600	Foshan
333	2019	45.4079	46.6626	16.6264	72.8176	Electrical machinery and equipment manufacturing	C38	440000	Guangdong	440600	Foshan
333	2020	45.2168	46.6626	16.6264	72.2456	Electrical machinery and equipment manufacturing	C38	440000	Guangdong	440600	Foshan
333	2021	47.46	47.1459	20.4958	74.6237	Electrical machinery and equipment manufacturing	C38	440000	Guangdong	440600	Foshan
338	2011	21.7483	16.3999	11.6385	37.1463	Automobile manufacturing industry	C36	370000	Shandong	370700	Weifang
338	2012	24.072	10.4802	14.208	47.4413	Automobile manufacturing industry	C36	370000	Shandong	370700	Weifang
338	2013	33.5178	10.4802	17.8053	72.1252	Automobile manufacturing industry	C36	370000	Shandong	370700	Weifang
338	2014	23.398	12.4434	20.4051	37.2968	Automobile manufacturing industry	C36	370000	Shandong	370700	Weifang
338	2015	42.9333	29.3265	16.2938	83.0223	Automobile manufacturing industry	C36	370000	Shandong	370700	Weifang
338	2016	39.7043	17.759	21.312	79.8916	Automobile manufacturing industry	C36	370000	Shandong	370700	Weifang
338	2017	42.0481	27.3633	18.7424	79.8916	Automobile manufacturing industry	C36	370000	Shandong	370700	Weifang
338	2018	48.1139	43.4612	17.7146	83.0223	Automobile manufacturing industry	C36	370000	Shandong	370700	Weifang
338	2019	52.4394	50.2567	23.9117	83.0223	Automobile manufacturing industry	C36	370000	Shandong	370700	Weifang
338	2020	51.0512	50.2567	19.74	83.0223	Automobile manufacturing industry	C36	370000	Shandong	370700	Weifang
338	2021	65.8083	67.8647	46.4631	83.0223	Automobile manufacturing industry	C36	370000	Shandong	370700	Weifang
400	2011	18.2275	1.0873	6.4389	47.05	Electrical machinery and equipment manufacturing	C38	410000	Henan	411000	Xuchang
400	2012	18.821	1.0873	10.6106	44.6719	Electrical machinery and equipment manufacturing	C38	410000	Henan	411000	Xuchang
400	2013	14.6364	1.0873	10.6106	32.1493	Electrical machinery and equipment manufacturing	C38	410000	Henan	411000	Xuchang
400	2014	19.4246	15.4636	10.6106	32.1493	Electrical machinery and equipment manufacturing	C38	410000	Henan	411000	Xuchang
400	2015	26.0235	15.4636	10.6106	51.8964	Electrical machinery and equipment manufacturing	C38	410000	Henan	411000	Xuchang
400	2016	31.0633	15.4636	13.1802	64.419	Electrical machinery and equipment manufacturing	C38	410000	Henan	411000	Xuchang
400	2017	30.2082	15.4636	10.6106	64.419	Electrical machinery and equipment manufacturing	C38	410000	Henan	411000	Xuchang
400	2018	30.4899	16.3093	10.6106	64.419	Electrical machinery and equipment manufacturing	C38	410000	Henan	411000	Xuchang
400	2019	30.4899	16.3093	10.6106	64.419	Electrical machinery and equipment manufacturing	C38	410000	Henan	411000	Xuchang
400	2020	30.4899	16.3093	10.6106	64.419	Electrical machinery and equipment manufacturing	C38	410000	Henan	411000	Xuchang
400	2021	36.4148	29.8399	6.4389	72.8176	Electrical machinery and equipment manufacturing	C38	410000	Henan	411000	Xuchang
401	2011	20.4708	1.5705	15.2056	44.5515	Non-metallic mineral products industry	C30	130000	Hebei	130200	Tangshan
401	2012	15.4914	1.5705	15.2056	29.6508	Non-metallic mineral products industry	C30	130000	Hebei	130200	Tangshan
401	2013	15.4914	1.5705	15.2056	29.6508	Non-metallic mineral products industry	C30	130000	Hebei	130200	Tangshan
401	2014	19.8069	1.5705	15.5985	42.1734	Non-metallic mineral products industry	C30	130000	Hebei	130200	Tangshan
401	2015	28.6691	1.5705	14.8126	69.4762	Non-metallic mineral products industry	C30	130000	Hebei	130200	Tangshan
401	2016	30.2988	7.309	13.3918	70.0482	Non-metallic mineral products industry	C30	130000	Hebei	130200	Tangshan
401	2017	31.2242	7.309	13.3918	72.8176	Non-metallic mineral products industry	C30	130000	Hebei	130200	Tangshan
401	2018	32.5319	11.2353	13.3918	72.8176	Non-metallic mineral products industry	C30	130000	Hebei	130200	Tangshan
401	2019	34.9864	16.0375	15.9613	72.8176	Non-metallic mineral products industry	C30	130000	Hebei	130200	Tangshan
401	2020	35.9421	18.9067	15.9613	72.8176	Non-metallic mineral products industry	C30	130000	Hebei	130200	Tangshan
401	2021	42.1185	30.897	20.133	75.1957	Non-metallic mineral products industry	C30	130000	Hebei	130200	Tangshan
402	2011	21.7785	1.0873	11.185	52.95	Real estate industry	K70	110000	Beijing	110000	Beijing
402	2012	21.8187	1.0873	11.185	53.0704	Real estate industry	K70	110000	Beijing	110000	Beijing
402	2013	17.634	1.0873	11.185	40.5479	Real estate industry	K70	110000	Beijing	110000	Beijing
402	2014	16.266	0.3322	7.8295	40.5479	Real estate industry	K70	110000	Beijing	110000	Beijing
402	2015	26.9389	0	7.8295	72.8176	Real estate industry	K70	110000	Beijing	110000	Beijing
402	2016	25.8928	0	7.8295	69.6869	Real estate industry	K70	110000	Beijing	110000	Beijing
402	2017	26.9389	0	7.8295	72.8176	Real estate industry	K70	110000	Beijing	110000	Beijing
402	2018	26.9389	0	7.8295	72.8176	Real estate industry	K70	110000	Beijing	110000	Beijing
402	2019	26.3756	0.4228	8.8573	69.6869	Real estate industry	K70	110000	Beijing	110000	Beijing
402	2020	27.4218	0.4228	8.8573	72.8176	Real estate industry	K70	110000	Beijing	110000	Beijing
402	2021	47.9529	33.585	28.688	81.457	Real estate industry	K70	110000	Beijing	110000	Beijing
407	2011	21.5069	1.933	7.3761	55.0873	Gas production and supply industry	D45	370000	Shandong	370100	Jinan
407	2012	20.7122	1.933	7.3761	52.7092	Gas production and supply industry	D45	370000	Shandong	370100	Jinan
407	2013	22.9655	8.6983	7.3761	52.7092	Gas production and supply industry	D45	370000	Shandong	370100	Jinan
407	2014	20.8631	1.933	7.8295	52.7092	Gas production and supply industry	D45	370000	Shandong	370100	Jinan
407	2015	24.3034	1.0873	7.8295	63.8471	Gas production and supply industry	D45	370000	Shandong	370100	Jinan
407	2016	24.3034	1.0873	7.8295	63.8471	Gas production and supply industry	D45	370000	Shandong	370100	Jinan
407	2017	24.3034	1.0873	7.8295	63.8471	Gas production and supply industry	D45	370000	Shandong	370100	Jinan
407	2018	24.3034	1.0873	7.8295	63.8471	Gas production and supply industry	D45	370000	Shandong	370100	Jinan
407	2019	24.3034	1.0873	7.8295	63.8471	Gas production and supply industry	D45	370000	Shandong	370100	Jinan
407	2020	24.3034	1.0873	7.8295	63.8471	Gas production and supply industry	D45	370000	Shandong	370100	Jinan
407	2021	30.3189	14.6179	7.8295	68.3624	Gas production and supply industry	D45	370000	Shandong	370100	Jinan
408	2015	22.5933	0	3.2044	64.419	Manufacturing of chemical raw materials and chemical products	C26	630000	Qinghai	632801	Golmud
408	2016	24.3235	0	8.4039	64.419	Manufacturing of chemical raw materials and chemical products	C26	630000	Qinghai	632801	Golmud
408	2017	29.9366	16.3999	8.8573	64.419	Manufacturing of chemical raw materials and chemical products	C26	630000	Qinghai	632801	Golmud
408	2018	32.4615	13.5307	13.029	70.6803	Manufacturing of chemical raw materials and chemical products	C26	630000	Qinghai	632801	Golmud
408	2019	32.3106	13.5307	12.5756	70.6803	Manufacturing of chemical raw materials and chemical products	C26	630000	Qinghai	632801	Golmud
408	2020	32.3106	13.5307	12.5756	70.6803	Manufacturing of chemical raw materials and chemical products	C26	630000	Qinghai	632801	Golmud
408	2021	36.7066	15.4636	13.029	81.457	Manufacturing of chemical raw materials and chemical products	C26	630000	Qinghai	632801	Golmud
413	2011	18.5997	0.4228	2.5695	52.6791	Computer, communications and other electronic equipment manufacturing	C39	130000	Hebei	130100	Shijiazhuang
413	2012	15.8837	0.4228	2.5695	44.5515	Computer, communications and other electronic equipment manufacturing	C39	130000	Hebei	130100	Shijiazhuang
413	2013	15.8837	0.4228	2.5695	44.5515	Computer, communications and other electronic equipment manufacturing	C39	130000	Hebei	130100	Shijiazhuang
413	2014	15.8837	0.4228	2.5695	44.5515	Computer, communications and other electronic equipment manufacturing	C39	130000	Hebei	130100	Shijiazhuang
413	2015	33.397	20.1752	14.7521	65.1415	Computer, communications and other electronic equipment manufacturing	C39	130000	Hebei	130100	Shijiazhuang
413	2016	34.6545	16.7925	16.3543	70.6803	Computer, communications and other electronic equipment manufacturing	C39	130000	Hebei	130100	Shijiazhuang
413	2017	33.3568	15.4636	13.7848	70.6803	Computer, communications and other electronic equipment manufacturing	C39	130000	Hebei	130100	Shijiazhuang
413	2018	37.5214	34.2495	13.7848	64.419	Computer, communications and other electronic equipment manufacturing	C39	130000	Hebei	130100	Shijiazhuang
413	2019	36.9178	30.8668	15.3567	64.419	Computer, communications and other electronic equipment manufacturing	C39	130000	Hebei	130100	Shijiazhuang
413	2020	36.9983	30.8668	15.5985	64.419	Computer, communications and other electronic equipment manufacturing	C39	130000	Hebei	130100	Shijiazhuang
413	2021	34.1515	16.4905	10.6106	75.1957	Computer, communications and other electronic equipment manufacturing	C39	130000	Hebei	130100	Shijiazhuang
415	2011	23.7501	0	7.3761	63.7267	Leasing industry	L71	650000	Xinjiang Uygur Autonomous Region	650100	Urumqi
415	2012	21.9394	0	7.3761	58.3082	Leasing industry	L71	650000	Xinjiang Uygur Autonomous Region	650100	Urumqi
415	2013	24.6253	0	7.3761	66.3456	Leasing industry	L71	650000	Xinjiang Uygur Autonomous Region	650100	Urumqi
415	2014	25.2087	0	3.2044	72.2456	Leasing industry	L71	650000	Xinjiang Uygur Autonomous Region	650100	Urumqi
415	2015	25.3596	0	6.4389	69.4762	Leasing industry	L71	650000	Xinjiang Uygur Autonomous Region	650100	Urumqi
415	2016	27.5224	0	9.5828	72.8176	Leasing industry	L71	650000	Xinjiang Uygur Autonomous Region	650100	Urumqi
415	2017	26.9993	0	8.0109	72.8176	Leasing industry	L71	650000	Xinjiang Uygur Autonomous Region	650100	Urumqi
415	2018	27.8644	0	10.6106	72.8176	Leasing industry	L71	650000	Xinjiang Uygur Autonomous Region	650100	Urumqi
415	2019	29.323	1.933	13.0593	72.8176	Leasing industry	L71	650000	Xinjiang Uygur Autonomous Region	650100	Urumqi
415	2020	31.2946	1.933	18.9843	72.8176	Leasing industry	L71	650000	Xinjiang Uygur Autonomous Region	650100	Urumqi
415	2021	35.7308	15.4636	16.3845	75.1957	Leasing industry	L71	650000	Xinjiang Uygur Autonomous Region	650100	Urumqi
417	2011	12.5541	0	0	37.5677	Retail business	F52	340000	Anhui	340100	Hefei
417	2012	12.7653	0.4228	8.162	29.6508	Retail business	F52	340000	Anhui	340100	Hefei
417	2013	12.7653	0.4228	8.162	29.6508	Retail business	F52	340000	Anhui	340100	Hefei
417	2014	12.9866	1.0873	8.162	29.6508	Retail business	F52	340000	Anhui	340100	Hefei
417	2015	24.2732	0.4228	7.8295	64.419	Retail business	F52	340000	Anhui	340100	Hefei
417	2016	25.42	1.0873	10.6106	64.419	Retail business	F52	340000	Anhui	340100	Hefei
417	2017	25.42	1.0873	10.6106	64.419	Retail business	F52	340000	Anhui	340100	Hefei
417	2018	26.0437	1.933	11.6385	64.419	Retail business	F52	340000	Anhui	340100	Hefei
417	2019	26.0437	1.933	11.6385	64.419	Retail business	F52	340000	Anhui	340100	Hefei
417	2020	26.275	1.6007	12.6663	64.419	Retail business	F52	340000	Anhui	340100	Hefei
417	2021	32.6828	1.6007	12.6663	83.5942	Retail business	F52	340000	Anhui	340100	Hefei
422	2011	23.9513	7.5204	14.1778	50.0602	Manufacturing of chemical raw materials and chemical products	C26	420000	Hubei	420500	Yichang
422	2012	18.0062	0.7551	8.6155	44.5515	Manufacturing of chemical raw materials and chemical products	C26	420000	Hubei	420500	Yichang
422	2013	18.0062	0.7551	8.6155	44.5515	Manufacturing of chemical raw materials and chemical products	C26	420000	Hubei	420500	Yichang
422	2014	17.2115	0.7551	8.6155	42.1734	Manufacturing of chemical raw materials and chemical products	C26	420000	Hubei	420500	Yichang
422	2015	18.8412	0.7551	8.6155	47.05	Manufacturing of chemical raw materials and chemical products	C26	420000	Hubei	420500	Yichang
422	2016	20.0483	1.5705	11.4268	47.05	Manufacturing of chemical raw materials and chemical products	C26	420000	Hubei	420500	Yichang
422	2017	22.0602	10.1782	8.8573	47.05	Manufacturing of chemical raw materials and chemical products	C26	420000	Hubei	420500	Yichang
422	2018	27.6733	10.1782	8.8573	63.8471	Manufacturing of chemical raw materials and chemical products	C26	420000	Hubei	420500	Yichang
422	2019	27.7739	9.695	9.6433	63.8471	Manufacturing of chemical raw materials and chemical products	C26	420000	Hubei	420500	Yichang
422	2020	30.0573	9.695	9.6433	70.6803	Manufacturing of chemical raw materials and chemical products	C26	420000	Hubei	420500	Yichang
422	2021	33.055	9.695	7.8295	81.457	Manufacturing of chemical raw materials and chemical products	C26	420000	Hubei	420500	Yichang
423	2011	17.0607	1.0873	7.8295	42.1734	Pharmaceutical manufacturing industry	C27	370000	Shandong	371500	Liaocheng
423	2012	17.8956	1.0873	7.8295	44.6719	Pharmaceutical manufacturing industry	C27	370000	Shandong	371500	Liaocheng
423	2013	18.469	2.8088	7.8295	44.6719	Pharmaceutical manufacturing industry	C27	370000	Shandong	371500	Liaocheng
423	2014	18.9116	4.1377	7.8295	44.6719	Pharmaceutical manufacturing industry	C27	370000	Shandong	371500	Liaocheng
423	2015	28.1461	5.8593	14.601	63.8471	Pharmaceutical manufacturing industry	C27	370000	Shandong	371500	Liaocheng
423	2016	29.2626	5.8593	17.3821	64.419	Pharmaceutical manufacturing industry	C27	370000	Shandong	371500	Liaocheng
423	2017	29.3331	5.8593	17.5937	64.419	Pharmaceutical manufacturing industry	C27	370000	Shandong	371500	Liaocheng
423	2018	32.1094	7.5808	17.9262	70.6803	Pharmaceutical manufacturing industry	C27	370000	Shandong	371500	Liaocheng
423	2019	38.809	25.4002	20.2237	70.6803	Pharmaceutical manufacturing industry	C27	370000	Shandong	371500	Liaocheng
423	2020	38.9397	21.9571	18.4099	76.3095	Pharmaceutical manufacturing industry	C27	370000	Shandong	371500	Liaocheng
423	2021	45.9109	38.9308	19.5889	79.0789	Pharmaceutical manufacturing industry	C27	370000	Shandong	371500	Liaocheng
425	2011	18.7607	1.0873	7.0133	48.0734	Special equipment manufacturing industry	C35	320000	Jiangsu	320300	Xuzhou
425	2012	19.0826	1.0873	6.2273	49.8194	Special equipment manufacturing industry	C35	320000	Jiangsu	320300	Xuzhou
425	2013	20.1288	1.0873	6.2273	52.95	Special equipment manufacturing industry	C35	320000	Jiangsu	320300	Xuzhou
425	2014	15.9441	1.0873	6.2273	40.4275	Special equipment manufacturing industry	C35	320000	Jiangsu	320300	Xuzhou
425	2015	27.794	1.0873	12.4547	69.6869	Special equipment manufacturing industry	C35	320000	Jiangsu	320300	Xuzhou
425	2016	29.7656	1.0873	15.2358	72.8176	Special equipment manufacturing industry	C35	320000	Jiangsu	320300	Xuzhou
425	2017	34.0308	16.4603	12.6663	72.8176	Special equipment manufacturing industry	C35	320000	Jiangsu	320300	Xuzhou
425	2018	33.8095	11.6581	16.8077	72.8176	Special equipment manufacturing industry	C35	320000	Jiangsu	320300	Xuzhou
425	2019	38.0746	26.0344	15.2358	72.8176	Special equipment manufacturing industry	C35	320000	Jiangsu	320300	Xuzhou
425	2020	39.2818	31.199	13.6941	72.8176	Special equipment manufacturing industry	C35	320000	Jiangsu	320300	Xuzhou
425	2021	37.0285	28.9943	6.7412	75.1957	Special equipment manufacturing industry	C35	320000	Jiangsu	320300	Xuzhou
488	2011	26.9088	0	0	80.5238	Paper and paper products industry	C22	370000	Shandong	370783	Shouguang
488	2012	28.2467	0.4228	3.5973	80.5238	Paper and paper products industry	C22	370000	Shandong	370783	Shouguang
488	2013	29.6348	0.4228	7.769	80.5238	Paper and paper products industry	C22	370000	Shandong	370783	Shouguang
488	2014	30.168	2.4162	7.3761	80.5238	Paper and paper products industry	C22	370000	Shandong	370783	Shouguang
488	2015	29.3129	2.4162	7.3761	77.9651	Paper and paper products industry	C22	370000	Shandong	370783	Shouguang
488	2016	30.3591	2.4162	7.3761	81.0957	Paper and paper products industry	C22	370000	Shandong	370783	Shouguang
488	2017	30.852	2.4162	8.8573	81.0957	Paper and paper products industry	C22	370000	Shandong	370783	Shouguang
488	2018	46.444	44.3975	13.6941	81.0957	Paper and paper products industry	C22	370000	Shandong	370783	Shouguang
488	2019	48.5263	50.6494	13.6941	81.0957	Paper and paper products industry	C22	370000	Shandong	370783	Shouguang
488	2020	48.5263	50.6494	13.6941	81.0957	Paper and paper products industry	C22	370000	Shandong	370783	Shouguang
498	2013	17.634	2.8088	7.8295	42.1734	Civil engineering construction industry	E48	370000	Shandong	370100	Jinan
498	2014	17.2216	1.5705	7.8295	42.1734	Civil engineering construction industry	E48	370000	Shandong	370100	Jinan
498	2015	19.324	2.4162	7.8295	47.6219	Civil engineering construction industry	E48	370000	Shandong	370100	Jinan
498	2016	22.0199	4.1377	14.208	47.6219	Civil engineering construction industry	E48	370000	Shandong	370100	Jinan
498	2017	26.2046	2.4162	11.6385	64.419	Civil engineering construction industry	E48	370000	Shandong	370100	Jinan
498	2018	26.2046	2.4162	11.6385	64.419	Civil engineering construction industry	E48	370000	Shandong	370100	Jinan
498	2019	26.2046	2.4162	11.6385	64.419	Civil engineering construction industry	E48	370000	Shandong	370100	Jinan
498	2020	28.5786	3.2619	11.6385	70.6803	Civil engineering construction industry	E48	370000	Shandong	370100	Jinan
498	2021	38.5072	18.6349	15.266	81.457	Civil engineering construction industry	E48	370000	Shandong	370100	Jinan
501	2011	16.8997	0	0	50.5719	Retail business	F52	420000	Hubei	420100	Wuhan
501	2012	22.4424	6.7653	7.3761	53.0704	Retail business	F52	420000	Hubei	420100	Wuhan
501	2013	13.5399	0	7.3761	33.1728	Retail business	F52	420000	Hubei	420100	Wuhan
501	2014	18.5193	0	7.3761	48.0734	Retail business	F52	420000	Hubei	420100	Wuhan
501	2015	20.34	0	7.3761	53.522	Retail business	F52	420000	Hubei	420100	Wuhan
501	2016	20.34	0	7.3761	53.522	Retail business	F52	420000	Hubei	420100	Wuhan
501	2017	23.8507	0	7.3761	64.0277	Retail business	F52	420000	Hubei	420100	Wuhan
501	2018	25.7318	0	7.3761	69.6568	Retail business	F52	420000	Hubei	420100	Wuhan
501	2019	26.6573	0	10.1572	69.6568	Retail business	F52	420000	Hubei	420100	Wuhan
501	2020	26.6573	0	10.1572	69.6568	Retail business	F52	420000	Hubei	420100	Wuhan
501	2021	27.7236	0	10.9432	72.065	Retail business	F52	420000	Hubei	420100	Wuhan
503	2011	19.2536	0	9.9758	47.6821	Internet and related services	I64	460000	Hainan	460100	Haikou
503	2012	19.2536	0	9.9758	47.6821	Internet and related services	I64	460000	Hainan	460100	Haikou
503	2013	22.7744	0	9.9758	58.2179	Internet and related services	I64	460000	Hainan	460100	Haikou
503	2014	19.6157	1.0873	9.9758	47.6821	Internet and related services	I64	460000	Hainan	460100	Haikou
503	2015	24.3738	1.0873	10.6106	61.2884	Internet and related services	I64	460000	Hainan	460100	Haikou
503	2016	24.3738	1.0873	10.6106	61.2884	Internet and related services	I64	460000	Hainan	460100	Haikou
503	2017	28.8804	14.6179	10.6106	61.2884	Internet and related services	I64	460000	Hainan	460100	Haikou
503	2018	28.8804	14.6179	10.6106	61.2884	Internet and related services	I64	460000	Hainan	460100	Haikou
503	2019	30.9224	15.4636	10.6106	66.5563	Internet and related services	I64	460000	Hainan	460100	Haikou
503	2020	29.997	15.4636	7.8295	66.5563	Internet and related services	I64	460000	Hainan	460100	Haikou
503	2021	30.7917	15.4636	7.8295	68.9344	Internet and related services	I64	460000	Hainan	460100	Haikou
507	2018	23.9815	0	7.3761	64.419	Water transport industry	G55	440000	Guangdong	440400	Zhuhai
507	2019	23.9815	0	7.3761	64.419	Water transport industry	G55	440000	Guangdong	440400	Zhuhai
507	2020	49.4518	55.2703	22.3096	70.6803	Water transport industry	G55	440000	Guangdong	440400	Zhuhai
507	2021	52.4293	48.505	27.2068	81.457	Water transport industry	G55	440000	Guangdong	440400	Zhuhai
513	2011	16.0648	0	0	48.0734	Pharmaceutical manufacturing industry	C27	440000	Guangdong	440400	Zhuhai
513	2012	18.5193	0	7.3761	48.0734	Pharmaceutical manufacturing industry	C27	440000	Guangdong	440400	Zhuhai
513	2013	28.5887	0	7.8295	77.7544	Pharmaceutical manufacturing industry	C27	440000	Guangdong	440400	Zhuhai
513	2014	29.8763	1.0873	7.8295	80.5238	Pharmaceutical manufacturing industry	C27	440000	Guangdong	440400	Zhuhai
513	2015	27.1099	1.0873	7.8295	72.2456	Pharmaceutical manufacturing industry	C27	440000	Guangdong	440400	Zhuhai
513	2016	33.216	1.5705	14.873	83.0223	Pharmaceutical manufacturing industry	C27	440000	Guangdong	440400	Zhuhai
513	2017	45.4481	30.5648	22.6119	83.0223	Pharmaceutical manufacturing industry	C27	440000	Guangdong	440400	Zhuhai
513	2018	48.2748	39.0516	22.6119	83.0223	Pharmaceutical manufacturing industry	C27	440000	Guangdong	440400	Zhuhai
513	2019	54.4513	50.6494	29.5647	83.0223	Pharmaceutical manufacturing industry	C27	440000	Guangdong	440400	Zhuhai
513	2020	57.288	52.3709	36.3664	83.0223	Pharmaceutical manufacturing industry	C27	440000	Guangdong	440400	Zhuhai
513	2021	66.2509	73.8146	41.838	83.0223	Pharmaceutical manufacturing industry	C27	440000	Guangdong	440400	Zhuhai
516	2011	24.414	1.0873	11.4268	60.596	hygiene	Q83	610000	Shanxi	610100	Xi 'an
516	2012	25.2892	1.5705	12.8174	61.3486	hygiene	Q83	610000	Shanxi	610100	Xi 'an
516	2013	24.1022	1.5705	9.2503	61.3486	hygiene	Q83	610000	Shanxi	610100	Xi 'an
516	2014	24.1022	1.5705	9.2503	61.3486	hygiene	Q83	610000	Shanxi	610100	Xi 'an
516	2015	24.9371	1.5705	9.2503	63.8471	hygiene	Q83	610000	Shanxi	610100	Xi 'an
516	2016	24.8064	1.5705	8.8573	63.8471	hygiene	Q83	610000	Shanxi	610100	Xi 'an
516	2017	24.9271	1.933	8.8573	63.8471	hygiene	Q83	610000	Shanxi	610100	Xi 'an
516	2018	24.7058	1.2685	8.8573	63.8471	hygiene	Q83	610000	Shanxi	610100	Xi 'an
516	2019	24.7058	1.2685	8.8573	63.8471	hygiene	Q83	610000	Shanxi	610100	Xi 'an
516	2020	27.3614	1.933	16.1729	63.8471	hygiene	Q83	610000	Shanxi	610100	Xi 'an
516	2021	33.045	8.1848	16.1729	74.6237	hygiene	Q83	610000	Shanxi	610100	Xi 'an
517	2011	19.7063	0	0	58.9705	Real estate industry	K70	330000	Zhejiang	330200	Ningbo
517	2012	22.1607	0	7.3761	58.9705	Real estate industry	K70	330000	Zhejiang	330200	Ningbo
517	2013	24.0117	1.0873	11.8501	58.9705	Real estate industry	K70	330000	Zhejiang	330200	Ningbo
517	2014	18.9216	1.0873	10.2781	45.304	Real estate industry	K70	330000	Zhejiang	330200	Ningbo
517	2015	25.1182	1.0873	10.2781	63.8471	Real estate industry	K70	330000	Zhejiang	330200	Ningbo
517	2016	29.4135	2.4162	12.8476	72.8176	Real estate industry	K70	330000	Zhejiang	330200	Ningbo
517	2017	30.007	2.4162	14.6312	72.8176	Real estate industry	K70	330000	Zhejiang	330200	Ningbo
517	2018	30.007	2.4162	14.6312	72.8176	Real estate industry	K70	330000	Zhejiang	330200	Ningbo
517	2019	29.9366	2.4162	14.4196	72.8176	Real estate industry	K70	330000	Zhejiang	330200	Ningbo
517	2020	29.7153	1.7517	14.4196	72.8176	Real estate industry	K70	330000	Zhejiang	330200	Ningbo
517	2021	33.6988	15.2824	12.8476	72.8176	Real estate industry	K70	330000	Zhejiang	330200	Ningbo
519	2017	33.7894	16.3999	12.0012	72.8176	Special equipment manufacturing industry	C35	430000	Hunan	430300	Xiangtan
519	2018	27.8946	2.8692	7.8295	72.8176	Special equipment manufacturing industry	C35	430000	Hunan	430300	Xiangtan
519	2019	27.8946	2.8692	7.8295	72.8176	Special equipment manufacturing industry	C35	430000	Hunan	430300	Xiangtan
519	2020	29.9869	2.8692	7.8295	79.0789	Special equipment manufacturing industry	C35	430000	Hunan	430300	Xiangtan
519	2021	37.8433	24.0713	7.8295	81.457	Special equipment manufacturing industry	C35	430000	Hunan	430300	Xiangtan
525	2011	23.0963	0	0	69.115	Manufacturing of chemical raw materials and chemical products	C26	320000	Jiangsu	320100	Nanjing
525	2012	18.5796	1.0873	7.3761	47.1704	Manufacturing of chemical raw materials and chemical products	C26	320000	Jiangsu	320100	Nanjing
525	2013	18.5796	1.0873	7.3761	47.1704	Manufacturing of chemical raw materials and chemical products	C26	320000	Jiangsu	320100	Nanjing
525	2014	18.5796	1.0873	7.3761	47.1704	Manufacturing of chemical raw materials and chemical products	C26	320000	Jiangsu	320100	Nanjing
525	2015	25.1786	1.0873	7.3761	66.9175	Manufacturing of chemical raw materials and chemical products	C26	320000	Jiangsu	320100	Nanjing
525	2016	26.0135	1.0873	7.3761	69.416	Manufacturing of chemical raw materials and chemical products	C26	320000	Jiangsu	320100	Nanjing
525	2017	29.836	12.5642	7.3761	69.416	Manufacturing of chemical raw materials and chemical products	C26	320000	Jiangsu	320100	Nanjing
525	2018	33.6485	12.5642	7.3761	80.8248	Manufacturing of chemical raw materials and chemical products	C26	320000	Jiangsu	320100	Nanjing
525	2019	31.5461	11.8997	7.3761	75.1957	Manufacturing of chemical raw materials and chemical products	C26	320000	Jiangsu	320100	Nanjing
525	2020	31.5461	11.8997	7.3761	75.1957	Manufacturing of chemical raw materials and chemical products	C26	320000	Jiangsu	320100	Nanjing
525	2021	33.4675	19.3295	8.8573	72.065	Manufacturing of chemical raw materials and chemical products	C26	320000	Jiangsu	320100	Nanjing
528	2011	24.7158	11.5373	17.9867	44.5515	Special equipment manufacturing industry	C35	450000	Guangxi Zhuang Autonomous Region	450200	Liuzhou
528	2012	26.5466	9.1815	20.5562	49.8194	Special equipment manufacturing industry	C35	450000	Guangxi Zhuang Autonomous Region	450200	Liuzhou
528	2013	26.4259	10.0272	19.347	49.8194	Special equipment manufacturing industry	C35	450000	Guangxi Zhuang Autonomous Region	450200	Liuzhou
528	2014	27.3514	10.0272	22.1282	49.8194	Special equipment manufacturing industry	C35	450000	Guangxi Zhuang Autonomous Region	450200	Liuzhou
528	2015	41.2333	26.3667	28.1137	69.115	Special equipment manufacturing industry	C35	450000	Guangxi Zhuang Autonomous Region	450200	Liuzhou
528	2016	38.7084	24.7659	18.9843	72.2456	Special equipment manufacturing industry	C35	450000	Guangxi Zhuang Autonomous Region	450200	Liuzhou
528	2017	37.0788	17.1851	15.3869	78.5069	Special equipment manufacturing industry	C35	450000	Guangxi Zhuang Autonomous Region	450200	Liuzhou
528	2018	37.6421	16.3093	17.9565	78.5069	Special equipment manufacturing industry	C35	450000	Guangxi Zhuang Autonomous Region	450200	Liuzhou
528	2019	38.6078	20.2356	20.0726	75.3763	Special equipment manufacturing industry	C35	450000	Guangxi Zhuang Autonomous Region	450200	Liuzhou
528	2020	40.8309	29.8701	17.11	75.3763	Special equipment manufacturing industry	C35	450000	Guangxi Zhuang Autonomous Region	450200	Liuzhou
528	2021	44.583	35.6086	17.11	80.885	Special equipment manufacturing industry	C35	450000	Guangxi Zhuang Autonomous Region	450200	Liuzhou
530	2011	10.7031	0	0	32.0289	General equipment manufacturing	C34	210000	Liaoning	210200	Dalian
530	2012	9.9085	0	0	29.6508	General equipment manufacturing	C34	210000	Liaoning	210200	Dalian
530	2013	11.1256	0	3.6578	29.6508	General equipment manufacturing	C34	210000	Liaoning	210200	Dalian
530	2014	11.1256	0	3.6578	29.6508	General equipment manufacturing	C34	210000	Liaoning	210200	Dalian
530	2015	18.8613	0	8.8573	47.6219	General equipment manufacturing	C34	210000	Liaoning	210200	Dalian
530	2016	22.3821	0	8.8573	58.1577	General equipment manufacturing	C34	210000	Liaoning	210200	Dalian
530	2017	23.3377	2.8692	8.8573	58.1577	General equipment manufacturing	C34	210000	Liaoning	210200	Dalian
530	2018	23.3377	2.8692	8.8573	58.1577	General equipment manufacturing	C34	210000	Liaoning	210200	Dalian
530	2019	23.3377	2.8692	8.8573	58.1577	General equipment manufacturing	C34	210000	Liaoning	210200	Dalian
530	2020	23.3377	2.8692	8.8573	58.1577	General equipment manufacturing	C34	210000	Liaoning	210200	Dalian
530	2021	30.7615	17.4872	8.8573	65.8037	General equipment manufacturing	C34	210000	Liaoning	210200	Dalian
536	2011	16.7388	1.0873	9.2503	39.7953	Computer, communications and other electronic equipment manufacturing	C39	350000	Fujian	350100	Fuzhou
536	2012	20.34	1.0873	9.2503	50.5719	Computer, communications and other electronic equipment manufacturing	C39	350000	Fujian	350100	Fuzhou
536	2013	20.34	1.0873	9.2503	50.5719	Computer, communications and other electronic equipment manufacturing	C39	350000	Fujian	350100	Fuzhou
536	2014	16.1553	1.0873	9.2503	38.0494	Computer, communications and other electronic equipment manufacturing	C39	350000	Fujian	350100	Fuzhou
536	2015	18.9921	1.933	12.0314	42.9259	Computer, communications and other electronic equipment manufacturing	C39	350000	Fujian	350100	Fuzhou
536	2016	18.9921	1.933	12.0314	42.9259	Computer, communications and other electronic equipment manufacturing	C39	350000	Fujian	350100	Fuzhou
536	2017	28.981	1.933	12.0314	72.8176	Computer, communications and other electronic equipment manufacturing	C39	350000	Fujian	350100	Fuzhou
536	2018	28.981	1.933	12.0314	72.8176	Computer, communications and other electronic equipment manufacturing	C39	350000	Fujian	350100	Fuzhou
536	2019	29.323	1.933	13.0593	72.8176	Computer, communications and other electronic equipment manufacturing	C39	350000	Fujian	350100	Fuzhou
536	2020	29.323	1.933	13.0593	72.8176	Computer, communications and other electronic equipment manufacturing	C39	350000	Fujian	350100	Fuzhou
536	2021	30.9929	4.8022	12.8174	75.1957	Computer, communications and other electronic equipment manufacturing	C39	350000	Fujian	350100	Fuzhou
537	2018	24.1324	0	7.8295	64.419	Real estate industry	K70	120000	Tianjin	120000	Tianjin
537	2019	25.8928	0	7.8295	69.6869	Real estate industry	K70	120000	Tianjin	120000	Tianjin
537	2020	27.0496	0.3322	7.8295	72.8176	Real estate industry	K70	120000	Tianjin	120000	Tianjin
537	2021	38.0646	28.2392	10.6106	75.1957	Real estate industry	K70	120000	Tianjin	120000	Tianjin
538	2011	25.1383	1.0873	19.1354	55.0873	Pharmaceutical manufacturing industry	C27	530000	Yunnan	530100	Kunming
538	2012	32.3006	13.8025	19.1354	63.8471	Pharmaceutical manufacturing industry	C27	530000	Yunnan	530100	Kunming
538	2013	32.8035	14.2857	20.1632	63.8471	Pharmaceutical manufacturing industry	C27	530000	Yunnan	530100	Kunming
538	2014	28.8502	2.4162	20.1632	63.8471	Pharmaceutical manufacturing industry	C27	530000	Yunnan	530100	Kunming
538	2015	42.4102	26.3365	27.5998	73.1788	Pharmaceutical manufacturing industry	C27	530000	Yunnan	530100	Kunming
538	2016	47.2286	33.0716	29.4135	79.0789	Pharmaceutical manufacturing industry	C27	530000	Yunnan	530100	Kunming
538	2017	47.0979	33.0716	29.0206	79.0789	Pharmaceutical manufacturing industry	C27	530000	Yunnan	530100	Kunming
538	2018	42.1084	30.2024	22.8235	73.1788	Pharmaceutical manufacturing industry	C27	530000	Yunnan	530100	Kunming
538	2019	41.9575	30.2024	16.445	79.0789	Pharmaceutical manufacturing industry	C27	530000	Yunnan	530100	Kunming
538	2020	45.7399	38.9912	19.0145	79.0789	Pharmaceutical manufacturing industry	C27	530000	Yunnan	530100	Kunming
538	2021	48.6671	40.9544	23.4583	81.457	Pharmaceutical manufacturing industry	C27	530000	Yunnan	530100	Kunming
539	2011	16.7287	5.678	12.4244	32.0289	Electricity and heat production and supply industry	D44	440000	Guangdong	440100	Guangzhou
539	2012	18.2778	5.678	9.2805	39.7953	Electricity and heat production and supply industry	D44	440000	Guangdong	440100	Guangzhou
539	2013	20.9838	11.4165	9.2805	42.1734	Electricity and heat production and supply industry	D44	440000	Guangdong	440100	Guangzhou
539	2014	21.4566	11.4165	10.7013	42.1734	Electricity and heat production and supply industry	D44	440000	Guangdong	440100	Guangzhou
539	2015	24.4845	11.4165	14.3289	47.6219	Electricity and heat production and supply industry	D44	440000	Guangdong	440100	Guangzhou
539	2016	23.559	12.2622	10.7013	47.6219	Electricity and heat production and supply industry	D44	440000	Guangdong	440100	Guangzhou
539	2017	31.355	11.0239	18.5006	64.419	Electricity and heat production and supply industry	D44	440000	Guangdong	440100	Guangzhou
539	2018	31.355	11.0239	18.5006	64.419	Electricity and heat production and supply industry	D44	440000	Guangdong	440100	Guangzhou
539	2019	32.4012	11.0239	18.5006	67.5497	Electricity and heat production and supply industry	D44	440000	Guangdong	440100	Guangzhou
539	2020	32.1899	11.0239	18.5006	66.9175	Electricity and heat production and supply industry	D44	440000	Guangdong	440100	Guangzhou
539	2021	34.9562	11.0239	18.5006	75.1957	Electricity and heat production and supply industry	D44	440000	Guangdong	440100	Guangzhou
540	2011	18.2879	0	7.8295	46.9296	Real estate industry	K70	520000	Guizhou	520100	Guiyang
540	2012	17.4932	0	7.8295	44.5515	Real estate industry	K70	520000	Guizhou	520100	Guiyang
540	2013	17.4932	0	7.8295	44.5515	Real estate industry	K70	520000	Guizhou	520100	Guiyang
540	2014	17.4932	0	7.8295	44.5515	Real estate industry	K70	520000	Guizhou	520100	Guiyang
540	2015	24.2833	0	8.8573	63.8471	Real estate industry	K70	520000	Guizhou	520100	Guiyang
540	2016	24.4744	0	8.8573	64.419	Real estate industry	K70	520000	Guizhou	520100	Guiyang
540	2017	25.3999	0	11.6385	64.419	Real estate industry	K70	520000	Guizhou	520100	Guiyang
540	2018	25.3999	0	11.6385	64.419	Real estate industry	K70	520000	Guizhou	520100	Guiyang
540	2019	25.8224	1.2685	11.6385	64.419	Real estate industry	K70	520000	Guizhou	520100	Guiyang
540	2020	25.4803	1.2685	10.6106	64.419	Real estate industry	K70	520000	Guizhou	520100	Guiyang
540	2021	34.5237	16.8227	11.3966	75.1957	Real estate industry	K70	520000	Guizhou	520100	Guiyang
541	2011	17.1914	1.0873	7.8295	42.5647	Electrical machinery and equipment manufacturing	C38	440000	Guangdong	440600	Foshan
541	2012	11.4878	1.0873	3.6578	29.6508	Electrical machinery and equipment manufacturing	C38	440000	Guangdong	440600	Foshan
541	2013	16.1151	1.0873	7.3761	39.7953	Electrical machinery and equipment manufacturing	C38	440000	Guangdong	440600	Foshan
541	2014	16.9098	1.0873	7.3761	42.1734	Electrical machinery and equipment manufacturing	C38	440000	Guangdong	440600	Foshan
541	2015	19.8069	1.0873	10.6106	47.6219	Electrical machinery and equipment manufacturing	C38	440000	Guangdong	440600	Foshan
541	2016	21.6276	1.2685	10.6106	52.8898	Electrical machinery and equipment manufacturing	C38	440000	Guangdong	440600	Foshan
541	2017	26.9591	0.4228	10.6106	69.6869	Electrical machinery and equipment manufacturing	C38	440000	Guangdong	440600	Foshan
541	2018	26.9591	0.4228	10.6106	69.6869	Electrical machinery and equipment manufacturing	C38	440000	Guangdong	440600	Foshan
541	2019	26.9591	0.4228	10.6106	69.6869	Electrical machinery and equipment manufacturing	C38	440000	Guangdong	440600	Foshan
541	2020	28.3472	0.4228	11.6385	72.8176	Electrical machinery and equipment manufacturing	C38	440000	Guangdong	440600	Foshan
541	2021	35.5598	19.6919	11.6385	75.1957	Electrical machinery and equipment manufacturing	C38	440000	Guangdong	440600	Foshan
543	2015	24.9673	0	7.8295	66.9175	Electricity and heat production and supply industry	D44	340000	Anhui	340100	Hefei
543	2016	24.9673	0	7.8295	66.9175	Electricity and heat production and supply industry	D44	340000	Anhui	340100	Hefei
543	2017	27.8342	8.6077	7.8295	66.9175	Electricity and heat production and supply industry	D44	340000	Anhui	340100	Hefei
543	2018	29.3129	10.2688	10.6106	66.9175	Electricity and heat production and supply industry	D44	340000	Anhui	340100	Hefei
543	2019	34.4332	18.3328	11.6385	73.1788	Electricity and heat production and supply industry	D44	340000	Anhui	340100	Hefei
543	2020	35.4793	18.3328	11.6385	76.3095	Electricity and heat production and supply industry	D44	340000	Anhui	340100	Hefei
543	2021	41.7061	31.8635	11.6385	81.457	Electricity and heat production and supply industry	D44	340000	Anhui	340100	Hefei
547	2011	22.4927	0	6.7412	60.596	Computer, communications and other electronic equipment manufacturing	C39	350000	Fujian	350100	Fuzhou
547	2012	24.0318	0	10.6106	61.3486	Computer, communications and other electronic equipment manufacturing	C39	350000	Fujian	350100	Fuzhou
547	2013	18.4187	0	10.6106	44.5515	Computer, communications and other electronic equipment manufacturing	C39	350000	Fujian	350100	Fuzhou
547	2014	18.4187	0	10.6106	44.5515	Computer, communications and other electronic equipment manufacturing	C39	350000	Fujian	350100	Fuzhou
547	2015	29.5644	13.5307	10.6106	64.419	Computer, communications and other electronic equipment manufacturing	C39	350000	Fujian	350100	Fuzhou
547	2016	30.8923	13.5307	14.601	64.419	Computer, communications and other electronic equipment manufacturing	C39	350000	Fujian	350100	Fuzhou
547	2017	31.0834	13.5307	12.0314	67.5497	Computer, communications and other electronic equipment manufacturing	C39	350000	Fujian	350100	Fuzhou
547	2018	31.2443	13.5307	15.659	64.419	Computer, communications and other electronic equipment manufacturing	C39	350000	Fujian	350100	Fuzhou
547	2019	25.5306	0	12.0314	64.419	Computer, communications and other electronic equipment manufacturing	C39	350000	Fujian	350100	Fuzhou
547	2020	30.0372	13.5307	12.0314	64.419	Computer, communications and other electronic equipment manufacturing	C39	350000	Fujian	350100	Fuzhou
547	2021	37.2699	16.3395	13.8452	81.457	Computer, communications and other electronic equipment manufacturing	C39	350000	Fujian	350100	Fuzhou
550	2011	28.6792	20.296	18.7424	46.9296	Automobile manufacturing industry	C36	360000	Jiangxi	360100	Nanchang
550	2012	28.4579	22.0175	18.7424	44.5515	Automobile manufacturing industry	C36	360000	Jiangxi	360100	Nanchang
550	2013	28.4579	22.0175	18.7424	44.5515	Automobile manufacturing industry	C36	360000	Jiangxi	360100	Nanchang
550	2014	27.8543	22.0175	16.9287	44.5515	Automobile manufacturing industry	C36	360000	Jiangxi	360100	Nanchang
550	2015	28.8804	22.0175	16.9287	47.6219	Automobile manufacturing industry	C36	360000	Jiangxi	360100	Nanchang
550	2016	28.8804	22.0175	16.9287	47.6219	Automobile manufacturing industry	C36	360000	Jiangxi	360100	Nanchang
550	2017	30.7615	24.8867	19.7098	47.6219	Automobile manufacturing industry	C36	360000	Jiangxi	360100	Nanchang
550	2018	30.7615	24.8867	19.7098	47.6219	Automobile manufacturing industry	C36	360000	Jiangxi	360100	Nanchang
550	2019	31.6367	23.1652	17.7751	53.8832	Automobile manufacturing industry	C36	360000	Jiangxi	360100	Nanchang
550	2020	32.6929	18.3328	15.2056	64.419	Automobile manufacturing industry	C36	360000	Jiangxi	360100	Nanchang
550	2021	33.6485	18.8161	15.2056	66.7971	Automobile manufacturing industry	C36	360000	Jiangxi	360100	Nanchang
552	2013	19.314	7.8526	7.8295	42.1734	Coal mining and washing industry	B06	620000	Gansu	620400	Baiyin
552	2014	19.314	7.8526	7.8295	42.1734	Coal mining and washing industry	B06	620000	Gansu	620400	Baiyin
552	2015	26.7478	7.8526	7.8295	64.419	Coal mining and washing industry	B06	620000	Gansu	620400	Baiyin
552	2016	26.7478	7.8526	7.8295	64.419	Coal mining and washing industry	B06	620000	Gansu	620400	Baiyin
552	2017	28.639	13.5307	7.8295	64.419	Coal mining and washing industry	B06	620000	Gansu	620400	Baiyin
552	2018	28.639	13.5307	7.8295	64.419	Coal mining and washing industry	B06	620000	Gansu	620400	Baiyin
552	2019	28.639	13.5307	7.8295	64.419	Coal mining and washing industry	B06	620000	Gansu	620400	Baiyin
552	2020	31.5059	22.1383	7.8295	64.419	Coal mining and washing industry	B06	620000	Gansu	620400	Baiyin
552	2021	36.4953	22.1383	12.0012	75.1957	Coal mining and washing industry	B06	620000	Gansu	620400	Baiyin
553	2015	17.6441	1.0873	4.6856	47.05	Manufacturing of chemical raw materials and chemical products	C26	420000	Hubei	421000	Jingzhou
553	2016	17.6441	1.0873	4.6856	47.05	Manufacturing of chemical raw materials and chemical products	C26	420000	Hubei	421000	Jingzhou
553	2017	19.0323	1.0873	8.8573	47.05	Manufacturing of chemical raw materials and chemical products	C26	420000	Hubei	421000	Jingzhou
553	2018	41.5049	37.7227	39.7219	47.05	Manufacturing of chemical raw materials and chemical products	C26	420000	Hubei	421000	Jingzhou
553	2019	42.7321	41.4074	39.7219	47.05	Manufacturing of chemical raw materials and chemical products	C26	420000	Hubei	421000	Jingzhou
553	2020	43.2653	41.4074	41.3241	47.05	Manufacturing of chemical raw materials and chemical products	C26	420000	Hubei	421000	Jingzhou
555	2014	16.7991	0	7.3761	42.9259	Software and information technology services	I65	440000	Guangdong	440300	Shenzhen
555	2015	26.5969	0	7.3761	72.2456	Software and information technology services	I65	440000	Guangdong	440300	Shenzhen
555	2016	26.788	0	7.3761	72.8176	Software and information technology services	I65	440000	Guangdong	440300	Shenzhen
555	2017	26.788	0	7.3761	72.8176	Software and information technology services	I65	440000	Guangdong	440300	Shenzhen
555	2018	28.3372	0	12.0314	72.8176	Software and information technology services	I65	440000	Guangdong	440300	Shenzhen
555	2019	28.3372	0	12.0314	72.8176	Software and information technology services	I65	440000	Guangdong	440300	Shenzhen
555	2020	28.6792	0	13.0593	72.8176	Software and information technology services	I65	440000	Guangdong	440300	Shenzhen
555	2021	39.0303	27.907	13.8452	75.1957	Software and information technology services	I65	440000	Guangdong	440300	Shenzhen
559	2011	24.3839	7.1882	10.399	55.4485	Automobile manufacturing industry	C36	330000	Zhejiang	330100	Hangzhou
559	2012	23.5892	7.1882	10.399	53.0704	Automobile manufacturing industry	C36	330000	Zhejiang	330100	Hangzhou
559	2013	19.6258	7.8526	10.399	40.5479	Automobile manufacturing industry	C36	330000	Zhejiang	330100	Hangzhou
559	2014	19.0323	7.8526	6.2273	42.9259	Automobile manufacturing industry	C36	330000	Zhejiang	330100	Hangzhou
559	2015	26.0135	1.0873	12.9686	63.8471	Automobile manufacturing industry	C36	330000	Zhejiang	330100	Hangzhou
559	2016	25.9028	0.7551	12.9686	63.8471	Automobile manufacturing industry	C36	330000	Zhejiang	330100	Hangzhou
559	2017	25.933	1.0873	6.4389	70.1084	Automobile manufacturing industry	C36	330000	Zhejiang	330100	Hangzhou
559	2018	25.933	1.0873	6.4389	70.1084	Automobile manufacturing industry	C36	330000	Zhejiang	330100	Hangzhou
559	2019	25.933	1.0873	6.4389	70.1084	Automobile manufacturing industry	C36	330000	Zhejiang	330100	Hangzhou
559	2020	25.933	1.0873	6.4389	70.1084	Automobile manufacturing industry	C36	330000	Zhejiang	330100	Hangzhou
559	2021	38.99	29.4775	6.4389	80.885	Automobile manufacturing industry	C36	330000	Zhejiang	330100	Hangzhou
563	2011	14.3748	0.4228	10.6106	32.0289	Other financial industries	J69	610000	Shanxi	610100	Xi 'an
563	2012	18.5595	0.4228	10.6106	44.5515	Other financial industries	J69	610000	Shanxi	610100	Xi 'an
563	2013	25.933	0.4228	10.6106	66.6165	Other financial industries	J69	610000	Shanxi	610100	Xi 'an
563	2014	28.0555	1.2685	10.6106	72.1252	Other financial industries	J69	610000	Shanxi	610100	Xi 'an
563	2015	28.8905	1.2685	10.6106	74.6237	Other financial industries	J69	610000	Shanxi	610100	Xi 'an
563	2016	28.8905	1.2685	10.6106	74.6237	Other financial industries	J69	610000	Shanxi	610100	Xi 'an
563	2017	34.9361	15.6448	14.3894	74.6237	Other financial industries	J69	610000	Shanxi	610100	Xi 'an
563	2018	35.8616	15.6448	17.1705	74.6237	Other financial industries	J69	610000	Shanxi	610100	Xi 'an
563	2019	37.9539	15.6448	17.1705	80.885	Other financial industries	J69	610000	Shanxi	610100	Xi 'an
563	2020	37.9539	15.6448	17.1705	80.885	Other financial industries	J69	610000	Shanxi	610100	Xi 'an
563	2021	37.9539	15.6448	17.1705	80.885	Other financial industries	J69	610000	Shanxi	610100	Xi 'an
564	2015	22.5933	0	3.2044	64.419	Retail business	F52	610000	Shanxi	610100	Xi 'an
564	2016	35.9521	16.3093	27.0254	64.419	Retail business	F52	610000	Shanxi	610100	Xi 'an
564	2017	34.7349	16.3093	23.3676	64.419	Retail business	F52	610000	Shanxi	610100	Xi 'an
564	2018	32.5018	16.3093	16.6566	64.419	Retail business	F52	610000	Shanxi	610100	Xi 'an
564	2019	26.3354	1.2685	13.1802	64.419	Retail business	F52	610000	Shanxi	610100	Xi 'an
564	2020	26.0537	0.4228	13.1802	64.419	Retail business	F52	610000	Shanxi	610100	Xi 'an
564	2021	31.2645	1.0873	17.3519	75.1957	Retail business	F52	610000	Shanxi	610100	Xi 'an
568	2011	19.4648	3.8055	9.9456	44.5515	Wine, beverage and refined tea manufacturing	C15	510000	Sichuan	510500	Luzhou
568	2012	17.795	0.9061	7.8295	44.5515	Wine, beverage and refined tea manufacturing	C15	510000	Sichuan	510500	Luzhou
568	2013	18.5796	0.4832	10.6106	44.5515	Wine, beverage and refined tea manufacturing	C15	510000	Sichuan	510500	Luzhou
568	2014	18.2678	0	10.1572	44.5515	Wine, beverage and refined tea manufacturing	C15	510000	Sichuan	510500	Luzhou
568	2015	22.8146	0	10.1572	58.1577	Wine, beverage and refined tea manufacturing	C15	510000	Sichuan	510500	Luzhou
568	2016	24.907	0	10.1572	64.419	Wine, beverage and refined tea manufacturing	C15	510000	Sichuan	510500	Luzhou
568	2017	28.0958	9.1211	10.6106	64.419	Wine, beverage and refined tea manufacturing	C15	510000	Sichuan	510500	Luzhou
568	2018	31.0935	9.695	10.6106	72.8176	Wine, beverage and refined tea manufacturing	C15	510000	Sichuan	510500	Luzhou
568	2019	27.3313	6.8257	10.6106	64.419	Wine, beverage and refined tea manufacturing	C15	510000	Sichuan	510500	Luzhou
568	2020	28.8502	5.7384	10.6106	70.0482	Wine, beverage and refined tea manufacturing	C15	510000	Sichuan	510500	Luzhou
568	2021	38.7989	25.7928	15.266	75.1957	Wine, beverage and refined tea manufacturing	C15	510000	Sichuan	510500	Luzhou
571	2013	16.6985	0	7.8295	42.1734	synthesis	S90	460000	Hainan	460100	Haikou
571	2014	12.5138	0	7.8295	29.6508	synthesis	S90	460000	Hainan	460100	Haikou
571	2015	24.1324	0	7.8295	64.419	synthesis	S90	460000	Hainan	460100	Haikou
571	2016	24.1324	0	7.8295	64.419	synthesis	S90	460000	Hainan	460100	Haikou
571	2017	24.1324	0	7.8295	64.419	synthesis	S90	460000	Hainan	460100	Haikou
571	2018	27.1099	8.9399	7.8295	64.419	synthesis	S90	460000	Hainan	460100	Haikou
571	2019	27.1099	8.9399	7.8295	64.419	synthesis	S90	460000	Hainan	460100	Haikou
571	2020	27.3614	9.695	7.8295	64.419	synthesis	S90	460000	Hainan	460100	Haikou
571	2021	35.4693	23.2256	7.8295	75.1957	synthesis	S90	460000	Hainan	460100	Haikou
581	2011	18.4187	1.933	3.6578	49.5485	Automobile manufacturing industry	C36	320000	Jiangsu	320200	Wuxi
581	2012	21.0039	1.933	10.399	50.5719	Automobile manufacturing industry	C36	320000	Jiangsu	320200	Wuxi
581	2013	19.9578	1.933	10.399	47.4413	Automobile manufacturing industry	C36	320000	Jiangsu	320200	Wuxi
581	2014	21.6075	1.933	12.9686	49.8194	Automobile manufacturing industry	C36	320000	Jiangsu	320200	Wuxi
581	2015	29.2928	1.933	12.9686	72.8176	Automobile manufacturing industry	C36	320000	Jiangsu	320200	Wuxi
581	2016	27.965	1.0873	12.9686	69.6869	Automobile manufacturing industry	C36	320000	Jiangsu	320200	Wuxi
581	2017	27.965	1.0873	12.9686	69.6869	Automobile manufacturing industry	C36	320000	Jiangsu	320200	Wuxi
581	2018	28.1561	1.0873	10.399	72.8176	Automobile manufacturing industry	C36	320000	Jiangsu	320200	Wuxi
581	2019	27.1099	1.0873	10.399	69.6869	Automobile manufacturing industry	C36	320000	Jiangsu	320200	Wuxi
581	2020	28.1561	1.0873	10.399	72.8176	Automobile manufacturing industry	C36	320000	Jiangsu	320200	Wuxi
581	2021	33.9	15.9468	10.399	75.1957	Automobile manufacturing industry	C36	320000	Jiangsu	320200	Wuxi
587	2011	10.7031	0	0	32.0289	Other manufacturing	C41	230000	Heilongjiang	230700	Yichun
587	2012	15.6926	0	7.1947	39.7953	Other manufacturing	C41	230000	Heilongjiang	230700	Yichun
587	2013	12.3026	0	7.1947	29.6508	Other manufacturing	C41	230000	Heilongjiang	230700	Yichun
587	2014	11.7191	0	7.8295	27.2727	Other manufacturing	C41	230000	Heilongjiang	230700	Yichun
587	2015	19.0021	0.4228	8.8573	47.6219	Other manufacturing	C41	230000	Heilongjiang	230700	Yichun
587	2016	24.6152	0.4228	8.8573	64.419	Other manufacturing	C41	230000	Heilongjiang	230700	Yichun
587	2017	24.4744	0	8.8573	64.419	Other manufacturing	C41	230000	Heilongjiang	230700	Yichun
587	2018	24.4744	0	8.8573	64.419	Other manufacturing	C41	230000	Heilongjiang	230700	Yichun
587	2019	18.8613	0	8.8573	47.6219	Other manufacturing	C41	230000	Heilongjiang	230700	Yichun
587	2020	24.1324	0	7.8295	64.419	Other manufacturing	C41	230000	Heilongjiang	230700	Yichun
587	2021	35.0468	13.5307	7.8295	83.5942	Other manufacturing	C41	230000	Heilongjiang	230700	Yichun
591	2017	27.0898	1.0873	7.1947	72.8176	Electricity and heat production and supply industry	D44	500000	Chongqing	500000	Chongqing
591	2018	27.0898	1.0873	7.1947	72.8176	Electricity and heat production and supply industry	D44	500000	Chongqing	500000	Chongqing
591	2019	27.3011	1.0873	7.8295	72.8176	Electricity and heat production and supply industry	D44	500000	Chongqing	500000	Chongqing
591	2020	27.3011	1.0873	7.8295	72.8176	Electricity and heat production and supply industry	D44	500000	Chongqing	500000	Chongqing
591	2021	28.0958	1.0873	7.8295	75.1957	Electricity and heat production and supply industry	D44	500000	Chongqing	500000	Chongqing
592	2011	17.7648	0.4228	10.6106	42.1734	Forestry	A02	350000	Fujian	350100	Fuzhou
592	2012	17.7648	0.4228	10.6106	42.1734	Forestry	A02	350000	Fujian	350100	Fuzhou
592	2013	17.9258	0.9061	10.6106	42.1734	Forestry	A02	350000	Fujian	350100	Fuzhou
592	2014	20.0181	0.9061	10.6106	48.4347	Forestry	A02	350000	Fujian	350100	Fuzhou
592	2015	27.452	0.9061	10.6106	70.6803	Forestry	A02	350000	Fujian	350100	Fuzhou
592	2016	24.2833	0.9061	7.3761	64.419	Forestry	A02	350000	Fujian	350100	Fuzhou
592	2017	24.2833	0.9061	7.3761	64.419	Forestry	A02	350000	Fujian	350100	Fuzhou
592	2018	24.2833	0.9061	7.3761	64.419	Forestry	A02	350000	Fujian	350100	Fuzhou
592	2019	24.2833	0.9061	7.3761	64.419	Forestry	A02	350000	Fujian	350100	Fuzhou
592	2020	24.2833	0.9061	7.3761	64.419	Forestry	A02	350000	Fujian	350100	Fuzhou
592	2021	32.3911	14.4367	7.3761	75.1957	Forestry	A02	350000	Fujian	350100	Fuzhou
596	2011	20.5613	0	2.5695	58.9705	Wine, beverage and refined tea manufacturing	C15	340000	Anhui	341600	Bozhou
596	2012	22.8347	7.0976	11.0036	50.301	Wine, beverage and refined tea manufacturing	C15	340000	Anhui	341600	Bozhou
596	2013	21.4465	7.0976	6.8319	50.301	Wine, beverage and refined tea manufacturing	C15	340000	Anhui	341600	Bozhou
596	2014	22.2412	7.0976	6.8319	52.6791	Wine, beverage and refined tea manufacturing	C15	340000	Anhui	341600	Bozhou
596	2015	21.527	0	8.6457	55.8098	Wine, beverage and refined tea manufacturing	C15	340000	Anhui	341600	Bozhou
596	2016	22.4424	0	10.8222	56.3817	Wine, beverage and refined tea manufacturing	C15	340000	Anhui	341600	Bozhou
596	2017	24.917	1.933	8.2527	64.419	Wine, beverage and refined tea manufacturing	C15	340000	Anhui	341600	Bozhou
596	2018	27.9449	11.0239	8.2527	64.419	Wine, beverage and refined tea manufacturing	C15	340000	Anhui	341600	Bozhou
596	2019	27.4017	10.1782	7.4667	64.419	Wine, beverage and refined tea manufacturing	C15	340000	Anhui	341600	Bozhou
596	2020	28.6289	9.695	11.6385	64.419	Wine, beverage and refined tea manufacturing	C15	340000	Anhui	341600	Bozhou
596	2021	35.9421	23.2256	12.0314	72.4262	Wine, beverage and refined tea manufacturing	C15	340000	Anhui	341600	Bozhou
598	2011	17.8151	1.933	9.2503	42.1734	Water production and supply industry	D46	510000	Sichuan	510100	Chengdu
598	2012	18.65	1.933	9.2503	44.6719	Water production and supply industry	D46	510000	Sichuan	510100	Chengdu
598	2013	15.5115	1.933	9.2503	35.28	Water production and supply industry	D46	510000	Sichuan	510100	Chengdu
598	2014	16.437	1.933	9.2503	38.0494	Water production and supply industry	D46	510000	Sichuan	510100	Chengdu
598	2015	29.836	1.933	14.601	72.8176	Water production and supply industry	D46	510000	Sichuan	510100	Chengdu
598	2016	29.836	1.933	14.601	72.8176	Water production and supply industry	D46	510000	Sichuan	510100	Chengdu
598	2017	30.1781	1.933	15.6288	72.8176	Water production and supply industry	D46	510000	Sichuan	510100	Chengdu
598	2018	33.0953	2.4162	23.9117	72.8176	Water production and supply industry	D46	510000	Sichuan	510100	Chengdu
598	2019	40.1066	19.3295	28.0532	72.8176	Water production and supply industry	D46	510000	Sichuan	510100	Chengdu
598	2020	36.2438	14.4065	21.3724	72.8176	Water production and supply industry	D46	510000	Sichuan	510100	Chengdu
598	2021	40.4084	21.1719	24.7279	75.1957	Water production and supply industry	D46	510000	Sichuan	510100	Chengdu
600	2015	21.1548	0.4228	12.8174	50.1204	Electricity and heat production and supply industry	D44	130000	Hebei	130100	Shijiazhuang
600	2016	24.0217	9.0305	12.8174	50.1204	Electricity and heat production and supply industry	D44	130000	Hebei	130100	Shijiazhuang
600	2017	29.5141	9.0305	12.8174	66.5563	Electricity and heat production and supply industry	D44	130000	Hebei	130100	Shijiazhuang
600	2018	29.5141	9.0305	12.8174	66.5563	Electricity and heat production and supply industry	D44	130000	Hebei	130100	Shijiazhuang
600	2019	29.5141	9.0305	12.8174	66.5563	Electricity and heat production and supply industry	D44	130000	Hebei	130100	Shijiazhuang
600	2020	29.6751	9.5137	12.8174	66.5563	Electricity and heat production and supply industry	D44	130000	Hebei	130100	Shijiazhuang
600	2021	32.95	16.9435	12.8174	68.9344	Electricity and heat production and supply industry	D44	130000	Hebei	130100	Shijiazhuang
603	2011	18.6601	0	0	55.8399	Nonferrous metal mining and beneficiation industry	B09	110000	Beijing	110000	Beijing
603	2012	18.0062	0	6.7412	47.1704	Nonferrous metal mining and beneficiation industry	B09	110000	Beijing	110000	Beijing
603	2013	21.0442	8.0338	7.8295	47.1704	Nonferrous metal mining and beneficiation industry	B09	110000	Beijing	110000	Beijing
603	2014	21.0442	8.0338	7.8295	47.1704	Nonferrous metal mining and beneficiation industry	B09	110000	Beijing	110000	Beijing
603	2015	24.1324	0	7.8295	64.419	Nonferrous metal mining and beneficiation industry	B09	110000	Beijing	110000	Beijing
603	2016	24.1324	0	7.8295	64.419	Nonferrous metal mining and beneficiation industry	B09	110000	Beijing	110000	Beijing
603	2017	24.1324	0	7.8295	64.419	Nonferrous metal mining and beneficiation industry	B09	110000	Beijing	110000	Beijing
603	2018	24.1324	0	7.8295	64.419	Nonferrous metal mining and beneficiation industry	B09	110000	Beijing	110000	Beijing
603	2019	23.9815	0	7.3761	64.419	Nonferrous metal mining and beneficiation industry	B09	110000	Beijing	110000	Beijing
603	2020	23.9815	0	7.3761	64.419	Nonferrous metal mining and beneficiation industry	B09	110000	Beijing	110000	Beijing
603	2021	31.8881	9.695	10.6106	75.1957	Nonferrous metal mining and beneficiation industry	B09	110000	Beijing	110000	Beijing
607	2012	16.0346	6.7653	11.6385	29.6508	Journalism and publishing	R85	330000	Zhejiang	330100	Hangzhou
607	2013	16.0346	6.7653	11.6385	29.6508	Journalism and publishing	R85	330000	Zhejiang	330100	Hangzhou
607	2014	21.9495	8.6983	10.6106	46.4479	Journalism and publishing	R85	330000	Zhejiang	330100	Hangzhou
607	2015	30.7615	8.6983	10.6106	72.8176	Journalism and publishing	R85	330000	Zhejiang	330100	Hangzhou
607	2016	30.7615	8.6983	10.6106	72.8176	Journalism and publishing	R85	330000	Zhejiang	330100	Hangzhou
607	2017	30.7615	8.6983	10.6106	72.8176	Journalism and publishing	R85	330000	Zhejiang	330100	Hangzhou
607	2018	33.0148	15.4636	10.6106	72.8176	Journalism and publishing	R85	330000	Zhejiang	330100	Hangzhou
607	2019	33.0148	15.4636	10.6106	72.8176	Journalism and publishing	R85	330000	Zhejiang	330100	Hangzhou
607	2020	33.3568	15.4636	11.6385	72.8176	Journalism and publishing	R85	330000	Zhejiang	330100	Hangzhou
607	2021	34.1515	15.4636	11.6385	75.1957	Journalism and publishing	R85	330000	Zhejiang	330100	Hangzhou
612	2011	20.6116	10.5406	10.792	40.4275	Nonferrous metal smelting and rolling industry	C32	410000	Henan	410800	Jiaozuo
612	2012	22.5531	0.9061	10.792	55.8399	Nonferrous metal smelting and rolling industry	C32	410000	Henan	410800	Jiaozuo
612	2013	24.8064	7.6714	10.792	55.8399	Nonferrous metal smelting and rolling industry	C32	410000	Henan	410800	Jiaozuo
612	2014	12.4635	0.4832	4.0508	32.7815	Nonferrous metal smelting and rolling industry	C32	410000	Henan	410800	Jiaozuo
612	2015	22.5531	6.7653	7.8295	52.95	Nonferrous metal smelting and rolling industry	C32	410000	Henan	410800	Jiaozuo
612	2016	23.8205	0	7.8295	63.4859	Nonferrous metal smelting and rolling industry	C32	410000	Henan	410800	Jiaozuo
612	2017	26.6875	8.6077	7.8295	63.4859	Nonferrous metal smelting and rolling industry	C32	410000	Henan	410800	Jiaozuo
612	2018	29.0816	8.9399	7.8295	70.3191	Nonferrous metal smelting and rolling industry	C32	410000	Henan	410800	Jiaozuo
612	2019	30.2585	8.9399	8.8573	72.8176	Nonferrous metal smelting and rolling industry	C32	410000	Henan	410800	Jiaozuo
612	2020	30.2585	8.9399	8.8573	72.8176	Nonferrous metal smelting and rolling industry	C32	410000	Henan	410800	Jiaozuo
612	2021	35.5598	22.4706	8.8573	75.1957	Nonferrous metal smelting and rolling industry	C32	410000	Henan	410800	Jiaozuo
617	2015	21.5471	0	3.2044	61.2884	Capital market services	J67	650000	Xinjiang Uygur Autonomous Region	650200	Karamay
617	2016	22.9353	0	7.3761	61.2884	Capital market services	J67	650000	Xinjiang Uygur Autonomous Region	650200	Karamay
617	2017	23.9815	0	7.3761	64.419	Capital market services	J67	650000	Xinjiang Uygur Autonomous Region	650200	Karamay
617	2018	24.8164	0	7.3761	66.9175	Capital market services	J67	650000	Xinjiang Uygur Autonomous Region	650200	Karamay
617	2019	24.8164	0	7.3761	66.9175	Capital market services	J67	650000	Xinjiang Uygur Autonomous Region	650200	Karamay
617	2020	26.9188	0	7.769	72.8176	Capital market services	J67	650000	Xinjiang Uygur Autonomous Region	650200	Karamay
617	2021	31.9384	2.386	18.0774	75.1957	Capital market services	J67	650000	Xinjiang Uygur Autonomous Region	650200	Karamay
620	2011	15.8535	0	0	47.4413	Real estate industry	K70	110000	Beijing	110000	Beijing
620	2012	12.5038	0.4228	7.3761	29.6508	Real estate industry	K70	110000	Beijing	110000	Beijing
620	2013	14.2642	0.4228	7.3761	34.9187	Real estate industry	K70	110000	Beijing	110000	Beijing
620	2014	15.3103	0.4228	7.3761	38.0494	Real estate industry	K70	110000	Beijing	110000	Beijing
620	2015	23.9312	0.4228	7.3761	63.8471	Real estate industry	K70	110000	Beijing	110000	Beijing
620	2016	24.9572	0.4228	7.3761	66.9175	Real estate industry	K70	110000	Beijing	110000	Beijing
620	2017	26.0034	0.4228	7.3761	70.0482	Real estate industry	K70	110000	Beijing	110000	Beijing
620	2018	26.0034	0.4228	7.3761	70.0482	Real estate industry	K70	110000	Beijing	110000	Beijing
620	2019	26.0034	0.4228	7.3761	70.0482	Real estate industry	K70	110000	Beijing	110000	Beijing
620	2020	26.0034	0.4228	7.3761	70.0482	Real estate industry	K70	110000	Beijing	110000	Beijing
620	2021	27.7236	0.4228	7.3761	75.1957	Real estate industry	K70	110000	Beijing	110000	Beijing
623	2011	19.2737	0	8.162	49.5485	Pharmaceutical manufacturing industry	C27	220000	Jilin	222403	Dunhua
623	2012	16.8896	0	8.4039	42.1734	Pharmaceutical manufacturing industry	C27	220000	Jilin	222403	Dunhua
623	2013	16.8896	0	8.4039	42.1734	Pharmaceutical manufacturing industry	C27	220000	Jilin	222403	Dunhua
623	2014	16.8896	0	8.4039	42.1734	Pharmaceutical manufacturing industry	C27	220000	Jilin	222403	Dunhua
623	2015	24.4643	0.4228	8.4039	64.419	Pharmaceutical manufacturing industry	C27	220000	Jilin	222403	Dunhua
623	2016	24.575	0.7551	8.4039	64.419	Pharmaceutical manufacturing industry	C27	220000	Jilin	222403	Dunhua
623	2017	24.7158	1.1779	8.4039	64.419	Pharmaceutical manufacturing industry	C27	220000	Jilin	222403	Dunhua
623	2018	24.7158	1.1779	8.4039	64.419	Pharmaceutical manufacturing industry	C27	220000	Jilin	222403	Dunhua
623	2019	24.7158	1.1779	8.4039	64.419	Pharmaceutical manufacturing industry	C27	220000	Jilin	222403	Dunhua
623	2020	27.5827	9.7856	8.4039	64.419	Pharmaceutical manufacturing industry	C27	220000	Jilin	222403	Dunhua
623	2021	34.6746	23.4068	8.4039	72.065	Pharmaceutical manufacturing industry	C27	220000	Jilin	222403	Dunhua
625	2011	22.9655	7.8526	11.3966	49.5485	Automobile manufacturing industry	C36	500000	Chongqing	500000	Chongqing
625	2012	22.4022	1.0873	13.9661	52.047	Automobile manufacturing industry	C36	500000	Chongqing	500000	Chongqing
625	2013	21.5471	1.0873	11.3966	52.047	Automobile manufacturing industry	C36	500000	Chongqing	500000	Chongqing
625	2014	26.8082	15.4636	12.8174	52.047	Automobile manufacturing industry	C36	500000	Chongqing	500000	Chongqing
625	2015	32.2402	15.4636	13.8452	67.2787	Automobile manufacturing industry	C36	500000	Chongqing	500000	Chongqing
625	2016	35.5497	15.4636	18.2285	72.8176	Automobile manufacturing industry	C36	500000	Chongqing	500000	Chongqing
625	2017	33.1959	15.4636	17.4426	66.5563	Automobile manufacturing industry	C36	500000	Chongqing	500000	Chongqing
625	2018	32.7532	15.9468	15.6288	66.5563	Automobile manufacturing industry	C36	500000	Chongqing	500000	Chongqing
625	2019	31.8982	15.9468	13.0593	66.5563	Automobile manufacturing industry	C36	500000	Chongqing	500000	Chongqing
625	2020	32.1597	15.9468	13.8452	66.5563	Automobile manufacturing industry	C36	500000	Chongqing	500000	Chongqing
627	2016	23.7904	0	9.9456	61.2884	Insurance industry	J68	420000	Hubei	420800	Jingmen
627	2017	25.8022	8.6077	7.3761	61.2884	Insurance industry	J68	420000	Hubei	420800	Jingmen
627	2018	26.8484	8.6077	7.3761	64.419	Insurance industry	J68	420000	Hubei	420800	Jingmen
627	2019	26.8484	8.6077	7.3761	64.419	Insurance industry	J68	420000	Hubei	420800	Jingmen
627	2020	23.9815	0	7.3761	64.419	Insurance industry	J68	420000	Hubei	420800	Jingmen
627	2021	28.9709	0	11.5478	75.1957	Insurance industry	J68	420000	Hubei	420800	Jingmen
629	2011	16.6985	2.4162	12.4244	35.1896	Nonferrous metal smelting and rolling industry	C32	510000	Sichuan	510400	Panzhihua
629	2012	19.9578	2.4162	15.2056	42.1734	Nonferrous metal smelting and rolling industry	C32	510000	Sichuan	510400	Panzhihua
629	2013	14.0529	2.4162	12.4244	27.2727	Nonferrous metal smelting and rolling industry	C32	510000	Sichuan	510400	Panzhihua
629	2014	22.2815	19.1785	17.9867	29.6508	Nonferrous metal smelting and rolling industry	C32	510000	Sichuan	510400	Panzhihua
629	2015	30.6005	22.5612	21.5538	47.6219	Nonferrous metal smelting and rolling industry	C32	510000	Sichuan	510400	Panzhihua
629	2016	35.0971	22.5612	18.1983	64.419	Nonferrous metal smelting and rolling industry	C32	510000	Sichuan	510400	Panzhihua
629	2017	36.6764	20.598	24.9093	64.419	Nonferrous metal smelting and rolling industry	C32	510000	Sichuan	510400	Panzhihua
629	2018	36.606	17.7892	27.5091	64.419	Nonferrous metal smelting and rolling industry	C32	510000	Sichuan	510400	Panzhihua
629	2019	38.0243	25.4002	24.1536	64.419	Nonferrous metal smelting and rolling industry	C32	510000	Sichuan	510400	Panzhihua
629	2020	40.1167	25.4002	24.1536	70.6803	Nonferrous metal smelting and rolling industry	C32	510000	Sichuan	510400	Panzhihua
629	2021	45.2872	29.0849	25.1814	81.457	Nonferrous metal smelting and rolling industry	C32	510000	Sichuan	510400	Panzhihua
630	2011	21.2655	0.7551	7.8295	55.0873	Nonferrous metal smelting and rolling industry	C32	340000	Anhui	340700	Tongling
630	2012	20.5814	1.0873	7.8295	52.7092	Nonferrous metal smelting and rolling industry	C32	340000	Anhui	340700	Tongling
630	2013	22.6738	1.0873	7.8295	58.9705	Nonferrous metal smelting and rolling industry	C32	340000	Anhui	340700	Tongling
630	2014	22.2513	1.5705	10.6106	54.4551	Nonferrous metal smelting and rolling industry	C32	340000	Anhui	340700	Tongling
630	2015	31.8077	8.3359	10.6106	76.3095	Nonferrous metal smelting and rolling industry	C32	340000	Anhui	340700	Tongling
630	2016	33.9	12.0507	13.1802	76.3095	Nonferrous metal smelting and rolling industry	C32	340000	Anhui	340700	Tongling
630	2017	32.7029	11.0239	10.6106	76.3095	Nonferrous metal smelting and rolling industry	C32	340000	Anhui	340700	Tongling
630	2018	32.4213	10.1782	10.6106	76.3095	Nonferrous metal smelting and rolling industry	C32	340000	Anhui	340700	Tongling
630	2019	32.4213	10.1782	10.6106	76.3095	Nonferrous metal smelting and rolling industry	C32	340000	Anhui	340700	Tongling
630	2020	32.4213	10.1782	10.6106	76.3095	Nonferrous metal smelting and rolling industry	C32	340000	Anhui	340700	Tongling
630	2021	36.9279	20.6584	11.6385	78.3263	Nonferrous metal smelting and rolling industry	C32	340000	Anhui	340700	Tongling
632	2011	23.9815	15.9468	8.2225	47.6821	Wholesale business	F51	350000	Fujian	350100	Fuzhou
632	2012	23.217	16.7925	8.2225	44.5515	Wholesale business	F51	350000	Fujian	350100	Fuzhou
632	2013	19.2838	16.7925	8.2225	32.7815	Wholesale business	F51	350000	Fujian	350100	Fuzhou
632	2014	19.2838	16.7925	8.2225	32.7815	Wholesale business	F51	350000	Fujian	350100	Fuzhou
632	2015	28.81	16.7925	8.2225	61.2884	Wholesale business	F51	350000	Fujian	350100	Fuzhou
632	2016	28.81	16.7925	8.2225	61.2884	Wholesale business	F51	350000	Fujian	350100	Fuzhou
632	2017	22.9353	0	7.3761	61.2884	Wholesale business	F51	350000	Fujian	350100	Fuzhou
632	2018	22.9353	0	7.3761	61.2884	Wholesale business	F51	350000	Fujian	350100	Fuzhou
632	2019	23.7702	0	7.3761	63.7869	Wholesale business	F51	350000	Fujian	350100	Fuzhou
632	2020	23.7702	0	7.3761	63.7869	Wholesale business	F51	350000	Fujian	350100	Fuzhou
632	2021	24.6957	0	7.3761	66.5563	Wholesale business	F51	350000	Fujian	350100	Fuzhou
635	2011	22.9051	7.8526	8.0411	52.7092	Manufacturing of chemical raw materials and chemical products	C26	640000	Ningxia Hui Autonomous Region	640200	Shizuishan
635	2012	22.3016	7.8526	6.2273	52.7092	Manufacturing of chemical raw materials and chemical products	C26	640000	Ningxia Hui Autonomous Region	640200	Shizuishan
635	2013	21.5874	7.8526	6.2273	50.5719	Manufacturing of chemical raw materials and chemical products	C26	640000	Ningxia Hui Autonomous Region	640200	Shizuishan
635	2014	19.2838	8.3359	9.0085	40.4275	Manufacturing of chemical raw materials and chemical products	C26	640000	Ningxia Hui Autonomous Region	640200	Shizuishan
635	2015	29.2526	8.3359	6.4389	72.8176	Manufacturing of chemical raw materials and chemical products	C26	640000	Ningxia Hui Autonomous Region	640200	Shizuishan
635	2016	31.4958	8.3359	13.1802	72.8176	Manufacturing of chemical raw materials and chemical products	C26	640000	Ningxia Hui Autonomous Region	640200	Shizuishan
635	2017	29.2526	8.3359	6.4389	72.8176	Manufacturing of chemical raw materials and chemical products	C26	640000	Ningxia Hui Autonomous Region	640200	Shizuishan
635	2018	29.8662	10.1782	6.4389	72.8176	Manufacturing of chemical raw materials and chemical products	C26	640000	Ningxia Hui Autonomous Region	640200	Shizuishan
635	2019	31.0733	10.1782	10.0665	72.8176	Manufacturing of chemical raw materials and chemical products	C26	640000	Ningxia Hui Autonomous Region	640200	Shizuishan
635	2020	32.4615	10.1782	14.2382	72.8176	Manufacturing of chemical raw materials and chemical products	C26	640000	Ningxia Hui Autonomous Region	640200	Shizuishan
635	2021	36.9379	25.4002	10.0665	75.1957	Manufacturing of chemical raw materials and chemical products	C26	640000	Ningxia Hui Autonomous Region	640200	Shizuishan
636	2019	27.0697	6.7653	6.7412	67.5497	Computer, communications and other electronic equipment manufacturing	C39	440000	Guangdong	441200	Zhaoqing
636	2020	28.2366	9.6346	7.3761	67.5497	Computer, communications and other electronic equipment manufacturing	C39	440000	Guangdong	441200	Zhaoqing
636	2021	30.0272	7.3392	7.3761	75.1957	Computer, communications and other electronic equipment manufacturing	C39	440000	Guangdong	441200	Zhaoqing
650	2011	15.5216	0	0	46.4479	Pharmaceutical manufacturing industry	C27	360000	Jiangxi	360100	Nanchang
650	2012	17.7648	0	6.7412	46.4479	Pharmaceutical manufacturing industry	C27	360000	Jiangxi	360100	Nanchang
650	2013	18.4891	1.0873	7.8295	46.4479	Pharmaceutical manufacturing industry	C27	360000	Jiangxi	360100	Nanchang
650	2014	17.6944	1.0873	7.8295	44.0698	Pharmaceutical manufacturing industry	C27	360000	Jiangxi	360100	Nanchang
650	2015	30.1076	1.0873	7.8295	81.2161	Pharmaceutical manufacturing industry	C27	360000	Jiangxi	360100	Nanchang
650	2016	30.1076	1.0873	7.8295	81.2161	Pharmaceutical manufacturing industry	C27	360000	Jiangxi	360100	Nanchang
650	2017	30.1076	1.0873	7.8295	81.2161	Pharmaceutical manufacturing industry	C27	360000	Jiangxi	360100	Nanchang
650	2018	30.1076	1.0873	7.8295	81.2161	Pharmaceutical manufacturing industry	C27	360000	Jiangxi	360100	Nanchang
650	2019	30.1076	1.0873	7.8295	81.2161	Pharmaceutical manufacturing industry	C27	360000	Jiangxi	360100	Nanchang
650	2020	30.1076	1.0873	7.8295	81.2161	Pharmaceutical manufacturing industry	C27	360000	Jiangxi	360100	Nanchang
650	2021	31.8278	16.4603	3.6578	75.1957	Pharmaceutical manufacturing industry	C27	360000	Jiangxi	360100	Nanchang
651	2011	17.8352	1.6007	9.6433	42.1734	Electrical machinery and equipment manufacturing	C38	440000	Guangdong	440400	Zhuhai
651	2012	18.3885	0.7551	9.6433	44.6719	Electrical machinery and equipment manufacturing	C38	440000	Guangdong	440400	Zhuhai
651	2013	20.6418	7.5204	9.6433	44.6719	Electrical machinery and equipment manufacturing	C38	440000	Guangdong	440400	Zhuhai
651	2014	16.4571	7.5204	9.6433	32.1493	Electrical machinery and equipment manufacturing	C38	440000	Guangdong	440400	Zhuhai
651	2015	23.7099	1.0873	5.4716	64.419	Electrical machinery and equipment manufacturing	C38	440000	Guangdong	440400	Zhuhai
651	2016	21.859	1.0873	5.4716	58.8802	Electrical machinery and equipment manufacturing	C38	440000	Guangdong	440400	Zhuhai
651	2017	24.3034	1.0873	12.8174	58.8802	Electrical machinery and equipment manufacturing	C38	440000	Guangdong	440400	Zhuhai
651	2018	27.965	9.695	9.6433	64.419	Electrical machinery and equipment manufacturing	C38	440000	Guangdong	440400	Zhuhai
651	2019	28.9206	12.5642	9.6433	64.419	Electrical machinery and equipment manufacturing	C38	440000	Guangdong	440400	Zhuhai
651	2020	28.9206	12.5642	9.6433	64.419	Electrical machinery and equipment manufacturing	C38	440000	Guangdong	440400	Zhuhai
651	2021	32.6828	13.0474	9.6433	75.1957	Electrical machinery and equipment manufacturing	C38	440000	Guangdong	440400	Zhuhai
652	2011	22.9756	0.4228	12.8174	55.5689	Wholesale business	F51	120000	Tianjin	120000	Tianjin
652	2012	19.1329	0.4228	13.8452	43.0464	Wholesale business	F51	120000	Tianjin	120000	Tianjin
652	2013	17.3725	0.4228	13.8452	37.7784	Wholesale business	F51	120000	Tianjin	120000	Tianjin
652	2014	25.3093	0.4228	16.4148	58.9705	Wholesale business	F51	120000	Tianjin	120000	Tianjin
652	2015	27.4721	0.4832	17.3821	64.419	Wholesale business	F51	120000	Tianjin	120000	Tianjin
652	2016	27.4721	0.4832	17.3821	64.419	Wholesale business	F51	120000	Tianjin	120000	Tianjin
652	2017	30.339	9.0909	17.3821	64.419	Wholesale business	F51	120000	Tianjin	120000	Tianjin
652	2018	30.7313	10.2688	17.3821	64.419	Wholesale business	F51	120000	Tianjin	120000	Tianjin
652	2019	30.7313	10.2688	17.3821	64.419	Wholesale business	F51	120000	Tianjin	120000	Tianjin
652	2020	31.0733	10.2688	18.4099	64.419	Wholesale business	F51	120000	Tianjin	120000	Tianjin
652	2021	39.1812	23.7995	18.4099	75.1957	Wholesale business	F51	120000	Tianjin	120000	Tianjin
655	2011	18.1471	0	9.7944	44.5515	Ferrous metal mining and beneficiation	B08	370000	Shandong	370300	Zibo
655	2012	17.624	0	8.2225	44.5515	Ferrous metal mining and beneficiation	B08	370000	Shandong	370300	Zibo
655	2013	17.6542	0.4832	7.8295	44.5515	Ferrous metal mining and beneficiation	B08	370000	Shandong	370300	Zibo
655	2014	26.1342	9.0909	7.8295	61.3486	Ferrous metal mining and beneficiation	B08	370000	Shandong	370300	Zibo
655	2015	27.1602	9.0909	7.8295	64.419	Ferrous metal mining and beneficiation	B08	370000	Shandong	370300	Zibo
655	2016	25.7721	9.0909	3.6578	64.419	Ferrous metal mining and beneficiation	B08	370000	Shandong	370300	Zibo
655	2017	27.1602	9.0909	7.8295	64.419	Ferrous metal mining and beneficiation	B08	370000	Shandong	370300	Zibo
655	2018	27.1602	9.0909	7.8295	64.419	Ferrous metal mining and beneficiation	B08	370000	Shandong	370300	Zibo
655	2019	27.1602	9.0909	7.8295	64.419	Ferrous metal mining and beneficiation	B08	370000	Shandong	370300	Zibo
655	2020	31.6668	22.6216	7.8295	64.419	Ferrous metal mining and beneficiation	B08	370000	Shandong	370300	Zibo
655	2021	35.3787	22.9538	7.8295	75.1957	Ferrous metal mining and beneficiation	B08	370000	Shandong	370300	Zibo
656	2011	12.373	0	0	37.0259	Real estate industry	K70	500000	Chongqing	500000	Chongqing
656	2012	12.3629	0	7.3761	29.6508	Real estate industry	K70	500000	Chongqing	500000	Chongqing
656	2013	12.3629	0	7.3761	29.6508	Real estate industry	K70	500000	Chongqing	500000	Chongqing
656	2014	12.3629	0	7.3761	29.6508	Real estate industry	K70	500000	Chongqing	500000	Chongqing
656	2015	27.5224	0	10.1572	72.2456	Real estate industry	K70	500000	Chongqing	500000	Chongqing
656	2016	27.7135	0	10.1572	72.8176	Real estate industry	K70	500000	Chongqing	500000	Chongqing
656	2017	27.5224	0	10.1572	72.2456	Real estate industry	K70	500000	Chongqing	500000	Chongqing
656	2018	30.4798	0	18.4704	72.8176	Real estate industry	K70	500000	Chongqing	500000	Chongqing
656	2019	30.6207	1.2685	26.058	64.419	Real estate industry	K70	500000	Chongqing	500000	Chongqing
656	2020	29.7354	1.7517	22.9141	64.419	Real estate industry	K70	500000	Chongqing	500000	Chongqing
656	2021	33.3467	2.4162	22.2793	75.1957	Real estate industry	K70	500000	Chongqing	500000	Chongqing
661	2011	18.6601	0	0	55.8399	Pharmaceutical manufacturing industry	C27	220000	Jilin	220100	Changchun
661	2012	20.9033	0	7.3761	55.2077	Pharmaceutical manufacturing industry	C27	220000	Jilin	220100	Changchun
661	2013	20.9033	0	7.3761	55.2077	Pharmaceutical manufacturing industry	C27	220000	Jilin	220100	Changchun
661	2014	17.3826	0	7.3761	44.6719	Pharmaceutical manufacturing industry	C27	220000	Jilin	220100	Changchun
661	2015	18.1772	0	7.3761	47.05	Pharmaceutical manufacturing industry	C27	220000	Jilin	220100	Changchun
661	2016	18.1772	0	7.3761	47.05	Pharmaceutical manufacturing industry	C27	220000	Jilin	220100	Changchun
661	2017	25.5507	0	7.3761	69.115	Pharmaceutical manufacturing industry	C27	220000	Jilin	220100	Changchun
661	2018	23.7904	0	7.3761	63.8471	Pharmaceutical manufacturing industry	C27	220000	Jilin	220100	Changchun
661	2019	24.7158	0	10.1572	63.8471	Pharmaceutical manufacturing industry	C27	220000	Jilin	220100	Changchun
661	2020	28.3271	10.2688	10.1572	64.419	Pharmaceutical manufacturing industry	C27	220000	Jilin	220100	Changchun
661	2021	45.3174	30.9272	29.7158	75.1957	Pharmaceutical manufacturing industry	C27	220000	Jilin	220100	Changchun
663	2011	17.6441	1.0873	7.1947	44.5515	Furniture manufacturing industry	C21	350000	Fujian	350400	Sanming
663	2012	17.2216	1.5705	7.8295	42.1734	Furniture manufacturing industry	C21	350000	Fujian	350400	Sanming
663	2013	17.2216	1.5705	7.8295	42.1734	Furniture manufacturing industry	C21	350000	Fujian	350400	Sanming
663	2014	17.2216	1.5705	7.8295	42.1734	Furniture manufacturing industry	C21	350000	Fujian	350400	Sanming
663	2015	24.6555	1.5705	7.8295	64.419	Furniture manufacturing industry	C21	350000	Fujian	350400	Sanming
663	2016	24.6555	1.5705	7.8295	64.419	Furniture manufacturing industry	C21	350000	Fujian	350400	Sanming
663	2017	25.5809	1.5705	10.6106	64.419	Furniture manufacturing industry	C21	350000	Fujian	350400	Sanming
663	2018	25.5809	1.5705	10.6106	64.419	Furniture manufacturing industry	C21	350000	Fujian	350400	Sanming
663	2019	25.5809	1.5705	10.6106	64.419	Furniture manufacturing industry	C21	350000	Fujian	350400	Sanming
663	2020	25.5809	1.5705	10.6106	64.419	Furniture manufacturing industry	C21	350000	Fujian	350400	Sanming
663	2021	33.6888	15.1012	10.6106	75.1957	Furniture manufacturing industry	C21	350000	Fujian	350400	Sanming
666	2011	24.9371	0	0	74.6237	Capital market services	J67	110000	Beijing	110000	Beijing
666	2012	36.9882	9.0607	23.6094	78.1457	Capital market services	J67	110000	Beijing	110000	Beijing
666	2013	34.8758	4.4699	19.468	80.5238	Capital market services	J67	110000	Beijing	110000	Beijing
666	2014	46.434	26.1854	26.179	86.7851	Capital market services	J67	110000	Beijing	110000	Beijing
666	2015	39.4125	26.1854	21.8259	70.1084	Capital market services	J67	110000	Beijing	110000	Beijing
666	2016	36.3947	16.7925	19.4377	72.8176	Capital market services	J67	110000	Beijing	110000	Beijing
666	2017	27.9751	2.084	8.8573	72.8176	Capital market services	J67	110000	Beijing	110000	Beijing
666	2018	30.0674	2.084	8.8573	79.0789	Capital market services	J67	110000	Beijing	110000	Beijing
666	2019	30.0674	2.084	8.8573	79.0789	Capital market services	J67	110000	Beijing	110000	Beijing
666	2020	30.0674	2.084	8.8573	79.0789	Capital market services	J67	110000	Beijing	110000	Beijing
666	2021	32.6627	8.5171	7.8295	81.457	Capital market services	J67	110000	Beijing	110000	Beijing
671	2011	17.5334	1.0873	8.8573	42.5647	Real estate industry	K70	350000	Fujian	350100	Fuzhou
671	2012	25.7117	0.7551	8.8573	67.3691	Real estate industry	K70	350000	Fujian	350100	Fuzhou
671	2013	25.7117	0.7551	8.8573	67.3691	Real estate industry	K70	350000	Fujian	350100	Fuzhou
671	2014	25.7117	0.7551	8.8573	67.3691	Real estate industry	K70	350000	Fujian	350100	Fuzhou
671	2015	27.6431	1.0873	8.8573	72.8176	Real estate industry	K70	350000	Fujian	350100	Fuzhou
671	2016	27.6431	1.0873	8.8573	72.8176	Real estate industry	K70	350000	Fujian	350100	Fuzhou
671	2017	27.7739	1.0873	9.2503	72.8176	Real estate industry	K70	350000	Fujian	350100	Fuzhou
671	2018	27.7739	1.0873	9.2503	72.8176	Real estate industry	K70	350000	Fujian	350100	Fuzhou
671	2019	27.7739	1.0873	9.2503	72.8176	Real estate industry	K70	350000	Fujian	350100	Fuzhou
671	2020	35.2379	16.3093	16.445	72.8176	Real estate industry	K70	350000	Fujian	350100	Fuzhou
672	2013	21.8791	7.5204	7.8295	50.1806	Non-metallic mineral products industry	C30	620000	Gansu	620400	Baiyin
672	2014	22.1004	7.5204	11.6385	47.05	Non-metallic mineral products industry	C30	620000	Gansu	620400	Baiyin
672	2015	30.8218	7.8526	11.6385	72.8176	Non-metallic mineral products industry	C30	620000	Gansu	620400	Baiyin
672	2016	31.4355	9.695	11.6385	72.8176	Non-metallic mineral products industry	C30	620000	Gansu	620400	Baiyin
672	2017	34.6142	16.4603	14.4196	72.8176	Non-metallic mineral products industry	C30	620000	Gansu	620400	Baiyin
672	2018	36.0728	16.4603	18.8029	72.8176	Non-metallic mineral products industry	C30	620000	Gansu	620400	Baiyin
672	2019	35.4693	16.4603	16.9891	72.8176	Non-metallic mineral products industry	C30	620000	Gansu	620400	Baiyin
672	2020	35.6302	16.9435	16.9891	72.8176	Non-metallic mineral products industry	C30	620000	Gansu	620400	Baiyin
672	2021	37.9137	24.5545	16.9891	72.065	Non-metallic mineral products industry	C30	620000	Gansu	620400	Baiyin
676	2015	17.121	0.4228	3.2044	47.6219	Internet and related services	I64	440000	Guangdong	440100	Guangzhou
676	2016	17.9559	0.4228	3.2044	50.1204	Internet and related services	I64	440000	Guangdong	440100	Guangzhou
676	2017	25.5407	0.4228	3.2044	72.8176	Internet and related services	I64	440000	Guangdong	440100	Guangzhou
676	2018	25.5407	0.4228	3.2044	72.8176	Internet and related services	I64	440000	Guangdong	440100	Guangzhou
676	2019	25.5407	0.4228	3.2044	72.8176	Internet and related services	I64	440000	Guangdong	440100	Guangzhou
676	2020	25.5407	0.4228	3.2044	72.8176	Internet and related services	I64	440000	Guangdong	440100	Guangzhou
676	2021	26.3354	0.4228	3.2044	75.1957	Internet and related services	I64	440000	Guangdong	440100	Guangzhou
680	2011	24.2732	7.8526	9.6433	55.2077	Special equipment manufacturing industry	C35	370000	Shandong	370800	Jining
680	2012	24.2732	7.8526	9.6433	55.2077	Special equipment manufacturing industry	C35	370000	Shandong	370800	Jining
680	2013	21.014	7.8526	12.4244	42.6851	Special equipment manufacturing industry	C35	370000	Shandong	370800	Jining
680	2014	24.5247	8.3359	12.4244	52.7092	Special equipment manufacturing industry	C35	370000	Shandong	370800	Jining
680	2015	27.8845	8.3359	14.48	60.7164	Special equipment manufacturing industry	C35	370000	Shandong	370800	Jining
680	2016	27.6934	8.3359	17.0496	57.5858	Special equipment manufacturing industry	C35	370000	Shandong	370800	Jining
680	2017	26.8383	8.3359	14.48	57.5858	Special equipment manufacturing industry	C35	370000	Shandong	370800	Jining
680	2018	26.8383	8.3359	14.48	57.5858	Special equipment manufacturing industry	C35	370000	Shandong	370800	Jining
680	2019	26.8383	8.3359	14.48	57.5858	Special equipment manufacturing industry	C35	370000	Shandong	370800	Jining
680	2020	27.0295	8.3359	14.48	58.1577	Special equipment manufacturing industry	C35	370000	Shandong	370800	Jining
680	2021	38.5977	25.9438	17.6542	72.065	Special equipment manufacturing industry	C35	370000	Shandong	370800	Jining
681	2015	25.3999	0	3.2044	72.8176	Culture and art industry	R87	320000	Jiangsu	320400	Changzhou
681	2016	25.8626	0	7.3761	70.0482	Culture and art industry	R87	320000	Jiangsu	320400	Changzhou
681	2017	26.788	0	7.3761	72.8176	Culture and art industry	R87	320000	Jiangsu	320400	Changzhou
681	2018	26.788	0	7.3761	72.8176	Culture and art industry	R87	320000	Jiangsu	320400	Changzhou
681	2019	27.5526	1.2685	8.4039	72.8176	Culture and art industry	R87	320000	Jiangsu	320400	Changzhou
681	2020	27.5526	1.2685	8.4039	72.8176	Culture and art industry	R87	320000	Jiangsu	320400	Changzhou
681	2021	33.0047	14.7992	8.8573	75.1957	Culture and art industry	R87	320000	Jiangsu	320400	Changzhou
683	2013	18.6802	2.4162	8.8573	44.6719	Manufacturing of chemical raw materials and chemical products	C26	150000	Inner Mongolia Autonomous Region	150600	Ordos
683	2014	21.4566	9.1815	10.4293	44.6719	Manufacturing of chemical raw materials and chemical products	C26	150000	Inner Mongolia Autonomous Region	150600	Ordos
683	2015	25.8827	1.0873	8.8573	67.5497	Manufacturing of chemical raw materials and chemical products	C26	150000	Inner Mongolia Autonomous Region	150600	Ordos
683	2016	22.4022	1.0873	7.8295	58.1577	Manufacturing of chemical raw materials and chemical products	C26	150000	Inner Mongolia Autonomous Region	150600	Ordos
683	2017	26.9993	8.6077	7.8295	64.419	Manufacturing of chemical raw materials and chemical products	C26	150000	Inner Mongolia Autonomous Region	150600	Ordos
683	2018	26.9993	8.6077	7.8295	64.419	Manufacturing of chemical raw materials and chemical products	C26	150000	Inner Mongolia Autonomous Region	150600	Ordos
683	2019	26.9993	8.6077	7.8295	64.419	Manufacturing of chemical raw materials and chemical products	C26	150000	Inner Mongolia Autonomous Region	150600	Ordos
683	2020	32.1094	22.1383	9.6433	64.419	Manufacturing of chemical raw materials and chemical products	C26	150000	Inner Mongolia Autonomous Region	150600	Ordos
683	2021	35.9722	26.8499	8.8573	72.065	Manufacturing of chemical raw materials and chemical products	C26	150000	Inner Mongolia Autonomous Region	150600	Ordos
685	2011	17.282	0	0	51.7158	Water production and supply industry	D46	440000	Guangdong	442000	Zhongshan
685	2012	16.2358	0	0	48.5852	Water production and supply industry	D46	440000	Guangdong	442000	Zhongshan
685	2013	18.3281	0	0	54.8465	Water production and supply industry	D46	440000	Guangdong	442000	Zhongshan
685	2014	18.3281	0	0	54.8465	Water production and supply industry	D46	440000	Guangdong	442000	Zhongshan
685	2015	27.1301	0	8.4039	72.8176	Water production and supply industry	D46	440000	Guangdong	442000	Zhongshan
685	2016	27.1301	0	8.4039	72.8176	Water production and supply industry	D46	440000	Guangdong	442000	Zhongshan
685	2017	26.9389	0	8.4039	72.2456	Water production and supply industry	D46	440000	Guangdong	442000	Zhongshan
685	2018	30.9325	11.9903	8.4039	72.2456	Water production and supply industry	D46	440000	Guangdong	442000	Zhongshan
685	2019	37.6521	11.9903	28.5973	72.2456	Water production and supply industry	D46	440000	Guangdong	442000	Zhongshan
685	2020	37.8433	11.9903	28.5973	72.8176	Water production and supply industry	D46	440000	Guangdong	442000	Zhongshan
685	2021	48.5967	26.3667	37.8476	81.457	Water production and supply industry	D46	440000	Guangdong	442000	Zhongshan
686	2011	22.8045	14.7992	4.6856	48.826	Capital market services	J67	220000	Jilin	220100	Changchun
686	2012	27.5827	14.7992	8.8573	58.9705	Capital market services	J67	220000	Jilin	220100	Changchun
686	2013	28.649	15.6146	8.8573	61.3486	Capital market services	J67	220000	Jilin	220100	Changchun
686	2014	29.9869	16.4603	12.0314	61.3486	Capital market services	J67	220000	Jilin	220100	Changchun
686	2015	30.6408	16.3093	11.6385	63.8471	Capital market services	J67	220000	Jilin	220100	Changchun
686	2016	28.2467	1.0873	8.8573	74.6237	Capital market services	J67	220000	Jilin	220100	Changchun
686	2017	25.4099	0.4228	8.8573	66.7971	Capital market services	J67	220000	Jilin	220100	Changchun
686	2018	26.3354	0.4228	11.6385	66.7971	Capital market services	J67	220000	Jilin	220100	Changchun
686	2019	28.9408	0.9061	18.9843	66.7971	Capital market services	J67	220000	Jilin	220100	Changchun
686	2020	39.1309	15.9468	28.2648	73.0584	Capital market services	J67	220000	Jilin	220100	Changchun
686	2021	48.4358	29.9909	33.7364	81.457	Capital market services	J67	220000	Jilin	220100	Changchun
688	2017	21.4876	11.6279	17.5439	48.2143	Nonferrous metal mining and beneficiation industry	B09	500000	Chongqing	500000	Chongqing
688	2018	21.0744	10.8527	17.5439	48.2143	Nonferrous metal mining and beneficiation industry	B09	500000	Chongqing	500000	Chongqing
688	2019	21.0744	10.8527	17.5439	48.2143	Nonferrous metal mining and beneficiation industry	B09	500000	Chongqing	500000	Chongqing
688	2020	31.9586	13.6515	9.6433	72.4262	Nonferrous metal mining and beneficiation industry	B09	500000	Chongqing	500000	Chongqing
690	2011	24.9271	7.8526	7.8295	58.9705	Electricity and heat production and supply industry	D44	440000	Guangdong	441400	Meizhou
690	2012	25.8525	7.8526	10.6106	58.9705	Electricity and heat production and supply industry	D44	440000	Guangdong	441400	Meizhou
690	2013	26.4561	7.8526	12.4244	58.9705	Electricity and heat production and supply industry	D44	440000	Guangdong	441400	Meizhou
690	2014	23.9211	14.6179	10.6106	46.4479	Electricity and heat production and supply industry	D44	440000	Guangdong	441400	Meizhou
690	2015	31.7372	14.6179	16.052	64.419	Electricity and heat production and supply industry	D44	440000	Guangdong	441400	Meizhou
690	2016	31.7372	14.6179	16.052	64.419	Electricity and heat production and supply industry	D44	440000	Guangdong	441400	Meizhou
690	2017	34.6042	23.2256	16.052	64.419	Electricity and heat production and supply industry	D44	440000	Guangdong	441400	Meizhou
690	2018	34.6042	23.2256	16.052	64.419	Electricity and heat production and supply industry	D44	440000	Guangdong	441400	Meizhou
690	2019	34.6042	23.2256	16.052	64.419	Electricity and heat production and supply industry	D44	440000	Guangdong	441400	Meizhou
690	2020	34.6042	23.2256	16.052	64.419	Electricity and heat production and supply industry	D44	440000	Guangdong	441400	Meizhou
690	2021	38.2054	23.2256	16.052	75.1957	Electricity and heat production and supply industry	D44	440000	Guangdong	441400	Meizhou
697	2011	15.1393	0	0	45.304	Railway, Marine, aerospace and other transportation equipment manufacturing	C37	610000	Shanxi	610400	Xianyang
697	2012	14.9482	0	2.5695	42.1734	Railway, Marine, aerospace and other transportation equipment manufacturing	C37	610000	Shanxi	610400	Xianyang
697	2013	17.0305	7.611	3.5973	39.7953	Railway, Marine, aerospace and other transportation equipment manufacturing	C37	610000	Shanxi	610400	Xianyang
697	2014	18.811	8.6983	2.5695	45.0632	Railway, Marine, aerospace and other transportation equipment manufacturing	C37	610000	Shanxi	610400	Xianyang
697	2015	22.4927	8.6983	3.2044	55.4485	Railway, Marine, aerospace and other transportation equipment manufacturing	C37	610000	Shanxi	610400	Xianyang
697	2016	23.8809	8.6983	7.3761	55.4485	Railway, Marine, aerospace and other transportation equipment manufacturing	C37	610000	Shanxi	610400	Xianyang
697	2017	26.5969	1.933	7.3761	70.3191	Railway, Marine, aerospace and other transportation equipment manufacturing	C37	610000	Shanxi	610400	Xianyang
697	2018	27.2105	1.2685	7.3761	72.8176	Railway, Marine, aerospace and other transportation equipment manufacturing	C37	610000	Shanxi	610400	Xianyang
697	2019	27.0697	0.8457	7.3761	72.8176	Railway, Marine, aerospace and other transportation equipment manufacturing	C37	610000	Shanxi	610400	Xianyang
697	2020	26.788	0	7.3761	72.8176	Railway, Marine, aerospace and other transportation equipment manufacturing	C37	610000	Shanxi	610400	Xianyang
697	2021	28.5384	2.8692	7.3761	75.1957	Railway, Marine, aerospace and other transportation equipment manufacturing	C37	610000	Shanxi	610400	Xianyang
701	2012	22.3016	0.4228	7.3761	58.9705	Wholesale business	F51	350000	Fujian	350200	Xiamen
701	2013	18.2678	0.4228	7.8295	46.4479	Wholesale business	F51	350000	Fujian	350200	Xiamen
701	2014	23.7602	1.5705	10.6106	58.9705	Wholesale business	F51	350000	Fujian	350200	Xiamen
701	2015	25.9833	1.933	12.0314	63.8471	Wholesale business	F51	350000	Fujian	350200	Xiamen
701	2016	28.7899	1.933	12.0314	72.2456	Wholesale business	F51	350000	Fujian	350200	Xiamen
701	2017	33.0751	14.6179	11.6385	72.8176	Wholesale business	F51	350000	Fujian	350200	Xiamen
701	2018	33.0751	14.6179	11.6385	72.8176	Wholesale business	F51	350000	Fujian	350200	Xiamen
701	2019	33.0751	14.6179	11.6385	72.8176	Wholesale business	F51	350000	Fujian	350200	Xiamen
701	2020	30.8218	7.8526	11.6385	72.8176	Wholesale business	F51	350000	Fujian	350200	Xiamen
701	2021	33.8698	14.6179	11.6385	75.1957	Wholesale business	F51	350000	Fujian	350200	Xiamen
702	2013	17.9761	0	7.3761	46.4479	Agricultural and sideline food processing industry	C13	430000	Hunan	430600	Yueyang
702	2014	17.9761	0	7.3761	46.4479	Agricultural and sideline food processing industry	C13	430000	Hunan	430600	Yueyang
702	2015	23.9815	0	7.3761	64.419	Agricultural and sideline food processing industry	C13	430000	Hunan	430600	Yueyang
702	2016	24.1324	0	7.8295	64.419	Agricultural and sideline food processing industry	C13	430000	Hunan	430600	Yueyang
702	2017	24.1324	0	7.8295	64.419	Agricultural and sideline food processing industry	C13	430000	Hunan	430600	Yueyang
702	2018	24.1324	0	7.8295	64.419	Agricultural and sideline food processing industry	C13	430000	Hunan	430600	Yueyang
702	2019	24.1324	0	7.8295	64.419	Agricultural and sideline food processing industry	C13	430000	Hunan	430600	Yueyang
702	2020	24.1324	0	7.8295	64.419	Agricultural and sideline food processing industry	C13	430000	Hunan	430600	Yueyang
702	2021	29.9869	6.7653	7.8295	75.1957	Agricultural and sideline food processing industry	C13	430000	Hunan	430600	Yueyang
703	2011	14.8878	0	0	44.5515	Chemical fiber manufacturing industry	C28	450000	Guangxi Zhuang Autonomous Region	450700	Qinzhou
703	2012	19.3542	0	7.3761	50.5719	Chemical fiber manufacturing industry	C28	450000	Guangxi Zhuang Autonomous Region	450700	Qinzhou
703	2013	19.6459	0.4228	7.8295	50.5719	Chemical fiber manufacturing industry	C28	450000	Guangxi Zhuang Autonomous Region	450700	Qinzhou
703	2014	15.6825	1.0873	7.8295	38.0494	Chemical fiber manufacturing industry	C28	450000	Guangxi Zhuang Autonomous Region	450700	Qinzhou
703	2015	24.8365	1.0873	8.8573	64.419	Chemical fiber manufacturing industry	C28	450000	Guangxi Zhuang Autonomous Region	450700	Qinzhou
703	2016	28.8301	13.0776	8.8573	64.419	Chemical fiber manufacturing industry	C28	450000	Guangxi Zhuang Autonomous Region	450700	Qinzhou
703	2017	30.7917	16.4603	8.8573	66.9175	Chemical fiber manufacturing industry	C28	450000	Guangxi Zhuang Autonomous Region	450700	Qinzhou
703	2018	28.5384	9.695	8.8573	66.9175	Chemical fiber manufacturing industry	C28	450000	Guangxi Zhuang Autonomous Region	450700	Qinzhou
703	2019	29.7455	10.5406	11.6385	66.9175	Chemical fiber manufacturing industry	C28	450000	Guangxi Zhuang Autonomous Region	450700	Qinzhou
703	2020	31.3148	10.5406	16.3543	66.9175	Chemical fiber manufacturing industry	C28	450000	Guangxi Zhuang Autonomous Region	450700	Qinzhou
703	2021	37.4711	24.0713	18.9238	69.2956	Chemical fiber manufacturing industry	C28	450000	Guangxi Zhuang Autonomous Region	450700	Qinzhou
707	2013	16.9098	1.0873	7.3761	42.1734	Manufacturing of chemical raw materials and chemical products	C26	420000	Hubei	420900	Xiaogan
707	2014	12.876	1.0873	7.8295	29.6508	Manufacturing of chemical raw materials and chemical products	C26	420000	Hubei	420900	Xiaogan
707	2015	18.6903	1.0873	7.8295	47.05	Manufacturing of chemical raw materials and chemical products	C26	420000	Hubei	420900	Xiaogan
707	2016	18.9719	1.933	7.8295	47.05	Manufacturing of chemical raw materials and chemical products	C26	420000	Hubei	420900	Xiaogan
707	2017	22.03	10.5406	7.8295	47.6219	Manufacturing of chemical raw materials and chemical products	C26	420000	Hubei	420900	Xiaogan
707	2018	27.6431	10.5406	7.8295	64.419	Manufacturing of chemical raw materials and chemical products	C26	420000	Hubei	420900	Xiaogan
707	2019	27.3614	9.695	7.8295	64.419	Manufacturing of chemical raw materials and chemical products	C26	420000	Hubei	420900	Xiaogan
707	2020	27.965	9.695	9.6433	64.419	Manufacturing of chemical raw materials and chemical products	C26	420000	Hubei	420900	Xiaogan
707	2021	38.1652	23.2256	9.6433	81.457	Manufacturing of chemical raw materials and chemical products	C26	420000	Hubei	420900	Xiaogan
708	2017	30.9526	13.5307	9.8851	69.2956	Ferrous metal smelting and rolling industry	C31	420000	Hubei	420200	Huangshi
708	2018	34.242	23.4068	9.8851	69.2956	Ferrous metal smelting and rolling industry	C31	420000	Hubei	420200	Huangshi
708	2019	33.9201	10.5406	21.0399	70.0482	Ferrous metal smelting and rolling industry	C31	420000	Hubei	420200	Huangshi
708	2020	42.6818	27.7862	21.0399	79.0789	Ferrous metal smelting and rolling industry	C31	420000	Hubei	420200	Huangshi
708	2021	50.9808	41.8001	29.5647	81.457	Ferrous metal smelting and rolling industry	C31	420000	Hubei	420200	Huangshi
709	2011	19.314	7.8526	7.8295	42.1734	Ferrous metal smelting and rolling industry	C31	130000	Hebei	130100	Shijiazhuang
709	2012	19.314	7.8526	7.8295	42.1734	Ferrous metal smelting and rolling industry	C31	130000	Hebei	130100	Shijiazhuang
709	2013	15.924	7.8526	7.8295	32.0289	Ferrous metal smelting and rolling industry	C31	130000	Hebei	130100	Shijiazhuang
709	2014	18.308	14.6179	10.6106	29.6508	Ferrous metal smelting and rolling industry	C31	130000	Hebei	130100	Shijiazhuang
709	2015	25.42	1.0873	10.6106	64.419	Ferrous metal smelting and rolling industry	C31	130000	Hebei	130100	Shijiazhuang
709	2016	28.2869	9.695	10.6106	64.419	Ferrous metal smelting and rolling industry	C31	130000	Hebei	130100	Shijiazhuang
709	2017	28.2869	9.695	10.6106	64.419	Ferrous metal smelting and rolling industry	C31	130000	Hebei	130100	Shijiazhuang
709	2018	28.2869	9.695	10.6106	64.419	Ferrous metal smelting and rolling industry	C31	130000	Hebei	130100	Shijiazhuang
709	2019	28.2869	9.695	10.6106	64.419	Ferrous metal smelting and rolling industry	C31	130000	Hebei	130100	Shijiazhuang
709	2020	30.5402	16.4603	10.6106	64.419	Ferrous metal smelting and rolling industry	C31	130000	Hebei	130100	Shijiazhuang
709	2021	35.9622	17.3059	15.2358	75.1957	Ferrous metal smelting and rolling industry	C31	130000	Hebei	130100	Shijiazhuang
712	2017	24.917	0.4228	7.3761	66.7971	Capital market services	J67	440000	Guangdong	441900	Dongguan
712	2018	24.917	0.4228	7.3761	66.7971	Capital market services	J67	440000	Guangdong	441900	Dongguan
712	2019	24.917	0.4228	7.3761	66.7971	Capital market services	J67	440000	Guangdong	441900	Dongguan
712	2020	24.917	0.4228	7.3761	66.7971	Capital market services	J67	440000	Guangdong	441900	Dongguan
712	2021	27.7236	0.4228	7.3761	75.1957	Capital market services	J67	440000	Guangdong	441900	Dongguan
717	2011	19.7063	0	0	58.9705	Ferrous metal smelting and rolling industry	C31	440000	Guangdong	440200	Shaoguan
717	2012	18.3382	4.8022	3.6578	46.4479	Ferrous metal smelting and rolling industry	C31	440000	Guangdong	440200	Shaoguan
717	2013	19.8873	5.2854	7.8295	46.4479	Ferrous metal smelting and rolling industry	C31	440000	Guangdong	440200	Shaoguan
717	2014	19.8873	5.2854	7.8295	46.4479	Ferrous metal smelting and rolling industry	C31	440000	Guangdong	440200	Shaoguan
717	2015	25.8928	5.2854	7.8295	64.419	Ferrous metal smelting and rolling industry	C31	440000	Guangdong	440200	Shaoguan
717	2016	30.0573	17.7892	7.8295	64.419	Ferrous metal smelting and rolling industry	C31	440000	Guangdong	440200	Shaoguan
717	2017	31.355	21.6853	7.8295	64.419	Ferrous metal smelting and rolling industry	C31	440000	Guangdong	440200	Shaoguan
717	2018	31.0733	20.8396	7.8295	64.419	Ferrous metal smelting and rolling industry	C31	440000	Guangdong	440200	Shaoguan
717	2019	37.9338	30.4742	18.8029	64.419	Ferrous metal smelting and rolling industry	C31	440000	Guangdong	440200	Shaoguan
717	2020	35.5196	16.9435	18.8029	70.6803	Ferrous metal smelting and rolling industry	C31	440000	Guangdong	440200	Shaoguan
717	2021	45.0961	17.7892	35.9129	81.457	Ferrous metal smelting and rolling industry	C31	440000	Guangdong	440200	Shaoguan
718	2011	22.1306	15.2824	10.6106	40.4275	Real estate industry	K70	220000	Jilin	220200	Jilin
718	2012	22.714	15.2824	10.6106	42.1734	Real estate industry	K70	220000	Jilin	220200	Jilin
718	2013	18.5293	15.2824	10.6106	29.6508	Real estate industry	K70	220000	Jilin	220200	Jilin
718	2014	18.5293	15.2824	10.6106	29.6508	Real estate industry	K70	220000	Jilin	220200	Jilin
718	2015	25.8324	15.2824	13.1802	48.9464	Real estate industry	K70	220000	Jilin	220200	Jilin
718	2016	26.0235	15.2824	13.1802	49.5184	Real estate industry	K70	220000	Jilin	220200	Jilin
718	2017	30.007	14.8596	10.6106	64.419	Real estate industry	K70	220000	Jilin	220200	Jilin
718	2018	30.007	14.8596	10.6106	64.419	Real estate industry	K70	220000	Jilin	220200	Jilin
718	2019	30.1378	14.8596	11.0036	64.419	Real estate industry	K70	220000	Jilin	220200	Jilin
718	2020	30.1378	14.8596	11.0036	64.419	Real estate industry	K70	220000	Jilin	220200	Jilin
718	2021	33.7391	14.8596	11.0036	75.1957	Real estate industry	K70	220000	Jilin	220200	Jilin
720	2011	23.9413	0.7551	7.1947	63.7267	Real estate industry	K70	370000	Shandong	370900	Tai 'an
720	2012	17.282	0	7.1947	44.5515	Real estate industry	K70	370000	Shandong	370900	Tai 'an
720	2013	17.4932	0	7.8295	44.5515	Real estate industry	K70	370000	Shandong	370900	Tai 'an
720	2014	23.1063	0	7.8295	61.3486	Real estate industry	K70	370000	Shandong	370900	Tai 'an
720	2015	24.1324	0	7.8295	64.419	Real estate industry	K70	370000	Shandong	370900	Tai 'an
720	2016	24.1324	0	7.8295	64.419	Real estate industry	K70	370000	Shandong	370900	Tai 'an
720	2017	24.1324	0	7.8295	64.419	Real estate industry	K70	370000	Shandong	370900	Tai 'an
720	2018	24.1324	0	7.8295	64.419	Real estate industry	K70	370000	Shandong	370900	Tai 'an
720	2019	24.1324	0	7.8295	64.419	Real estate industry	K70	370000	Shandong	370900	Tai 'an
720	2020	24.1324	0	7.8295	64.419	Real estate industry	K70	370000	Shandong	370900	Tai 'an
720	2021	32.2402	13.5307	7.8295	75.1957	Real estate industry	K70	370000	Shandong	370900	Tai 'an
723	2013	18.3281	1.0873	3.2044	50.5719	Petroleum processing, coking and nuclear fuel processing industries	C25	140000	Shanxi	140100	Taiyuan
723	2014	17.4932	1.0873	3.2044	48.0734	Petroleum processing, coking and nuclear fuel processing industries	C25	140000	Shanxi	140100	Taiyuan
723	2015	20.6619	1.0873	7.8295	52.95	Petroleum processing, coking and nuclear fuel processing industries	C25	140000	Shanxi	140100	Taiyuan
723	2016	23.5288	9.695	7.8295	52.95	Petroleum processing, coking and nuclear fuel processing industries	C25	140000	Shanxi	140100	Taiyuan
723	2017	30.168	9.695	7.8295	72.8176	Petroleum processing, coking and nuclear fuel processing industries	C25	140000	Shanxi	140100	Taiyuan
723	2018	30.168	9.695	7.8295	72.8176	Petroleum processing, coking and nuclear fuel processing industries	C25	140000	Shanxi	140100	Taiyuan
723	2019	32.381	13.9535	7.8295	75.1957	Petroleum processing, coking and nuclear fuel processing industries	C25	140000	Shanxi	140100	Taiyuan
723	2020	32.381	13.9535	7.8295	75.1957	Petroleum processing, coking and nuclear fuel processing industries	C25	140000	Shanxi	140100	Taiyuan
723	2021	48.3352	45.3035	24.3954	75.1957	Petroleum processing, coking and nuclear fuel processing industries	C25	140000	Shanxi	140100	Taiyuan
725	2011	29.5242	24.4035	17.1705	46.9296	Computer, communications and other electronic equipment manufacturing	C39	110000	Beijing	110000	Beijing
725	2012	30.4597	31.1688	15.5985	44.5515	Computer, communications and other electronic equipment manufacturing	C39	110000	Beijing	110000	Beijing
725	2013	31.5562	30.3232	19.74	44.5515	Computer, communications and other electronic equipment manufacturing	C39	110000	Beijing	110000	Beijing
725	2014	32.4112	30.3232	22.3096	44.5515	Computer, communications and other electronic equipment manufacturing	C39	110000	Beijing	110000	Beijing
725	2015	44.9049	37.6321	32.5877	64.419	Computer, communications and other electronic equipment manufacturing	C39	110000	Beijing	110000	Beijing
725	2016	45.247	37.6321	33.6155	64.419	Computer, communications and other electronic equipment manufacturing	C39	110000	Beijing	110000	Beijing
725	2017	48.4358	39.3537	35.1874	70.6803	Computer, communications and other electronic equipment manufacturing	C39	110000	Beijing	110000	Beijing
725	2018	48.2547	39.3537	34.6433	70.6803	Computer, communications and other electronic equipment manufacturing	C39	110000	Beijing	110000	Beijing
725	2019	47.8624	41.3168	31.4994	70.6803	Computer, communications and other electronic equipment manufacturing	C39	110000	Beijing	110000	Beijing
725	2020	37.1794	18.514	22.2189	70.6803	Computer, communications and other electronic equipment manufacturing	C39	110000	Beijing	110000	Beijing
725	2021	43.6777	19.3597	23.7908	87.7182	Computer, communications and other electronic equipment manufacturing	C39	110000	Beijing	110000	Beijing
726	2011	26.9289	7.8526	15.5985	57.2246	Textile industry	C17	370000	Shandong	370300	Zibo
726	2012	23.1667	1.0873	15.5985	52.7092	Textile industry	C17	370000	Shandong	370300	Zibo
726	2013	21.0442	1.5705	18.1681	43.3173	Textile industry	C17	370000	Shandong	370300	Zibo
726	2014	28.1058	16.7925	20.7376	46.7188	Textile industry	C17	370000	Shandong	370300	Zibo
726	2015	29.7354	16.7925	17.9565	54.3648	Textile industry	C17	370000	Shandong	370300	Zibo
726	2016	36.3344	16.7925	18.9843	73.0885	Textile industry	C17	370000	Shandong	370300	Zibo
726	2017	38.5877	22.531	20.0121	73.0885	Textile industry	C17	370000	Shandong	370300	Zibo
726	2018	36.9581	25.9136	14.873	69.9579	Textile industry	C17	370000	Shandong	370300	Zibo
726	2019	41.5451	29.8399	21.584	73.0885	Textile industry	C17	370000	Shandong	370300	Zibo
726	2020	42.5008	32.7092	21.584	73.0885	Textile industry	C17	370000	Shandong	370300	Zibo
726	2021	47.3091	36.9677	24.3652	80.4636	Textile industry	C17	370000	Shandong	370300	Zibo
728	2011	18.9116	0.4228	7.3761	48.826	Capital market services	J67	340000	Anhui	340100	Hefei
728	2012	23.1365	0.4228	7.3761	61.469	Capital market services	J67	340000	Anhui	340100	Hefei
728	2013	23.1365	0.4228	7.3761	61.469	Capital market services	J67	340000	Anhui	340100	Hefei
728	2014	23.9312	0.4228	7.3761	63.8471	Capital market services	J67	340000	Anhui	340100	Hefei
728	2015	29.3331	1.0873	11.5478	75.1957	Capital market services	J67	340000	Anhui	340100	Hefei
728	2016	29.3331	1.0873	11.5478	75.1957	Capital market services	J67	340000	Anhui	340100	Hefei
728	2017	34.3527	16.1583	11.5478	75.1957	Capital market services	J67	340000	Anhui	340100	Hefei
728	2018	38.135	14.4367	24.6372	75.1957	Capital market services	J67	340000	Anhui	340100	Hefei
728	2019	36.7468	14.4367	20.4655	75.1957	Capital market services	J67	340000	Anhui	340100	Hefei
728	2020	49.5222	28.813	38.1802	81.457	Capital market services	J67	340000	Anhui	340100	Hefei
728	2021	54.8033	44.9109	31.6505	87.7182	Capital market services	J67	340000	Anhui	340100	Hefei
729	2011	25.4401	2.4162	12.4244	61.3486	Wine, beverage and refined tea manufacturing	C15	110000	Beijing	110000	Beijing
729	2012	25.5005	2.4162	14.994	58.9705	Wine, beverage and refined tea manufacturing	C15	110000	Beijing	110000	Beijing
729	2014	25.5005	2.4162	14.994	58.9705	Wine, beverage and refined tea manufacturing	C15	110000	Beijing	110000	Beijing
729	2015	29.1822	2.4162	15.2358	69.7471	Wine, beverage and refined tea manufacturing	C15	110000	Beijing	110000	Beijing
729	2016	29.1822	2.4162	15.2358	69.7471	Wine, beverage and refined tea manufacturing	C15	110000	Beijing	110000	Beijing
729	2017	30.0171	2.4162	15.2358	72.2456	Wine, beverage and refined tea manufacturing	C15	110000	Beijing	110000	Beijing
729	2018	33.0751	11.0239	15.2358	72.8176	Wine, beverage and refined tea manufacturing	C15	110000	Beijing	110000	Beijing
729	2019	33.5882	12.5642	15.2358	72.8176	Wine, beverage and refined tea manufacturing	C15	110000	Beijing	110000	Beijing
729	2020	38.6782	21.1719	15.6288	79.0789	Wine, beverage and refined tea manufacturing	C15	110000	Beijing	110000	Beijing
729	2021	39.4729	21.1719	15.6288	81.457	Wine, beverage and refined tea manufacturing	C15	110000	Beijing	110000	Beijing
732	2011	22.1909	0	10.6106	55.8399	Real estate industry	K70	350000	Fujian	350400	Sanming
732	2012	23.1667	0.4228	10.6106	58.3384	Real estate industry	K70	350000	Fujian	350400	Sanming
732	2013	26.1845	0.4228	10.6106	67.3691	Real estate industry	K70	350000	Fujian	350400	Sanming
732	2014	25.259	0.4228	7.8295	67.3691	Real estate industry	K70	350000	Fujian	350400	Sanming
732	2015	26.8886	0.4228	7.8295	72.2456	Real estate industry	K70	350000	Fujian	350400	Sanming
732	2016	27.3614	1.2685	7.8295	72.8176	Real estate industry	K70	350000	Fujian	350400	Sanming
732	2017	27.3614	1.2685	7.8295	72.8176	Real estate industry	K70	350000	Fujian	350400	Sanming
732	2018	29.2124	1.2685	13.3918	72.8176	Real estate industry	K70	350000	Fujian	350400	Sanming
732	2019	28.9307	0.4228	13.3918	72.8176	Real estate industry	K70	350000	Fujian	350400	Sanming
732	2020	27.0798	0.4228	7.8295	72.8176	Real estate industry	K70	350000	Fujian	350400	Sanming
732	2021	28.0958	1.0873	7.8295	75.1957	Real estate industry	K70	350000	Fujian	350400	Sanming
733	2015	24.7359	0	9.6433	64.419	Computer, communications and other electronic equipment manufacturing	C39	520000	Guizhou	520100	Guiyang
733	2016	24.1324	0	7.8295	64.419	Computer, communications and other electronic equipment manufacturing	C39	520000	Guizhou	520100	Guiyang
733	2017	24.7359	0	9.6433	64.419	Computer, communications and other electronic equipment manufacturing	C39	520000	Guizhou	520100	Guiyang
733	2018	25.6614	0	12.4244	64.419	Computer, communications and other electronic equipment manufacturing	C39	520000	Guizhou	520100	Guiyang
733	2019	25.0578	0	10.6106	64.419	Computer, communications and other electronic equipment manufacturing	C39	520000	Guizhou	520100	Guiyang
733	2020	29.5644	13.5307	10.6106	64.419	Computer, communications and other electronic equipment manufacturing	C39	520000	Guizhou	520100	Guiyang
733	2021	30.9124	6.7653	10.6106	75.1957	Computer, communications and other electronic equipment manufacturing	C39	520000	Guizhou	520100	Guiyang
735	2013	16.3364	0	6.7412	42.1734	Animal husbandry	A03	460000	Hainan	460100	Haikou
735	2014	16.6985	0	7.8295	42.1734	Animal husbandry	A03	460000	Hainan	460100	Haikou
735	2015	18.6702	0	8.8573	47.05	Animal husbandry	A03	460000	Hainan	460100	Haikou
735	2016	18.6702	0	8.8573	47.05	Animal husbandry	A03	460000	Hainan	460100	Haikou
735	2017	24.4744	0	8.8573	64.419	Animal husbandry	A03	460000	Hainan	460100	Haikou
735	2018	24.7561	0.8457	8.8573	64.419	Animal husbandry	A03	460000	Hainan	460100	Haikou
735	2019	24.8969	1.2685	8.8573	64.419	Animal husbandry	A03	460000	Hainan	460100	Haikou
735	2020	24.7058	1.2685	8.8573	63.8471	Animal husbandry	A03	460000	Hainan	460100	Haikou
735	2021	35.258	15.2824	8.8573	81.457	Animal husbandry	A03	460000	Hainan	460100	Haikou
738	2011	14.8878	0	0	44.5515	Railway, Marine, aerospace and other transportation equipment manufacturing	C37	320000	Jiangsu	320200	Wuxi
738	2012	19.0122	0	7.3761	49.5485	Railway, Marine, aerospace and other transportation equipment manufacturing	C37	320000	Jiangsu	320200	Wuxi
738	2013	21.6175	0	7.3761	57.345	Railway, Marine, aerospace and other transportation equipment manufacturing	C37	320000	Jiangsu	320200	Wuxi
738	2014	15.6624	0	3.2044	43.6785	Railway, Marine, aerospace and other transportation equipment manufacturing	C37	320000	Jiangsu	320200	Wuxi
738	2015	19.5554	0	5.4716	53.0704	Railway, Marine, aerospace and other transportation equipment manufacturing	C37	320000	Jiangsu	320200	Wuxi
738	2016	28.5484	6.1915	7.0435	72.2456	Railway, Marine, aerospace and other transportation equipment manufacturing	C37	320000	Jiangsu	320200	Wuxi
738	2017	31.2745	9.6346	11.2152	72.8176	Railway, Marine, aerospace and other transportation equipment manufacturing	C37	320000	Jiangsu	320200	Wuxi
738	2018	28.7597	1.0873	12.2128	72.8176	Railway, Marine, aerospace and other transportation equipment manufacturing	C37	320000	Jiangsu	320200	Wuxi
738	2019	31.0029	9.6346	10.399	72.8176	Railway, Marine, aerospace and other transportation equipment manufacturing	C37	320000	Jiangsu	320200	Wuxi
738	2020	31.0029	9.6346	10.399	72.8176	Railway, Marine, aerospace and other transportation equipment manufacturing	C37	320000	Jiangsu	320200	Wuxi
738	2021	36.3042	23.1652	10.399	75.1957	Railway, Marine, aerospace and other transportation equipment manufacturing	C37	320000	Jiangsu	320200	Wuxi
739	2017	31.1035	20.9302	7.8295	64.419	Pharmaceutical manufacturing industry	C27	330000	Zhejiang	330700	Jinhua
739	2018	26.8484	8.1546	7.8295	64.419	Pharmaceutical manufacturing industry	C27	330000	Zhejiang	330700	Jinhua
739	2019	27.1904	8.1546	8.8573	64.419	Pharmaceutical manufacturing industry	C27	330000	Zhejiang	330700	Jinhua
739	2020	27.1904	8.1546	8.8573	64.419	Pharmaceutical manufacturing industry	C27	330000	Zhejiang	330700	Jinhua
739	2021	35.8918	25.6116	8.8573	73.0584	Pharmaceutical manufacturing industry	C27	330000	Zhejiang	330700	Jinhua
750	2011	19.7063	0	0	58.9705	Capital market services	J67	450000	Guangxi Zhuang Autonomous Region	450300	Guilin
750	2012	22.1607	0	7.3761	58.9705	Capital market services	J67	450000	Guangxi Zhuang Autonomous Region	450300	Guilin
750	2013	27.3715	1.0873	19.5586	61.3486	Capital market services	J67	450000	Guangxi Zhuang Autonomous Region	450300	Guilin
750	2014	26.5164	1.0873	16.9891	61.3486	Capital market services	J67	450000	Guangxi Zhuang Autonomous Region	450300	Guilin
750	2015	27.2105	1.6007	18.5611	61.3486	Capital market services	J67	450000	Guangxi Zhuang Autonomous Region	450300	Guilin
750	2016	29.8461	1.6007	24.0931	63.7267	Capital market services	J67	450000	Guangxi Zhuang Autonomous Region	450300	Guilin
750	2017	32.542	0.7551	21.5236	75.1957	Capital market services	J67	450000	Guangxi Zhuang Autonomous Region	450300	Guilin
750	2018	33.0651	0.7551	23.0955	75.1957	Capital market services	J67	450000	Guangxi Zhuang Autonomous Region	450300	Guilin
750	2019	38.1451	14.1951	24.9093	75.1957	Capital market services	J67	450000	Guangxi Zhuang Autonomous Region	450300	Guilin
750	2020	36.435	14.1951	19.7703	75.1957	Capital market services	J67	450000	Guangxi Zhuang Autonomous Region	450300	Guilin
750	2021	39.3723	15.0408	27.7509	75.1957	Capital market services	J67	450000	Guangxi Zhuang Autonomous Region	450300	Guilin
753	2011	19.7968	1.933	12.8174	44.5515	Retail business	F52	350000	Fujian	350600	Zhangzhou
753	2012	18.7205	1.0873	12.8174	42.1734	Retail business	F52	350000	Fujian	350600	Zhangzhou
753	2013	18.7205	1.0873	12.8174	42.1734	Retail business	F52	350000	Fujian	350600	Zhangzhou
753	2014	18.7205	1.0873	12.8174	42.1734	Retail business	F52	350000	Fujian	350600	Zhangzhou
753	2015	25.3194	1.0873	12.8174	61.9205	Retail business	F52	350000	Fujian	350600	Zhangzhou
753	2016	26.1744	1.0873	15.3869	61.9205	Retail business	F52	350000	Fujian	350600	Zhangzhou
753	2017	26.1543	1.0873	12.8174	64.419	Retail business	F52	350000	Fujian	350600	Zhangzhou
753	2018	26.1543	1.0873	12.8174	64.419	Retail business	F52	350000	Fujian	350600	Zhangzhou
753	2019	26.3052	1.933	12.4244	64.419	Retail business	F52	350000	Fujian	350600	Zhangzhou
753	2020	26.3052	1.933	12.4244	64.419	Retail business	F52	350000	Fujian	350600	Zhangzhou
753	2021	27.9348	1.933	12.4244	69.2956	Retail business	F52	350000	Fujian	350600	Zhangzhou
758	2011	20.4305	7.8526	11.185	42.1734	Nonferrous metal mining and beneficiation industry	B09	110000	Beijing	110000	Beijing
758	2012	20.4305	7.8526	11.185	42.1734	Nonferrous metal mining and beneficiation industry	B09	110000	Beijing	110000	Beijing
758	2013	22.5229	7.8526	11.185	48.4347	Nonferrous metal mining and beneficiation industry	B09	110000	Beijing	110000	Beijing
758	2014	26.4662	14.92	10.399	53.9735	Nonferrous metal mining and beneficiation industry	B09	110000	Beijing	110000	Beijing
758	2015	27.9348	8.1546	10.399	65.1114	Nonferrous metal mining and beneficiation industry	B09	110000	Beijing	110000	Beijing
758	2016	28.7899	8.1546	12.9686	65.1114	Nonferrous metal mining and beneficiation industry	B09	110000	Beijing	110000	Beijing
758	2017	29.7958	8.1546	10.399	70.6803	Nonferrous metal mining and beneficiation industry	B09	110000	Beijing	110000	Beijing
758	2018	29.7958	8.1546	10.399	70.6803	Nonferrous metal mining and beneficiation industry	B09	110000	Beijing	110000	Beijing
758	2019	30.7514	11.0239	10.399	70.6803	Nonferrous metal mining and beneficiation industry	B09	110000	Beijing	110000	Beijing
758	2020	35.9521	24.0713	12.9686	70.6803	Nonferrous metal mining and beneficiation industry	B09	110000	Beijing	110000	Beijing
758	2021	39.6439	24.0713	13.2406	81.457	Nonferrous metal mining and beneficiation industry	B09	110000	Beijing	110000	Beijing
759	2011	19.0524	0	6.7412	50.301	Retail business	F52	420000	Hubei	420100	Wuhan
759	2012	16.9701	0.4228	8.2225	42.1734	Retail business	F52	420000	Hubei	420100	Wuhan
759	2013	16.9701	0.4228	8.2225	42.1734	Retail business	F52	420000	Hubei	420100	Wuhan
759	2014	16.9701	0.4228	8.2225	42.1734	Retail business	F52	420000	Hubei	420100	Wuhan
759	2015	18.5193	0	7.8295	47.6219	Retail business	F52	420000	Hubei	420100	Wuhan
759	2016	24.1324	0	7.8295	64.419	Retail business	F52	420000	Hubei	420100	Wuhan
759	2017	24.1324	0	7.8295	64.419	Retail business	F52	420000	Hubei	420100	Wuhan
759	2018	26.3857	6.7653	7.8295	64.419	Retail business	F52	420000	Hubei	420100	Wuhan
759	2019	26.3857	6.7653	7.8295	64.419	Retail business	F52	420000	Hubei	420100	Wuhan
759	2020	27.3413	8.6077	8.8573	64.419	Retail business	F52	420000	Hubei	420100	Wuhan
759	2021	36.7066	25.9136	8.8573	75.1957	Retail business	F52	420000	Hubei	420100	Wuhan
761	2011	9.9085	0	0	29.6508	Ferrous metal smelting and rolling industry	C31	210000	Liaoning	210500	Benxi
761	2012	13.1476	6.0707	3.6578	29.6508	Ferrous metal smelting and rolling industry	C31	210000	Liaoning	210500	Benxi
761	2013	11.2363	0.3322	3.6578	29.6508	Ferrous metal smelting and rolling industry	C31	210000	Liaoning	210500	Benxi
761	2014	11.4878	1.0873	3.6578	29.6508	Ferrous metal smelting and rolling industry	C31	210000	Liaoning	210500	Benxi
761	2015	17.4932	1.0873	3.6578	47.6219	Ferrous metal smelting and rolling industry	C31	210000	Liaoning	210500	Benxi
761	2016	19.4045	6.8257	3.6578	47.6219	Ferrous metal smelting and rolling industry	C31	210000	Liaoning	210500	Benxi
761	2017	27.3614	9.695	7.8295	64.419	Ferrous metal smelting and rolling industry	C31	210000	Liaoning	210500	Benxi
761	2018	27.3614	9.695	7.8295	64.419	Ferrous metal smelting and rolling industry	C31	210000	Liaoning	210500	Benxi
761	2019	27.3614	9.695	7.8295	64.419	Ferrous metal smelting and rolling industry	C31	210000	Liaoning	210500	Benxi
761	2020	27.3614	9.695	7.8295	64.419	Ferrous metal smelting and rolling industry	C31	210000	Liaoning	210500	Benxi
761	2021	48.5263	53.0655	19.9819	72.4262	Ferrous metal smelting and rolling industry	C31	210000	Liaoning	210500	Benxi
762	2011	24.1123	8.3359	11.185	52.7092	Ferrous metal mining and beneficiation	B08	540000	Tibet Autonomous Region	540100	Lhasa
762	2012	27.1301	8.3359	13.9661	58.9705	Ferrous metal mining and beneficiation	B08	540000	Tibet Autonomous Region	540100	Lhasa
762	2013	27.1301	8.3359	13.9661	58.9705	Ferrous metal mining and beneficiation	B08	540000	Tibet Autonomous Region	540100	Lhasa
762	2014	22.9454	8.3359	13.9661	46.4479	Ferrous metal mining and beneficiation	B08	540000	Tibet Autonomous Region	540100	Lhasa
762	2015	28.7798	9.1815	13.1802	63.8471	Ferrous metal mining and beneficiation	B08	540000	Tibet Autonomous Region	540100	Lhasa
762	2016	28.9709	9.1815	13.1802	64.419	Ferrous metal mining and beneficiation	B08	540000	Tibet Autonomous Region	540100	Lhasa
762	2017	31.3952	16.4603	13.1802	64.419	Ferrous metal mining and beneficiation	B08	540000	Tibet Autonomous Region	540100	Lhasa
762	2018	26.275	1.0873	13.1802	64.419	Ferrous metal mining and beneficiation	B08	540000	Tibet Autonomous Region	540100	Lhasa
762	2019	31.194	18.4234	10.6106	64.419	Ferrous metal mining and beneficiation	B08	540000	Tibet Autonomous Region	540100	Lhasa
762	2020	25.42	1.0873	10.6106	64.419	Ferrous metal mining and beneficiation	B08	540000	Tibet Autonomous Region	540100	Lhasa
762	2021	34.4835	11.5373	16.5659	75.1957	Ferrous metal mining and beneficiation	B08	540000	Tibet Autonomous Region	540100	Lhasa
767	2019	29.1017	15.373	7.3761	64.419	Electricity and heat production and supply industry	D44	140000	Shanxi	140100	Taiyuan
767	2020	29.1017	15.373	7.3761	64.419	Electricity and heat production and supply industry	D44	140000	Shanxi	140100	Taiyuan
767	2021	35.3184	23.2256	7.3761	75.1957	Electricity and heat production and supply industry	D44	140000	Shanxi	140100	Taiyuan
768	2011	28.7899	10.7218	14.1778	61.3486	Railway, Marine, aerospace and other transportation equipment manufacturing	C37	610000	Shanxi	610100	Xi 'an
768	2012	22.3016	10.7218	9.0387	47.05	Railway, Marine, aerospace and other transportation equipment manufacturing	C37	610000	Shanxi	610100	Xi 'an
768	2013	26.4963	10.7218	13.2104	55.4485	Railway, Marine, aerospace and other transportation equipment manufacturing	C37	610000	Shanxi	610100	Xi 'an
768	2014	26.9691	10.7218	14.6312	55.4485	Railway, Marine, aerospace and other transportation equipment manufacturing	C37	610000	Shanxi	610100	Xi 'an
768	2015	30.2585	3.9565	13.8452	72.8176	Railway, Marine, aerospace and other transportation equipment manufacturing	C37	610000	Shanxi	610100	Xi 'an
768	2016	30.6408	3.9565	14.994	72.8176	Railway, Marine, aerospace and other transportation equipment manufacturing	C37	610000	Shanxi	610100	Xi 'an
768	2017	33.2562	20.3564	6.4389	72.8176	Railway, Marine, aerospace and other transportation equipment manufacturing	C37	610000	Shanxi	610100	Xi 'an
768	2018	34.6444	20.3564	10.6106	72.8176	Railway, Marine, aerospace and other transportation equipment manufacturing	C37	610000	Shanxi	610100	Xi 'an
768	2019	34.6444	20.3564	10.6106	72.8176	Railway, Marine, aerospace and other transportation equipment manufacturing	C37	610000	Shanxi	610100	Xi 'an
768	2020	34.6444	20.3564	10.6106	72.8176	Railway, Marine, aerospace and other transportation equipment manufacturing	C37	610000	Shanxi	610100	Xi 'an
768	2021	35.4391	20.3564	10.6106	75.1957	Railway, Marine, aerospace and other transportation equipment manufacturing	C37	610000	Shanxi	610100	Xi 'an
776	2011	14.0429	0	0	42.0229	Capital market services	J67	440000	Guangdong	440100	Guangzhou
776	2012	30.7917	14.6179	20.3144	57.345	Capital market services	J67	440000	Guangdong	440100	Guangzhou
776	2013	28.0555	14.6179	14.601	54.8465	Capital market services	J67	440000	Guangdong	440100	Guangzhou
776	2014	29.6047	19.4503	12.0314	57.2246	Capital market services	J67	440000	Guangdong	440100	Guangzhou
776	2015	42.5712	19.4503	24.5163	83.5942	Capital market services	J67	440000	Guangdong	440100	Guangzhou
776	2016	45.0961	24.0109	27.5393	83.5942	Capital market services	J67	440000	Guangdong	440100	Guangzhou
776	2017	50.9607	40.8336	28.3253	83.5942	Capital market services	J67	440000	Guangdong	440100	Guangzhou
776	2018	52.3489	40.8336	32.497	83.5942	Capital market services	J67	440000	Guangdong	440100	Guangzhou
776	2019	49.3612	31.8635	32.497	83.5942	Capital market services	J67	440000	Guangdong	440100	Guangzhou
776	2020	51.8459	32.3467	39.48	83.5942	Capital market services	J67	440000	Guangdong	440100	Guangzhou
776	2021	51.8459	32.3467	39.48	83.5942	Capital market services	J67	440000	Guangdong	440100	Guangzhou
778	2011	22.4927	1.0873	8.7969	57.4654	Metal products industry	C33	130000	Hebei	130400	Handan
778	2012	21.7684	1.0873	11.3966	52.7092	Metal products industry	C33	130000	Hebei	130400	Handan
778	2013	17.5837	1.0873	11.3966	40.1866	Metal products industry	C33	130000	Hebei	130400	Handan
778	2014	18.3784	1.0873	11.3966	42.5647	Metal products industry	C33	130000	Hebei	130400	Handan
778	2015	21.5974	7.8526	11.7896	45.0632	Metal products industry	C33	130000	Hebei	130400	Handan
778	2016	25.6715	7.5204	11.7896	57.5858	Metal products industry	C33	130000	Hebei	130400	Handan
778	2017	35.5196	22.984	10.6106	72.8176	Metal products industry	C33	130000	Hebei	130400	Handan
778	2018	33.216	23.4672	11.6385	64.419	Metal products industry	C33	130000	Hebei	130400	Handan
778	2019	33.216	23.4672	11.6385	64.419	Metal products industry	C33	130000	Hebei	130400	Handan
778	2020	33.055	22.984	11.6385	64.419	Metal products industry	C33	130000	Hebei	130400	Handan
778	2021	38.0746	20.1752	12.4244	81.457	Metal products industry	C33	130000	Hebei	130400	Handan
783	2011	17.1009	1.0873	10.6106	39.5244	Capital market services	J67	420000	Hubei	420100	Wuhan
783	2012	23.1466	1.0873	11.0036	57.2246	Capital market services	J67	420000	Hubei	420100	Wuhan
783	2013	24.5247	1.0873	11.0036	61.3486	Capital market services	J67	420000	Hubei	420100	Wuhan
783	2014	23.1466	1.0873	11.0036	57.2246	Capital market services	J67	420000	Hubei	420100	Wuhan
783	2015	30.2988	1.933	13.6034	75.1957	Capital market services	J67	420000	Hubei	420100	Wuhan
783	2016	29.7757	1.933	12.0314	75.1957	Capital market services	J67	420000	Hubei	420100	Wuhan
783	2017	34.2823	15.4636	12.0314	75.1957	Capital market services	J67	420000	Hubei	420100	Wuhan
783	2018	34.6243	15.4636	13.0593	75.1957	Capital market services	J67	420000	Hubei	420100	Wuhan
783	2019	34.6243	15.4636	13.0593	75.1957	Capital market services	J67	420000	Hubei	420100	Wuhan
783	2020	34.2823	15.4636	12.0314	75.1957	Capital market services	J67	420000	Hubei	420100	Wuhan
783	2021	36.3947	19.7523	14.0871	75.1957	Capital market services	J67	420000	Hubei	420100	Wuhan
785	2019	30.6005	13.9535	7.3761	70.3191	Business service industry	L72	420000	Hubei	420100	Wuhan
785	2020	26.9289	0.4228	7.3761	72.8176	Business service industry	L72	420000	Hubei	420100	Wuhan
785	2021	32.2302	13.9535	7.3761	75.1957	Business service industry	L72	420000	Hubei	420100	Wuhan
786	2011	21.0341	7.8526	10.6106	44.5515	Non-metallic mineral products industry	C30	110000	Beijing	110000	Beijing
786	2012	25.2289	1.0873	10.6106	63.8471	Non-metallic mineral products industry	C30	110000	Beijing	110000	Beijing
786	2013	27.1099	1.0873	7.8295	72.2456	Non-metallic mineral products industry	C30	110000	Beijing	110000	Beijing
786	2014	27.1099	1.0873	7.8295	72.2456	Non-metallic mineral products industry	C30	110000	Beijing	110000	Beijing
786	2015	27.1099	1.0873	7.8295	72.2456	Non-metallic mineral products industry	C30	110000	Beijing	110000	Beijing
786	2016	27.1099	1.0873	7.8295	72.2456	Non-metallic mineral products industry	C30	110000	Beijing	110000	Beijing
786	2017	27.1099	1.0873	7.8295	72.2456	Non-metallic mineral products industry	C30	110000	Beijing	110000	Beijing
786	2018	30.852	8.1546	12.0012	72.2456	Non-metallic mineral products industry	C30	110000	Beijing	110000	Beijing
786	2019	29.4638	8.1546	7.8295	72.2456	Non-metallic mineral products industry	C30	110000	Beijing	110000	Beijing
786	2020	31.5361	11.0239	10.6106	72.8176	Non-metallic mineral products industry	C30	110000	Beijing	110000	Beijing
786	2021	49.8441	49.3809	18.5611	81.457	Non-metallic mineral products industry	C30	110000	Beijing	110000	Beijing
792	2011	20.4406	1.0873	15.5985	44.5515	Manufacturing of chemical raw materials and chemical products	C26	630000	Qinghai	632801	Golmud
792	2012	19.6459	1.0873	15.5985	42.1734	Manufacturing of chemical raw materials and chemical products	C26	630000	Qinghai	632801	Golmud
792	2013	15.4612	1.0873	15.5985	29.6508	Manufacturing of chemical raw materials and chemical products	C26	630000	Qinghai	632801	Golmud
792	2014	14.5358	1.0873	12.8174	29.6508	Manufacturing of chemical raw materials and chemical products	C26	630000	Qinghai	632801	Golmud
792	2015	29.0916	1.5705	18.0169	67.5497	Manufacturing of chemical raw materials and chemical products	C26	630000	Qinghai	632801	Golmud
792	2016	30.7414	1.5705	19.8307	70.6803	Manufacturing of chemical raw materials and chemical products	C26	630000	Qinghai	632801	Golmud
792	2017	33.3467	10.1782	19.0447	70.6803	Manufacturing of chemical raw materials and chemical products	C26	630000	Qinghai	632801	Golmud
792	2018	40.6599	23.7088	19.0447	79.0789	Manufacturing of chemical raw materials and chemical products	C26	630000	Qinghai	632801	Golmud
792	2019	34.403	10.1782	20.0726	72.8176	Manufacturing of chemical raw materials and chemical products	C26	630000	Qinghai	632801	Golmud
792	2020	38.2356	21.6853	20.0726	72.8176	Manufacturing of chemical raw materials and chemical products	C26	630000	Qinghai	632801	Golmud
792	2021	34.4432	8.1546	19.8307	75.1957	Manufacturing of chemical raw materials and chemical products	C26	630000	Qinghai	632801	Golmud
793	2011	18.8915	0	12.0314	44.5515	Journalism and publishing	R85	460000	Hainan	460100	Haikou
793	2012	18.2376	0.4228	12.0314	42.1734	Journalism and publishing	R85	460000	Hainan	460100	Haikou
793	2013	16.8494	0.4228	7.8597	42.1734	Journalism and publishing	R85	460000	Hainan	460100	Haikou
793	2014	16.3766	0.4228	6.4389	42.1734	Journalism and publishing	R85	460000	Hainan	460100	Haikou
793	2015	24.6353	1.0873	8.2527	64.419	Journalism and publishing	R85	460000	Hainan	460100	Haikou
793	2016	26.8786	1.0873	14.994	64.419	Journalism and publishing	R85	460000	Hainan	460100	Haikou
793	2017	25.762	1.0873	11.6385	64.419	Journalism and publishing	R85	460000	Hainan	460100	Haikou
793	2018	25.762	1.0873	11.6385	64.419	Journalism and publishing	R85	460000	Hainan	460100	Haikou
793	2019	25.762	1.0873	11.6385	64.419	Journalism and publishing	R85	460000	Hainan	460100	Haikou
793	2020	24.4945	1.0873	7.8295	64.419	Journalism and publishing	R85	460000	Hainan	460100	Haikou
793	2021	32.7633	15.1012	7.8295	75.1957	Journalism and publishing	R85	460000	Hainan	460100	Haikou
797	2011	21.2755	2.4162	14.3894	46.9296	Real estate industry	K70	350000	Fujian	350100	Fuzhou
797	2012	21.688	3.2619	17.1705	44.5515	Real estate industry	K70	350000	Fujian	350100	Fuzhou
797	2013	21.688	3.2619	17.1705	44.5515	Real estate industry	K70	350000	Fujian	350100	Fuzhou
797	2014	21.688	3.2619	17.1705	44.5515	Real estate industry	K70	350000	Fujian	350100	Fuzhou
797	2015	32.4012	3.2619	18.1983	75.587	Real estate industry	K70	350000	Fujian	350100	Fuzhou
797	2016	30.6408	3.2619	18.1983	70.3191	Real estate industry	K70	350000	Fujian	350100	Fuzhou
797	2017	33.055	3.2619	16.6566	79.0789	Real estate industry	K70	350000	Fujian	350100	Fuzhou
797	2018	33.055	3.2619	16.6566	79.0789	Real estate industry	K70	350000	Fujian	350100	Fuzhou
797	2019	32.2	3.2619	14.0871	79.0789	Real estate industry	K70	350000	Fujian	350100	Fuzhou
797	2020	32.2	3.2619	14.0871	79.0789	Real estate industry	K70	350000	Fujian	350100	Fuzhou
797	2021	42.9232	30.3232	16.838	81.457	Real estate industry	K70	350000	Fujian	350100	Fuzhou
799	2011	19.7063	0	0	58.9705	Wine, beverage and refined tea manufacturing	C15	430000	Hunan	433101	Jishou
799	2012	19.1429	0	7.3761	49.9398	Wine, beverage and refined tea manufacturing	C15	430000	Hunan	433101	Jishou
799	2013	14.9583	0	7.3761	37.4172	Wine, beverage and refined tea manufacturing	C15	430000	Hunan	433101	Jishou
799	2014	14.9583	0	7.3761	37.4172	Wine, beverage and refined tea manufacturing	C15	430000	Hunan	433101	Jishou
799	2015	24.2833	0	8.8573	63.8471	Wine, beverage and refined tea manufacturing	C15	430000	Hunan	433101	Jishou
799	2016	24.4744	0	8.8573	64.419	Wine, beverage and refined tea manufacturing	C15	430000	Hunan	433101	Jishou
799	2017	24.4744	0	8.8573	64.419	Wine, beverage and refined tea manufacturing	C15	430000	Hunan	433101	Jishou
799	2018	31.9284	19.6013	11.6385	64.419	Wine, beverage and refined tea manufacturing	C15	430000	Hunan	433101	Jishou
799	2019	31.9284	19.6013	11.6385	64.419	Wine, beverage and refined tea manufacturing	C15	430000	Hunan	433101	Jishou
799	2020	31.9284	19.6013	11.6385	64.419	Wine, beverage and refined tea manufacturing	C15	430000	Hunan	433101	Jishou
799	2021	34.6042	19.6013	8.8573	75.1957	Wine, beverage and refined tea manufacturing	C15	430000	Hunan	433101	Jishou
800	2011	19.495	1.0873	4.6856	52.5888	Automobile manufacturing industry	C36	220000	Jilin	220100	Changchun
800	2012	17.7749	1.0873	4.6856	47.4413	Automobile manufacturing industry	C36	220000	Jilin	220100	Changchun
800	2013	21.8288	7.8526	5.0786	52.4383	Automobile manufacturing industry	C36	220000	Jilin	220100	Changchun
800	2014	24.233	1.5705	13.0593	57.947	Automobile manufacturing industry	C36	220000	Jilin	220100	Changchun
800	2015	28.5585	15.9468	8.8875	60.7164	Automobile manufacturing industry	C36	220000	Jilin	220100	Changchun
800	2016	30.1781	15.9468	13.1802	61.2884	Automobile manufacturing industry	C36	220000	Jilin	220100	Changchun
800	2017	30.1177	15.9468	10.6106	63.6665	Automobile manufacturing industry	C36	220000	Jilin	220100	Changchun
800	2018	30.1177	15.9468	10.6106	63.6665	Automobile manufacturing industry	C36	220000	Jilin	220100	Changchun
800	2019	25.6111	2.4162	10.6106	63.6665	Automobile manufacturing industry	C36	220000	Jilin	220100	Changchun
800	2020	37.1291	25.4002	15.9311	69.9278	Automobile manufacturing industry	C36	220000	Jilin	220100	Changchun
800	2021	41.3037	33.1924	15.3869	75.1957	Automobile manufacturing industry	C36	220000	Jilin	220100	Changchun
807	2011	20.1288	2.4162	10.8222	47.05	Nonferrous metal smelting and rolling industry	C32	530000	Yunnan	530100	Kunming
807	2012	18.4488	1.5705	9.0085	44.6719	Nonferrous metal smelting and rolling industry	C32	530000	Yunnan	530100	Kunming
807	2013	18.4488	1.5705	9.0085	44.6719	Nonferrous metal smelting and rolling industry	C32	530000	Yunnan	530100	Kunming
807	2014	27.452	8.3359	12.4244	61.469	Nonferrous metal smelting and rolling industry	C32	530000	Yunnan	530100	Kunming
807	2015	26.2448	1.5705	13.1802	63.8471	Nonferrous metal smelting and rolling industry	C32	530000	Yunnan	530100	Kunming
807	2016	26.2448	1.5705	13.1802	63.8471	Nonferrous metal smelting and rolling industry	C32	530000	Yunnan	530100	Kunming
807	2017	31.5864	15.4636	14.7521	64.419	Nonferrous metal smelting and rolling industry	C32	530000	Yunnan	530100	Kunming
807	2018	35.3184	24.0713	17.3519	64.419	Nonferrous metal smelting and rolling industry	C32	530000	Yunnan	530100	Kunming
807	2019	35.3184	24.0713	17.3519	64.419	Nonferrous metal smelting and rolling industry	C32	530000	Yunnan	530100	Kunming
807	2020	36.1332	24.5545	19.3168	64.419	Nonferrous metal smelting and rolling industry	C32	530000	Yunnan	530100	Kunming
807	2021	45.8203	38.0852	17.7751	81.457	Nonferrous metal smelting and rolling industry	C32	530000	Yunnan	530100	Kunming
810	2015	22.5933	0	3.2044	64.419	Computer, communications and other electronic equipment manufacturing	C39	510000	Sichuan	510900	Suining
810	2016	23.6395	0	3.2044	67.5497	Computer, communications and other electronic equipment manufacturing	C39	510000	Sichuan	510900	Suining
810	2017	22.5933	0	3.2044	64.419	Computer, communications and other electronic equipment manufacturing	C39	510000	Sichuan	510900	Suining
810	2018	25.3999	0	3.2044	72.8176	Computer, communications and other electronic equipment manufacturing	C39	510000	Sichuan	510900	Suining
810	2019	33.4272	9.4533	14.7219	75.9482	Computer, communications and other electronic equipment manufacturing	C39	510000	Sichuan	510900	Suining
810	2020	46.957	30.142	34.6735	75.9482	Computer, communications and other electronic equipment manufacturing	C39	510000	Sichuan	510900	Suining
810	2021	43.5369	30.3232	21.8259	78.3263	Computer, communications and other electronic equipment manufacturing	C39	510000	Sichuan	510900	Suining
812	2013	16.6985	0	7.8295	42.1734	Printing and recording media reproduction industry	C23	610000	Shanxi	610100	Xi 'an
812	2014	11.1256	0	3.6578	29.6508	Printing and recording media reproduction industry	C23	610000	Shanxi	610100	Xi 'an
812	2015	22.5531	0	3.6578	63.8471	Printing and recording media reproduction industry	C23	610000	Shanxi	610100	Xi 'an
812	2016	25.1081	0.4228	7.8295	66.9175	Printing and recording media reproduction industry	C23	610000	Shanxi	610100	Xi 'an
812	2017	27.0798	0.4228	7.8295	72.8176	Printing and recording media reproduction industry	C23	610000	Shanxi	610100	Xi 'an
812	2018	27.0798	0.4228	7.8295	72.8176	Printing and recording media reproduction industry	C23	610000	Shanxi	610100	Xi 'an
812	2019	29.1922	6.7653	7.8295	72.8176	Printing and recording media reproduction industry	C23	610000	Shanxi	610100	Xi 'an
812	2020	26.9389	0	7.8295	72.8176	Printing and recording media reproduction industry	C23	610000	Shanxi	610100	Xi 'an
812	2021	32.2402	13.5307	7.8295	75.1957	Printing and recording media reproduction industry	C23	610000	Shanxi	610100	Xi 'an
815	2011	14.8878	0	0	44.5515	Paper and paper products industry	C22	640000	Ningxia Hui Autonomous Region	640500	Nakai
815	2012	12.4132	1.0873	6.4389	29.6508	Paper and paper products industry	C22	640000	Ningxia Hui Autonomous Region	640500	Nakai
815	2013	18.8512	7.8526	6.4389	42.1734	Paper and paper products industry	C22	640000	Ningxia Hui Autonomous Region	640500	Nakai
815	2014	18.8512	7.8526	6.4389	42.1734	Paper and paper products industry	C22	640000	Ningxia Hui Autonomous Region	640500	Nakai
815	2015	24.7661	1.0873	9.2201	63.8471	Paper and paper products industry	C22	640000	Ningxia Hui Autonomous Region	640500	Nakai
815	2016	30.0674	9.695	15.9613	64.419	Paper and paper products industry	C22	640000	Ningxia Hui Autonomous Region	640500	Nakai
815	2017	28.8502	8.6077	13.3918	64.419	Paper and paper products industry	C22	640000	Ningxia Hui Autonomous Region	640500	Nakai
815	2018	32.4313	22.1383	10.6106	64.419	Paper and paper products industry	C22	640000	Ningxia Hui Autonomous Region	640500	Nakai
815	2019	32.4313	22.1383	10.6106	64.419	Paper and paper products industry	C22	640000	Ningxia Hui Autonomous Region	640500	Nakai
815	2020	28.2668	8.6077	11.6385	64.419	Paper and paper products industry	C22	640000	Ningxia Hui Autonomous Region	640500	Nakai
815	2021	36.3746	22.1383	11.6385	75.1957	Paper and paper products industry	C22	640000	Ningxia Hui Autonomous Region	640500	Nakai
819	2011	20.8027	6.7653	11.0036	44.5515	Petroleum processing, coking and nuclear fuel processing industries	C25	430000	Hunan	430600	Yueyang
819	2012	22.8146	6.7653	11.0036	50.5719	Petroleum processing, coking and nuclear fuel processing industries	C25	430000	Hunan	430600	Yueyang
819	2013	22.8146	6.7653	11.0036	50.5719	Petroleum processing, coking and nuclear fuel processing industries	C25	430000	Hunan	430600	Yueyang
819	2014	18.6299	6.7653	11.0036	38.0494	Petroleum processing, coking and nuclear fuel processing industries	C25	430000	Hunan	430600	Yueyang
819	2015	29.2023	6.7653	11.0036	69.6869	Petroleum processing, coking and nuclear fuel processing industries	C25	430000	Hunan	430600	Yueyang
819	2016	30.2485	6.7653	11.0036	72.8176	Petroleum processing, coking and nuclear fuel processing industries	C25	430000	Hunan	430600	Yueyang
819	2017	30.2485	6.7653	11.0036	72.8176	Petroleum processing, coking and nuclear fuel processing industries	C25	430000	Hunan	430600	Yueyang
819	2018	27.9952	0	11.0036	72.8176	Petroleum processing, coking and nuclear fuel processing industries	C25	430000	Hunan	430600	Yueyang
819	2019	27.9952	0	11.0036	72.8176	Petroleum processing, coking and nuclear fuel processing industries	C25	430000	Hunan	430600	Yueyang
819	2020	27.9952	0	11.0036	72.8176	Petroleum processing, coking and nuclear fuel processing industries	C25	430000	Hunan	430600	Yueyang
819	2021	38.99	23.3162	15.1753	78.3263	Petroleum processing, coking and nuclear fuel processing industries	C25	430000	Hunan	430600	Yueyang
825	2011	38.7687	34.6421	26.5115	55.0873	Ferrous metal smelting and rolling industry	C31	140000	Shanxi	140100	Taiyuan
825	2012	37.0888	42.7363	23.942	44.5515	Ferrous metal smelting and rolling industry	C31	140000	Shanxi	140100	Taiyuan
825	2013	38.2155	46.119	23.942	44.5515	Ferrous metal smelting and rolling industry	C31	140000	Shanxi	140100	Taiyuan
825	2014	36.8273	46.119	19.7703	44.5515	Ferrous metal smelting and rolling industry	C31	140000	Shanxi	140100	Taiyuan
825	2015	45.2671	46.9647	24.3349	64.419	Ferrous metal smelting and rolling industry	C31	140000	Shanxi	140100	Taiyuan
825	2016	44.402	40.1993	28.5067	64.419	Ferrous metal smelting and rolling industry	C31	140000	Shanxi	140100	Taiyuan
825	2017	44.402	40.1993	28.5067	64.419	Ferrous metal smelting and rolling industry	C31	140000	Shanxi	140100	Taiyuan
825	2018	42.38	33.0716	29.5647	64.419	Ferrous metal smelting and rolling industry	C31	140000	Shanxi	140100	Taiyuan
825	2019	42.38	33.0716	29.5647	64.419	Ferrous metal smelting and rolling industry	C31	140000	Shanxi	140100	Taiyuan
825	2020	44.0298	39.8369	27.7509	64.419	Ferrous metal smelting and rolling industry	C31	140000	Shanxi	140100	Taiyuan
825	2021	48.3352	46.6022	23.0955	75.1957	Ferrous metal smelting and rolling industry	C31	140000	Shanxi	140100	Taiyuan
826	2011	16.9601	0	2.5695	48.1939	Ecological protection and environmental management industry	N77	420000	Hubei	420500	Yichang
826	2012	23.056	0.4228	10.399	58.2179	Ecological protection and environmental management industry	N77	420000	Hubei	420500	Yichang
826	2013	23.056	0.4228	10.399	58.2179	Ecological protection and environmental management industry	N77	420000	Hubei	420500	Yichang
826	2014	23.056	0.4228	10.399	58.2179	Ecological protection and environmental management industry	N77	420000	Hubei	420500	Yichang
826	2015	24.0821	0.4228	10.399	61.2884	Ecological protection and environmental management industry	N77	420000	Hubei	420500	Yichang
826	2016	25.1283	0.4228	10.399	64.419	Ecological protection and environmental management industry	N77	420000	Hubei	420500	Yichang
826	2017	27.12	0.4228	16.3845	64.419	Ecological protection and environmental management industry	N77	420000	Hubei	420500	Yichang
826	2018	34.4935	22.5612	16.3845	64.419	Ecological protection and environmental management industry	N77	420000	Hubei	420500	Yichang
826	2019	28.4579	9.0305	11.7896	64.419	Ecological protection and environmental management industry	N77	420000	Hubei	420500	Yichang
826	2020	28.3171	8.6077	11.7896	64.419	Ecological protection and environmental management industry	N77	420000	Hubei	420500	Yichang
826	2021	34.071	20.3564	11.7896	69.9278	Ecological protection and environmental management industry	N77	420000	Hubei	420500	Yichang
828	2019	22.5933	0	3.2044	64.419	Road transport industry	G54	440000	Guangdong	441900	Dongguan
828	2020	23.9815	0	7.3761	64.419	Road transport industry	G54	440000	Guangdong	441900	Dongguan
828	2021	33.6183	13.9535	11.5478	75.1957	Road transport industry	G54	440000	Guangdong	441900	Dongguan
829	2011	19.4347	1.933	10.9734	45.304	Wholesale business	F51	360000	Jiangxi	360700	Ganzhou
829	2012	16.5476	0	7.3761	42.1734	Wholesale business	F51	360000	Jiangxi	360700	Ganzhou
829	2013	18.5595	0	7.3761	48.1939	Wholesale business	F51	360000	Jiangxi	360700	Ganzhou
829	2014	22.1607	0	7.3761	58.9705	Wholesale business	F51	360000	Jiangxi	360700	Ganzhou
829	2015	26.788	0	7.3761	72.8176	Wholesale business	F51	360000	Jiangxi	360700	Ganzhou
829	2016	26.788	0	7.3761	72.8176	Wholesale business	F51	360000	Jiangxi	360700	Ganzhou
829	2017	26.788	0	7.3761	72.8176	Wholesale business	F51	360000	Jiangxi	360700	Ganzhou
829	2018	26.788	0	7.3761	72.8176	Wholesale business	F51	360000	Jiangxi	360700	Ganzhou
829	2019	26.788	0	7.3761	72.8176	Wholesale business	F51	360000	Jiangxi	360700	Ganzhou
829	2020	26.788	0	7.3761	72.8176	Wholesale business	F51	360000	Jiangxi	360700	Ganzhou
829	2021	27.9248	0	8.4039	75.1957	Wholesale business	F51	360000	Jiangxi	360700	Ganzhou
830	2011	9.9085	0	0	29.6508	Manufacturing of chemical raw materials and chemical products	C26	370000	Shandong	371500	Liaocheng
830	2012	16.6985	0	7.8295	42.1734	Manufacturing of chemical raw materials and chemical products	C26	370000	Shandong	371500	Liaocheng
830	2013	16.3364	0	6.7412	42.1734	Manufacturing of chemical raw materials and chemical products	C26	370000	Shandong	371500	Liaocheng
830	2014	16.3364	0	6.7412	42.1734	Manufacturing of chemical raw materials and chemical products	C26	370000	Shandong	371500	Liaocheng
830	2015	23.5791	0	6.7412	63.8471	Manufacturing of chemical raw materials and chemical products	C26	370000	Shandong	371500	Liaocheng
830	2016	23.9815	0	7.3761	64.419	Manufacturing of chemical raw materials and chemical products	C26	370000	Shandong	371500	Liaocheng
830	2017	26.0034	6.0707	7.3761	64.419	Manufacturing of chemical raw materials and chemical products	C26	370000	Shandong	371500	Liaocheng
830	2018	26.9591	8.9399	7.3761	64.419	Manufacturing of chemical raw materials and chemical products	C26	370000	Shandong	371500	Liaocheng
830	2019	27.1099	8.9399	7.8295	64.419	Manufacturing of chemical raw materials and chemical products	C26	370000	Shandong	371500	Liaocheng
830	2020	32.039	23.7391	7.8295	64.419	Manufacturing of chemical raw materials and chemical products	C26	370000	Shandong	371500	Liaocheng
830	2021	35.6403	23.7391	7.8295	75.1957	Manufacturing of chemical raw materials and chemical products	C26	370000	Shandong	371500	Liaocheng
831	2011	17.6944	0	0	52.95	Nonferrous metal smelting and rolling industry	C32	140000	Shanxi	140800	Yuncheng
831	2012	22.2815	0	13.7848	52.95	Nonferrous metal smelting and rolling industry	C32	140000	Shanxi	140800	Yuncheng
831	2013	22.8247	6.7653	11.0339	50.5719	Nonferrous metal smelting and rolling industry	C32	140000	Shanxi	140800	Yuncheng
831	2014	18.64	6.7653	11.0339	38.0494	Nonferrous metal smelting and rolling industry	C32	140000	Shanxi	140800	Yuncheng
831	2015	21.7081	0.8457	11.2757	52.8898	Nonferrous metal smelting and rolling industry	C32	140000	Shanxi	140800	Yuncheng
831	2016	27.3212	0.8457	11.2757	69.6869	Nonferrous metal smelting and rolling industry	C32	140000	Shanxi	140800	Yuncheng
831	2017	25.1283	0.8457	4.6856	69.6869	Nonferrous metal smelting and rolling industry	C32	140000	Shanxi	140800	Yuncheng
831	2018	26.5164	0.8457	8.8573	69.6869	Nonferrous metal smelting and rolling industry	C32	140000	Shanxi	140800	Yuncheng
831	2019	26.2348	0	8.8573	69.6869	Nonferrous metal smelting and rolling industry	C32	140000	Shanxi	140800	Yuncheng
831	2020	26.2348	0	8.8573	69.6869	Nonferrous metal smelting and rolling industry	C32	140000	Shanxi	140800	Yuncheng
831	2021	31.5361	13.5307	8.8573	72.065	Nonferrous metal smelting and rolling industry	C32	140000	Shanxi	140800	Yuncheng
839	2011	18.7305	0.4228	11.0036	44.6719	Telecommunications, radio, television and satellite transmission services	I63	110000	Beijing	110000	Beijing
839	2012	18.7305	0.4228	11.0036	44.6719	Telecommunications, radio, television and satellite transmission services	I63	110000	Beijing	110000	Beijing
839	2013	18.2678	0.4228	6.8319	47.4413	Telecommunications, radio, television and satellite transmission services	I63	110000	Beijing	110000	Beijing
839	2014	23.5892	0.4228	11.0036	59.2113	Telecommunications, radio, television and satellite transmission services	I63	110000	Beijing	110000	Beijing
839	2015	32.2805	1.2685	16.6868	78.7176	Telecommunications, radio, television and satellite transmission services	I63	110000	Beijing	110000	Beijing
839	2016	32.2805	1.2685	16.6868	78.7176	Telecommunications, radio, television and satellite transmission services	I63	110000	Beijing	110000	Beijing
839	2017	30.1881	1.2685	16.6868	72.4564	Telecommunications, radio, television and satellite transmission services	I63	110000	Beijing	110000	Beijing
839	2018	30.1881	1.2685	16.6868	72.4564	Telecommunications, radio, television and satellite transmission services	I63	110000	Beijing	110000	Beijing
839	2019	30.1881	1.2685	16.6868	72.4564	Telecommunications, radio, television and satellite transmission services	I63	110000	Beijing	110000	Beijing
839	2020	30.1881	1.2685	16.6868	72.4564	Telecommunications, radio, television and satellite transmission services	I63	110000	Beijing	110000	Beijing
852	2011	15.1393	0	0	45.304	Special equipment manufacturing industry	C35	420000	Hubei	420100	Wuhan
852	2012	15.1594	0	3.2044	42.1734	Special equipment manufacturing industry	C35	420000	Hubei	420100	Wuhan
852	2013	15.1594	0	3.2044	42.1734	Special equipment manufacturing industry	C35	420000	Hubei	420100	Wuhan
852	2014	16.5476	0	7.3761	42.1734	Special equipment manufacturing industry	C35	420000	Hubei	420100	Wuhan
852	2015	22.9353	0	7.3761	61.2884	Special equipment manufacturing industry	C35	420000	Hubei	420100	Wuhan
852	2016	22.9353	0	7.3761	61.2884	Special equipment manufacturing industry	C35	420000	Hubei	420100	Wuhan
852	2017	23.2975	1.0873	7.3761	61.2884	Special equipment manufacturing industry	C35	420000	Hubei	420100	Wuhan
852	2018	23.2975	1.0873	7.3761	61.2884	Special equipment manufacturing industry	C35	420000	Hubei	420100	Wuhan
852	2019	22.9353	0	7.3761	61.2884	Special equipment manufacturing industry	C35	420000	Hubei	420100	Wuhan
852	2020	23.0862	0	7.8295	61.2884	Special equipment manufacturing industry	C35	420000	Hubei	420100	Wuhan
852	2021	30.852	14.6179	8.8573	68.9344	Special equipment manufacturing industry	C35	420000	Hubei	420100	Wuhan
858	2011	20.672	4.8022	10.6711	46.4479	Wine, beverage and refined tea manufacturing	C15	510000	Sichuan	511500	Yibin
858	2012	23.2673	5.2854	17.9867	46.4479	Wine, beverage and refined tea manufacturing	C15	510000	Sichuan	511500	Yibin
858	2013	26.5567	11.0239	18.9843	49.5786	Wine, beverage and refined tea manufacturing	C15	510000	Sichuan	511500	Yibin
858	2014	24.8466	11.0239	13.8452	49.5786	Wine, beverage and refined tea manufacturing	C15	510000	Sichuan	511500	Yibin
858	2015	28.6691	11.0239	11.0036	63.8471	Wine, beverage and refined tea manufacturing	C15	510000	Sichuan	511500	Yibin
858	2016	29.0112	11.8695	10.6106	64.419	Wine, beverage and refined tea manufacturing	C15	510000	Sichuan	511500	Yibin
858	2017	32.6325	11.8695	12.4244	73.4497	Wine, beverage and refined tea manufacturing	C15	510000	Sichuan	511500	Yibin
858	2018	33.6284	13.8327	13.4522	73.4497	Wine, beverage and refined tea manufacturing	C15	510000	Sichuan	511500	Yibin
858	2019	36.4551	13.8327	21.584	73.811	Wine, beverage and refined tea manufacturing	C15	510000	Sichuan	511500	Yibin
858	2020	35.9924	15.2522	18.7727	73.811	Wine, beverage and refined tea manufacturing	C15	510000	Sichuan	511500	Yibin
858	2021	48.0233	45.1827	19.8005	78.9585	Wine, beverage and refined tea manufacturing	C15	510000	Sichuan	511500	Yibin
860	2011	19.8572	0	6.7412	52.7092	Wine, beverage and refined tea manufacturing	C15	110000	Beijing	110000	Beijing
860	2012	17.9761	0	7.3761	46.4479	Wine, beverage and refined tea manufacturing	C15	110000	Beijing	110000	Beijing
860	2013	17.9761	0	7.3761	46.4479	Wine, beverage and refined tea manufacturing	C15	110000	Beijing	110000	Beijing
860	2014	22.1607	0	7.3761	58.9705	Wine, beverage and refined tea manufacturing	C15	110000	Beijing	110000	Beijing
860	2015	17.966	0	6.7412	47.05	Wine, beverage and refined tea manufacturing	C15	110000	Beijing	110000	Beijing
860	2016	18.1571	0	6.7412	47.6219	Wine, beverage and refined tea manufacturing	C15	110000	Beijing	110000	Beijing
860	2017	18.3684	0	7.3761	47.6219	Wine, beverage and refined tea manufacturing	C15	110000	Beijing	110000	Beijing
860	2018	20.0382	0.7551	11.6385	47.6219	Wine, beverage and refined tea manufacturing	C15	110000	Beijing	110000	Beijing
860	2019	22.7945	6.1915	14.48	47.6219	Wine, beverage and refined tea manufacturing	C15	110000	Beijing	110000	Beijing
860	2020	23.6998	2.8088	20.5865	47.6219	Wine, beverage and refined tea manufacturing	C15	110000	Beijing	110000	Beijing
860	2021	40.3581	16.8227	22.6421	81.457	Wine, beverage and refined tea manufacturing	C15	110000	Beijing	110000	Beijing
861	2011	21.9998	1.0873	11.185	53.6123	Business service industry	L72	440000	Guangdong	440100	Guangzhou
861	2012	19.9376	1.0873	11.185	47.4413	Business service industry	L72	440000	Guangdong	440100	Guangzhou
861	2013	19.9376	1.0873	11.185	47.4413	Business service industry	L72	440000	Guangdong	440100	Guangzhou
861	2014	19.9376	1.0873	11.185	47.4413	Business service industry	L72	440000	Guangdong	440100	Guangzhou
861	2015	29.665	8.3359	13.9661	66.5563	Business service industry	L72	440000	Guangdong	440100	Guangzhou
861	2016	27.6934	2.4162	13.9661	66.5563	Business service industry	L72	440000	Guangdong	440100	Guangzhou
861	2017	27.4318	2.4162	13.1802	66.5563	Business service industry	L72	440000	Guangdong	440100	Guangzhou
861	2018	26.1342	1.0873	10.6106	66.5563	Business service industry	L72	440000	Guangdong	440100	Guangzhou
861	2019	25.7721	0	10.6106	66.5563	Business service industry	L72	440000	Guangdong	440100	Guangzhou
861	2020	25.7721	0	10.6106	66.5563	Business service industry	L72	440000	Guangdong	440100	Guangzhou
861	2021	26.1141	0	9.2503	68.9344	Business service industry	L72	440000	Guangdong	440100	Guangzhou
869	2011	15.6423	7.1882	10.0363	29.6508	Wine, beverage and refined tea manufacturing	C15	370000	Shandong	370600	Yantai
869	2012	20.682	7.1882	12.6058	42.1734	Wine, beverage and refined tea manufacturing	C15	370000	Shandong	370600	Yantai
869	2013	17.4127	1.5705	10.792	39.7953	Wine, beverage and refined tea manufacturing	C15	370000	Shandong	370600	Yantai
869	2014	14.0227	1.5705	10.792	29.6508	Wine, beverage and refined tea manufacturing	C15	370000	Shandong	370600	Yantai
869	2015	15.6523	1.5705	10.792	34.5274	Wine, beverage and refined tea manufacturing	C15	370000	Shandong	370600	Yantai
869	2016	15.6523	1.5705	10.792	34.5274	Wine, beverage and refined tea manufacturing	C15	370000	Shandong	370600	Yantai
869	2017	20.8832	1.5705	10.792	50.1806	Wine, beverage and refined tea manufacturing	C15	370000	Shandong	370600	Yantai
869	2018	23.1365	8.3359	10.792	50.1806	Wine, beverage and refined tea manufacturing	C15	370000	Shandong	370600	Yantai
869	2019	24.062	8.3359	10.792	52.95	Wine, beverage and refined tea manufacturing	C15	370000	Shandong	370600	Yantai
869	2020	27.7739	8.3359	10.792	64.0578	Wine, beverage and refined tea manufacturing	C15	370000	Shandong	370600	Yantai
869	2021	29.6851	9.1815	10.792	68.9344	Wine, beverage and refined tea manufacturing	C15	370000	Shandong	370600	Yantai
876	2011	19.4648	1.5705	10.2781	46.4479	Agricultural and sideline food processing industry	C13	510000	Sichuan	510700	Mianyang
876	2012	15.4411	1.5705	10.0363	34.6478	Agricultural and sideline food processing industry	C13	510000	Sichuan	510700	Mianyang
876	2013	19.827	1.933	10.2781	47.1704	Agricultural and sideline food processing industry	C13	510000	Sichuan	510700	Mianyang
876	2014	18.8915	1.5705	12.8476	42.1734	Agricultural and sideline food processing industry	C13	510000	Sichuan	510700	Mianyang
876	2015	28.3573	2.4162	17.9867	64.5394	Agricultural and sideline food processing industry	C13	510000	Sichuan	510700	Mianyang
876	2016	30.7213	2.4162	19.5586	70.0482	Agricultural and sideline food processing industry	C13	510000	Sichuan	510700	Mianyang
876	2017	35.4894	16.7925	16.9891	72.5467	Agricultural and sideline food processing industry	C13	510000	Sichuan	510700	Mianyang
876	2018	36.3444	16.7925	19.5586	72.5467	Agricultural and sideline food processing industry	C13	510000	Sichuan	510700	Mianyang
876	2019	37.4711	16.7925	20.1632	75.3161	Agricultural and sideline food processing industry	C13	510000	Sichuan	510700	Mianyang
876	2020	39.9557	25.4002	19.0145	75.3161	Agricultural and sideline food processing industry	C13	510000	Sichuan	510700	Mianyang
876	2021	39.2516	24.1921	18.2285	75.1957	Agricultural and sideline food processing industry	C13	510000	Sichuan	510700	Mianyang
877	2011	17.4932	0	7.8295	44.5515	Non-metallic mineral products industry	C30	650000	Xinjiang Uygur Autonomous Region	650100	Urumqi
877	2012	18.8412	0	11.7594	44.6719	Non-metallic mineral products industry	C30	650000	Xinjiang Uygur Autonomous Region	650100	Urumqi
877	2013	18.8412	0	8.6155	47.8025	Non-metallic mineral products industry	C30	650000	Xinjiang Uygur Autonomous Region	650100	Urumqi
877	2014	13.56	0	10.9734	29.6508	Non-metallic mineral products industry	C30	650000	Xinjiang Uygur Autonomous Region	650100	Urumqi
877	2015	24.4744	0	8.8573	64.419	Non-metallic mineral products industry	C30	650000	Xinjiang Uygur Autonomous Region	650100	Urumqi
877	2016	24.4744	0	8.8573	64.419	Non-metallic mineral products industry	C30	650000	Xinjiang Uygur Autonomous Region	650100	Urumqi
877	2017	26.5466	6.2217	8.8573	64.419	Non-metallic mineral products industry	C30	650000	Xinjiang Uygur Autonomous Region	650100	Urumqi
877	2018	27.5023	9.0909	8.8573	64.419	Non-metallic mineral products industry	C30	650000	Xinjiang Uygur Autonomous Region	650100	Urumqi
877	2019	37.0586	36.9979	9.6433	64.419	Non-metallic mineral products industry	C30	650000	Xinjiang Uygur Autonomous Region	650100	Urumqi
877	2020	37.0586	36.9979	9.6433	64.419	Non-metallic mineral products industry	C30	650000	Xinjiang Uygur Autonomous Region	650100	Urumqi
877	2021	41.2433	37.3301	11.0641	75.1957	Non-metallic mineral products industry	C30	650000	Xinjiang Uygur Autonomous Region	650100	Urumqi
878	2011	19.3642	9.1815	11.4268	37.4172	Nonferrous metal smelting and rolling industry	C32	530000	Yunnan	530100	Kunming
878	2012	17.111	2.4162	11.4268	37.4172	Nonferrous metal smelting and rolling industry	C32	530000	Yunnan	530100	Kunming
878	2013	21.2755	2.4162	8.8573	52.4383	Nonferrous metal smelting and rolling industry	C32	530000	Yunnan	530100	Kunming
878	2014	21.2252	12.0507	11.6385	39.9157	Nonferrous metal smelting and rolling industry	C32	530000	Yunnan	530100	Kunming
878	2015	35.8616	25.0982	12.6663	69.6869	Nonferrous metal smelting and rolling industry	C32	530000	Yunnan	530100	Kunming
878	2016	35.8616	25.0982	12.6663	69.6869	Nonferrous metal smelting and rolling industry	C32	530000	Yunnan	530100	Kunming
878	2017	40.4788	23.3766	25.1209	72.8176	Nonferrous metal smelting and rolling industry	C32	530000	Yunnan	530100	Kunming
878	2018	36.6965	15.7656	21.3724	72.8176	Nonferrous metal smelting and rolling industry	C32	530000	Yunnan	530100	Kunming
878	2019	35.5699	12.383	21.3724	72.8176	Nonferrous metal smelting and rolling industry	C32	530000	Yunnan	530100	Kunming
878	2020	40.8611	25.9136	23.7304	72.8176	Nonferrous metal smelting and rolling industry	C32	530000	Yunnan	530100	Kunming
878	2021	43.1043	22.0175	25.6953	81.457	Nonferrous metal smelting and rolling industry	C32	530000	Yunnan	530100	Kunming
881	2011	21.2856	0.4228	10.6106	52.7092	Manufacturing of chemical raw materials and chemical products	C26	210000	Liaoning	210200	Dalian
881	2012	15.7529	0	7.3761	39.7953	Manufacturing of chemical raw materials and chemical products	C26	210000	Liaoning	210200	Dalian
881	2013	15.7529	0	7.3761	39.7953	Manufacturing of chemical raw materials and chemical products	C26	210000	Liaoning	210200	Dalian
881	2014	17.7648	0.4228	10.6106	42.1734	Manufacturing of chemical raw materials and chemical products	C26	210000	Liaoning	210200	Dalian
881	2015	23.3276	1.0873	10.6106	58.1577	Manufacturing of chemical raw materials and chemical products	C26	210000	Liaoning	210200	Dalian
881	2016	23.6697	1.0873	11.6385	58.1577	Manufacturing of chemical raw materials and chemical products	C26	210000	Liaoning	210200	Dalian
881	2017	28.5686	1.0873	11.6385	72.8176	Manufacturing of chemical raw materials and chemical products	C26	210000	Liaoning	210200	Dalian
881	2018	30.5603	1.0873	17.6239	72.8176	Manufacturing of chemical raw materials and chemical products	C26	210000	Liaoning	210200	Dalian
881	2019	30.5603	1.0873	17.6239	72.8176	Manufacturing of chemical raw materials and chemical products	C26	210000	Liaoning	210200	Dalian
881	2020	31.4858	1.0873	20.4051	72.8176	Manufacturing of chemical raw materials and chemical products	C26	210000	Liaoning	210200	Dalian
881	2021	34.1917	7.8526	19.3773	75.1957	Manufacturing of chemical raw materials and chemical products	C26	210000	Liaoning	210200	Dalian
883	2011	14.0931	0	0	42.1734	Electricity and heat production and supply industry	D44	420000	Hubei	420100	Wuhan
883	2012	18.3684	0	7.1947	47.8025	Electricity and heat production and supply industry	D44	420000	Hubei	420100	Wuhan
883	2013	14.7571	1.0873	7.8295	35.28	Electricity and heat production and supply industry	D44	420000	Hubei	420100	Wuhan
883	2014	19.8672	1.0873	7.8295	50.5719	Electricity and heat production and supply industry	D44	420000	Hubei	420100	Wuhan
883	2015	31.697	9.695	12.4244	72.8176	Electricity and heat production and supply industry	D44	420000	Hubei	420100	Wuhan
883	2016	32.5521	9.695	14.994	72.8176	Electricity and heat production and supply industry	D44	420000	Hubei	420100	Wuhan
883	2017	31.0935	9.695	10.6106	72.8176	Electricity and heat production and supply industry	D44	420000	Hubei	420100	Wuhan
883	2018	34.5539	23.2256	10.6106	69.6869	Electricity and heat production and supply industry	D44	420000	Hubei	420100	Wuhan
883	2019	36.2036	23.2256	12.4244	72.8176	Electricity and heat production and supply industry	D44	420000	Hubei	420100	Wuhan
883	2020	35.6	23.2256	10.6106	72.8176	Electricity and heat production and supply industry	D44	420000	Hubei	420100	Wuhan
883	2021	36.3947	23.2256	10.6106	75.1957	Electricity and heat production and supply industry	D44	420000	Hubei	420100	Wuhan
885	2011	14.8074	1.0873	7.9807	35.28	Road transport industry	G54	410000	Henan	410100	Zhengzhou
885	2012	13.9724	1.0873	8.6155	32.1493	Road transport industry	G54	410000	Henan	410100	Zhengzhou
885	2013	15.8234	1.0873	14.1778	32.1493	Road transport industry	G54	410000	Henan	410100	Zhengzhou
885	2014	18.6199	1.0873	10.006	44.6719	Road transport industry	G54	410000	Henan	410100	Zhengzhou
885	2015	20.2495	1.0873	10.006	49.5485	Road transport industry	G54	410000	Henan	410100	Zhengzhou
885	2016	27.0798	0	14.1778	66.9175	Road transport industry	G54	410000	Henan	410100	Zhengzhou
885	2017	27.1602	0	14.4196	66.9175	Road transport industry	G54	410000	Henan	410100	Zhengzhou
885	2018	29.1319	0	14.4196	72.8176	Road transport industry	G54	410000	Henan	410100	Zhengzhou
885	2019	26.9389	0	7.8295	72.8176	Road transport industry	G54	410000	Henan	410100	Zhengzhou
885	2020	28.8502	5.7384	7.8295	72.8176	Road transport industry	G54	410000	Henan	410100	Zhengzhou
885	2021	30.0272	7.46	7.8295	74.6237	Road transport industry	G54	410000	Henan	410100	Zhengzhou
887	2015	18.3281	0	7.8295	47.05	Rubber and plastic products industry	C29	340000	Anhui	341800	Xuancheng
887	2016	18.3281	0	7.8295	47.05	Rubber and plastic products industry	C29	340000	Anhui	341800	Xuancheng
887	2017	18.3281	0	7.8295	47.05	Rubber and plastic products industry	C29	340000	Anhui	341800	Xuancheng
887	2018	23.9413	0	7.8295	63.8471	Rubber and plastic products industry	C29	340000	Anhui	341800	Xuancheng
887	2019	23.9413	0	7.8295	63.8471	Rubber and plastic products industry	C29	340000	Anhui	341800	Xuancheng
887	2020	23.9413	0	7.8295	63.8471	Rubber and plastic products industry	C29	340000	Anhui	341800	Xuancheng
887	2021	26.9993	0.7551	7.8295	72.2456	Rubber and plastic products industry	C29	340000	Anhui	341800	Xuancheng
895	2011	24.0418	1.5705	14.994	55.4485	Agricultural and sideline food processing industry	C13	410000	Henan	411100	Luohe
895	2012	20.3802	1.5705	12.4244	47.05	Agricultural and sideline food processing industry	C13	410000	Henan	411100	Luohe
895	2013	21.1749	1.5705	12.4244	49.4281	Agricultural and sideline food processing industry	C13	410000	Henan	411100	Luohe
895	2014	21.3057	1.5705	12.8174	49.4281	Agricultural and sideline food processing industry	C13	410000	Henan	411100	Luohe
895	2015	29.7254	1.5705	12.8174	74.6237	Agricultural and sideline food processing industry	C13	410000	Henan	411100	Luohe
895	2016	29.9165	1.5705	12.8174	75.1957	Agricultural and sideline food processing industry	C13	410000	Henan	411100	Luohe
895	2017	30.4396	1.5705	14.3894	75.1957	Agricultural and sideline food processing industry	C13	410000	Henan	411100	Luohe
895	2018	44.0197	40.1087	19.0145	72.8176	Agricultural and sideline food processing industry	C13	410000	Henan	411100	Luohe
895	2019	47.5103	44.6693	24.9395	72.8176	Agricultural and sideline food processing industry	C13	410000	Henan	411100	Luohe
895	2020	50.8198	44.6693	34.8851	72.8176	Agricultural and sideline food processing industry	C13	410000	Henan	411100	Luohe
895	2021	56.2418	65.8713	27.5695	75.1957	Agricultural and sideline food processing industry	C13	410000	Henan	411100	Luohe
898	2011	31.1739	1.5705	11.2455	80.5238	Ferrous metal smelting and rolling industry	C31	210000	Liaoning	210300	Anshan
898	2012	26.3857	1.5705	9.4317	68.0012	Ferrous metal smelting and rolling industry	C31	210000	Liaoning	210300	Anshan
898	2013	27.0094	2.4162	10.4595	68.0012	Ferrous metal smelting and rolling industry	C31	210000	Liaoning	210300	Anshan
898	2014	32.3207	16.7925	12.0314	68.0012	Ferrous metal smelting and rolling industry	C31	210000	Liaoning	210300	Anshan
898	2015	40.5995	18.7557	22.37	80.5238	Ferrous metal smelting and rolling industry	C31	210000	Liaoning	210300	Anshan
898	2016	48.2044	32.7696	31.1971	80.5238	Ferrous metal smelting and rolling industry	C31	210000	Liaoning	210300	Anshan
898	2017	48.8381	32.7696	26.8138	86.7851	Ferrous metal smelting and rolling industry	C31	210000	Liaoning	210300	Anshan
898	2018	53.385	39.5349	31.1971	89.2836	Ferrous metal smelting and rolling industry	C31	210000	Liaoning	210300	Anshan
898	2019	51.9264	39.5349	26.8138	89.2836	Ferrous metal smelting and rolling industry	C31	210000	Liaoning	210300	Anshan
898	2020	52.0571	39.5349	27.2068	89.2836	Ferrous metal smelting and rolling industry	C31	210000	Liaoning	210300	Anshan
898	2021	55.9602	49.6829	28.2044	89.8555	Ferrous metal smelting and rolling industry	C31	210000	Liaoning	210300	Anshan
900	2011	23.0862	0.9061	9.2503	58.9705	Road transport industry	G54	430000	Hunan	430100	Changsha
900	2012	15.421	0.9061	5.0786	40.1866	Road transport industry	G54	430000	Hunan	430100	Changsha
900	2013	23.0862	0.9061	9.2503	58.9705	Road transport industry	G54	430000	Hunan	430100	Changsha
900	2014	13.2884	0.9061	9.2503	29.6508	Road transport industry	G54	430000	Hunan	430100	Changsha
900	2015	20.0282	0.9061	12.0314	47.05	Road transport industry	G54	430000	Hunan	430100	Changsha
900	2016	19.1027	0	10.1572	47.05	Road transport industry	G54	430000	Hunan	430100	Changsha
900	2017	26.788	0	7.3761	72.8176	Road transport industry	G54	430000	Hunan	430100	Changsha
900	2018	24.8164	0	7.3761	66.9175	Road transport industry	G54	430000	Hunan	430100	Changsha
900	2019	26.788	0	7.3761	72.8176	Road transport industry	G54	430000	Hunan	430100	Changsha
900	2020	24.8164	0	7.3761	66.9175	Road transport industry	G54	430000	Hunan	430100	Changsha
900	2021	26.6573	0	7.3761	72.4262	Road transport industry	G54	430000	Hunan	430100	Changsha
902	2012	12.1517	0	6.7412	29.6508	Manufacturing of chemical raw materials and chemical products	C26	420000	Hubei	420800	Jingmen
902	2013	12.1517	0	6.7412	29.6508	Manufacturing of chemical raw materials and chemical products	C26	420000	Hubei	420800	Jingmen
902	2014	19.8471	0	11.6385	47.8025	Manufacturing of chemical raw materials and chemical products	C26	420000	Hubei	420800	Jingmen
902	2015	28.2064	0	11.6385	72.8176	Manufacturing of chemical raw materials and chemical products	C26	420000	Hubei	420800	Jingmen
902	2016	26.788	0	7.3761	72.8176	Manufacturing of chemical raw materials and chemical products	C26	420000	Hubei	420800	Jingmen
902	2017	29.655	8.6077	7.3761	72.8176	Manufacturing of chemical raw materials and chemical products	C26	420000	Hubei	420800	Jingmen
902	2018	29.655	8.6077	7.3761	72.8176	Manufacturing of chemical raw materials and chemical products	C26	420000	Hubei	420800	Jingmen
902	2019	28.6088	8.6077	7.3761	69.6869	Manufacturing of chemical raw materials and chemical products	C26	420000	Hubei	420800	Jingmen
902	2020	26.8484	8.6077	7.3761	64.419	Manufacturing of chemical raw materials and chemical products	C26	420000	Hubei	420800	Jingmen
902	2021	34.9562	22.1383	7.3761	75.1957	Manufacturing of chemical raw materials and chemical products	C26	420000	Hubei	420800	Jingmen
903	2015	27.7537	7.8526	11.4268	63.8471	General equipment manufacturing	C34	530000	Yunnan	530100	Kunming
903	2016	27.0898	7.8526	8.8573	64.419	General equipment manufacturing	C34	530000	Yunnan	530100	Kunming
903	2017	29.5041	15.1012	8.8573	64.419	General equipment manufacturing	C34	530000	Yunnan	530100	Kunming
903	2018	29.1621	15.1012	7.8295	64.419	General equipment manufacturing	C34	530000	Yunnan	530100	Kunming
903	2019	29.7354	20.9906	3.6578	64.419	General equipment manufacturing	C34	530000	Yunnan	530100	Kunming
903	2020	28.981	10.299	3.6578	72.8176	General equipment manufacturing	C34	530000	Yunnan	530100	Kunming
903	2021	30.8218	16.5811	3.6578	72.065	General equipment manufacturing	C34	530000	Yunnan	530100	Kunming
917	2011	20.7122	1.0873	11.3966	49.5485	Telecommunications, radio, television and satellite transmission services	I63	430000	Hunan	430100	Changsha
917	2012	18.5293	1.933	11.3966	42.1734	Telecommunications, radio, television and satellite transmission services	I63	430000	Hunan	430100	Changsha
917	2013	22.1306	1.933	11.3966	52.95	Telecommunications, radio, television and satellite transmission services	I63	430000	Hunan	430100	Changsha
917	2014	18.7808	1.933	11.3966	42.9259	Telecommunications, radio, television and satellite transmission services	I63	430000	Hunan	430100	Changsha
917	2015	19.1228	1.933	12.4244	42.9259	Telecommunications, radio, television and satellite transmission services	I63	430000	Hunan	430100	Changsha
917	2016	16.3163	1.933	12.4244	34.5274	Telecommunications, radio, television and satellite transmission services	I63	430000	Hunan	430100	Changsha
917	2017	28.0153	1.933	11.6385	70.3191	Telecommunications, radio, television and satellite transmission services	I63	430000	Hunan	430100	Changsha
917	2018	28.0153	1.933	11.6385	70.3191	Telecommunications, radio, television and satellite transmission services	I63	430000	Hunan	430100	Changsha
917	2019	28.0153	1.933	11.6385	70.3191	Telecommunications, radio, television and satellite transmission services	I63	430000	Hunan	430100	Changsha
917	2020	28.0153	1.933	11.6385	70.3191	Telecommunications, radio, television and satellite transmission services	I63	430000	Hunan	430100	Changsha
917	2021	29.6449	1.933	11.6385	75.1957	Telecommunications, radio, television and satellite transmission services	I63	430000	Hunan	430100	Changsha
918	2011	11.5783	0	0	34.6478	Real estate industry	K70	430000	Hunan	430100	Changsha
918	2012	12.3629	0	7.3761	29.6508	Real estate industry	K70	430000	Hunan	430100	Changsha
918	2013	12.3629	0	7.3761	29.6508	Real estate industry	K70	430000	Hunan	430100	Changsha
918	2014	12.3629	0	7.3761	29.6508	Real estate industry	K70	430000	Hunan	430100	Changsha
918	2015	23.9815	0	7.3761	64.419	Real estate industry	K70	430000	Hunan	430100	Changsha
918	2016	23.9815	0	7.3761	64.419	Real estate industry	K70	430000	Hunan	430100	Changsha
918	2017	23.9815	0	7.3761	64.419	Real estate industry	K70	430000	Hunan	430100	Changsha
918	2018	23.9815	0	7.3761	64.419	Real estate industry	K70	430000	Hunan	430100	Changsha
918	2019	23.9815	0	7.3761	64.419	Real estate industry	K70	430000	Hunan	430100	Changsha
918	2020	23.9815	0	7.3761	64.419	Real estate industry	K70	430000	Hunan	430100	Changsha
918	2021	32.0893	13.5307	7.3761	75.1957	Real estate industry	K70	430000	Hunan	430100	Changsha
921	2015	25.8525	1.0873	5.9855	70.3191	Electrical machinery and equipment manufacturing	C38	440000	Guangdong	440600	Foshan
921	2016	29.3029	2.4162	15.0242	70.3191	Electrical machinery and equipment manufacturing	C38	440000	Guangdong	440600	Foshan
921	2017	34.584	18.2724	15.0242	70.3191	Electrical machinery and equipment manufacturing	C38	440000	Guangdong	440600	Foshan
921	2018	35.1574	19.994	15.0242	70.3191	Electrical machinery and equipment manufacturing	C38	440000	Guangdong	440600	Foshan
921	2019	44.7239	34.3703	16.052	83.5942	Electrical machinery and equipment manufacturing	C38	440000	Guangdong	440600	Foshan
921	2020	46.1925	37.2093	17.6239	83.5942	Electrical machinery and equipment manufacturing	C38	440000	Guangdong	440600	Foshan
921	2021	46.1925	37.2093	17.6239	83.5942	Electrical machinery and equipment manufacturing	C38	440000	Guangdong	440600	Foshan
927	2011	12.0913	1.0873	5.4716	29.6508	Wholesale business	F51	120000	Tianjin	120000	Tianjin
927	2012	14.6162	1.0873	8.0411	34.6478	Wholesale business	F51	120000	Tianjin	120000	Tianjin
927	2013	18.8009	1.0873	8.0411	47.1704	Wholesale business	F51	120000	Tianjin	120000	Tianjin
927	2014	15.1494	1.0873	9.6433	34.6478	Wholesale business	F51	120000	Tianjin	120000	Tianjin
927	2015	21.9294	1.933	11.6989	52.047	Wholesale business	F51	120000	Tianjin	120000	Tianjin
927	2016	27.5626	1.933	14.2684	66.3456	Wholesale business	F51	120000	Tianjin	120000	Tianjin
927	2017	29.5745	10.5406	11.6989	66.3456	Wholesale business	F51	120000	Tianjin	120000	Tianjin
927	2018	28.9709	10.5406	9.8851	66.3456	Wholesale business	F51	120000	Tianjin	120000	Tianjin
927	2019	28.9709	10.5406	9.8851	66.3456	Wholesale business	F51	120000	Tianjin	120000	Tianjin
927	2020	36.5657	23.2256	16.2938	70.0482	Wholesale business	F51	120000	Tianjin	120000	Tianjin
927	2021	36.0326	23.2256	12.6663	72.065	Wholesale business	F51	120000	Tianjin	120000	Tianjin
930	2011	20.511	0	11.8803	49.5485	Manufacturing of chemical raw materials and chemical products	C26	340000	Anhui	340300	Bengbu
930	2012	18.5092	0	10.8827	44.5515	Manufacturing of chemical raw materials and chemical products	C26	340000	Anhui	340300	Bengbu
930	2013	17.9861	0	9.3108	44.5515	Manufacturing of chemical raw materials and chemical products	C26	340000	Anhui	340300	Bengbu
930	2014	17.1311	0	6.7412	44.5515	Manufacturing of chemical raw materials and chemical products	C26	340000	Anhui	340300	Bengbu
930	2015	20.1489	1.0873	11.6385	47.6219	Manufacturing of chemical raw materials and chemical products	C26	340000	Anhui	340300	Bengbu
930	2016	20.1489	1.0873	11.6385	47.6219	Manufacturing of chemical raw materials and chemical products	C26	340000	Anhui	340300	Bengbu
930	2017	27.7035	9.695	8.8573	64.419	Manufacturing of chemical raw materials and chemical products	C26	340000	Anhui	340300	Bengbu
930	2018	29.6851	15.6448	8.8573	64.419	Manufacturing of chemical raw materials and chemical products	C26	340000	Anhui	340300	Bengbu
930	2019	28.1159	10.5406	9.2503	64.419	Manufacturing of chemical raw materials and chemical products	C26	340000	Anhui	340300	Bengbu
930	2020	28.1159	10.5406	9.2503	64.419	Manufacturing of chemical raw materials and chemical products	C26	340000	Anhui	340300	Bengbu
932	2011	25.591	7.8526	13.9661	54.8465	Ferrous metal smelting and rolling industry	C31	430000	Hunan	430100	Changsha
932	2012	28.1662	7.0976	7.3761	69.8675	Ferrous metal smelting and rolling industry	C31	430000	Hunan	430100	Changsha
932	2013	26.3153	1.0873	7.8295	69.8675	Ferrous metal smelting and rolling industry	C31	430000	Hunan	430100	Changsha
932	2014	19.6157	7.8526	7.2249	43.6785	Ferrous metal smelting and rolling industry	C31	430000	Hunan	430100	Changsha
932	2015	23.3779	1.5705	12.4244	56.0205	Ferrous metal smelting and rolling industry	C31	430000	Hunan	430100	Changsha
932	2016	31.858	10.1782	12.4244	72.8176	Ferrous metal smelting and rolling industry	C31	430000	Hunan	430100	Changsha
932	2017	31.858	10.1782	12.4244	72.8176	Ferrous metal smelting and rolling industry	C31	430000	Hunan	430100	Changsha
932	2018	38.1954	23.7693	17.8658	72.8176	Ferrous metal smelting and rolling industry	C31	430000	Hunan	430100	Changsha
932	2019	38.4267	24.6149	17.7146	72.8176	Ferrous metal smelting and rolling industry	C31	430000	Hunan	430100	Changsha
932	2020	47.2588	38.1456	24.4256	79.0789	Ferrous metal smelting and rolling industry	C31	430000	Hunan	430100	Changsha
932	2021	47.8624	37.5717	24.4256	81.457	Ferrous metal smelting and rolling industry	C31	430000	Hunan	430100	Changsha
933	2011	23.8105	1.0873	8.8573	61.3486	Nonferrous metal smelting and rolling industry	C32	410000	Henan	411481	Yongcheng
933	2012	23.8507	1.0873	8.8573	61.469	Nonferrous metal smelting and rolling industry	C32	410000	Henan	411481	Yongcheng
933	2013	26.9993	8.3359	11.0641	61.469	Nonferrous metal smelting and rolling industry	C32	410000	Henan	411481	Yongcheng
933	2014	25.5608	8.3359	9.2503	58.9705	Nonferrous metal smelting and rolling industry	C32	410000	Henan	411481	Yongcheng
933	2015	28.136	8.3359	12.0919	63.8471	Nonferrous metal smelting and rolling industry	C32	410000	Henan	411481	Yongcheng
933	2016	29.9165	8.3359	17.4426	63.8471	Nonferrous metal smelting and rolling industry	C32	410000	Henan	411481	Yongcheng
933	2017	33.2763	16.9435	13.0593	69.6869	Nonferrous metal smelting and rolling industry	C32	410000	Henan	411481	Yongcheng
933	2018	31.1437	10.5406	13.0593	69.6869	Nonferrous metal smelting and rolling industry	C32	410000	Henan	411481	Yongcheng
933	2019	32.0994	13.4098	13.0593	69.6869	Nonferrous metal smelting and rolling industry	C32	410000	Henan	411481	Yongcheng
933	2020	32.1899	10.5406	13.0593	72.8176	Nonferrous metal smelting and rolling industry	C32	410000	Henan	411481	Yongcheng
933	2021	32.1899	10.5406	13.0593	72.8176	Nonferrous metal smelting and rolling industry	C32	410000	Henan	411481	Yongcheng
937	2011	24.0217	13.289	14.1475	44.5515	Coal mining and washing industry	B06	130000	Hebei	130500	Xingtai
937	2012	25.0578	1.933	14.1475	58.9705	Coal mining and washing industry	B06	130000	Hebei	130500	Xingtai
937	2013	25.0578	1.933	14.1475	58.9705	Coal mining and washing industry	B06	130000	Hebei	130500	Xingtai
937	2014	20.8732	1.933	14.1475	46.4479	Coal mining and washing industry	B06	130000	Hebei	130500	Xingtai
937	2015	22.1105	0.7551	14.1475	51.3245	Coal mining and washing industry	B06	130000	Hebei	130500	Xingtai
937	2016	27.1301	1.0873	16.3241	63.8471	Coal mining and washing industry	B06	130000	Hebei	130500	Xingtai
937	2017	26.8082	1.0873	14.7823	64.419	Coal mining and washing industry	B06	130000	Hebei	130500	Xingtai
937	2018	29.6751	9.695	14.7823	64.419	Coal mining and washing industry	B06	130000	Hebei	130500	Xingtai
937	2019	34.7752	20.6886	16.5961	66.9175	Coal mining and washing industry	B06	130000	Hebei	130500	Xingtai
937	2020	35.8213	20.6886	16.5961	70.0482	Coal mining and washing industry	B06	130000	Hebei	130500	Xingtai
937	2021	40.7605	24.0713	16.5961	81.457	Coal mining and washing industry	B06	130000	Hebei	130500	Xingtai
938	2014	18.1772	0	7.3761	47.05	Computer, communications and other electronic equipment manufacturing	C39	110000	Beijing	110000	Beijing
938	2015	23.7702	0	7.3761	63.7869	Computer, communications and other electronic equipment manufacturing	C39	110000	Beijing	110000	Beijing
938	2016	23.7702	0	7.3761	63.7869	Computer, communications and other electronic equipment manufacturing	C39	110000	Beijing	110000	Beijing
938	2017	31.013	15.2824	13.8452	63.7869	Computer, communications and other electronic equipment manufacturing	C39	110000	Beijing	110000	Beijing
938	2018	31.9384	15.2824	16.6264	63.7869	Computer, communications and other electronic equipment manufacturing	C39	110000	Beijing	110000	Beijing
938	2019	31.9384	15.2824	16.6264	63.7869	Computer, communications and other electronic equipment manufacturing	C39	110000	Beijing	110000	Beijing
938	2020	31.9384	15.2824	16.6264	63.7869	Computer, communications and other electronic equipment manufacturing	C39	110000	Beijing	110000	Beijing
938	2021	38.1652	28.813	16.6264	68.9344	Computer, communications and other electronic equipment manufacturing	C39	110000	Beijing	110000	Beijing
950	2013	19.5654	0.4228	9.2201	48.9464	Wholesale business	F51	500000	Chongqing	500000	Chongqing
950	2014	20.4909	0.4228	9.6131	51.3245	Wholesale business	F51	500000	Chongqing	500000	Chongqing
950	2015	24.6756	0.4228	9.6131	63.8471	Wholesale business	F51	500000	Chongqing	500000	Chongqing
950	2016	33.1556	13.9535	21.5538	63.8471	Wholesale business	F51	500000	Chongqing	500000	Chongqing
950	2017	37.3604	14.7992	26.4813	70.6803	Wholesale business	F51	500000	Chongqing	500000	Chongqing
950	2018	41.3138	15.6448	29.081	79.0789	Wholesale business	F51	500000	Chongqing	500000	Chongqing
950	2019	43.1244	15.6448	34.5224	79.0789	Wholesale business	F51	500000	Chongqing	500000	Chongqing
950	2020	42.0783	15.6448	34.5224	75.9482	Wholesale business	F51	500000	Chongqing	500000	Chongqing
950	2021	43.9191	15.6448	34.5224	81.457	Wholesale business	F51	500000	Chongqing	500000	Chongqing
959	2011	22.8548	1.0873	5.9855	61.3486	Ferrous metal smelting and rolling industry	C31	110000	Beijing	110000	Beijing
959	2012	22.8548	1.0873	5.9855	61.3486	Ferrous metal smelting and rolling industry	C31	110000	Beijing	110000	Beijing
959	2013	12.2623	1.0873	5.9855	29.6508	Ferrous metal smelting and rolling industry	C31	110000	Beijing	110000	Beijing
959	2014	12.0511	0	6.4389	29.6508	Ferrous metal smelting and rolling industry	C31	110000	Beijing	110000	Beijing
959	2015	23.6697	0	6.4389	64.419	Ferrous metal smelting and rolling industry	C31	110000	Beijing	110000	Beijing
959	2016	27.3111	6.7653	10.6106	64.419	Ferrous metal smelting and rolling industry	C31	110000	Beijing	110000	Beijing
959	2017	32.713	22.984	10.6106	64.419	Ferrous metal smelting and rolling industry	C31	110000	Beijing	110000	Beijing
959	2018	32.713	22.984	10.6106	64.419	Ferrous metal smelting and rolling industry	C31	110000	Beijing	110000	Beijing
959	2019	30.4597	16.2187	10.6106	64.419	Ferrous metal smelting and rolling industry	C31	110000	Beijing	110000	Beijing
959	2020	32.713	22.984	10.6106	64.419	Ferrous metal smelting and rolling industry	C31	110000	Beijing	110000	Beijing
959	2021	43.0138	38.1154	15.5985	75.1957	Ferrous metal smelting and rolling industry	C31	110000	Beijing	110000	Beijing
960	2011	18.1068	2.4162	11.6385	40.1866	Nonferrous metal smelting and rolling industry	C32	530000	Yunnan	530100	Kunming
960	2012	21.5773	2.4162	11.6385	50.5719	Nonferrous metal smelting and rolling industry	C32	530000	Yunnan	530100	Kunming
960	2013	17.3926	2.4162	11.6385	38.0494	Nonferrous metal smelting and rolling industry	C32	530000	Yunnan	530100	Kunming
960	2014	20.9536	13.1078	11.6385	38.0494	Nonferrous metal smelting and rolling industry	C32	530000	Yunnan	530100	Kunming
960	2015	29.6147	6.3425	12.6663	69.6869	Nonferrous metal smelting and rolling industry	C32	530000	Yunnan	530100	Kunming
960	2016	37.8131	14.9502	19.2563	79.0789	Nonferrous metal smelting and rolling industry	C32	530000	Yunnan	530100	Kunming
960	2017	36.6965	14.9502	15.9008	79.0789	Nonferrous metal smelting and rolling industry	C32	530000	Yunnan	530100	Kunming
960	2018	35.3888	11.0239	15.9008	79.0789	Nonferrous metal smelting and rolling industry	C32	530000	Yunnan	530100	Kunming
960	2019	40.9617	25.4002	18.2588	79.0789	Nonferrous metal smelting and rolling industry	C32	530000	Yunnan	530100	Kunming
960	2020	46.0919	35.669	23.3978	79.0789	Nonferrous metal smelting and rolling industry	C32	530000	Yunnan	530100	Kunming
961	2011	14.9482	0	2.5695	42.1734	Real estate industry	K70	320000	Jiangsu	320684	Haimen
961	2012	15.1594	0	3.2044	42.1734	Real estate industry	K70	320000	Jiangsu	320684	Haimen
961	2013	15.3103	0	3.6578	42.1734	Real estate industry	K70	320000	Jiangsu	320684	Haimen
961	2014	17.4932	0	7.8295	44.5515	Real estate industry	K70	320000	Jiangsu	320684	Haimen
961	2015	24.1324	0	7.8295	64.419	Real estate industry	K70	320000	Jiangsu	320684	Haimen
961	2016	22.2815	0	7.8295	58.8802	Real estate industry	K70	320000	Jiangsu	320684	Haimen
961	2017	25.0578	0	10.6106	64.419	Real estate industry	K70	320000	Jiangsu	320684	Haimen
961	2018	26.9389	0	10.6106	70.0482	Real estate industry	K70	320000	Jiangsu	320684	Haimen
961	2019	26.9389	0	7.8295	72.8176	Real estate industry	K70	320000	Jiangsu	320684	Haimen
961	2020	26.9389	0	7.8295	72.8176	Real estate industry	K70	320000	Jiangsu	320684	Haimen
961	2021	47.6109	43.3102	24.214	75.1957	Real estate industry	K70	320000	Jiangsu	320684	Haimen
962	2011	22.5832	7.8526	12.636	47.1704	Nonferrous metal smelting and rolling industry	C32	640000	Ningxia Hui Autonomous Region	640200	Shizuishan
962	2012	20.8631	1.0873	10.8222	50.5719	Nonferrous metal smelting and rolling industry	C32	640000	Ningxia Hui Autonomous Region	640200	Shizuishan
962	2013	21.7282	7.8526	6.6505	50.5719	Nonferrous metal smelting and rolling industry	C32	640000	Ningxia Hui Autonomous Region	640200	Shizuishan
962	2014	23.8708	8.6983	12.243	50.5719	Nonferrous metal smelting and rolling industry	C32	640000	Ningxia Hui Autonomous Region	640200	Shizuishan
962	2015	28.8603	1.933	12.243	72.2456	Nonferrous metal smelting and rolling industry	C32	640000	Ningxia Hui Autonomous Region	640200	Shizuishan
962	2016	30.0573	1.933	15.8404	72.2456	Nonferrous metal smelting and rolling industry	C32	640000	Ningxia Hui Autonomous Region	640200	Shizuishan
962	2017	33.3467	14.3763	13.2709	72.2456	Nonferrous metal smelting and rolling industry	C32	640000	Ningxia Hui Autonomous Region	640200	Shizuishan
962	2018	33.5379	14.3763	13.2709	72.8176	Nonferrous metal smelting and rolling industry	C32	640000	Ningxia Hui Autonomous Region	640200	Shizuishan
962	2019	33.5379	14.3763	13.2709	72.8176	Nonferrous metal smelting and rolling industry	C32	640000	Ningxia Hui Autonomous Region	640200	Shizuishan
962	2020	33.5379	14.3763	13.2709	72.8176	Nonferrous metal smelting and rolling industry	C32	640000	Ningxia Hui Autonomous Region	640200	Shizuishan
962	2021	38.6782	21.1416	13.2709	81.457	Nonferrous metal smelting and rolling industry	C32	640000	Ningxia Hui Autonomous Region	640200	Shizuishan
963	2011	12.9464	0	6.7412	32.0289	Retail business	F52	330000	Zhejiang	330100	Hangzhou
963	2012	17.1713	0	9.2503	42.1734	Retail business	F52	330000	Zhejiang	330100	Hangzhou
963	2013	17.1713	0	9.2503	42.1734	Retail business	F52	330000	Zhejiang	330100	Hangzhou
963	2014	15.7932	0	9.2503	38.0494	Retail business	F52	330000	Zhejiang	330100	Hangzhou
963	2015	26.7076	0	10.2781	69.6869	Retail business	F52	330000	Zhejiang	330100	Hangzhou
963	2016	28.7999	0	10.2781	75.9482	Retail business	F52	330000	Zhejiang	330100	Hangzhou
963	2017	39.0001	22.3497	15.4172	79.0789	Retail business	F52	330000	Zhejiang	330100	Hangzhou
963	2018	39.3421	22.3497	16.445	79.0789	Retail business	F52	330000	Zhejiang	330100	Hangzhou
963	2019	44.3919	36.7261	17.231	79.0789	Retail business	F52	330000	Zhejiang	330100	Hangzhou
963	2020	42.6818	36.7261	12.0919	79.0789	Retail business	F52	330000	Zhejiang	330100	Hangzhou
963	2021	48.2648	44.1558	19.0447	81.457	Retail business	F52	330000	Zhejiang	330100	Hangzhou
966	2013	22.6738	1.0873	7.8295	58.9705	Electricity and heat production and supply industry	D44	420000	Hubei	420100	Wuhan
966	2014	22.6738	1.0873	7.8295	58.9705	Electricity and heat production and supply industry	D44	420000	Hubei	420100	Wuhan
966	2015	26.7076	6.4935	9.6433	63.8471	Electricity and heat production and supply industry	D44	420000	Hubei	420100	Wuhan
966	2016	33.1657	9.0305	9.6433	80.6442	Electricity and heat production and supply industry	D44	420000	Hubei	420100	Wuhan
966	2017	33.0248	8.6077	9.6433	80.6442	Electricity and heat production and supply industry	D44	420000	Hubei	420100	Wuhan
966	2018	30.9325	8.6077	9.6433	74.3829	Electricity and heat production and supply industry	D44	420000	Hubei	420100	Wuhan
966	2019	33.0248	8.6077	9.6433	80.6442	Electricity and heat production and supply industry	D44	420000	Hubei	420100	Wuhan
966	2020	33.387	9.695	9.6433	80.6442	Electricity and heat production and supply industry	D44	420000	Hubei	420100	Wuhan
966	2021	34.7953	11.0239	18.0169	75.1957	Electricity and heat production and supply industry	D44	420000	Hubei	420100	Wuhan
967	2019	27.2206	12.7454	6.7412	62.0409	Ecological protection and environmental management industry	N77	330000	Zhejiang	330600	Shaoxing
967	2020	28.2265	12.7454	7.3761	64.419	Ecological protection and environmental management industry	N77	330000	Zhejiang	330600	Shaoxing
967	2021	35.4089	20.3262	10.5502	75.1957	Ecological protection and environmental management industry	N77	330000	Zhejiang	330600	Shaoxing
968	2011	14.5861	2.4162	11.6385	29.6508	Oil and gas extraction industry	B07	140000	Shanxi	140100	Taiyuan
968	2012	15.3807	2.4162	14.0266	29.6508	Oil and gas extraction industry	B07	140000	Shanxi	140100	Taiyuan
968	2013	14.1535	0.3322	12.4244	29.6508	Oil and gas extraction industry	B07	140000	Shanxi	140100	Taiyuan
968	2014	14.8878	0.3322	14.6312	29.6508	Oil and gas extraction industry	B07	140000	Shanxi	140100	Taiyuan
968	2015	26.0537	0.3322	13.8452	63.8471	Oil and gas extraction industry	B07	140000	Shanxi	140100	Taiyuan
968	2016	26.2348	1.0873	13.0593	64.419	Oil and gas extraction industry	B07	140000	Shanxi	140100	Taiyuan
968	2017	21.5471	1.0873	15.8404	47.6219	Oil and gas extraction industry	B07	140000	Shanxi	140100	Taiyuan
968	2018	27.1602	1.0873	15.8404	64.419	Oil and gas extraction industry	B07	140000	Shanxi	140100	Taiyuan
968	2019	27.1602	1.0873	15.8404	64.419	Oil and gas extraction industry	B07	140000	Shanxi	140100	Taiyuan
[truncated: 10,577 more rows]
