# Supplementary material for: The ESG performance influence mechanism analysis-based on empirical analysis
Source: PLoS One. 2024 May 14;19(5):e0295548. doi: 10.1371/journal.pone.0295548 (PMC11093350; doi:10.1371/journal.pone.0295548)
Supplement: S1 File — (ZIP) [file pone.0295548.s001.zip › CEO.xlsx]

## Sheet: Sheet1
Security Code	Statistical Cut-off Date	Statistical Cut-off Date	Nationality	Hometown	Hometown	Place of Birth	Place of Birth Region Code	Gender	Age	Graduation School	Education	Major	Title	Receipt of Compensation	Total Compensation for the Reporting Period	Including Allowances	Year-End Shareholdings	Executive Team Member	Executive Title Category	Board Member	Board Position Category	Independent director	Concurrent Chairman and CEO	Supervisor	Specific Position	Specific Position	Current Position	Current Position	Career Background	Overseas Background	Academic Background	Financial Background	Concurrent Position in Shareholder Unit	Concurrent Position	Concurrent Position Category	Total Number of Companies as Director Concurrently	Total Number of Companies as Director Concurrently	Listed Company Codes for Director Concurrent Positions
600991	2005-12-31	2005-12-32	People's Republic of China (PRC)					man	47		2		economist	Y	178900		0	1	4	0		0	0	0	Deputy general manager	P35308	Deputy general manager	P35308					0			0	0
600991	2005-12-31	2005-12-32	People's Republic of China (PRC)					man	50		3		senior engineer	Y	655500		0	1	4	0		0	0	0	Deputy general manager, Deputy Director of R&D Center	P35308,P35314	Deputy general manager, Deputy Director of R&D Center	P35308,P35314					0			0	0
600991	2005-12-31	2005-12-32						man	61		3		Economist, engineer	Y	611600		0	0		0		0	0	1	Convenor of the Board of Supervisors	P35202	Convenor of the Board of Supervisors	P35202					0			0	0
600991	2005-12-31	2005-12-32	Japan					man	49		3			N	0	0	0	0		1	3	0	0	0	Director	P35105	Director	P35105					1	Head of North Asia Department	4	0	0
600991	2005-12-31	2005-12-32	People's Republic of China (PRC)					man	43		3		senior engineer	Y	44400		0	1	4	0		0	0	0	Deputy general manager, Deputy Director of R&D Center	P35308,P35314	Deputy general manager, Deputy Director of R&D Center	P35308,P35314					0			0	0
600991	2005-12-31	2005-12-32	People's Republic of China (PRC)					man	56		3		lawyer	Y	701200		0	1	4	1	3	0	0	0	Director,Secretary of the directorate	P35105,P35313	Director,Secretary of the directorate	P35105,P35313					0			0	0
600991	2005-12-31	2005-12-32	Japan					man	53					N	0	0	0	0		1	3	0	0	0	Director	P35105	Director	P35105					1	General manager of aerospace department of machinery company	4	0	0
600991	2006-12-31	2006-12-32	People's Republic of China (PRC)					man	48		5		professor	N	0	0	0	0		0		0	0	1	supervisor	P35204	Supervisor	P35204					0			0	0
600991	2006-12-31	2006-12-32	People's Republic of China (PRC)					man	46		4		senior engineer	Y	95800		0	1	1	1	3	0	0	0	Director, General manager	P35105,P35303	Director, General manager	P35105,P35303					0			0	0
600991	2006-12-31	2006-12-32	People's Republic of China (PRC)					man	40		5		professor	N	50000	50000	0	0		1	3	1	0	0	Independent Director	P35106	Independent director	P35106					0			2	2	000428,000917
600991	2006-12-31	2006-12-32	People's Republic of China (PRC)					man	51		3		senior engineer	Y	214900		0	1	4	0		0	0	0	Deputy general manager, Deputy Director of R&D Center	P35308,P35314	Deputy general manager, Deputy Director of R&D Center	P35308,P35314					0			0	0
600991	2006-12-31	2006-12-32	Japan					man	51		3			Y	118600		0	1	4	0		0	0	0	Deputy general manager	P35308	Deputy general manager	P35308					0			0	0
600991	2006-12-31	2006-12-32	People's Republic of China (PRC)					man	52		3			N	0	0	0	0		1	3	0	0	0	Director	P35105	Director	P35105					1	Deputy general manager,Director	4	1	0
600991	2006-12-31	2006-12-32	People's Republic of China (PRC)					man	41		3		engineer	Y	216200		0	1	4	0		0	0	0	Deputy Director of R&D Center	P35314	Deputy Director of R&D Center	P35314					0			0	0
600991	2006-12-31	2006-12-32	People's Republic of China (PRC)					man	58		2		economist	N	0	0	0	0		0		0	0	1	supervisor	P35204	Supervisor	P35204					1	Director of enterprise development strategy research office	4	0	0
600991	2006-12-31	2006-12-32	People's Republic of China (PRC)					man	43		3		senior accountant	N	0	0	0	0		1	3	0	0	0	Director	P35105	Director	P35105					1	Director	2	2	0
600991	2006-12-31	2006-12-32	People's Republic of China (PRC)					man	59				senior engineer	N	29200	29200	0	0		1	3	1	0	0	Independent Director	P35106	Independent director	P35106					0			0	0
600991	2006-12-31	2006-12-32	People's Republic of China (PRC)					man	33		7		Accountant, senior engineer	Y	71800		0	1	2	0		0	0	0	Finance Director	P35309	Chief financial officer	P35309					0			0	0
600991	2006-12-31	2006-12-32	Japan					man	57		3			Y	74700		0	1	4	0		0	0	0	Deputy general manager	P35308	Deputy general manager	P35308					0			0	0
600991	2006-12-31	2006-12-32						man	71		5		professor	N	50000	50000	0	0		1	3	1	0	0	Independent Director	P35106	Independent director	P35106					0			2	2	000559,000625
600991	2006-12-31	2006-12-32	People's Republic of China (PRC)					woman	48		3			N	0	0	0	0		0		0	0	1	supervisor	P35204	Supervisor	P35204					1	Director of finance department	4	0	0
600991	2006-12-31	2006-12-32	People's Republic of China (PRC)					man	49		2		Lawyer, political engineer	Y	208600		0	1	4	0		0	0	0	Deputy general manager	P35308	Deputy general manager	P35308					0			0	0
600991	2006-12-31	2006-12-32	Japan					man	50		3			N	0	0	0	0		1	3	0	0	0	Director	P35105	Director	P35105					1	Head of North Asia Department	4	0	0
600991	2006-12-31	2006-12-32	People's Republic of China (PRC)					man	52		1		economist	Y	218100		0	1	4	1	3	0	0	0	Director,Deputy general manager	P35105,P35307	Director,Deputy general manager	P35105,P35307					0			0	0
600991	2006-12-31	2006-12-32	People's Republic of China (PRC)					man	44		3		senior engineer	Y	75100		0	1	4	0		0	0	0	Deputy general manager, Deputy Director of R&D Center	P35308,P35314	Deputy general manager, Deputy Director of R&D Center	P35308,P35314					0			0	0
600991	2006-12-31	2006-12-32	Japan					man	48		3			Y	70700		0	1	4	1	3	0	0	0	Director,Deputy general manager	P35105,P35308	Director,Deputy general manager	P35105,P35308					0			0	0
600991	2006-12-31	2006-12-32	People's Republic of China (PRC)	Liling City, Zhuzhou City, Hunan Province	430281	Liling City, Zhuzhou City, Hunan Province	430281	man	49		7		senior economist	N	0	0	0	0		1	3	0	0	0	Director	P35105	Director	P35105					1	Director	2	2	0
600991	2006-12-31	2006-12-32	People's Republic of China (PRC)					man	38		3		economist	Y	89500		0	1	4	0		0	0	0	Deputy general manager	P35308	Deputy general manager	P35308					0			0	0
600991	2006-12-31	2006-12-32	People's Republic of China (PRC)					man	53		3		senior engineer	Y	208300		0	1	4	0		0	0	0	Deputy general manager	P35308	Deputy general manager	P35308					0			0	0
600991	2006-12-31	2006-12-32	People's Republic of China (PRC)					man	68				professor	N	50000	50000	0	0		1	3	1	0	0	Independent Director	P35106	Independent director	P35106					0			0	0
600991	2006-12-31	2006-12-32	Japan					man	46		3			N	0	0	0	0		1	3	0	0	0	Director	P35105	Director	P35105					1	The third department of automobile is the minister.	4	0	0
600991	2006-12-31	2006-12-32	People's Republic of China (PRC)	Hengshui City, Hebei Province	131100	Hebei Province	130000	man	53		4		Researcher-level senior engineer	N	0	0	0	0		1	1	0	0	0	Director	P35102	Director	P35102					1	Party committee secretary,Director	2	2	0
600991	2006-12-31	2006-12-32	People's Republic of China (PRC)					man	51		3		Researcher-level senior engineer	N	50000	50000	0	0		1	3	1	0	0	Independent Director	P35106	Independent director	P35106					0			6	0
600991	2006-12-31	2006-12-32	People's Republic of China (PRC)					man	56		3		human relations coordinator	Y	183600		0	0		0		0	0	1	Chairman of the Supervisory Board	P35202	Chairman of the Supervisory Board	P35202					0			0	0
600991	2006-12-31	2006-12-32	People's Republic of China (PRC)					man	48		2		economist	Y	230700		0	1	4	0		0	0	0	Deputy general manager	P35308	Deputy general manager	P35308					0			0	0
600991	2006-12-31	2006-12-32	People's Republic of China (PRC)					man	43		3			Y	166000		0	0		0		0	0	1	Staff Director supervisor	P35205	Supervisor	P35205					0			0	0
600991	2006-12-31	2006-12-32	People's Republic of China (PRC)					man	57		3		lawyer	Y	248000		0	1	4	1	3	0	0	0	Director,Secretary of the directorate	P35105,P35313	Director,Secretary of the directorate	P35105,P35313					0			0	0
600991	2007-12-31	2007-12-32	People's Republic of China (PRC)					man	50		2		Lawyer, political engineer	Y	220000		0	1	4	0		0	0	0	Deputy general manager	P35308	Deputy general manager	P35308					0			0	0
600991	2007-12-31	2007-12-32	People's Republic of China (PRC)					man	41		5		professor	N	50000	50000	0	0		1	3	1	0	0	Independent Director	P35106	Independent director	P35106					0			2	2	000428,000917
600991	2007-12-31	2007-12-32						man	72		5		professor	N	50000	50000	0	0		1	3	1	0	0	Independent Director	P35106	Independent director	P35106					0			2	2	000559,000625
600991	2007-12-31	2007-12-32	People's Republic of China (PRC)	Liling City, Zhuzhou City, Hunan Province	430281	Liling City, Zhuzhou City, Hunan Province	430281	man	50		7		senior economist	N	0	0	0	0		1	3	0	0	0	Director	P35105	Director	P35105					1	Director	2	2	0
600991	2007-12-31	2007-12-32	People's Republic of China (PRC)					man	58		3		lawyer	Y	279900		0	1	4	1	3	0	0	0	Director,Secretary of the directorate	P35105,P35313	Director,Secretary of the directorate	P35105,P35313					0			0	0
600991	2007-12-31	2007-12-32	People's Republic of China (PRC)					man	52		3		Researcher-level senior engineer	N	50000	50000	0	0		1	3	1	0	0	Independent Director	P35106	Independent director	P35106					0			6	0
600991	2007-12-31	2007-12-32	People's Republic of China (PRC)					man	34		7		accountant	Y	129500		0	1	2	0		0	0	0	Finance Director	P35309	Chief financial officer	P35309					0			0	0
600991	2007-12-31	2007-12-32	People's Republic of China (PRC)					man	46		4		senior engineer	N	0	0	0	0		0		0	0	1	supervisor	P35204	Supervisor	P35204					1	supervisor	4	0	0
600991	2007-12-31	2007-12-32	Japan					man	58		3			Y	76200		0	1	4	0		0	0	0	Deputy general manager	P35308	Deputy general manager	P35308					0			0	0
600991	2007-12-31	2007-12-32	People's Republic of China (PRC)					man	44		3		senior accountant	N	0	0	0	0		1	3	0	0	0	Director	P35105	Director	P35105					1	Director	4	2	0
600991	2007-12-31	2007-12-32	People's Republic of China (PRC)					man	60				senior engineer	N	50000	50000	0	0		1	3	1	0	0	Independent Director	P35106	Independent director	P35106					0			0	0
600991	2007-12-31	2007-12-32	People's Republic of China (PRC)					man	54		3		senior engineer	Y	243500		0	1	4	0		0	0	0	Deputy general manager	P35308	Deputy general manager	P35308					0			0	0
600991	2007-12-31	2007-12-32	People's Republic of China (PRC)					man	39		3		economist	Y	184900		0	1	4	0		0	0	0	Deputy general manager	P35308	Deputy general manager	P35308					0			0	0
600991	2007-12-31	2007-12-32	People's Republic of China (PRC)					man	49		2		economist	Y	238300		0	1	4	0		0	0	0	Deputy general manager	P35308	Deputy general manager	P35308					0			0	0
600991	2007-12-31	2007-12-32	People's Republic of China (PRC)					man	53		1		economist	Y	256100		0	1	4	1	3	0	0	0	Director,Deputy general manager	P35105,P35307	Director,Deputy general manager	P35105,P35307					0			0	0
600991	2007-12-31	2007-12-32	People's Republic of China (PRC)					woman	49		3			N	0	0	0	0		0		0	0	1	supervisor	P35204	Supervisor	P35204					0			0	0
600991	2007-12-31	2007-12-32	People's Republic of China (PRC)					man	69				professor	N	50000	50000	0	0		1	3	1	0	0	Independent Director	P35106	Independent director	P35106					0			0	0
600991	2007-12-31	2007-12-32	People's Republic of China (PRC)					man	49		5		professor	N	0	0	0	0		0		0	0	1	supervisor	P35204	Supervisor	P35204					0			0	0
600991	2007-12-31	2007-12-32	Japan					man	51		3			N	0	0	0	0		1	3	0	0	0	Director	P35105	Director	P35105					1	Head of North Asia Department	4	0	0
600991	2007-12-31	2007-12-32	Japan					man	47		3			N	0	0	0	0		1	3	0	0	0	Director	P35105	Director	P35105					1	The third department of automobile is the minister.	4	0	0
600991	2007-12-31	2007-12-32	Japan					man	49		3			Y	144900		0	1	4	1	3	0	0	0	Director,Deputy general manager	P35105,P35308	Director,Deputy general manager	P35105,P35308					0			0	0
600991	2007-12-31	2007-12-32	People's Republic of China (PRC)					man	53		3			N	0	0	0	0		1	3	0	0	0	Director	P35105	Director	P35105					1	Deputy general manager,Director	4	1	0
600991	2007-12-31	2007-12-32	Japan					man	52		3			Y	183600		0	1	4	0		0	0	0	Deputy general manager	P35308	Deputy general manager	P35308					0			0	0
600991	2007-12-31	2007-12-32	People's Republic of China (PRC)					man	56		3		human relations coordinator	Y	153900		0	0		0		0	0	1	Staff Director supervisor	P35205	Supervisor	P35205					0			0	0
600991	2007-12-31	2007-12-32	People's Republic of China (PRC)					man	47		4		senior engineer	Y	286300		0	1	1	1	3	0	0	0	Director, General manager	P35105,P35303	Director, General manager	P35105,P35303					0			0	0
600991	2007-12-31	2007-12-32	People's Republic of China (PRC)					man	57		3		human relations coordinator	Y	190400		0	0		0		0	0	1	Chairman of the Supervisory Board	P35202	Chairman of the Supervisory Board	P35202					0			0	0
600991	2007-12-31	2007-12-32	People's Republic of China (PRC)	Hengshui City, Hebei Province	131100	Hebei Province	130000	man	54		4		Researcher-level senior engineer	N	0	0	0	0		1	1	0	0	0	Director	P35102	Director	P35102					1	Party committee secretary,Director	2	4	1	600991
600991	2008-12-31	2008-12-32	People's Republic of China (PRC)					man	42		5		professor	N	12500	12500	0	0		0		0	0	0	Independent Director	P35106			5,8	3	1	99	0			2	2	000917,002261
600991	2008-12-31	2008-12-32	People's Republic of China (PRC)					man	46		4	management	senior economist	N	0	0	0	0		1	3	0	0	0	Director	P35105	Director	P35105	5,6,7	3	4	11	1	Deputy general manager	4	0	0
600991	2008-12-31	2008-12-32	People's Republic of China (PRC)					man	58		3		human relations coordinator	Y	224300		0	0		0		0	0	1	Chairman of the Supervisory Board	P35202	Chairman of the Supervisory Board	P35202	99	3	4	99	0			0	0
600991	2008-12-31	2008-12-32	Japan					man	53		3			Y	212800		0	1	4	0		0	0	0	Deputy general manager	P35308	Deputy general manager	P35308	1,5,2	1	4	99	0			0	0
600991	2008-12-31	2008-12-32	People's Republic of China (PRC)					man	54		1		economist	Y	301500		0	1	4	1	3	0	0	0	Director,Deputy general manager	P35105,P35307	Director,Deputy general manager	P35105,P35307	5	3	4	99	0			0	0
600991	2008-12-31	2008-12-32	People's Republic of China (PRC)					man	40		4		senior economist	Y	275400		0	1	4	0		0	0	0	Deputy general manager	P35308	Deputy general manager	P35308	5	3	4	99	0			0	0
600991	2008-12-31	2008-12-32	People's Republic of China (PRC)					man	57		3		human relations coordinator	Y	191200		0	0		0		0	0	1	Staff Director supervisor	P35205	Supervisor	P35205	5,6	3	4	99	0			0	0
600991	2008-12-31	2008-12-32	People's Republic of China (PRC)	Hengshui City, Hebei Province	131100	Hebei Province	130000	man	55		4		Researcher-level senior engineer	N	0	0	0	0		1	1	0	0	0	Director	P35102	Director	P35102	1,2,5	3	4	99	1	Party committee secretary,Director	2	4	1	600991
600991	2008-12-31	2008-12-32	Japan					man	50		3			Y	302600		0	1	4	1	3	0	0	0	Director,Deputy general manager	P35105,P35308	Director,Deputy general manager	P35105,P35308	1,5,6	1	4	99	0			0	0
600991	2008-12-31	2008-12-32	Japan					man	59		3			Y	214700		0	1	4	0		0	0	0	Deputy general manager	P35308	Deputy general manager	P35308	1,5	1	4	99	0			0	0
600991	2008-12-31	2008-12-32	People's Republic of China (PRC)					man	35		7		accountant	Y	231000		0	1	2	0		0	0	0	Finance Director	P35309	Chief financial officer	P35309	8	3	4	99	0			0	0
600991	2008-12-31	2008-12-32	People's Republic of China (PRC)					man	47		4		senior engineer	N	0	0	0	0		0		0	0	0	supervisor	P35204			99	3	4	99	0			0	0
600991	2008-12-31	2008-12-32	People's Republic of China (PRC)					man	61				senior engineer	N	50000	50000	0	0		1	3	1	0	0	Independent Director	P35106	Independent director	P35106	5	3	1	99	0			0	0
600991	2008-12-31	2008-12-32	People's Republic of China (PRC)					man	45		3		senior accountant	N	0	0	0	0		0		0	0	0	Director	P35105			5,7	3	4	10,11,5	1	Director	4	3	0
600991	2008-12-31	2008-12-32	People's Republic of China (PRC)					man	53		3		Researcher-level senior engineer	N	12500	12500	0	0		0		0	0	0	Independent Director	P35106			2	3	2	99	0			6	0
600991	2008-12-31	2008-12-32	People's Republic of China (PRC)					woman	50		3			N	0	0	0	0		0		0	0	0	supervisor	P35204			5,8	3	4	99	0			0	0
600991	2008-12-31	2008-12-32	People's Republic of China (PRC)					man	55		3		senior engineer	Y	277500		0	1	4	0		0	0	0	Deputy general manager	P35308	Deputy general manager	P35308	5	3	4	99	0			0	0
600991	2008-12-31	2008-12-32	People's Republic of China (PRC)					man	54		3			N	0	0	0	1	4	1	3	0	0	0	Director,Party committee secretary	P35105,P35501	Director,Party committee secretary	P35105,P35501	5	3	4	99	1	Deputy general manager,Director	4	1	0
600991	2008-12-31	2008-12-32	People's Republic of China (PRC)					man	70				professor	N	50000	50000	0	0		1	3	1	0	0	Independent Director	P35106	Independent director	P35106	5,9	3	1,3	99	0			0	0
600991	2008-12-31	2008-12-32	People's Republic of China (PRC)					man	50		5		Researcher-level senior engineer	N	37500	37500	0	0		1	3	1	0	0	Independent Director	P35106	Independent director	P35106	2,5	3	2	99	0			0	0
600991	2008-12-31	2008-12-32	People's Republic of China (PRC)					man	44		4		lawyer	N	0	0	0	0		0		0	0	1	supervisor	P35204	Supervisor	P35204	7,5	3	4	99	0			0	0
600991	2008-12-31	2008-12-32	People's Republic of China (PRC)					man	31		3		economist	N	0	0	0	0		0		0	0	1	supervisor	P35204	Supervisor	P35204	5,7,8	3	4	99	1	Director of finance department	4	0	0
600991	2008-12-31	2008-12-32	People's Republic of China (PRC)					man	31		5			N	0	0	0	0		0		0	0	1	supervisor	P35204	Supervisor	P35204	5,7	3	4	99	1	Director of Investment Management Division	4	0	0
600991	2008-12-31	2008-12-32	People's Republic of China (PRC)					man	50		5		professor	N	0	0	0	0		0		0	0	0	supervisor	P35204			5,8	1	4	99	0			0	0
600991	2008-12-31	2008-12-32	People's Republic of China (PRC)					man	50		2		economist	Y	165700		0	0		0		0	0	0	Deputy general manager	P35308			5	3	4	99	0			0	0
600991	2008-12-31	2008-12-32	People's Republic of China (PRC)					man	48		4		senior engineer	Y	319000		0	1	1	1	3	0	0	0	Director, General manager	P35105,P35303	Director, General manager	P35105,P35303	2,5	3	4	99	0			0	0
600991	2008-12-31	2008-12-32	Japan					man	52	tokyo university of foreign studies	3	Chinese language major		N	0	0	0	0		0		0	0	0	Director	P35105			6	1	4	99	1	Head of North Asia Department	4	0	0
600991	2008-12-31	2008-12-32						man	73		5		professor	N	12500	12500	0	0		0		0	0	0	Independent Director	P35106			5	2	1	99	0			1	1	000559
600991	2008-12-31	2008-12-32						man	42		4		engineer	N	0	0	0	0		0		0	0	0	supervisor	P35204			99	3	4	99	0			0	0
600991	2008-12-31	2008-12-32	People's Republic of China (PRC)					man	46		5	management	professor	N	37500	37500	0	0		1	3	1	0	0	Independent Director	P35106	Independent director	P35106	5,8	3	1	99	0			0	0
600991	2008-12-31	2008-12-32	People's Republic of China (PRC)					man	42		4			N	0	0	0	0		0		0	0	0	supervisor	P35204			5,8	3	4	3	1	Director of finance department	4	0	0
600991	2008-12-31	2008-12-32	People's Republic of China (PRC)	Liling City, Zhuzhou City, Hunan Province	430281	Liling City, Zhuzhou City, Hunan Province	430281	man	51		7		senior economist	N	0	0	0	0		0		0	0	0	Director	P35105			5	3	4	99	1	Director	2	2	0
600991	2008-12-31	2008-12-32	People's Republic of China (PRC)					woman	47		3		Senior political engineer	Y	234700		0	1	4	0		0	0	0	Deputy general manager	P35308	Deputy general manager	P35308	1,4,5	3	4	99	0			0	0
600991	2008-12-31	2008-12-32	Japan					man	48		3			N	0	0	0	0		0		0	0	0	Director	P35105			99	1	4	99	1	The third department of automobile is the minister.	4	0	0
600991	2008-12-31	2008-12-32	People's Republic of China (PRC)					man	59		3		lawyer	Y	278200		0	0		0		0	0	0	Director,Secretary of the directorate	P35105,P35313			5,7	3	4	99	0			0	0
600991	2008-12-31	2008-12-32	Japan					man	56		3			N	0	0	0	0		0		0	0	0	Director	P35105			5	1	4	99	1	Minister of North Asia	4	0	0
600991	2008-12-31	2008-12-32	People's Republic of China (PRC)					man	39		3		economist	Y	108100		0	1	4	0		0	0	0	Secretary of the directorate	P35313	Secretary of the directorate	P35313	5,6,7,8	3	4	99	0			0	0
600991	2008-12-31	2008-12-32	People's Republic of China (PRC)					man	51		2		Lawyer, political engineer	Y	265200		0	1	4	0		0	0	0	Deputy general manager	P35308	Deputy general manager	P35308	5	3	4	99	0			0	0
600991	2008-12-31	2008-12-32	Japan					man	50		3			N	0	0	0	0		1	3	0	0	0	Director	P35105	Director	P35105	6	1	4	99	1	Asia. First Minister of North Asia in Southeast Asia Headquarters	4	0	0
600991	2009-12-31	2009-12-32	People's Republic of China (PRC)					woman	39					N	0	0	0	0		0		0	0	1	Chairman of the Supervisory Board	P35202	Chairman of the Supervisory Board	P35202	8	3	4	99	1	Member of the Commission for Discipline Inspection, financial controller	4	0	0
600991	2009-12-31	2009-12-32	People's Republic of China (PRC)					man	32		5			N	0	0	0	0		0		0	0	0	supervisor	P35204			5,7	3	4	99	1	Director of Investment Management Division	4	0	0
600991	2009-12-31	2009-12-32	People's Republic of China (PRC)					man	44		3		engineer	Y	187600		0	1	4	0		0	0	0	Executive Deputy general manager	P35307	Executive Deputy general manager	P35307	5	3	4	99	0			0	0
600991	2009-12-31	2009-12-32	Japan					man	62		3			Y	50600		0	1	4	0		0	0	0	Deputy general manager	P35308	Deputy general manager	P35308	1,5	3	4	99	1	Work in the production technology department	4	0	0
600991	2009-12-31	2009-12-32	Japan					man	58					N	0	0	0	0		1	3	0	0	0	Director	P35105	Director	P35105	99	3	4	99	1	Minister of North Asia, executive officer	4	0	0
600991	2009-12-31	2009-12-32	People's Republic of China (PRC)					man	56		3		senior engineer	Y	410000		0	1	4	0		0	0	0	Secretary of the directorate	P35313	Secretary of the directorate	P35313	5	3	4	99	0			0	0
600991	2009-12-31	2009-12-32	People's Republic of China (PRC)					man	55		3			Y	315000		0	1	4	1	3	0	0	0	Director,Party committee secretary	P35105,P35501	Director,Party committee secretary	P35105,P35501	5	3	4	99	1	Deputy general manager,Director	4	1	0
600991	2009-12-31	2009-12-32	People's Republic of China (PRC)	Hengshui City, Hebei Province	131100	Hebei Province	130000	man	56		4		Researcher-level senior engineer	N	0	0	0	0		1	2	0	0	0	Deputy Director	P35104	Deputy director	P35104	1,2,5	3	4	99	1	Party committee secretary,Director	2	4	1	600991
600991	2009-12-31	2009-12-32	Japan					man	51		3			Y	508000		0	0		0		0	0	0	Director,Deputy general manager	P35105,P35308			1,5,6	1	4	99	0			0	0
600991	2009-12-31	2009-12-32		Heyuan City, Guangdong Province	441600	Heyuan City, Guangdong Province	441600	man	48					N	0	0	0	0		1	3	0	0	0	Director	P35105	Director	P35105	5	3	4	99	1	Deputies secretary of the party committee, deputy Director, General manager.	1	7	1	601238
600991	2009-12-31	2009-12-32	People's Republic of China (PRC)	Liaoning province	210000	Liaoning province	210000	man	46					N	0	0	0	1	1	1	3	0	0	0	Director, General manager	P35105,P35303	Director, General manager	P35105,P35303	5	2	4	99	1	Party Committee member, Director	4	8	1	601238
600991	2009-12-31	2009-12-32	People's Republic of China (PRC)					man	62				senior engineer	N	50000	50000	0	0		1	3	1	0	0	Independent Director	P35106	Independent director	P35106	5	3	1	99	0			0	0
600991	2009-12-31	2009-12-32	People's Republic of China (PRC)					man	42				professor	N	4200	4200	0	0		1	3	1	0	0	Independent Director	P35106	Independent director	P35106	9	3	1	3	0			1	1	300171
600991	2009-12-31	2009-12-32						man	49					N	0	0	0	0		0		0	0	1	supervisor	P35204	Supervisor	P35204	99	3	4	99	1	Supervisor, Deputy Secretary of Discipline Inspection Commission, Minister of Discipline Inspection and Supervision Department	4	0	0
600991	2009-12-31	2009-12-32	People's Republic of China (PRC)	Zengcheng District, Guangzhou City, Guangdong Province	440118	Guangdong Province	440000	man	53					N	0	0	0	0		1	1	0	0	0	Director	P35102	Director	P35102	5	3	4	99	1	Party committee secretary,Director	2	7	1	601238
600991	2009-12-31	2009-12-32	Japan					man	60		3			Y	384300		0	0		0		0	0	0	Deputy general manager	P35308			1,5	1	4	99	0			0	0
600991	2009-12-31	2009-12-32	People's Republic of China (PRC)					man	36		7		accountant	Y	407900		0	0		0		0	0	0	Finance Director	P35309			8	3	4	99	0			0	0
600991	2009-12-31	2009-12-32	People's Republic of China (PRC)					man	47		4		senior economist	N	0	0	0	0		0		0	0	0	Director	P35105			5,6,7	3	4	11	1	Deputy general manager	4	0	0
600991	2009-12-31	2009-12-32	People's Republic of China (PRC)					man	44					N	0	0	0	1	4	0		0	0	0	Deputy general manager	P35308	Deputy general manager	P35308	5,6	3	4	99	0			0	0
600991	2009-12-31	2009-12-32	People's Republic of China (PRC)					man	49		4		senior engineer	Y	542100		0	0		0		0	0	0	Director, General manager	P35105,P35303			2,5	3	4	99	0			0	0
600991	2009-12-31	2009-12-32	People's Republic of China (PRC)					man	55		1		economist	Y	463000		0	0		0		0	0	0	Director,Deputy general manager	P35105,P35307			5	3	4	99	0			0	0
600991	2009-12-31	2009-12-32	People's Republic of China (PRC)					man	41		4		senior economist	Y	416500		0	1	4	0		0	0	0	Deputy general manager	P35308	Deputy general manager	P35308	5	3	4	99	0			0	0
600991	2009-12-31	2009-12-32	People's Republic of China (PRC)					man	59		3		human relations coordinator	Y	341800		0	0		0		0	0	1	Staff Director supervisor	P35205	Supervisor	P35205	99	3	4	99	0			0	0
600991	2009-12-31	2009-12-32	People's Republic of China (PRC)					man	52		2		Lawyer, political engineer	Y	406900		0	1	4	0		0	0	0	Deputy general manager	P35308	Deputy general manager	P35308	5	3	4	99	0			0	0
600991	2009-12-31	2009-12-32	Japan					man	51		3			N	0	0	0	0		1	3	0	0	0	Director	P35105	Director	P35105	6	1	4	99	1	Asia. First Minister of North Asia in Southeast Asia Headquarters	4	0	0
600991	2009-12-31	2009-12-32	People's Republic of China (PRC)					man	40		3		economist	Y	113900		0	0		0		0	0	0	Secretary of the directorate	P35313			5,6,7,8	3	4	99	0			0	0
600991	2009-12-31	2009-12-32	People's Republic of China (PRC)					woman	48		3		Senior political engineer	Y	376700		0	0		0		0	0	0	Deputy general manager	P35308			1,4,5	3	4	99	0			0	0
600991	2009-12-31	2009-12-32	People's Republic of China (PRC)					man	42					N	0	0	0	1	4	0		0	0	0	Deputy general manager	P35308	Deputy general manager	P35308	5,6	3	4	99	0			0	0
600991	2009-12-31	2009-12-32	People's Republic of China (PRC)					man	51		5		Researcher-level senior engineer	N	50000	50000	0	0		1	3	1	0	0	Independent Director	P35106	Independent director	P35106	2,5	3	2	99	0			1	0
600991	2009-12-31	2009-12-32	People's Republic of China (PRC)					man	45		4		lawyer	N	0	0	0	0		0		0	0	0	supervisor	P35204			7,5	3	4	99	0			0	0
600991	2009-12-31	2009-12-32	People's Republic of China (PRC)					man	47		5		professor	N	50000	50000	0	0		1	3	1	0	0	Independent Director	P35106	Independent director	P35106	5,8	3	1	99	0			0	0
600991	2009-12-31	2009-12-32	People's Republic of China (PRC)					man	32		3		economist	N	0	0	0	0		0		0	0	1	supervisor	P35204	Supervisor	P35204	5,7,8	3	4	99	1	Director of finance department	4	0	0
600991	2009-12-31	2009-12-32	People's Republic of China (PRC)					man	43					N	0	0	0	1	2	0		0	0	0	Deputy general manager, financial controller	P35308,P35310	Deputy general manager, financial controller	P35308,P35310	5,8	3	4	99	0			0	0
600991	2009-12-31	2009-12-32	People's Republic of China (PRC)					man	58		3		human relations coordinator	Y	388900		0	0		0		0	0	1	Staff Director supervisor	P35205	Supervisor	P35205	5,6	3	4	99	0			0	0
600991	2009-12-31	2009-12-32	People's Republic of China (PRC)					man	71				professor	N	45800	45800	0	0		0		0	0	0	Independent Director	P35106			5,9	3	1,3	99	0			0	0
600991	2009-12-31	2009-12-32	Japan					man	54		3			Y	421600		0	0		0		0	0	0	Deputy general manager	P35308			1,2,5	1	4	99	0			0	0
600991	2010-12-31	2010-12-32	People's Republic of China (PRC)					man	42		4		senior economist	Y	618900		0	1	4	0		0	0	0	Executive Deputy general manager	P35307	Executive Deputy general manager	P35307	5	3	4	99	0			0	0
600991	2010-12-31	2010-12-32	People's Republic of China (PRC)					man	60		3		human relations coordinator	Y	414400		0	0		0		0	0	0	Staff Director supervisor	P35205			99	3	4	99	0			0	0
600991	2010-12-31	2010-12-32	People's Republic of China (PRC)					man	53		2		Lawyer, political engineer	Y	621300		0	1	4	0		0	0	0	Deputy general manager	P35308	Deputy general manager	P35308	5	3	4	99	0			0	0
600991	2010-12-31	2010-12-32	People's Republic of China (PRC)					man	48		5		professor	N	50000	50000	0	0		1	3	1	0	0	Independent Director	P35106	Independent director	P35106	5,8	3	1	99	0			0	0
600991	2010-12-31	2010-12-32	People's Republic of China (PRC)					man	57		3		senior engineer	Y	620500		0	1	4	0		0	0	0	Secretary of the directorate	P35313	Secretary of the directorate	P35313	5	3	4	99	0			0	0
600991	2010-12-31	2010-12-32	People's Republic of China (PRC)					man	56		3			Y	471500		0	0		1	3	0	0	0	Director	P35105	Director	P35105	5	3	4	99	1	Deputy general manager,Director	4	1	0
600991	2010-12-31	2010-12-32	People's Republic of China (PRC)					man	52		5		Researcher-level senior engineer	N	50000	50000	0	0		1	3	1	0	0	Independent Director	P35106	Independent director	P35106	2,5	3	2	99	0			1	0
600991	2010-12-31	2010-12-32	People's Republic of China (PRC)					man	63				senior engineer	N	50000	50000	0	0		1	3	1	0	0	Independent Director	P35106	Independent director	P35106	5	3	1	99	0			0	0
600991	2010-12-31	2010-12-32	People's Republic of China (PRC)	Zengcheng District, Guangzhou City, Guangdong Province	440118	Guangdong Province	440000	man	54					N	0	0	0	0		1	1	0	0	0	Director	P35102	Director	P35102	5	3	4	99	1	Party committee secretary,Director	2	7	1	601238
600991	2010-12-31	2010-12-32	People's Republic of China (PRC)					man	43				professor	N	50000	50000	0	0		1	3	1	0	0	Independent Director	P35106	Independent director	P35106	9	3	1	3	0			1	1	300171
600991	2010-12-31	2010-12-32						man	50					N	0	0	0	0		0		0	0	1	supervisor	P35204	Supervisor	P35204	99	3	4	99	1	Supervisor, Deputy Secretary of Discipline Inspection Commission, Minister of Discipline Inspection and Supervision Department	4	0	0
600991	2010-12-31	2010-12-32		Heyuan City, Guangdong Province	441600	Heyuan City, Guangdong Province	441600	man	49					N	0	0	0	0		1	3	0	0	0	Director	P35105	Director	P35105	5	3	4	99	1	Deputies secretary of the party committee, deputy Director, General manager.	1	8	1	601238
600991	2010-12-31	2010-12-32	People's Republic of China (PRC)	Liaoning province	210000	Liaoning province	210000	man	47					Y	333200		0	1	1	1	3	0	0	0	Director, General manager	P35105,P35303	Director, General manager	P35105,P35303	5	2	4	99	1	Party Committee member, Director	4	8	1	601238
600991	2010-12-31	2010-12-32	People's Republic of China (PRC)					man	33		3		economist	N	0	0	0	0		0		0	0	1	supervisor	P35204	Supervisor	P35204	5,7,8	3	4	99	1	Director of finance department	4	0	0
600991	2010-12-31	2010-12-32	People's Republic of China (PRC)					man	47		3			Y	553800		0	0		0		0	0	1	Staff Director supervisor	P35205	Supervisor	P35205	99	3	4	99	0			0	0
600991	2010-12-31	2010-12-32	People's Republic of China (PRC)					man	43					Y	315700		0	1	4	0		0	0	0	Deputy general manager	P35308	Deputy general manager	P35308	5,6	3	4	99	0			0	0
600991	2010-12-31	2010-12-32	Japan					man	63		3			Y	437000		0	1	4	0		0	0	0	Deputy general manager	P35308	Deputy general manager	P35308	1,5	3	4	99	1	Work in the production technology department	4	0	0
600991	2010-12-31	2010-12-32	People's Republic of China (PRC)					man	44					Y	315700		0	1	2	0		0	0	0	Deputy general manager, financial controller	P35308,P35310	Deputy general manager, financial controller	P35308,P35310	5,8	3	4	99	0			0	0
600991	2010-12-31	2010-12-32	People's Republic of China (PRC)					man	59		3		human relations coordinator	Y	304900		0	0		0		0	0	1	Staff Director supervisor	P35205	Supervisor	P35205	5,6	3	4	99	0			0	0
600991	2010-12-31	2010-12-32	People's Republic of China (PRC)	Hengshui City, Hebei Province	131100	Hebei Province	130000	man	57		4		Researcher-level senior engineer	N	0	0	0	0		1	2	0	0	0	Deputy Director	P35104	Deputy director	P35104	1,2,5	3	4	99	1	Party committee secretary,Director	2	2	0
600991	2010-12-31	2010-12-32	People's Republic of China (PRC)					woman	40					N	0	0	0	0		0		0	0	1	Chairman of the Supervisory Board	P35202	Chairman of the Supervisory Board	P35202	8	3	4	99	1	Member of the Commission for Discipline Inspection, financial controller	4	1	0
600991	2010-12-31	2010-12-32	People's Republic of China (PRC)					man	45					Y	315700		0	1	4	0		0	0	0	Deputy general manager	P35308	Deputy general manager	P35308	5,6	3	4	99	0			0	0
600991	2010-12-31	2010-12-32	Japan					man	59					N	0	0	0	0		1	3	0	0	0	Director	P35105	Director	P35105	99	3	4	99	1	Minister of North Asia, executive officer	4	0	0
600991	2010-12-31	2010-12-32	United States of America					man	44					Y	826600		0	1	4	0		0	0	0	Deputy general manager	P35308	Deputy general manager	P35308	2,5	3	4	99	0			0	0
600991	2010-12-31	2010-12-32	People's Republic of China (PRC)					man	45		3		engineer	Y	318900		0	0		0		0	0	0	Executive Deputy general manager	P35307			5	3	4	99	0			0	0
600991	2010-12-31	2010-12-32	Japan					man	52		3			N	0	0	0	0		1	3	0	0	0	Director	P35105	Director	P35105	6	1	4	99	1	Asia. First Minister of North Asia in Southeast Asia Headquarters	4	0	0
600992	2004-05-14	2004-05-15	People's Republic of China (PRC)					man	48		3		Senior political engineer	N	0		0	0		0		0	0	1	Convenor of the Board of Supervisors	P35202	Convenor of the Board of Supervisors	P35202					0			0	0
600992	2004-05-14	2004-05-15						man	42		3		accountant	N	0		0	0		1	3	0	0	0	Director	P35105	Director	P35105					0			0	0
600992	2004-05-14	2004-05-15	People's Republic of China (PRC)					man	34		3		engineer	Y	8000		0	1	4	0		0	0	0	Head of marketing department of sales department	P35314	Head of marketing department of sales department	P35314					0			0	0
600992	2004-05-14	2004-05-15	People's Republic of China (PRC)					woman	44		3		engineer	Y	13500		0	1	4	0		0	0	0	Work of technical quality department	P35314	Work of technical quality department	P35314					0			0	0
600992	2004-05-14	2004-05-15						woman	43		3		Senior mechanical engineer	Y	15500		0	1	4	0		0	0	0	Work in the Equipment Department of No.1 Factory	P35314	Work in the Equipment Department of No.1 Factory	P35314					0			0	0
600992	2004-05-14	2004-05-15	People's Republic of China (PRC)					man	52		3		senior engineer	Y	15700		0	1	4	0		0	0	0	Minister of technical quality department	P35314	Minister of technical quality department	P35314					0			0	0
600992	2004-05-14	2004-05-15	People's Republic of China (PRC)					man	38		3		engineer	Y	12000		0	1	4	0		0	0	0	Production Minister of equipment	P35314	Production Minister of equipment	P35314					0			0	0
600992	2004-05-14	2004-05-15	People's Republic of China (PRC)					man	55		2		senior accountant	N	0	0	0	0		1	3	1	0	0	Independent Director	P35106	Independent director	P35106					0			0	0
600992	2004-05-14	2004-05-15	People's Republic of China (PRC)					man	39		3		engineer	N	0		0	0		0		0	0	1	supervisor	P35204	Supervisor	P35204					0			0	0
600992	2004-05-14	2004-05-15						woman	39		3		accountant	Y	14000		0	1	4	0		0	0	0	Secretary of the directorate	P35313	Secretary of the directorate	P35313					0			0	0
600992	2004-05-14	2004-05-15						man	41		3		engineer	Y	45000		0	1	4	1	3	0	0	0	Deputy general manager,Director	P35308,P35105	Director,Deputy general manager	P35105,P35308					0			0	0
600992	2004-05-14	2004-05-15						man	39		3		engineer	Y	20000		0	1	4	1	3	0	0	0	Director, director of the second factory	P35105,P35314	Director, director of the second factory	P35105,P35314					0			0	0
600992	2004-05-14	2004-05-15	People's Republic of China (PRC)					man	45		3		accountant	Y	14000		0	1	2	0		0	0	0	financial administrator	P35310	financial administrator	P35310					0			0	0
600992	2004-05-14	2004-05-15	People's Republic of China (PRC)					man	46		2		human relations coordinator				0	0		0		0	0	1	Staff Director supervisor	P35205	Supervisor	P35205					0			0	0
600992	2004-05-14	2004-05-15	People's Republic of China (PRC)					man	42		4		professor				0	0		1	3	1	0	0	Independent Director	P35106	Independent director	P35106					0			0	0
600992	2004-05-14	2004-05-15		Guizhou Province	520000	Guizhou Province	520000	man	46		3		senior engineer	Y	35000		0	0		1	1	0	0	0	Director	P35102	Director	P35102					0			0	0
600992	2004-05-14	2004-05-15						man	47		3		accountant	Y	32000		0	1	1	1	3	0	0	0	General manager,Director	P35303,P35105	Director, General manager	P35105,P35303					0			0	0
600992	2004-05-14	2004-05-15	People's Republic of China (PRC)					man	35		1		assistant accountant	N	0		0	0		0		0	0	1	supervisor	P35204	Supervisor	P35204					0			0	0
600992	2004-05-14	2004-05-15	People's Republic of China (PRC)					man	41		3		accountant	N	0		0	0		1	3	0	0	0	Director	P35105	Director	P35105					0			0	0
600992	2004-05-14	2004-05-15						man	52		3		senior engineer	Y	20000		0	1	4	0		0	0	0	Deputy general manager	P35308	Deputy general manager	P35308					0			0	0
600992	2004-05-14	2004-05-15	People's Republic of China (PRC)					man	50		7		professor				0	0		1	3	1	0	0	Independent Director	P35106	Independent director	P35106					0			0	0
600992	2004-05-14	2004-05-15						woman	51		3		accountant	Y	12000		0	1	4	0		0	0	1	Supervisor of Staff Director, chief financial officer of No.2 Factory.	P35205,P35314	Supervisor, chief financial officer of No.2 Factory	P35205,P35314					0			0	0
600992	2004-05-14	2004-05-15						man	50		3		senior engineer	Y	30000		0	1	4	0		0	0	0	Deputy general manager	P35308	Deputy general manager	P35308					0			0	0
600992	2004-12-31	2004-12-32	People's Republic of China (PRC)					man	45		3		accountant	Y			0	1	2	0		0	0	0	financial administrator	P35310	financial administrator	P35310					0			0	0
600992	2004-12-31	2004-12-32	People's Republic of China (PRC)					man	39		3		engineer	Y			0	0		0		0	0	1	supervisor	P35204	Supervisor	P35204					1	General manager	1	0	0
600992	2004-12-31	2004-12-32						woman	51		3		accountant	Y			0	0		0		0	0	1	Staff Director supervisor	P35205	Supervisor	P35205					0			0	0
600992	2004-12-31	2004-12-32						man	52		3		senior engineer	Y			0	1	4	0		0	0	0	Deputy general manager	P35308	Deputy general manager	P35308					0			0	0
600992	2004-12-31	2004-12-32	People's Republic of China (PRC)					man	55		2		senior accountant	N	36000	36000	0	0		1	3	1	0	0	Independent Director	P35106	Independent director	P35106					0			0	0
600992	2004-12-31	2004-12-32		Guizhou Province	520000	Guizhou Province	520000	man	46		3		senior engineer	Y			0	0		1	1	0	0	0	Director	P35102	Director	P35102					1	Director	4	1	0
600992	2004-12-31	2004-12-32	People's Republic of China (PRC)					man	41		3		accountant	Y			0	0		1	3	0	0	0	Director	P35105	Director	P35105					1	Chief accountant	4	0	0
600992	2004-12-31	2004-12-32						man	47		3		accountant	Y			0	1	1	1	3	0	0	0	Director, General manager	P35105,P35303	Director, General manager	P35105,P35303					1	Director	4	1	0
600992	2004-12-31	2004-12-32	People's Republic of China (PRC)					man	42		4		professor	N	36000	36000	0	0		1	3	1	0	0	Independent Director	P35106	Independent director	P35106					0			0	0
600992	2004-12-31	2004-12-32						man	32					Y			0	0		1	3	0	0	0	Director	P35105	Director	P35105					1	Secretary of the directorate	4	0	0
600992	2004-12-31	2004-12-32	People's Republic of China (PRC)					man	35		1		assistant accountant	Y			0	0		0		0	0	1	supervisor	P35204	Supervisor	P35204					1	Chief financial officer	4	0	0
600992	2004-12-31	2004-12-32	People's Republic of China (PRC)					woman	50					N			0	0		0		0	0	1	Chairman of the Supervisory Board	P35202	Chairman of the Supervisory Board	P35202					1	Union president	4	0	0
600992	2004-12-31	2004-12-32	People's Republic of China (PRC)					man	46		2		human relations coordinator	Y			0	0		0		0	0	1	Staff Director supervisor	P35205	Supervisor	P35205					0			0	0
600992	2004-12-31	2004-12-32						man	41		3		engineer	Y			0	1	4	1	3	0	0	0	Director,Deputy general manager	P35105,P35308	Director,Deputy general manager	P35105,P35308					0			0	0
600992	2004-12-31	2004-12-32	People's Republic of China (PRC)					man	50		7		professor	N	36000	36000	0	0		1	3	1	0	0	Independent Director	P35106	Independent director	P35106					0			0	0
600992	2004-12-31	2004-12-32						man	39		3		engineer	Y			0	0		1	3	0	0	0	Director	P35105	Director	P35105					0			0	0
600992	2004-12-31	2004-12-32						man	50		3		senior engineer	Y			0	1	4	0		0	0	0	Deputy general manager	P35308	Deputy general manager	P35308					0			0	0
600992	2004-12-31	2004-12-32						woman	39		3		accountant	Y			0	1	4	0		0	0	0	Secretary of the directorate	P35313	Secretary of the directorate	P35313					0			0	0
600992	2005-12-31	2005-12-32	People's Republic of China (PRC)					woman	51					N	0	0	0	0		0		0	0	1	Chairman of the Supervisory Board	P35202	Chairman of the Supervisory Board	P35202					1	Union president	4	0	0
600992	2005-12-31	2005-12-32	People's Republic of China (PRC)					man	47		2		human relations coordinator	Y	51000		0	0		0		0	0	1	Staff Director supervisor	P35205	Supervisor	P35205					0			0	0
600992	2005-12-31	2005-12-32		Guizhou Province	520000	Guizhou Province	520000	man	47		3		senior engineer	Y	277300		0	0		1	1	0	0	0	Director	P35102	Director	P35102					1	General manager,Director	1	1	0
600992	2005-12-31	2005-12-32	People's Republic of China (PRC)					man	42		3		accountant	N	0	0	0	0		1	3	0	0	0	Director	P35105	Director	P35105					1	Chief accountant	4	0	0
600992	2005-12-31	2005-12-32	People's Republic of China (PRC)					man	40		3		engineer	N	0	0	0	0		0		0	0	1	supervisor	P35204	Supervisor	P35204					0			0	0
600992	2005-12-31	2005-12-32						man	33					N	0	0	0	0		1	3	0	0	0	Director	P35105	Director	P35105					1	Deputy general manager	4	0	0
600992	2005-12-31	2005-12-32	People's Republic of China (PRC)					man	36		1		assistant accountant	N	0	0	0	0		0		0	0	1	supervisor	P35204	Supervisor	P35204					1	Chief financial officer	4	0	0
600992	2005-12-31	2005-12-32						woman	52		3		accountant	Y	31200		0	0		0		0	0	1	Staff Director supervisor	P35205	Supervisor	P35205					0			0	0
600992	2005-12-31	2005-12-32	People's Republic of China (PRC)					man	56		2		senior accountant	N	0	0	0	0		1	3	1	0	0	Independent Director	P35106	Independent director	P35106					0			0	0
600992	2005-12-31	2005-12-32						man	48		3		accountant	Y	276800		0	1	1	1	3	0	0	0	Director, General manager	P35105,P35303	Director, General manager	P35105,P35303					1	Director	4	1	0
600992	2005-12-31	2005-12-32	People's Republic of China (PRC)					man	43		4		professor	N	0	0	0	0		1	3	1	0	0	Independent Director	P35106	Independent director	P35106					0			0	0
600992	2005-12-31	2005-12-32						man	42		3		engineer	Y	228300		0	1	4	1	3	0	0	0	Director,Deputy general manager	P35105,P35308	Director,Deputy general manager	P35105,P35308					0			0	0
600992	2005-12-31	2005-12-32	People's Republic of China (PRC)					man	51		7		professor	N	0	0	0	0		1	3	1	0	0	Independent Director	P35106	Independent director	P35106					0			0	0
600992	2005-12-31	2005-12-32						man	40		3		engineer	Y	60900		0	0		1	3	0	0	0	Director	P35105	Director	P35105					0			0	0
600992	2005-12-31	2005-12-32						woman	40		3		accountant	Y	221700		0	1	4	0		0	0	0	Secretary of the directorate	P35313	Secretary of the directorate	P35313					0			0	0
600992	2005-12-31	2005-12-32	People's Republic of China (PRC)					man	46		3		accountant	Y	221800		0	1	2	0		0	0	0	financial administrator	P35310	financial administrator	P35310					0			0	0
600992	2005-12-31	2005-12-32						man	53		3		senior engineer	Y	223400		0	1	4	0		0	0	0	Deputy general manager	P35308	Deputy general manager	P35308					0			0	0
600992	2005-12-31	2005-12-32						man	51		3		senior engineer	Y	220200		0	1	4	0		0	0	0	Deputy general manager	P35308	Deputy general manager	P35308					0			0	0
600992	2006-12-31	2006-12-32						man	49		3		accountant	Y	295400		0	1	1	1	3	0	0	0	Director, General manager	P35105,P35303	Director, General manager	P35105,P35303					1	General manager,Director	1	1	0
600992	2006-12-31	2006-12-32	People's Republic of China (PRC)					man	43		3		accountant	N	0	0	0	0		1	3	0	0	0	Director	P35105	Director	P35105					1	Chief accountant	4	0	0
600992	2006-12-31	2006-12-32						man	43		3		engineer	Y	235600		0	1	4	1	3	0	0	0	Director,Deputy general manager	P35105,P35308	Director,Deputy general manager	P35105,P35308					0			0	0
600992	2006-12-31	2006-12-32	People's Republic of China (PRC)					man	44		4		professor	N	12000	12000	0	0		1	3	1	0	0	Independent Director	P35106	Independent director	P35106					0			0	0
600992	2006-12-31	2006-12-32						man	54		3		senior engineer	Y	239900		0	1	4	0		0	0	0	Deputy general manager	P35308	Deputy general manager	P35308					0			0	0
600992	2006-12-31	2006-12-32						man	52		3		senior engineer	Y	235400		0	1	4	0		0	0	0	Deputy general manager	P35308	Deputy general manager	P35308					0			0	0
600992	2006-12-31	2006-12-32	People's Republic of China (PRC)					woman	52					N	0	0	0	0		0		0	0	1	Chairman of the Supervisory Board	P35202	Chairman of the Supervisory Board	P35202					1	Party committee secretary	4	0	0
600992	2006-12-31	2006-12-32	People's Republic of China (PRC)					man	41		3		engineer	N	0	0	0	0		0		0	0	1	supervisor	P35204	Supervisor	P35204					1	Deputy Director	4	1	0
600992	2006-12-31	2006-12-32		Guizhou Province	520000	Guizhou Province	520000	man	48		3		senior engineer	Y	295500		0	0		1	1	0	0	0	Director	P35102	Director	P35102					1	Director,Director	2	1	0
600992	2006-12-31	2006-12-32	People's Republic of China (PRC)					man	48		2		human relations coordinator	Y	50700		0	0		0		0	0	1	Staff Director supervisor	P35205	Supervisor	P35205					0			0	0
600992	2006-12-31	2006-12-32	People's Republic of China (PRC)					man	47		3		accountant	Y	236200		0	1	2	0		0	0	0	financial administrator	P35310	financial administrator	P35310					0			0	0
600992	2006-12-31	2006-12-32						man	41		3		engineer	Y	82400		0	0		1	3	0	0	0	Director	P35105	Director	P35105					0			0	0
600992	2006-12-31	2006-12-32	People's Republic of China (PRC)					man	52		7		professor	N	12000	12000	0	0		1	3	1	0	0	Independent Director	P35106	Independent director	P35106					0			0	0
600992	2006-12-31	2006-12-32						woman	41		3		accountant	Y	235100		0	1	4	0		0	0	0	Secretary of the directorate	P35313	Secretary of the directorate	P35313					0			0	0
600992	2006-12-31	2006-12-32						man	34					N	0	0	0	0		1	3	0	0	0	Director	P35105	Director	P35105					1	Deputy general manager	4	0	0
600992	2006-12-31	2006-12-32	People's Republic of China (PRC)					man	37		1		assistant accountant	N	0	0	0	0		0		0	0	1	supervisor	P35204	Supervisor	P35204					1	Chief financial officer	4	0	0
600992	2006-12-31	2006-12-32						woman	53		3		accountant	Y	33800		0	0		0		0	0	1	Staff Director supervisor	P35205	Supervisor	P35205					0			0	0
600992	2006-12-31	2006-12-32	People's Republic of China (PRC)					man	57		2		senior accountant	N	12000	12000	0	0		1	3	1	0	0	Independent Director	P35106	Independent director	P35106					0			0	0
600992	2007-12-31	2007-12-32	People's Republic of China (PRC)					man	58		2		senior accountant	N	20000	20000	0	0		1	3	1	0	0	Independent Director	P35106	Independent director	P35106					0			0	0
600992	2007-12-31	2007-12-32						man	53		3		senior engineer	Y	189600		0	1	4	0		0	0	0	Deputy general manager	P35308	Deputy general manager	P35308					0			0	0
600992	2007-12-31	2007-12-32						woman	42		3		accountant	Y	188400		0	1	4	0		0	0	0	Secretary of the directorate	P35313	Secretary of the directorate	P35313					0			0	0
600992	2007-12-31	2007-12-32						man	44		3		engineer	Y	244000		0	1	1	1	3	0	0	0	Director, General manager	P35105,P35303	Director, General manager	P35105,P35303					1	Director	4	1	0
600992	2007-12-31	2007-12-32	People's Republic of China (PRC)					man	45		4		professor	N	20000	20000	0	0		1	3	1	0	0	Independent Director	P35106	Independent director	P35106					0			0	0
600992	2007-12-31	2007-12-32						man	50		4		accountant	N	0	0	0	0		1	1	0	0	0	Director	P35102	Director	P35102					1	General manager,Director	1	1	0
600992	2007-12-31	2007-12-32						man	42		4		engineer	Y	193300		0	1	4	1	3	0	0	0	Director,Deputy general manager	P35105,P35308	Director,Deputy general manager	P35105,P35308					0			0	0
600992	2007-12-31	2007-12-32	People's Republic of China (PRC)					man	53		7		professor	N	20000	20000	0	0		1	3	1	0	0	Independent Director	P35106	Independent director	P35106					0			0	0
600992	2007-12-31	2007-12-32	People's Republic of China (PRC)					man	48		3		accountant	Y	189400		0	1	2	0		0	0	0	financial administrator	P35310	financial administrator	P35310					0			0	0
600992	2007-12-31	2007-12-32						man	54		3		accountant	N	0	0	0	0		0		0	0	1	Chairman of the Supervisory Board	P35202	Chairman of the Supervisory Board	P35202					1	Deputy Chief accountant	4	0	0
600992	2007-12-31	2007-12-32	People's Republic of China (PRC)					woman	53		3			N	0	0	0	0		1	3	0	0	0	Director	P35105	Director	P35105					1	Party committee secretary,Director	4	1	0
600992	2007-12-31	2007-12-32	People's Republic of China (PRC)					man	42		3		engineer	N	0	0	0	0		0		0	0	1	supervisor	P35204	Supervisor	P35204					0			0	0
600992	2007-12-31	2007-12-32		Guizhou Province	520000	Guizhou Province	520000	man	49		4		senior engineer	N	0	0	0	0		1	3	0	0	0	Director	P35105	Director	P35105					1	Director	2	1	0
600992	2007-12-31	2007-12-32	People's Republic of China (PRC)					man	49		2		human relations coordinator	Y	57900		0	0		0		0	0	1	Staff Director supervisor	P35205	Supervisor	P35205					0			0	0
600992	2007-12-31	2007-12-32						man	44		4			Y	189700		0	1	4	0		0	0	0	Deputy general manager	P35308	Deputy general manager	P35308					0			0	0
600992	2007-12-31	2007-12-32	People's Republic of China (PRC)					man	38		1		assistant accountant	N	0	0	0	0		0		0	0	0	supervisor	P35204							0			0	0
600992	2007-12-31	2007-12-32		Shandong Province	370000	Shandong Province	370000	man	43					N	0	0	0	0		0		0	0	0	Director	P35105							0			0	0
600992	2007-12-31	2007-12-32						man	42		3			Y	189900		0	1	4	0		0	0	0	Deputy general manager	P35308	Deputy general manager	P35308					0			0	0
600992	2007-12-31	2007-12-32						woman	54		3		accountant	Y	38200		0	0		0		0	0	1	Staff Director supervisor	P35205	Supervisor	P35205					0			0	0
600992	2008-12-31	2008-12-32	People's Republic of China (PRC)					woman	54		3			N	0	0		1	4	1	3	0	0	0	Director, group Party committee secretary	P35105,P35501	Director, group Party committee secretary	P35105,P35501	99	3	4	99	1	Party committee secretary,Director	4	1	0
600992	2008-12-31	2008-12-32	People's Republic of China (PRC)					man	39					N	0	0		1	4	0		0	0	1	Supervisor, Minister of Supervision of the Group Company	P35204,P35314	Supervisor, supervision minister of group companies	P35204,P35314	99	3	4	99	0			0	0
600992	2008-12-31	2008-12-32	People's Republic of China (PRC)					man	59		2		senior accountant	N	20000	20000		0		1	3	1	0	0	Independent Director	P35106	Independent director	P35106	99	3	4	99	0			0	0
600992	2008-12-31	2008-12-32		Guizhou Province	520000	Guizhou Province	520000	man	50		4		senior engineer	N	0	0		0		1	3	0	0	0	Director of the group	P35105,P35107	Director of the group	P35105,P35107	5	3	4	99	1	Director	2	1	0
600992	2008-12-31	2008-12-32	People's Republic of China (PRC)					man	49		3		accountant	Y	188900			1	2	0		0	0	0	financial administrator	P35310	financial administrator	P35310	8	3	4	99	0			0	0
600992	2008-12-31	2008-12-32						woman	55		3		accountant	N	0	0		0		0		0	0	1	Staff Director supervisor	P35205	Supervisor	P35205	99	3	4	99	0			0	0
600992	2008-12-31	2008-12-32						man	45		3		engineer	Y	242200			1	1	1	3	0	0	0	Director, General manager, group director	P35105,P35303,P35105	Group director, director, general manager	P35105,P35105,P35303	5	3	4	99	1	Director	4	1	0
600992	2008-12-31	2008-12-32						man	54		3		senior engineer	Y	188700			1	4	0		0	0	0	Deputy general manager	P35308	Deputy general manager	P35308	5	3	4	99	0			0	0
600992	2008-12-31	2008-12-32	People's Republic of China (PRC)					man	46		4		professor	N	20000	20000		0		1	3	1	0	0	Independent Director	P35106	Independent director	P35106	5	3	1	99	0			0	0
600992	2008-12-31	2008-12-32						man	45		4			Y	188400			1	4	0		0	0	0	Deputy general manager	P35308	Deputy general manager	P35308	5	3	4	99	0			0	0
600992	2008-12-31	2008-12-32						man	55		3		accountant	N	0	0		1	4	0		0	0	1	Chairman of the Board of Supervisors and Deputy Chief accountant of the Group Company	P35202,P35314	Chairman of the Supervisory Board, deputy Chief accountant of the group company.	P35202,P35314	8	3	4	99	1	Deputy Chief accountant	4	0	0
600992	2008-12-31	2008-12-32	People's Republic of China (PRC)					man	38					Y	3500			0		1	3	0	0	0	Director	P35105	Director	P35105	2,5	3	4	99	1	Technical director	4	0	0
600992	2008-12-31	2008-12-32						man	51		4		accountant	N	0	0		1	4	1	1	0	0	0	Director, group General manager	P35102,P35314	Director, group General manager	P35102,P35314	5	3	4	99	1	General manager,Director	1	1	0
600992	2008-12-31	2008-12-32						woman	43		3		accountant	Y	189000			1	4	0		0	0	0	Secretary of the directorate	P35313	Secretary of the directorate	P35313	5	3	4	99	0			0	0
600992	2008-12-31	2008-12-32	People's Republic of China (PRC)					man	50		2		human relations coordinator	N	0	0		0		0		0	0	1	Staff Director supervisor	P35205	Supervisor	P35205	99	3	4	99	0			0	0
600992	2008-12-31	2008-12-32						man	43		3			Y	187600			1	4	0		0	0	0	Deputy general manager	P35308	Deputy general manager	P35308	5,6	3	4	99	0			0	0
600992	2008-12-31	2008-12-32						man	43		4		engineer	Y	189900			1	4	1	3	0	0	0	Director,Deputy general manager	P35105,P35308	Director,Deputy general manager	P35105,P35308	5	3	4	99	0			0	0
600992	2008-12-31	2008-12-32	People's Republic of China (PRC)					man	50					N	0	0		1	4	0		0	0	1	Supervisor, director of the office of the group company	P35204,P35314	Supervisor, director of the office of the group company	P35204,P35314	5	3	4	99	0			0	0
600992	2008-12-31	2008-12-32	People's Republic of China (PRC)					man	54		7		professor	N	20000	20000		0		1	3	1	0	0	Independent Director	P35106	Independent director	P35106	5	3	1	99	0			0	0
600992	2009-12-31	2009-12-32						man	46		3		engineer	Y	258700			1	1	1	3	0	0	0	Director, General manager	P35105,P35303	Director, General manager	P35105,P35303	5	3	4	99	1	Director	4	1	0
600992	2009-12-31	2009-12-32						man	55		3		senior engineer	Y	196800			1	4	0		0	0	0	Deputy general manager	P35308	Deputy general manager	P35308	5,6	3	4	99	0			0	0
600992	2009-12-31	2009-12-32	People's Republic of China (PRC)					man	47		4		professor	N	20000	20000		0		1	3	1	0	0	Independent Director	P35106	Independent director	P35106	5	3	1	99	0			0	0
600992	2009-12-31	2009-12-32						man	46		4			Y	199200			1	4	0		0	0	0	Deputy general manager	P35308	Deputy general manager	P35308	5	3	4	99	0			0	0
600992	2009-12-31	2009-12-32						man	56		3		accountant	N	0	0		0		0		0	0	1	Chairman of the Supervisory Board	P35202	Chairman of the Supervisory Board	P35202	5,8	3	4	99	1	Deputy Chief accountant	4	0	0
600992	2009-12-31	2009-12-32	People's Republic of China (PRC)					man	39		3			Y	6000			0		1	3	0	0	0	Director	P35105	Director	P35105	2,5	3	4	99	1	Technical director	4	0	0
600992	2009-12-31	2009-12-32		Guizhou Province	520000	Guizhou Province	520000	man	51		4		senior engineer	N	0	0		0		1	3	0	0	0	Director	P35105	Director	P35105	5	3	4	99	1	Director	2	1	0
600992	2009-12-31	2009-12-32	People's Republic of China (PRC)					man	50		3		accountant	Y	201900			1	2	0		0	0	0	financial administrator	P35310	financial administrator	P35310	8	3	4	99	0			0	0
600992	2009-12-31	2009-12-32						woman	56		3		accountant	N	0	0		0		0		0	0	1	Staff Director supervisor	P35205	Supervisor	P35205	99	3	4	99	0			0	0
600992	2009-12-31	2009-12-32	People's Republic of China (PRC)					woman	55		3			N	0	0		0		1	3	0	0	0	Director	P35105	Director	P35105	99	3	4	99	1	Party committee secretary,Director	4	1	0
600992	2009-12-31	2009-12-32	People's Republic of China (PRC)					man	40					N	0	0		0		0		0	0	1	supervisor	P35204	Supervisor	P35204	99	3	4	99	0			0	0
600992	2009-12-31	2009-12-32	People's Republic of China (PRC)					man	60		3		senior accountant	N	20000	20000		0		1	3	1	0	0	Independent Director	P35106	Independent director	P35106	99	3	4	99	0			0	0
600992	2009-12-31	2009-12-32						man	44		3			Y	193000			1	4	0		0	0	0	Deputy general manager	P35308	Deputy general manager	P35308	5,6	3	4	99	0			0	0
600992	2009-12-31	2009-12-32						man	44		4		engineer	Y	200300			1	4	1	3	0	0	0	Director,Deputy general manager	P35105,P35308	Director,Deputy general manager	P35105,P35308	5	3	4	99	0			0	0
600992	2009-12-31	2009-12-32	People's Republic of China (PRC)					man	51					N	0	0		0		0		0	0	1	supervisor	P35204	Supervisor	P35204	5	3	4	99	0			0	0
600992	2009-12-31	2009-12-32	People's Republic of China (PRC)					man	55		7		professor	N	20000	20000		0		1	3	1	0	0	Independent Director	P35106	Independent director	P35106	5	3	1	99	0			0	0
600992	2009-12-31	2009-12-32						man	52		4		accountant	N	0	0		0		1	1	0	0	0	Director	P35102	Director	P35102	5	3	4	99	1	General manager,Director	1	1	0
600992	2009-12-31	2009-12-32						woman	44		3		accountant	Y	192600			1	4	0		0	0	0	Secretary of the directorate	P35313	Secretary of the directorate	P35313	5	3	4	99	0			0	0
600992	2009-12-31	2009-12-32	People's Republic of China (PRC)					man	51		2		human relations coordinator	N	0	0		0		0		0	0	1	Staff Director supervisor	P35205	Supervisor	P35205	99	3	4	99	0			0	0
600992	2010-12-31	2010-12-32	People's Republic of China (PRC)					woman	56		3			N	0	0	0	0		1	3	0	0	0	Director	P35105	Director	P35105	99	3	4	99	1	Party committee secretary,Director	4	1	0
600992	2010-12-31	2010-12-32	People's Republic of China (PRC)					man	54					N	30000	30000	0	0		1	3	1	0	0	Independent Director	P35106	Independent director	P35106	5	3	1	99	0			0	0
600992	2010-12-31	2010-12-32						man	56		3		senior engineer	Y	192200		0	1	4	0		0	0	0	Deputy general manager	P35308	Deputy general manager	P35308	5,6	3	4	99	0			0	0
600992	2010-12-31	2010-12-32		Guizhou Province	520000	Guizhou Province	520000	man	52		4		senior engineer	N	0	0	0	0		1	3	0	0	0	Director	P35105	Director	P35105	5	3	4	99	1	Director	2	1	0
600992	2010-12-31	2010-12-32	People's Republic of China (PRC)					man	47					N	30000	30000	0	0		1	3	1	0	0	Independent Director	P35106	Independent director	P35106	5	3	4	99	0			0	0
600992	2010-12-31	2010-12-32	People's Republic of China (PRC)					man	52					N	0	0	0	0		0		0	0	1	supervisor	P35204	Supervisor	P35204	5	3	4	99	0			0	0
600992	2010-12-31	2010-12-32						man	53		4		accountant	N	0	0	0	0		1	1	0	0	0	Director	P35102	Director	P35102	5	3	4	99	1	General manager,Director	1	1	0
600992	2010-12-31	2010-12-32	People's Republic of China (PRC)					man	41					N	0	0	600	0		0		0	0	1	supervisor	P35204	Supervisor	P35204	99	3	4	99	0			0	0
600992	2010-12-31	2010-12-32	People's Republic of China (PRC)					man	65					N	30000	30000	0	0		1	3	1	0	0	Independent Director	P35106	Independent director	P35106	99	3	4	99	0			0	0
600992	2010-12-31	2010-12-32						man	56					Y	116100		0	0		0		0	0	1	Staff Director supervisor	P35205	Supervisor	P35205	99	3	4	99	0			0	0
600992	2010-12-31	2010-12-32						man	57		3		accountant	N	0	0	0	0		0		0	0	1	Chairman of the Supervisory Board	P35202	Chairman of the Supervisory Board	P35202	5,8	3	4	99	1	Deputy Chief accountant	4	0	0
600992	2010-12-31	2010-12-32						woman	45		3		accountant	Y	203700		0	1	4	0		0	0	0	Secretary of the directorate	P35313	Secretary of the directorate	P35313	5	3	4	99	0			0	0
600992	2010-12-31	2010-12-32						man	45		3			Y	205300		0	1	4	0		0	0	0	Deputy general manager	P35308	Deputy general manager	P35308	5,6	3	4	99	0			0	0
600992	2010-12-31	2010-12-32						man	47		3		engineer	Y	263800		0	1	1	1	3	0	0	0	Director, General manager	P35105,P35303	Director, General manager	P35105,P35303	5	3	4	99	1	Director	4	1	0
600992	2010-12-31	2010-12-32						man	29					Y	32200		0	0		0		0	0	1	Staff Director supervisor	P35205	Supervisor	P35205	99	3	4	99	0			0	0
600992	2010-12-31	2010-12-32	People's Republic of China (PRC)					man	40		3			Y	6000		0	0		1	3	0	0	0	Director	P35105	Director	P35105	2,5	3	4	99	1	Technical director	4	0	0
600992	2010-12-31	2010-12-32						man	47		4			Y	207500		0	1	4	0		0	0	0	Deputy general manager	P35308	Deputy general manager	P35308	5	3	4	99	0			0	0
600992	2010-12-31	2010-12-32						man	45		4		engineer	Y	189100		0	1	4	1	3	0	0	0	Director,Deputy general manager	P35105,P35308	Director,Deputy general manager	P35105,P35308	5	3	4	99	0			0	0
600992	2010-12-31	2010-12-32	People's Republic of China (PRC)					man	51		3		accountant	Y	207000		0	1	2	0		0	0	0	financial administrator	P35310	financial administrator	P35310	8	3	4	99	0			0	0
600992	2011-12-31	2011-12-32						man	46		3			Y	210000		0	1	4	0		0	0	0	Deputy general manager	P35308	Deputy general manager	P35308	5,6	3	4	99	0			0	0
600992	2011-12-31	2011-12-32						man	48		3		engineer	Y	270000		0	1	1	1	3	0	0	0	Director, General manager	P35105,P35303	Director, General manager	P35105,P35303	5	3	4	99	1	Director	4	1	0
600992	2011-12-31	2011-12-32						man	30					Y	42100		0	0		0		0	0	1	Staff Director supervisor	P35205	Supervisor	P35205	99	3	4	99	0			0	0
600992	2011-12-31	2011-12-32	People's Republic of China (PRC)					man	41		3			Y	6000		0	0		1	3	0	0	0	Director	P35105	Director	P35105	2,5	3	4	99	1	Technical director	4	0	0
600992	2011-12-31	2011-12-32						man	57					Y	116100		0	0		0		0	0	1	Staff Director supervisor	P35205	Supervisor	P35205	99	3	4	99	0			0	0
600992	2011-12-31	2011-12-32						man	58		3		accountant	N	0	0	0	0		0		0	0	1	Chairman of the Supervisory Board	P35202	Chairman of the Supervisory Board	P35202	5,8	3	4	99	1	Deputy Chief accountant	4	0	0
600992	2011-12-31	2011-12-32						woman	46		3		accountant	Y	210000		0	1	4	0		0	0	0	Secretary of the directorate	P35313	Secretary of the directorate	P35313	5	3	4	99	0			0	0
600992	2011-12-31	2011-12-32						man	54		4		accountant	N	0	0	0	0		1	1	0	0	0	Director	P35102	Director	P35102	5	3	4	99	1	General manager,Director	1	1	0
600992	2011-12-31	2011-12-32	People's Republic of China (PRC)					man	42					N	0	0	0	0		0		0	0	1	supervisor	P35204	Supervisor	P35204	99	3	4	99	1	Minister of supervision	4	0	0
600992	2011-12-31	2011-12-32	People's Republic of China (PRC)					man	66					N	30000	30000	0	0		1	3	1	0	0	Independent Director	P35106	Independent director	P35106	99	3	4	99	0			0	0
600992	2011-12-31	2011-12-32		Guizhou Province	520000	Guizhou Province	520000	man	53		4		senior engineer	N	0	0	0	0		1	3	0	0	0	Director	P35105	Director	P35105	5	3	4	99	1	Director	2	1	0
600992	2011-12-31	2011-12-32	People's Republic of China (PRC)					man	48					N	30000	30000	0	0		1	3	1	0	0	Independent Director	P35106	Independent director	P35106	5	3	4	99	0			0	0
600992	2011-12-31	2011-12-32	People's Republic of China (PRC)					man	53					N	0	0	0	0		0		0	0	1	supervisor	P35204	Supervisor	P35204	5	3	4	99	1	office administrator	4	0	0
600992	2011-12-31	2011-12-32	People's Republic of China (PRC)					woman	57		3			N	0	0	0	0		1	3	0	0	0	Director	P35105	Director	P35105	99	3	4	99	1	Party committee secretary,Director	4	1	0
600992	2011-12-31	2011-12-32	People's Republic of China (PRC)					man	55					N	30000	30000	0	0		1	3	1	0	0	Independent Director	P35106	Independent director	P35106	5	3	1	99	0			0	0
600992	2011-12-31	2011-12-32						man	57		3		senior engineer	Y	210000		0	1	4	0		0	0	0	Deputy general manager	P35308	Deputy general manager	P35308	5,6	3	4	99	0			0	0
600992	2011-12-31	2011-12-32						man	48		4			Y	210000		0	1	4	0		0	0	0	Deputy general manager	P35308	Deputy general manager	P35308	5	3	4	99	0			0	0
600992	2011-12-31	2011-12-32						man	46		4		engineer	Y	210000		0	1	4	1	3	0	0	0	Director,Deputy general manager	P35105,P35308	Director,Deputy general manager	P35105,P35308	5	3	4	99	0			0	0
600992	2011-12-31	2011-12-32	People's Republic of China (PRC)					man	52		3		accountant	Y	210000		0	1	2	0		0	0	0	financial administrator	P35310	financial administrator	P35310	8	3	4	99	0			0	0
600992	2012-12-31	2012-12-32						man	48		3			Y	198600		0	1	4	0		0	0	0	Deputy general manager	P35308	Deputy general manager	P35308	5,6	3	4	99	0			0	0
600992	2012-12-31	2012-12-32						man	49		3		engineer	Y	255200		0	1	1	1	3	0	0	0	Director, General manager	P35105,P35303	Director, General manager	P35105,P35303	5	3	4	99	1	Director	4	1	0
600992	2012-12-31	2012-12-32						man	31					Y	64900		0	0		0		0	0	1	Staff Director supervisor	P35205	Supervisor	P35205	99	3	4	99	0			0	0
600992	2012-12-31	2012-12-32	People's Republic of China (PRC)					man	42		3			Y	6000		0	0		1	3	0	0	0	Director	P35105	Director	P35105	2,5	3	4	99	1	Technical director	4	0	0
600992	2012-12-31	2012-12-32						man	55		4		accountant	N	0	0	0	0		1	3	0	0	0	Director	P35105	Director	P35105	5	3	4	99	1	Deputy Director, General manager	1	1	0
600992	2012-12-31	2012-12-32	People's Republic of China (PRC)					man	43					N	0	0	600	0		0		0	0	1	supervisor	P35204	Supervisor	P35204	99	3	4	99	1	Minister of supervision	4	0	0
600992	2012-12-31	2012-12-32	People's Republic of China (PRC)					man	67					N	30000	30000	0	0		1	3	1	0	0	Independent Director	P35106	Independent director	P35106	99	3	4	99	0			0	0
600992	2012-12-31	2012-12-32						man	59					Y	134200		0	0		0		0	0	1	Staff Director supervisor	P35205	Supervisor	P35205	99	3	4	99	0			0	0
600992	2012-12-31	2012-12-32						man	59		3		accountant	N	0	0	0	0		0		0	0	1	Chairman of the Supervisory Board	P35202	Chairman of the Supervisory Board	P35202	5,8	3	4	99	1	Deputy Chief accountant	4	0	0
600992	2012-12-31	2012-12-32						woman	47		3		accountant	Y	198800		0	1	4	0		0	0	0	Secretary of the directorate	P35313	Secretary of the directorate	P35313	5	3	4	99	0			0	0
600992	2012-12-31	2012-12-32	People's Republic of China (PRC)					man	50					N	0	0	0	0		1	3	0	0	0	Director	P35105	Director	P35105	5	3	4	99	1	Deputy general manager	4	0	0
600992	2012-12-31	2012-12-32		Guizhou Province	520000	Guizhou Province	520000	man	54		4		senior engineer	N	0	0	0	0		1	1	0	0	0	Director	P35102	Director	P35102	5	3	4	99	1	Director	2	1	0
600992	2012-12-31	2012-12-32	People's Republic of China (PRC)					man	49					N	30000	30000	0	0		1	3	1	0	0	Independent Director	P35106	Independent director	P35106	5	3	4	99	0			0	0
600992	2012-12-31	2012-12-32	People's Republic of China (PRC)					man	54					N	0	0	0	0		0		0	0	1	supervisor	P35204	Supervisor	P35204	5	3	4	99	1	office administrator	4	0	0
600992	2012-12-31	2012-12-32						man	49		4			Y	198800		0	1	4	0		0	0	0	Deputy general manager	P35308	Deputy general manager	P35308	5	3	4	99	0			0	0
600992	2012-12-31	2012-12-32						man	47		4		engineer	Y	198800		0	1	4	0		0	0	0	Director,Deputy general manager	P35105,P35308	Deputy general manager	P35308	5	3	4	99	0			0	0
600992	2012-12-31	2012-12-32	People's Republic of China (PRC)					man	53		3		accountant	Y	198500		0	1	2	0		0	0	0	financial administrator	P35310	financial administrator	P35310	8	3	4	99	0			0	0
600992	2012-12-31	2012-12-32	People's Republic of China (PRC)					man	54					N	0	0	0	0		1	3	0	0	0	Director	P35105	Director	P35105	5	3	4	99	1	Deputy general manager	4	0	0
600992	2012-12-31	2012-12-32	People's Republic of China (PRC)					woman	58		3			N	0	0	0	0		0		0	0	0	Director	P35105			99	3	4	99	1	Party committee secretary,Director	4	1	0
600992	2012-12-31	2012-12-32	People's Republic of China (PRC)					man	56					N	30000	30000	0	0		1	3	1	0	0	Independent Director	P35106	Independent director	P35106	5	3	1	99	0			0	0
600992	2012-12-31	2012-12-32						man	57		3		senior engineer	Y	198100		0	1	4	0		0	0	0	Deputy general manager	P35308	Deputy general manager	P35308	5,6	3	4	99	0			0	0
600992	2013-12-31	2013-12-32						man	49		3			Y	249000			1	4	0		0	0	0	Deputy general manager	P35308	Deputy general manager	P35308	5,6	3	4	99	0			0	0
600992	2013-12-31	2013-12-32						man	48		4		engineer	Y	254400			1	4	0		0	0	0	Deputy general manager	P35308	Deputy general manager	P35308	5	3	4	99	0			0	0
600992	2013-12-31	2013-12-32	People's Republic of China (PRC)					man	69					N	16700	16700		0		1	3	1	0	0	Independent Director	P35106	Independent director	P35106	99	3	4	99	0			1	0
600992	2013-12-31	2013-12-32	People's Republic of China (PRC)					man	43		3			Y	15000			0		1	3	0	0	0	Director	P35105	Director	P35105	2,5	3	4	99	1	Technical director	4	0	0
600992	2013-12-31	2013-12-32		Guizhou Province	520000	Guizhou Province	520000	man	55		4		senior engineer	N	0	0		0		1	1	0	0	0	Director	P35102	Director	P35102	5	3	4	99	1	Director	2	1	0
600992	2013-12-31	2013-12-32	People's Republic of China (PRC)					man	50					N	20000	20000		0		0		0	0	0	Independent Director	P35106			5	3	4	99	0			0	0
600992	2013-12-31	2013-12-32						man	59		3		senior engineer	Y	256400			1	4	0		0	0	0	Deputy general manager	P35308	Deputy general manager	P35308	5,6	3	4	99	0			0	0
600992	2013-12-31	2013-12-32						woman	42					Y	93100			0		0		0	0	1	Staff Director supervisor	P35205	Supervisor	P35205	99	3	4	99	0			0	0
600992	2013-12-31	2013-12-32						man	56		4		accountant	N	0	0		0		1	3	0	0	0	Director	P35105	Director	P35105	5	3	4	99	1	Deputy Director, General manager	1	1	0
600992	2013-12-31	2013-12-32	People's Republic of China (PRC)					man	44					N	0	0		0		0		0	0	1	supervisor	P35204	Supervisor	P35204	99	3	4	99	1	Minister of supervision	4	0	0
600992	2013-12-31	2013-12-32	People's Republic of China (PRC)					man	55					N	0	0		0		0		0	0	1	supervisor	P35204	Supervisor	P35204	5	3	4	99	1	office administrator	4	0	0
600992	2013-12-31	2013-12-32						man	50		3		engineer	Y	284400			1	1	1	3	0	0	0	Director, General manager	P35105,P35303	Director, General manager	P35105,P35303	5	3	4	99	1	Director	4	1	0
600992	2013-12-31	2013-12-32						man	32					Y	16200			0		0		0	0	0	Staff Director supervisor	P35205			99	3	4	99	0			0	0
600992	2013-12-31	2013-12-32	People's Republic of China (PRC)					man	68					N	40000	40000		0		1	3	1	0	0	Independent Director	P35106	Independent director	P35106	99	3	4	99	0			0	0
600992	2013-12-31	2013-12-32						man	60					Y	149000			0		0		0	0	1	Staff Director supervisor	P35205	Supervisor	P35205	99	3	4	99	0			0	0
600992	2013-12-31	2013-12-32	People's Republic of China (PRC)					man	57					N	40000	40000		0		1	3	1	0	0	Independent Director	P35106	Independent director	P35106	5	3	1	99	0			0	0
600992	2013-12-31	2013-12-32						woman	48		3		accountant	Y	256000			1	4	0		0	0	0	Secretary of the directorate	P35313	Secretary of the directorate	P35313	5	3	4	99	0			0	0
600992	2013-12-31	2013-12-32	People's Republic of China (PRC)					man	51					N	0	0		0		1	3	0	0	0	Director	P35105	Director	P35105	5	3	4	99	1	Deputy general manager	4	0	0
600992	2013-12-31	2013-12-32						man	50		4			Y	249700			1	4	0		0	0	0	Deputy general manager	P35308	Deputy general manager	P35308	5	3	4	99	0			0	0
600992	2013-12-31	2013-12-32						man	60		3		accountant	N	0	0		0		0		0	0	1	Chairman of the Supervisory Board	P35202	Chairman of the Supervisory Board	P35202	5,8	3	4	99	1	Deputy Chief accountant	4	0	0
600992	2013-12-31	2013-12-32	People's Republic of China (PRC)					man	54		3		accountant	Y	253200			1	2	0		0	0	0	financial administrator	P35310	financial administrator	P35310	8	3	4	99	0			0	0
600992	2013-12-31	2013-12-32	People's Republic of China (PRC)					man	55					N	0	0		0		1	3	0	0	0	Director	P35105	Director	P35105	5	3	4	99	1	Deputy general manager	4	0	0
600992	2014-12-31	2014-12-32						man	51		3		engineer	Y	268700			1	1	1	3	0	0	0	Director, General manager	P35105,P35303	Director, General manager	P35105,P35303	5	3	4	99	1	Director	4	1	0
600992	2014-12-31	2014-12-32	People's Republic of China (PRC)					man	52					N	0	0		0		1	3	0	0	0	Director	P35105	Director	P35105	5	3	4	99	1	Deputy general manager	4	0	0
600992	2014-12-31	2014-12-32						man	49		4		engineer	Y	238500			1	4	0		0	0	0	Deputy general manager	P35308	Deputy general manager	P35308	5	3	4	99	0			0	0
600992	2014-12-31	2014-12-32	People's Republic of China (PRC)					man	44					N	13300	13300		0		1	3	1	0	0	Independent Director	P35106	Independent director	P35106	8,5	3	4	99	0			0	0
600992	2014-12-31	2014-12-32		Guizhou Province	520000	Guizhou Province	520000	man	56		4		senior engineer	N	0	0		0		1	1	0	0	0	Director	P35102	Director	P35102	5	3	4	99	1	Director	2	1	0
600992	2014-12-31	2014-12-32	People's Republic of China (PRC)					man	44		3			Y	15000			0		1	3	0	0	0	Director	P35105	Director	P35105	2,5	3	4	99	1	Technical director	4	0	0
600992	2014-12-31	2014-12-32						man	57		4		accountant	N	0	0		0		1	3	0	0	0	Director	P35105	Director	P35105	5	3	4	99	1	Deputy Director, General manager	1	1	0
600992	2014-12-31	2014-12-32	People's Republic of China (PRC)					man	56					N	0	0		0		1	3	0	0	0	Director	P35105	Director	P35105	5	3	4	99	1	Deputy general manager	4	0	0
600992	2014-12-31	2014-12-32	People's Republic of China (PRC)					man	58				professor	N	40000	40000		0		1	3	1	0	0	Independent Director	P35106	Independent director	P35106	5	3	1	99	0			0	0
600992	2014-12-31	2014-12-32						woman	43					Y	96600			0		0		0	0	1	Staff Director supervisor	P35205	Supervisor	P35205	99	3	4	99	0			0	0
600992	2014-12-31	2014-12-32						man	50		3			Y	237700			1	4	0		0	0	0	Deputy general manager	P35308	Deputy general manager	P35308	5,6	3	4	99	0			0	0
600992	2014-12-31	2014-12-32						woman	49		3		accountant	Y	240600			1	4	0		0	0	0	Secretary of the directorate	P35313	Secretary of the directorate	P35313	5	3	4	99	0			0	0
600992	2014-12-31	2014-12-32						man	51		4			Y	240100			1	4	0		0	0	0	Deputy general manager	P35308	Deputy general manager	P35308	5	3	4	99	0			0	0
600992	2014-12-31	2014-12-32						man	60		3		senior engineer	Y	119300			0		0		0	0	0	Deputy general manager	P35308			5,6	3	4	99	0			0	0
600992	2014-12-31	2014-12-32	People's Republic of China (PRC)					man	55		3		accountant	Y	239500			0		0		0	0	0	financial administrator	P35310			8	3	4	99	0			0	0
600992	2014-12-31	2014-12-32	People's Republic of China (PRC)					man	70					N	26700	26700		0		0		0	0	0	Independent Director	P35106			99	3	4	99	0			0	0
600992	2014-12-31	2014-12-32						man	44					N	0	0		0		0		0	0	0	Audit minister, supervisor of Staff Director	P35314,P35205			8	3	4	99	0			0	0
600992	2014-12-31	2014-12-32	People's Republic of China (PRC)					man	45					N	0	0		0		0		0	0	1	supervisor	P35204	Supervisor	P35204	99	3	4	99	1	Minister of supervision	4	0	0
600992	2014-12-31	2014-12-32	People's Republic of China (PRC)					man	45					N	0	0		0		0		0	0	1	Chairman of the Supervisory Board	P35202	Chairman of the Supervisory Board	P35202	99	3	4	99	1	The secretary of the party Committee, the chairman of the trade union, the secretary of the discipline inspection commission (CIC).	4	0	0
600992	2014-12-31	2014-12-32	People's Republic of China (PRC)					woman	44					N	13300	13300		0		1	3	1	0	0	Independent Director	P35106	Independent director	P35106	9	3	4	99	0			0	0
600992	2014-12-31	2014-12-32	People's Republic of China (PRC)					man	56					N	0	0		0		0		0	0	1	supervisor	P35204	Supervisor	P35204	5	3	4	99	1	office administrator	4	0	0
600992	2014-12-31	2014-12-32						man	61					Y	115800			0		0		0	0	0	Staff Director supervisor	P35205			99	3	4	99	0			0	0
600992	2014-12-31	2014-12-32	People's Republic of China (PRC)					man	69					N	26700	26700		0		0		0	0	0	Independent Director	P35106			99	3	4	99	0			0	0
600992	2015-12-31	2015-12-32						man	51		3			Y	262000			1	4	0		0	0	0	Deputy general manager	P35308	Deputy general manager	P35308	5,6	3	4	99	0			0	0
600992	2015-12-31	2015-12-32						man	52		4			Y	262200			1	4	0		0	0	0	Deputy general manager	P35308	Deputy general manager	P35308	5	3	4	99	0			0	0
600992	2015-12-31	2015-12-32						woman	50		3		accountant	Y	264000			1	4	0		0	0	0	Secretary of the directorate	P35313	Secretary of the directorate	P35313	5,8	3	4	99	0			0	0
600992	2015-12-31	2015-12-32	People's Republic of China (PRC)					man	46					N	0	0		0		0		0	0	1	supervisor	P35204	Supervisor	P35204	99	3	4	99	1	Minister of supervision	4	0	0
600992	2015-12-31	2015-12-32	People's Republic of China (PRC)					man	59				professor	N	40000	40000		0		1	3	1	0	0	Independent Director	P35106	Independent director	P35106	5	3	1	99	0			0	0
600992	2015-12-31	2015-12-32						man	50		4		engineer	Y	264600			1	4	0		0	0	0	Deputy general manager	P35308	Deputy general manager	P35308	5	3	4	99	0			0	0
600992	2015-12-31	2015-12-32	People's Republic of China (PRC)					man	45		3			Y	15000			0		0		0	0	0	Director	P35105			2,5	3	4	99	1	Technical director	4	0	0
600992	2015-12-31	2015-12-32	People's Republic of China (PRC)					man	53					N	0	0		0		1	3	0	0	0	Director	P35105	Director	P35105	5	3	4	99	1	Deputy general manager	4	0	0
600992	2015-12-31	2015-12-32	People's Republic of China (PRC)					man	57					N	0	0		0		1	3	0	0	0	Director	P35105	Director	P35105	5	3	4	99	1	Deputy general manager	4	0	0
600992	2015-12-31	2015-12-32	People's Republic of China (PRC)					woman	45					N	40000	40000		0		1	3	1	0	0	Independent Director	P35106	Independent director	P35106	9	3	4	99	0			0	0
600992	2015-12-31	2015-12-32						man	45					Y	96900			1	4	0		0	0	1	Audit minister, supervisor of Staff Director	P35314,P35205	Supervisor, minister of audit	P35205,P35314	8	3	4	99	0			0	0
600992	2015-12-31	2015-12-32	People's Republic of China (PRC)					man	44					N	40000	40000		0		1	3	1	0	0	Independent Director	P35106	Independent director	P35106	5,8	3	4	99	0			0	0
600992	2015-12-31	2015-12-32	People's Republic of China (PRC)					man	57					N	0	0		0		0		0	0	1	supervisor	P35204	Supervisor	P35204	5	3	4	99	1	office administrator	4	0	0
600992	2015-12-31	2015-12-32						woman	44					Y	32300			0		0		0	0	0	Staff Director supervisor	P35205			99	3	4	99	0			0	0
600992	2015-12-31	2015-12-32						man	52		3		engineer	Y	283100			1	1	1	3	0	0	0	Director, General manager	P35105,P35303	Director, General manager	P35105,P35303	5	3	4	99	1	Director	4	1	0
600992	2015-12-31	2015-12-32						man	58		4		accountant	N	0	0		0		1	3	0	0	0	Director	P35105	Director	P35105	5	3	4	99	1	Deputy Director, General manager	1	1	0
600992	2015-12-31	2015-12-32	People's Republic of China (PRC)					man	46					N	0	0		0		0		0	0	1	Chairman of the Supervisory Board	P35202	Chairman of the Supervisory Board	P35202	99	3	4	99	1	The secretary of the party Committee, the chairman of the trade union, the secretary of the discipline inspection commission (CIC).	4	0	0
600992	2015-12-31	2015-12-32		Guizhou Province	520000	Guizhou Province	520000	man	57		4		senior engineer	N	0	0		0		1	1	0	0	0	Director	P35102	Director	P35102	5	3	4	99	1	Director	2	1	0
600992	2016-12-31	2016-12-32	People's Republic of China (PRC)					man	45					N	40000	40000	0	0		1	3	1	0	0	Independent Director	P35106	Independent director	P35106	5,8	3	4	99	0			0	0
600992	2016-12-31	2016-12-32	People's Republic of China (PRC)					man	58					N	0	0	0	0		0		0	0	1	supervisor	P35204	Supervisor	P35204	5	3	4	99	1	office administrator	4	0	0
600992	2016-12-31	2016-12-32						man	52		3			Y	43000		0	0		0		0	0	0	Deputy general manager	P35308			5,6	3	4	99	1	Deputy general manager	4	0	0
600992	2016-12-31	2016-12-32	People's Republic of China (PRC)					woman	46					N	40000	40000	0	0		1	3	1	0	0	Independent Director	P35106	Independent director	P35106	9	3	4	99	0			0	0
600992	2016-12-31	2016-12-32						man	51		4		engineer	Y	61800		0	0		0		0	0	0	Deputy general manager	P35308			5	3	4	99	1	General manager	1	0	0
600992	2016-12-31	2016-12-32	People's Republic of China (PRC)					man	60				professor	N	13000	13000	0	0		0		0	0	0	Independent Director	P35106			5	3	1	99	0			0	0
600992	2016-12-31	2016-12-32	People's Republic of China (PRC)					man	50		3		engineer	Y	162000		0	1	4	0		0	0	0	Deputy general manager	P35308	Deputy general manager	P35308	5	3	4	99	0			0	0
600992	2016-12-31	2016-12-32						man	61					N	27000	27000	0	0		1	3	1	0	0	Independent Director	P35106	Independent director	P35106	99	3	4	99	0			0	0
600992	2016-12-31	2016-12-32	People's Republic of China (PRC)					man	50					Y	90000		0	1	4	0		0	0	0	Deputy general manager	P35308	Deputy general manager	P35308	5	3	4	99	0			0	0
600992	2016-12-31	2016-12-32						man	47					Y	162000		0	1	4	0		0	0	0	Deputy general manager	P35308	Deputy general manager	P35308	5	3	4	99	0			0	0
600992	2016-12-31	2016-12-32						man	48					Y	122600		0	1	4	0		0	0	1	Minister of human resources, supervisor of Staff Director	P35314,P35205	Supervisor, Minister of Human Resources	P35205,P35314	4	3	4	99	0			0	0
600992	2016-12-31	2016-12-32	People's Republic of China (PRC)					man	52					N	0	0	0	0		1	3	0	0	0	Director	P35105	Director	P35105	5	3	4	99	1	Deputy general manager	4	0	0
600992	2016-12-31	2016-12-32						man	46					Y	122600		0	1	4	0		0	0	1	Audit minister, supervisor of Staff Director	P35314,P35205	Supervisor, minister of audit	P35205,P35314	8	3	4	99	0			0	0
600992	2016-12-31	2016-12-32	People's Republic of China (PRC)					man	58					N	0	0	0	0		1	3	0	0	0	Director	P35105	Director	P35105	5	3	4	99	1	Deputy general manager	4	0	0
600992	2016-12-31	2016-12-32	People's Republic of China (PRC)					man	54					N	0	0	0	0		1	3	0	0	0	Director	P35105	Director	P35105	5	3	4	99	1	Deputy general manager	4	0	0
600992	2016-12-31	2016-12-32						man	59		4		accountant	N	0	0	0	0		1	3	0	0	0	Director	P35105	Director	P35105	5	3	4	99	1	Deputy Director, General manager	1	1	0
600992	2016-12-31	2016-12-32						man	53		3		engineer	Y	285200		0	1	1	1	3	0	0	0	Director, General manager	P35105,P35303	Director, General manager	P35105,P35303	5	3	4	99	1	Director	4	1	0
600992	2016-12-31	2016-12-32		Guizhou Province	520000	Guizhou Province	520000	man	58		4		senior engineer	N	0	0	0	0		1	1	0	0	0	Director	P35102	Director	P35102	5	3	4	99	1	Director	2	1	0
600992	2016-12-31	2016-12-32	People's Republic of China (PRC)					man	47					N	0	0	0	0		0		0	0	1	Chairman and supervisor of the board of supervisors	P35202,P35204	Chairman of the Supervisory Board,Supervisor	P35202,P35204	99	3	4	99	1	The secretary of the party Committee, the chairman of the trade union, the secretary of the discipline inspection commission (CIC).	4	0	0
600992	2016-12-31	2016-12-32	People's Republic of China (PRC)					man	47					N	0	0	0	0		0		0	0	1	supervisor	P35204	Supervisor	P35204	99	3	4	99	1	Minister of supervision	4	0	0
600992	2016-12-31	2016-12-32						woman	51		3		accountant	Y	268900		0	1	2	0		0	0	0	Secretary of the director, financial controller.	P35313,P35310	Chief financial officer, secretary of the director.	P35310,P35313	5,8	3	4	99	0			0	0
600992	2016-12-31	2016-12-32						man	53		4			Y	268600		0	1	4	0		0	0	0	Deputy general manager	P35308	Deputy general manager	P35308	5	3	4	99	0			0	0
600992	2017-12-31	2017-12-32	People's Republic of China (PRC)					man	60					N	0	0		0		1	3	0	0	0	Director	P35105	Director	P35105	5	3	4	99	1	Deputy general manager	4	0	0
600992	2017-12-31	2017-12-32	People's Republic of China (PRC)					man	59					N	0	0		0		0		0	0	1	supervisor	P35204	Supervisor	P35204	5	3	4	99	1	office administrator	4	0	0
600992	2017-12-31	2017-12-32						man	55		4			Y	335500			1	4	0		0	0	0	Deputy general manager	P35308	Deputy general manager	P35308	5	3	4	99	0			0	0
600992	2017-12-31	2017-12-32	People's Republic of China (PRC)					man	53					N	0	0		0		1	3	0	0	0	Director	P35105	Director	P35105	5	3	4	99	1	Deputy general manager	4	0	0
600992	2017-12-31	2017-12-32		Guizhou Province	520000	Guizhou Province	520000	man	59		4		senior engineer	N	0	0		0		1	1	0	0	0	Director	P35102	Director	P35102	5	3	4	99	1	Director	2	1	0
600992	2017-12-31	2017-12-32						man	50					Y	137500			1	4	0		0	0	1	Minister of human resources, supervisor of Staff Director	P35314,P35205	Supervisor, Minister of Human Resources	P35205,P35314	4	3	4	99	0			0	0
600992	2017-12-31	2017-12-32						man	62					N	40000	40000		0		1	3	1	0	0	Independent Director	P35106	Independent director	P35106	99	3	4	99	0			0	0
600992	2017-12-31	2017-12-32						man	60		4		accountant	N	0	0		0		1	3	0	0	0	Director	P35105	Director	P35105	5	3	4	99	1	Deputy Director, General manager	1	1	0
600992	2017-12-31	2017-12-32						man	54		3		engineer	Y	419700			0		1	3	0	0	0	Director, General manager (agent)	P35105,P35304	Director	P35105	5	3	4	99	1	Director	4	1	0
600992	2017-12-31	2017-12-32						man	49					Y	336000			1	4	0		0	0	0	Deputy general manager	P35308	Deputy general manager	P35308	5	3	4	99	0			0	0
600992	2017-12-31	2017-12-32	People's Republic of China (PRC)					woman	47					N	40000	40000		0		1	3	1	0	0	Independent Director	P35106	Independent director	P35106	9	3	4	99	0			0	0
600992	2017-12-31	2017-12-32	People's Republic of China (PRC)					man	52		3		engineer	Y	335800			1	4	0		0	0	0	Deputy general manager	P35308	Deputy general manager	P35308	5	3	4	99	0			0	0
600992	2017-12-31	2017-12-32	People's Republic of China (PRC)					man	51					Y	335500			1	4	0		0	0	0	Deputy general manager	P35308	Deputy general manager	P35308	5	3	4	99	0			0	0
600992	2017-12-31	2017-12-32	People's Republic of China (PRC)					man	47					N	40000	40000		0		1	3	1	0	0	Independent Director	P35106	Independent director	P35106	5,8	3	4	99	0			0	0
600992	2017-12-31	2017-12-32	People's Republic of China (PRC)					man	55					N	0	0		0		1	3	0	0	0	Director	P35105	Director	P35105	5	3	4	99	1	Deputy general manager	4	0	0
600992	2017-12-31	2017-12-32	People's Republic of China (PRC)					man	50					N	0	0		0		0		0	0	1	Chairman of the Supervisory Board	P35202	Chairman of the Supervisory Board	P35202	99	3	4	99	1	The secretary of the party Committee, the chairman of the trade union, the secretary of the discipline inspection commission (CIC).	4	0	0
600992	2017-12-31	2017-12-32						man	49					Y	137500			1	4	0		0	0	1	Audit minister, supervisor of Staff Director	P35314,P35205	Supervisor, minister of audit	P35205,P35314	8	3	4	99	0			0	0
600992	2017-12-31	2017-12-32	People's Republic of China (PRC)					man	49					N	0	0		0		0		0	0	1	supervisor	P35204	Supervisor	P35204	99	3	4	99	1	Minister of supervision	4	0	0
600992	2017-12-31	2017-12-32						woman	52		3		accountant	Y	335900			1	2	0		0	0	0	Secretary of the director, financial controller.	P35313,P35310	Chief financial officer, secretary of the director.	P35310,P35313	5,8	3	4	99	0			0	0
600992	2018-12-31	2018-12-32	People's Republic of China (PRC)					man	56					N	0	0		0		1	3	0	0	0	Director	P35105	Director	P35105	5	3	4	99	1	Deputy general manager	4	0	0
600992	2018-12-31	2018-12-32						man	51					Y	214700			1	4	0		0	0	0	Deputy general manager	P35308	Deputy general manager	P35308	5	3	4	99	0			0	0
600992	2018-12-31	2018-12-32		Guizhou Province	520000	Guizhou Province	520000	man	60		4		senior engineer	N	0	0		0		1	1	0	0	0	Director	P35102	Director	P35102	5	3	4	99	1	Director	2	1	0
600992	2018-12-31	2018-12-32	People's Republic of China (PRC)					man	55					N	0	0		0		0		0	0	1	supervisor	P35204	Supervisor	P35204	99	3	4	99	1	Minister of supervision	4	0	0
600992	2018-12-31	2018-12-32						man	61		4		accountant	N	0	0		0		0		0	0	0	Director	P35105			5	3	4	99	0			0	0
600992	2018-12-31	2018-12-32						man	51					Y	57890			1	4	0		0	0	1	Minister of human resources, supervisor of Staff Director	P35314,P35205	Supervisor, Minister of Human Resources	P35205,P35314	4	3	4	99	0			0	0
600992	2018-12-31	2018-12-32	People's Republic of China (PRC)					man	53		3		engineer	Y	385900			1	4	0		0	0	0	Deputy general manager	P35308	Deputy general manager	P35308	5	3	4	99	0			0	0
600992	2018-12-31	2018-12-32	People's Republic of China (PRC)					man	61					N	0	0		0		0		0	0	0	Director	P35105			5	3	4	99	0			0	0
600992	2018-12-31	2018-12-32						man	50					Y	257330			0		1	3	0	0	0	Director	P35105	Director	P35105	5	3	4	99	1	Deputy general manager	4	0	0
600992	2018-12-31	2018-12-32	People's Republic of China (PRC)					man	60					N	0	0		0		0		0	0	0	supervisor	P35204			5	3	4	99	0			0	0
600992	2018-12-31	2018-12-32	People's Republic of China (PRC)					man	48					N	40000	40000		0		1	3	1	0	0	Independent Director	P35106	Independent director	P35106	5,8	3	4	99	0			0	0
600992	2018-12-31	2018-12-32						man	50					Y	57890			1	4	0		0	0	1	Audit minister, supervisor of Staff Director	P35314,P35205	Supervisor, minister of audit	P35205,P35314	8	3	4	99	0			0	0
600992	2018-12-31	2018-12-32						man	56		4			Y	385600			1	4	0		0	0	0	Deputy general manager	P35308	Deputy general manager	P35308	5	3	4	99	0			0	0
600992	2018-12-31	2018-12-32						man	44					Y	213870			1	4	0		0	0	0	Deputy general manager	P35308	Deputy general manager	P35308	5	3	4	99	0			0	0
600992	2018-12-31	2018-12-32	People's Republic of China (PRC)					man	52					Y	257800			0		0		0	0	0	Deputy general manager	P35308			5	3	4	99	0			0	0
600992	2018-12-31	2018-12-32						man	55		3		engineer	Y	121250			0		1	3	0	0	0	Director	P35105	Director	P35105	5	3	4	99	1	Deputy Director, General manager	1	1	0
600992	2018-12-31	2018-12-32	People's Republic of China (PRC)					man	50					N	0	0		0		0		0	0	0	supervisor	P35204			5	3	4	99	0			0	0
600992	2018-12-31	2018-12-32	People's Republic of China (PRC)					man	47					N	0	0		0		1	3	0	0	0	Director	P35105	Director	P35105	5	3	4	99	1	Deputy general manager	4	0	0
600992	2018-12-31	2018-12-32	People's Republic of China (PRC)					man	51					N	0	0		0		0		0	0	1	Chairman of the Supervisory Board	P35202	Chairman of the Supervisory Board	P35202	99	3	4	99	1	The secretary of the party Committee, the chairman of the trade union, the secretary of the discipline inspection commission (CIC).	4	0	0
600992	2018-12-31	2018-12-32						woman	53		3		accountant	Y	387000			1	2	0		0	0	0	Secretary of the director, financial controller.	P35313,P35310	Chief financial officer, secretary of the director.	P35310,P35313	5,8	3	4	99	0			0	0
600992	2018-12-31	2018-12-32	People's Republic of China (PRC)					woman	48					N	40000	40000		0		1	3	1	0	0	Independent Director	P35106	Independent director	P35106	9	3	4	99	0			0	0
600992	2018-12-31	2018-12-32	People's Republic of China (PRC)					man	54					Y	161670			1	1	1	3	0	0	0	Director, General manager	P35105,P35303	Director, General manager	P35105,P35303	5	3	4	99	1	Director	4	1	0
600992	2018-12-31	2018-12-32						man	63					N	40000	40000		0		1	3	1	0	0	Independent Director	P35106	Independent director	P35106	99	3	4	99	0			0	0
600992	2018-12-31	2018-12-32	People's Republic of China (PRC)					man	43					N	0	0		0		0		0	0	1	supervisor	P35204	Supervisor	P35204	5	3	4	99	1	office administrator	4	0	0
600992	2019-12-31	2019-12-32	People's Republic of China (PRC)					man	54		3		engineer	Y	425100			1	4	0		0	0	0	Deputy general manager	P35308	Deputy general manager	P35308	5	3	4	99	0			0	0
600992	2019-12-31	2019-12-32						woman	54		3		accountant	Y	425700			1	2	0		0	0	0	Secretary of the director, financial controller.	P35313,P35310	Chief financial officer, secretary of the director.	P35310,P35313	5,8	3	4	99	0			0	0
600992	2019-12-31	2019-12-32						man	57		4			Y	425100			1	4	0		0	0	0	Deputy general manager	P35308	Deputy general manager	P35308	5	3	4	99	0			0	0
600992	2019-12-31	2019-12-32	People's Republic of China (PRC)					man	65					N	40000	40000		0		1	3	1	0	0	Independent Director	P35106	Independent director	P35106	99	3	4	99	0			1	1	300042
600992	2019-12-31	2019-12-32						man	51					N	0	0		0		1	3	0	0	0	Director	P35105	Director	P35105	5	3	4	99	1	Member of Party Committee, Depth General Manager, Staff Director Director	4	1	0
600992	2019-12-31	2019-12-32	People's Republic of China (PRC)					woman	49					N	0	0		0		0		0	0	0	Independent Director	P35106			9	3	4	99	0			0	0
600992	2019-12-31	2019-12-32						man	51					N	0	0		0		0		0	0	0	Staff Director supervisor	P35205			8	3	4	99	0			0	0
600992	2019-12-31	2019-12-32						man	56		3		engineer	N	0	0		0		1	1	0	0	0	Director	P35102	Director	P35102	5	3	4	99	1	Party committee secretary,Director	2	1	0
600992	2019-12-31	2019-12-32	People's Republic of China (PRC)					man	52					N	0	0		0		0		0	0	0	Chairman of the Supervisory Board	P35202			7	3	4	3	0			0	0
600992	2019-12-31	2019-12-32	People's Republic of China (PRC)					man	57					N	0	0		0		1	3	0	0	0	Director	P35105	Director	P35105	5	3	4	99	1	Depth secretary of the party Committee, chairman of the trade union, Director	4	1	0
600992	2019-12-31	2019-12-32	People's Republic of China (PRC)					man	60		3		accountant	N	0	0		0		0		0	0	1	Chairman of the Supervisory Board	P35202	Chairman of the Supervisory Board	P35202	8	3	4	99	1	Chief accountant	4	0	0
600992	2019-12-31	2019-12-32						man	52					N	0	0		0		1	3	0	0	0	Director	P35105	Director	P35105	4,5	3	4	99	1	Secretary of the Director, Minister of Human Resources.	4	0	0
600992	2019-12-31	2019-12-32		Guizhou Province	520000	Guizhou Province	520000	man	61		4		senior engineer	N	0	0		0		0		0	0	0	Director	P35102			5	3	4	99	0			0	0
600992	2019-12-31	2019-12-32						man	64					N	40000	40000		0		1	3	1	0	0	Independent Director	P35106	Independent director	P35106	99	3	4	99	0			0	0
600992	2019-12-31	2019-12-32						man	43					Y	159700			0		0		0	0	1	Staff Director supervisor	P35205	Supervisor	P35205	6	3	4	99	0			0	0
600992	2019-12-31	2019-12-32						woman	42					N	40000	40000		0		1	3	1	0	0	Independent Director	P35106	Independent director	P35106	5,8	3	4	99	0			0	0
600992	2019-12-31	2019-12-32						man	52					Y	425600			1	4	0		0	0	0	Deputy general manager	P35308	Deputy general manager	P35308	5	3	4	99	0			0	0
600992	2019-12-31	2019-12-32	People's Republic of China (PRC)					man	49					N	0	0		0		0		0	0	0	Independent Director	P35106			5,8	3	4	99	0			0	0
600992	2019-12-31	2019-12-32						man	45					Y	425400			1	4	0		0	0	0	Deputy general manager	P35308	Deputy general manager	P35308	5	3	4	99	0			0	0
600992	2019-12-31	2019-12-32	People's Republic of China (PRC)					man	48					N	0	0		0		1	3	0	0	0	Director	P35105	Director	P35105	5	3	4	99	1	Member of the Party Committee, Deputy general manager	4	0	0
600992	2019-12-31	2019-12-32						man	38					Y	153400			0		0		0	0	1	Staff Director supervisor	P35205	Supervisor	P35205	2	3	4	99	0			0	0
600992	2019-12-31	2019-12-32	People's Republic of China (PRC)					man	44					N	0	0		0		0		0	0	1	supervisor	P35204	Supervisor	P35204	5	3	4	99	1	office administrator	4	0	0
600992	2019-12-31	2019-12-32	People's Republic of China (PRC)					man	55					Y	532300			1	1	1	3	0	0	0	Director, General manager	P35105,P35303	Director, General manager	P35105,P35303	5	3	4	99	1	Party Committee member, Director	4	1	0
600992	2019-12-31	2019-12-32	People's Republic of China (PRC)					man	56					N	0	0		0		0		0	0	1	supervisor	P35204	Supervisor	P35204	99	3	4	99	1	Minister of supervision	4	0	0
600992	2020-12-31	2020-12-32						woman	43					N	40000	40000		0		1	3	1	0	0	Independent Director	P35106	Independent director	P35106	5,8	3	4	99	0			0	0
600992	2020-12-31	2020-12-32						man	52					N	0	0		0		1	3	0	0	0	Director	P35105	Director	P35105	5	3	4	99	1	Member of the Party Committee, Deputy general manager,Director	4	1	0
600992	2020-12-31	2020-12-32						man	58		4			Y	461500			1	4	0		0	0	0	Deputy general manager	P35308	Deputy general manager	P35308	5	3	4	99	0			0	0
600992	2020-12-31	2020-12-32						man	53					N	0	0		0		1	3	0	0	0	Director	P35105	Director	P35105	4,5	3	4	99	1	Secretary of the Director, Minister of Human Resources.	4	0	0
600992	2020-12-31	2020-12-32						man	46					Y	461200			1	4	0		0	0	0	Deputy general manager	P35308	Deputy general manager	P35308	5	3	4	99	0			0	0
600992	2020-12-31	2020-12-32	People's Republic of China (PRC)					man	56					Y	578800			1	1	1	3	0	0	0	Director, General manager	P35105,P35303	Director, General manager	P35105,P35303	5	3	4	99	1	Party Committee member, Director	4	1	0
600992	2020-12-31	2020-12-32						man	65					N	40000	40000		0		1	3	1	0	0	Independent Director	P35106	Independent director	P35106	99	3	4	99	0			0	0
600992	2020-12-31	2020-12-32						man	53					Y	461200			1	4	0		0	0	0	Deputy general manager	P35308	Deputy general manager	P35308	5	3	4	99	0			0	0
600992	2020-12-31	2020-12-32	People's Republic of China (PRC)					man	45					N	0	0		0		0		0	0	1	supervisor	P35204	Supervisor	P35204	5	3	4	99	1	office administrator	4	0	0
600992	2020-12-31	2020-12-32	People's Republic of China (PRC)					man	49					N	0	0		0		1	3	0	0	0	Director	P35105	Director	P35105	5	3	4	99	1	Member of the Party Committee, Deputy general manager	4	0	0
600992	2020-12-31	2020-12-32	People's Republic of China (PRC)					man	55		3		engineer	Y	461500			1	4	0		0	0	0	Deputy general manager	P35308	Deputy general manager	P35308	5	3	4	99	0			0	0
600992	2020-12-31	2020-12-32						man	57		3		engineer	N	0	0		0		1	1	0	0	0	Director	P35102	Director	P35102	5	3	4	99	1	Party committee secretary,Director	2	1	0
600992	2020-12-31	2020-12-32	People's Republic of China (PRC)					man	65					N	40000	40000		0		1	3	1	0	0	Independent Director	P35106	Independent director	P35106	99	3	4	99	0			1	1	300042
600992	2020-12-31	2020-12-32	People's Republic of China (PRC)					man	61		3		accountant	N	0	0		0		0		0	0	0	Chairman of the Supervisory Board	P35202			8	3	4	99	1	Retired, Chief accountant	4	0	0
600992	2020-12-31	2020-12-32						woman	55		3		accountant	Y	462700			1	2	0		0	0	0	Chief financial officer, secretary of the director.	P35310,P35313	financial administrator	P35310	5,8	3	4	99	0			0	0
600992	2020-12-31	2020-12-32						man	39					Y	173100			0		0		0	0	1	Staff Director supervisor	P35205	Supervisor	P35205	2	3	4	99	0			0	0
600992	2020-12-31	2020-12-32						man	52					N	0	0		0		0		0	0	1	supervisor	P35204	Supervisor	P35204	8	3	4	99	1	Deputy Chief economist	4	0	0
600992	2020-12-31	2020-12-32	People's Republic of China (PRC)					man	57					N	0	0		0		0		0	0	0	supervisor	P35204			99	3	4	99	1	Minister of Supervision, Deputy Secretary of Discipline Inspection Commission	4	0	0
600992	2020-12-31	2020-12-32	People's Republic of China (PRC)					man	58					N	0	0		0		0		0	0	1	Chairman of the Supervisory Board	P35202	Chairman of the Supervisory Board	P35202	5	3	4	99	1	Depth secretary of the party Committee, chairman of the trade union, Director	4	1	0
600992	2020-12-31	2020-12-32	People's Republic of China (PRC)					man	39					Y	165900			1	4	0		0	0	0	Secretary of the directorate	P35313	Secretary of the directorate	P35313	5	3	4	99	0			0	0
600992	2020-12-31	2020-12-32	People's Republic of China (PRC)					man	49					N	0	0		0		1	3	0	0	0	Director	P35105	Director	P35105	5	3	4	99	1	Deputies secretary of the party committee, deputy Director, General manager.	1	1	0
600992	2020-12-31	2020-12-32						man	44					Y	189500			0		0		0	0	1	Staff Director supervisor	P35205	Supervisor	P35205	2,6	3	4	99	0			0	0
600992	2021-12-31	2021-12-32						man	47					Y	495000			1	1	1	3	0	0	0	Director, General manager,Deputy general manager	P35105,P35303,P35308	Director, General manager	P35105,P35303	5	3	4	99	1	Party committee	4	0	0
600992	2021-12-31	2021-12-32						man	58		3		engineer	N	0	0		0		1	1	0	0	0	Director,Director	P35102,P35105	Director,Director	P35102,P35105	5	3	4	99	1	Party committee secretary,Director	2	1	0
600992	2021-12-31	2021-12-32						man	54					Y	494600			1	2	0		0	0	0	Chief Financial Officer (Agent), Deputy general manager	P35310,P35308	Deputy general manager, Chief Financial Officer (Agent)	P35308,P35310	5,8	3	4	99	0			0	0
600992	2021-12-31	2021-12-32	People's Republic of China (PRC)					man	57					Y	621700			0		1	3	0	0	0	General manager,Director	P35303,P35105	Director	P35105	5	3	4	99	1	Member of the Party Committee, Deputy general manager	4	0	0
600992	2021-12-31	2021-12-32	People's Republic of China (PRC)					man	50					N	0	0		0		1	3	0	0	0	Director	P35105	Director	P35105	5	3	4	99	1	Depth secretary of the party Committee, chairman of the trade union.	4	0	0
600992	2021-12-31	2021-12-32	People's Republic of China (PRC)					man	55					N	0	0		0		0		0	0	1	supervisor	P35204	Supervisor	P35204	99	3	4	99	1	Minister of planning and development	4	0	0
600992	2021-12-31	2021-12-32						man	53					N	0	0		1	4	0		0	0	1	Supervisor, audit minister	P35204,P35314	Supervisor, minister of audit	P35204,P35314	8	3	4	99	1	Deputy general manager, economist	4	0	0
600992	2021-12-31	2021-12-32	People's Republic of China (PRC)					man	46					N	0	0		0		0		0	0	1	supervisor	P35204	Supervisor	P35204	5	3	4	99	1	office administrator	4	0	0
600992	2021-12-31	2021-12-32	People's Republic of China (PRC)					man	66					N	40000	40000		0		1	3	1	0	0	Independent Director	P35106	Independent director	P35106	99	3	4	99	0			1	0
600992	2021-12-31	2021-12-32	People's Republic of China (PRC)					man	40					Y	191200			1	4	0		0	0	0	Secretary of the director, securities affairs representative.	P35313,P35314	Secretary of the director, securities affairs representative.	P35313,P35314	5	3	4	99	0			0	0
600992	2021-12-31	2021-12-32						man	45					Y	189800			0		0		0	0	1	Staff Director supervisor	P35205	Supervisor	P35205	2,6	3	4	99	0			0	0
600992	2021-12-31	2021-12-32						man	66					N	40000	40000		0		1	3	1	0	0	Independent Director	P35106	Independent director	P35106	99	3	4	99	0			1	1	002025
600992	2021-12-31	2021-12-32						man	59		4			Y	497000			1	4	0		0	0	0	Deputy general manager	P35308	Deputy general manager	P35308	5	3	4	99	0			0	0
600992	2021-12-31	2021-12-32	People's Republic of China (PRC)					man	50					N	0	0		0		1	3	0	0	0	Director	P35105	Director	P35105	5	3	4	99	1	Deputies secretary of the party committee, deputy Director, General manager.	1	1	0
600992	2021-12-31	2021-12-32	People's Republic of China (PRC)					man	56		3		engineer	Y	496300			1	4	0		0	0	0	Deputy general manager	P35308	Deputy general manager	P35308	5	3	4	99	0			0	0
600992	2021-12-31	2021-12-32	People's Republic of China (PRC)					man	59					N	0	0		0		0		0	0	0	Chairman and supervisor of the board of supervisors	P35202,P35204			5	3	4	99	1	Depth Secretary of the Party Committee, chairman of the trade union, is now the leader of reserved treatment.	4	0	0
600992	2021-12-31	2021-12-32						man	53					N	0	0		0		0		0	0	0	Director	P35105			5	3	4	99	1	Member of the Party Committee, Deputy general manager	4	0	0
600992	2021-12-31	2021-12-32						woman	56		3		accountant	Y	496600			0		0		0	0	0	financial administrator	P35310			5,8	3	4	99	0			0	0
600992	2021-12-31	2021-12-32						man	54					N	0	0		1	4	1	3	0	0	0	Director, Minister of Human Resources	P35105,P35314	Director, Minister of Human Resources	P35105,P35314	4,5	3	4	99	1	Secretary of the Director, Minister of Human Resources.	4	0	0
600992	2021-12-31	2021-12-32						man	40					Y	178700			0		0		0	0	1	Staff Director supervisor	P35205	Supervisor	P35205	2	3	4	99	0			0	0
600992	2021-12-31	2021-12-32						woman	44					N	40000	40000		0		1	3	1	0	0	Independent Director	P35106	Independent director	P35106	5,8	3	4	99	0			1	0
600992	2022-12-31	2022-12-32	People's Republic of China (PRC)					man	47					N	0	0		0		0		0	0	1	supervisor	P35204	Supervisor	P35204	5	3	4	99	1	office administrator	4	0	0
600992	2022-12-31	2022-12-32						man	59				professor	N	72000	72000		0		1	3	1	0	0	Independent Director	P35106	Independent director	P35106	99	3	1	99	0			0	0
600992	2022-12-31	2022-12-32						woman	45					N	72000	72000		0		1	3	1	0	0	Independent Director	P35106	Independent director	P35106	5,8	3	4	99	0			1	0
600992	2022-12-31	2022-12-32	People's Republic of China (PRC)					woman	52				lawyer	N	72000	72000		0		1	3	1	0	0	Independent Director	P35106	Independent director	P35106	9	3	4	99	0			0	0
600992	2022-12-31	2022-12-32						man	54					N	0	0		0		0		0	0	1	Chairman of the Supervisory Board	P35202	Chairman of the Supervisory Board	P35202	8	3	4	99	1	Deputy general manager, economist, finance minister	4	0	0
600992	2022-12-31	2022-12-32	People's Republic of China (PRC)					man	41					Y	447100			1	4	0		0	0	0	Secretary of the directorate	P35313	Secretary of the directorate	P35313	5	3	4	99	0			0	0
600992	2022-12-31	2022-12-32						man	60		4			Y	512600			1	4	0		0	0	0	Deputy general manager	P35308	Deputy general manager	P35308	5	3	4	99	0			0	0
600992	2022-12-31	2022-12-32	People's Republic of China (PRC)					man	51					N	0	0		0		1	3	0	0	0	Director	P35105	Director	P35105	5	3	4	99	1	Depth secretary of the party Committee, chairman of the trade union.	4	0	0
600992	2022-12-31	2022-12-32						man	48					Y	563100			1	1	1	3	0	0	0	Director, General manager	P35105,P35303	Director, General manager	P35105,P35303	5	3	4	99	1	Party committee	4	0	0
600992	2022-12-31	2022-12-32						man	67					N	40000	40000		0		0		0	0	0	Independent Director	P35106						99	0			0	0
600992	2022-12-31	2022-12-32						man	59		3		engineer	N	0	0		0		1	1	0	0	0	Director	P35102	Director	P35102	5	3	4	99	1	Party committee secretary,Director	2	1	0
600992	2022-12-31	2022-12-32	People's Republic of China (PRC)					man	57		3		engineer	Y	507700			1	4	0		0	0	0	Deputy general manager	P35308	Deputy general manager	P35308	5	3	4	99	0			0	0
600992	2022-12-31	2022-12-32	People's Republic of China (PRC)					man	58					N	0	0		0		1	3	0	0	0	Director	P35105	Director	P35105	5	3	4	99	1	Member of the Party Committee, Deputy general manager	4	0	0
600992	2022-12-31	2022-12-32						man	55					Y	507200			1	4	0		0	0	0	Deputy general manager	P35308	Deputy general manager	P35308	5,8	3	4	99	0			0	0
600992	2022-12-31	2022-12-32	People's Republic of China (PRC)					man	56					N	0	0		0		0		0	0	1	supervisor	P35204	Supervisor	P35204	99	3	4	99	1	Minister of planning and development	4	0	0
600992	2022-12-31	2022-12-32						man	55					N	0	0		1	4	1	3	0	0	0	Minister of human resources, Director	P35314,P35105	Director, Minister of Human Resources	P35105,P35314	4,5	3	4	99	1	Secretary of the Director, Minister of Human Resources.	4	0	0
600992	2022-12-31	2022-12-32						man	46					Y	199000			0		0		0	0	1	Staff Director supervisor	P35205	Supervisor	P35205	2,6	3	4	99	0			0	0
600992	2022-12-31	2022-12-32						man	41					Y	187800			0		0		0	0	1	Staff Director supervisor	P35205	Supervisor	P35205	2	3	4	99	0			0	0
600992	2022-12-31	2022-12-32	People's Republic of China (PRC)					man	67					N	40000	40000		0		0		0	0	0	Independent Director	P35106						99	0			0	0
600992	2022-12-31	2022-12-32	People's Republic of China (PRC)					man	51					N	0	0		0		1	3	0	0	0	Director	P35105	Director	P35105	5	3	4	99	1	Deputies secretary of the party committee, deputy Director, General manager.	1	1	0
600993	2004-05-17	2004-05-18	People's Republic of China (PRC)					man	39		3		engineer	Y	50000		0	1	4	0		0	0	0	Deputy director of product development center	P35314	Deputy director of product development center	P35314					0			0	0
600993	2004-05-17	2004-05-18						man	40		5			Y	80000		0	1	4	0		0	0	0	Director of product development center	P35314	Director of product development center	P35314					0			0	0
600993	2004-05-17	2004-05-18						woman	71				professor	N	0		0	1	4	0		0	0	0	Core technical personnel	P35314	Core technical staff	P35314					0			0	0
600993	2004-05-17	2004-05-18						woman	50		2		Senior Chinese pharmacist	Y	48000		0	1	4	0		0	0	0	Core technical personnel	P35314	Core technical staff	P35314					0			0	0
600993	2004-05-17	2004-05-18	People's Republic of China (PRC)					woman	35		3		engineer	Y	50000		0	1	4	0		0	0	0	Production management center Assistant to the General Manager	P35314	Production management center Assistant to the General Manager	P35314					0			0	0
600993	2004-05-17	2004-05-18	People's Republic of China (PRC)					woman	30		4			Y	50000		0	1	4	0		0	0	0	Deputy director of quality assurance department	P35314	Deputy director of quality assurance department	P35314					0			0	0
600993	2004-05-17	2004-05-18	People's Republic of China (PRC)					man	57		2		Senior political engineer	Y	50000		0	1	4	0		0	0	1	Supervisor, member of Party Committee, member of Discipline Inspection Commission, and Minister of Party-mass Work Department.	P35204,P35501,P35501,P35501	Supervisor, member of the Commission for Discipline Inspection, member of the Party Committee, and Minister of Party-mass Work Department.	P35204,P35501,P35501,P35501					0			0	0
600993	2004-05-17	2004-05-18						man	43		4		senior accountant	N	12000	12000	0	0		1	3	1	0	0	Independent Director	P35106	Independent director	P35106					0			0	0
600993	2004-05-17	2004-05-18						man	36		3		engineer	Y	100000		0	1	4	0		0	0	0	Deputy general manager	P35308	Deputy general manager	P35308					0			0	0
600993	2004-05-17	2004-05-18	People's Republic of China (PRC)					woman	37		3		accountant	N	0		0	0		0		0	0	1	supervisor	P35204	Supervisor	P35204					0			0	0
600993	2004-05-17	2004-05-18						man	42		3		senior engineer	Y	100000		0	1	4	0		0	0	0	Secretary of the directorate,Assistant to the General Manager	P35313,P35305	Assistant to the General Manager,Secretary of the directorate	P35305,P35313					0			0	0
600993	2004-05-17	2004-05-18						man	40		3		Senior engineer, licensed pharmacist	Y	100000		0	1	4	0		0	0	0	Quality director, Chief engineer	P35314,P35314	Chief engineer, quality director	P35314,P35314					0			0	0
600993	2004-05-17	2004-05-18						man	63				senior engineer	N	6000	6000	0	0		1	3	1	0	0	Independent Director	P35106	Independent director	P35106					0			0	0
600993	2004-05-17	2004-05-18						man	45				accountant	N	0		0	1	2	1	3	0	0	0	Director,Deputy general manager, chief financial officer	P35105,P35308,P35309	Director,Deputy general manager,Chief financial officer	P35105,P35308,P35309					0			0	0
600993	2004-05-17	2004-05-18	People's Republic of China (PRC)					man	46		3		senior economist	Y	100000		0	1	4	0		0	0	1	Chairman of the board of supervisors, the depth secretary of the party committee.	P35202,P35501	Chairman of the Supervisory Board,Deputy Secretary of the Party Committee	P35202,P35501					0			0	0
600993	2004-05-17	2004-05-18						man	53		4		professor	N	12000	12000	0	0		1	3	1	0	0	Independent Director	P35106	Independent director	P35106					0			0	0
600993	2004-05-17	2004-05-18						woman	46		3		Senior engineer, licensed pharmacist	Y	140000		0	1	1	1	3	0	0	0	Director, General manager	P35105,P35303	Director, General manager	P35105,P35303					0			0	0
600993	2004-05-17	2004-05-18						man	42				senior economist	N	0		0	0		1	1	0	0	0	Director	P35102	Director	P35102					0			0	0
600993	2004-05-17	2004-05-18	People's Republic of China (PRC)					man	40		4		lecturer	N	0		0	0		1	3	0	0	0	Director	P35105	Director	P35105					0			0	0
600993	2004-05-17	2004-05-18						woman	42		3		Economist, pharmacist in charge	Y	100000		0	1	4	0		0	0	0	Assistant to the General Manager, General manager of pharmaceutical sales branch	P35305,P35314	Assistant to the General Manager, General manager of pharmaceutical sales branch	P35305,P35314					0			0	0
600993	2004-05-17	2004-05-18	People's Republic of China (PRC)					man	50		2		economist	Y	100000		0	1	4	0		0	0	0	Marketing director	P35314	Marketing director	P35314					0			0	0
600993	2004-12-31	2004-12-32	People's Republic of China (PRC)					man	40		4		lecturer	N			0	0		1	3	0	0	0	Director	P35105	Director	P35105					1	Executive General manager,Director	4	1	0
600993	2004-12-31	2004-12-32						man	43		3		senior engineer	Y			0	1	4	0		0	0	0	Deputy general manager,Secretary of the directorate	P35308,P35313	Deputy general manager,Secretary of the directorate	P35308,P35313					0			0	0
600993	2004-12-31	2004-12-32						man	54		4		professor	N	36000	36000	0	0		1	3	1	0	0	Independent Director	P35106	Independent director	P35106					0			0	0
600993	2004-12-31	2004-12-32	People's Republic of China (PRC)					woman	37		3		accountant	N			0	0		0		0	0	1	supervisor	P35204	Supervisor	P35204					1	Finance Director	4	0	0
600993	2004-12-31	2004-12-32						man	42				senior economist	N			0	0		1	1	0	0	0	Director	P35102	Director	P35102					1	Chief operating officer, Director	4	1	1	000009
600993	2004-12-31	2004-12-32	People's Republic of China (PRC)					man	51		2		economist	Y			0	1	4	0		0	0	0	Marketing director	P35314	Marketing director	P35314					0			0	0
600993	2004-12-31	2004-12-32						man	64				senior engineer	N	36000	36000	0	0		1	3	1	0	0	Independent Director	P35106	Independent director	P35106					0			0	0
600993	2004-12-31	2004-12-32						woman	46		3		Senior engineer, licensed pharmacist	Y			0	1	1	1	3	0	0	0	Director, General manager	P35105,P35303	Director, General manager	P35105,P35303					0			0	0
600993	2004-12-31	2004-12-32						man	45				accountant	Y			0	1	2	1	3	0	0	0	Director, financial controller	P35105,P35309	Director,Chief financial officer	P35105,P35309					0			0	0
600993	2004-12-31	2004-12-32	People's Republic of China (PRC)					man	58		2		Senior political engineer	Y			0	0		0		0	0	1	supervisor	P35204	Supervisor	P35204					0			0	0
600993	2004-12-31	2004-12-32						man	41		3		Senior engineer, licensed pharmacist	Y			0	1	4	0		0	0	0	Deputy general manager	P35308	Deputy general manager	P35308					0			0	0
600993	2004-12-31	2004-12-32						woman	43		3		Economist, pharmacist in charge	Y			0	1	4	0		0	0	0	Deputy general manager	P35308	Deputy general manager	P35308					0			0	0
600993	2004-12-31	2004-12-32						man	43		4		senior accountant	N	36000	36000	0	0		1	3	1	0	0	Independent Director	P35106	Independent director	P35106					0			0	0
600993	2004-12-31	2004-12-32	People's Republic of China (PRC)					man	47		3		senior economist	Y			0	0		0		0	0	1	Chairman of the Supervisory Board	P35202	Chairman of the Supervisory Board	P35202					0			0	0
600993	2004-12-31	2004-12-32						man	37		3		engineer	Y			0	1	4	0		0	0	0	Deputy general manager	P35308	Deputy general manager	P35308					0			0	0
600993	2005-12-31	2005-12-32						man	42		3		Senior engineer, licensed pharmacist	Y	116000		0	1	4	0		0	0	0	Deputy general manager	P35308	Deputy general manager	P35308					0			2	0
600993	2005-12-31	2005-12-32						man	55		4		professor	N	24000	24000	0	0		1	3	1	0	0	Independent Director	P35106	Independent director	P35106					0			0	0
600993	2005-12-31	2005-12-32						man	44		3		senior engineer	Y	116000		0	1	4	0		0	0	0	Deputy general manager,Secretary of the directorate	P35308,P35313	Deputy general manager,Secretary of the directorate	P35308,P35313					0			0	0
600993	2005-12-31	2005-12-32	People's Republic of China (PRC)					man	52		2		economist	Y	116000		0	1	4	0		0	0	0	Marketing director	P35314	Marketing director	P35314					0			0	0
600993	2005-12-31	2005-12-32						woman	44		3		Economist, pharmacist in charge	Y	130000		0	1	4	0		0	0	0	Deputy general manager	P35308	Deputy general manager	P35308					0			0	0
600993	2005-12-31	2005-12-32						man	46				accountant	Y	140000		0	1	2	1	3	0	0	0	Director, financial controller	P35105,P35309	Director,Chief financial officer	P35105,P35309					0			1	0
600993	2005-12-31	2005-12-32						man	65				senior engineer	N	24000	24000	0	0		1	3	1	0	0	Independent Director	P35106	Independent director	P35106					0			0	0
600993	2005-12-31	2005-12-32						woman	47		3		Senior engineer, licensed pharmacist	Y	200000		0	0		1	3	0	0	0	Director	P35105	Director	P35105					0			1	0
600993	2005-12-31	2005-12-32	People's Republic of China (PRC)					man	41		4		lecturer	N	0	0	0	0		1	3	0	0	0	Director	P35105	Director	P35105					1	Executive General manager,Director	4	1	0
600993	2005-12-31	2005-12-32	People's Republic of China (PRC)					woman	38		3		accountant	N	0	0	0	0		0		0	0	1	supervisor	P35204	Supervisor	P35204					1	Finance Director	4	0	0
600993	2005-12-31	2005-12-32						man	43				senior economist	N	0	0	0	0		1	1	0	0	0	Director	P35102	Director	P35102					1	Executive Director, chief operating officer	4	1	1	000009
600993	2005-12-31	2005-12-32	People's Republic of China (PRC)					man	59		2		Senior political engineer	Y	50000		0	0		0		0	0	1	supervisor	P35204	Supervisor	P35204					0			0	0
600993	2005-12-31	2005-12-32						man	38		3		engineer	Y	140000		0	1	4	0		0	0	0	Executive Deputy general manager	P35307	Executive Deputy general manager	P35307					0			0	0
600993	2005-12-31	2005-12-32	People's Republic of China (PRC)					man	48		3		senior economist	Y	140000		0	0		0		0	0	1	Chairman of the Supervisory Board	P35202	Chairman of the Supervisory Board	P35202					0			0	0
600993	2005-12-31	2005-12-32						man	44		4		senior accountant	N	24000	24000	0	0		1	3	1	0	0	Independent Director	P35106	Independent director	P35106					0			0	0
600993	2005-12-31	2005-12-32						man	44					N	0	0	0	1	1	0		0	0	0	General manager	P35303	General manager	P35303					0			0	0
600993	2006-12-31	2006-12-32						man	45		3		senior engineer	Y	120000		0	1	4	0		0	0	0	Deputy general manager,Secretary of the directorate	P35308,P35313	Deputy general manager,Secretary of the directorate	P35308,P35313					0			1	0
600993	2006-12-31	2006-12-32	People's Republic of China (PRC)					man	53		2		economist	Y	120000		0	1	4	0		0	0	0	Marketing director	P35314	Marketing director	P35314					0			0	0
600993	2006-12-31	2006-12-32						man	43		3		Senior engineer, licensed pharmacist	Y	120000		0	1	4	0		0	0	0	Deputy general manager	P35308	Deputy general manager	P35308					0			2	0
600993	2006-12-31	2006-12-32						man	56		4		professor	N	24000	24000	0	0		1	3	1	0	0	Independent Director	P35106	Independent director	P35106					0			0	0
600993	2006-12-31	2006-12-32						woman	45		3		Economist, pharmacist in charge	Y	140000		0	1	4	0		0	0	0	Deputy general manager	P35308	Deputy general manager	P35308					0			1	0
600993	2006-12-31	2006-12-32	People's Republic of China (PRC)					man	49		3		senior economist	Y	150000		0	0		0		0	0	1	Chairman of the Supervisory Board	P35202	Chairman of the Supervisory Board	P35202					0			0	0
600993	2006-12-31	2006-12-32						man	45		4		senior accountant	N	24000	24000	0	0		1	3	1	0	0	Independent Director	P35106	Independent director	P35106					0			0	0
600993	2006-12-31	2006-12-32						man	45					Y	200000		0	1	1	1	3	0	0	0	Director, General manager	P35105,P35303	Director, General manager	P35105,P35303					0			0	0
600993	2006-12-31	2006-12-32						man	47				accountant	Y	150000		0	1	2	1	3	0	0	0	Director, financial controller	P35105,P35309	Director,Chief financial officer	P35105,P35309					0			1	0
600993	2006-12-31	2006-12-32	People's Republic of China (PRC)					man	60		2		Senior political engineer	Y	50000		0	0		0		0	0	1	supervisor	P35204	Supervisor	P35204					0			0	0
600993	2006-12-31	2006-12-32						man	66				senior engineer	N	24000	24000	0	0		1	3	1	0	0	Independent Director	P35106	Independent director	P35106					0			0	0
600993	2006-12-31	2006-12-32						woman	48		3		Senior engineer, licensed pharmacist	Y	6000		0	0		0		0	0	0	Director	P35105							0			0	0
600993	2006-12-31	2006-12-32						man	39		3		engineer	Y	150000		0	1	4	0		0	0	0	Executive Deputy general manager	P35307	Executive Deputy general manager	P35307					0			1	0
600993	2006-12-31	2006-12-32						man	44				senior economist	N	0	0	0	0		1	1	0	0	0	Director	P35102	Director	P35102					1	Executive Director, chief operating officer	4	1	1	000009
600993	2006-12-31	2006-12-32	People's Republic of China (PRC)					woman	39		3		accountant	N	0	0	0	0		0		0	0	1	supervisor	P35204	Supervisor	P35204					1	Finance Director	4	0	0
600993	2006-12-31	2006-12-32	People's Republic of China (PRC)					man	42		4		lecturer	N	0	0	0	0		1	3	0	0	0	Director	P35105	Director	P35105					1	Executive General manager,Director	4	1	0
600993	2007-12-31	2007-12-32	People's Republic of China (PRC)					woman	40		3		senior accountant	N	0	0		0		0		0	0	1	supervisor	P35204	Supervisor	P35204					1	Finance Director	4	0	0
600993	2007-12-31	2007-12-32	People's Republic of China (PRC)					man	54		5		professor	N	18000	18000		0		1	3	1	0	0	Independent Director	P35106	Independent director	P35106		2			0			0	0
600993	2007-12-31	2007-12-32	People's Republic of China (PRC)					man	43		4		lecturer	N	0	0		0		0		0	0	0	Director	P35105							1	Director	2	1	0
600993	2007-12-31	2007-12-32						man	58		2			N	0	0		0		1	3	0	0	0	Director	P35105	Director	P35105					1	Director of supervision and audit department, director of supervision office and deputy secretary of discipline inspection commission.	4	0	0
600993	2007-12-31	2007-12-32						man	67				senior engineer	N	36000	36000		0		1	3	1	0	0	Independent Director	P35106	Independent director	P35106					0			0	0
600993	2007-12-31	2007-12-32						man	45		5		senior economist	N	0	0		0		1	1	0	0	0	Director	P35102	Director	P35102					1	Executive Director, chief operating officer	4	1	1	000009
600993	2007-12-31	2007-12-32						man	48		3			N	0	0		1	4	0		0	0	0	Deputy general manager	P35308	Deputy general manager	P35308					0			1	0
600993	2007-12-31	2007-12-32	People's Republic of China (PRC)					man	50		4		senior economist	Y	180000			0		0		0	0	1	Chairman of the Supervisory Board	P35202	Chairman of the Supervisory Board	P35202					0			0	0
600993	2007-12-31	2007-12-32						man	46		4		senior accountant	N	36000	36000		0		1	3	1	0	0	Independent Director	P35106	Independent director	P35106					0			0	0
600993	2007-12-31	2007-12-32						man	44		3		accountant	Y	90000			1	2	0		0	0	0	Deputy general manager, chief financial officer	P35308,P35309	Deputy general manager,Chief financial officer	P35308,P35309					0			0	0
600993	2007-12-31	2007-12-32						man	40		3		engineer	Y	180000			1	4	0		0	0	0	Executive Deputy general manager	P35307	Executive Deputy general manager	P35307					0			2	0
600993	2007-12-31	2007-12-32						man	46		7		senior economist	Y	240000			1	1	1	3	0	0	0	Director, General manager	P35105,P35303	Director, General manager	P35105,P35303					0			0	0
600993	2007-12-31	2007-12-32						man	46		4		senior engineer	Y	144000			1	4	0		0	0	0	Deputy general manager,Secretary of the directorate	P35308,P35313	Deputy general manager,Secretary of the directorate	P35308,P35313					0			2	0
600993	2007-12-31	2007-12-32						man	48				accountant	Y	90000			0		0		0	0	0	Director, financial controller	P35105,P35309							0			0	0
600993	2007-12-31	2007-12-32						man	32		3			Y	60000			0		0		0	0	1	Staff Director supervisor	P35205	Supervisor	P35205					0			0	0
600993	2007-12-31	2007-12-32	People's Republic of China (PRC)					man	61		2		Senior political engineer	Y	60000			0		0		0	0	0	supervisor	P35204							0			0	0
600993	2007-12-31	2007-12-32						man	44		4		senior engineer	Y	144000			1	4	0		0	0	0	Deputy general manager, quality director	P35308,P35314	Deputy general manager, quality director	P35308,P35314					0			2	0
600993	2007-12-31	2007-12-32						man	42		5			N	0	0		0		1	2	0	0	0	Deputy Director	P35104	Deputy director	P35104					1	Chief Investment Officer	4	2	0
600993	2007-12-31	2007-12-32						man	57		4		professor	N	18000	18000		0		0		0	0	0	Independent Director	P35106							0			0	0
600993	2007-12-31	2007-12-32						woman	46		4		Economist, pharmacist in charge	Y	168000			1	4	0		0	0	0	Deputy general manager	P35308	Deputy general manager	P35308					0			2	0
600993	2007-12-31	2007-12-32	People's Republic of China (PRC)					man	54		2		economist	Y	144000			1	4	0		0	0	0	Marketing director	P35314	Marketing director	P35314					0			0	0
600993	2008-12-31	2008-12-32						man	45		4		senior engineer	Y	168000			1	4	0		0	0	0	Deputy general manager, quality director	P35308,P35314	Deputy general manager, quality director	P35308,P35314	2,5	3	4	99	0			1	0
600993	2008-12-31	2008-12-32						man	41		3		engineer	Y	200000			1	4	0		0	0	0	Executive Deputy general manager	P35307	Executive Deputy general manager	P35307	5	3	4	99	0			3	0
600993	2008-12-31	2008-12-32						man	47		4		senior accountant	N	44000	44000		0		1	3	1	0	0	Independent Director	P35106	Independent director	P35106	7,8,5	3	4	99	0			1	1	000045
600993	2008-12-31	2008-12-32						man	47		4		senior engineer	Y	168000			1	4	0		0	0	0	Deputy general manager,Secretary of the directorate	P35308,P35313	Deputy general manager,Secretary of the directorate	P35308,P35313	5	3	4	99	0			2	0
600993	2008-12-31	2008-12-32						man	47		7		senior economist	Y	260000			1	1	1	3	0	0	0	Director, General manager	P35105,P35303	Director, General manager	P35105,P35303	5,6	3	4	99	0			0	0
600993	2008-12-31	2008-12-32						man	59		2			N	0	0		0		1	3	0	0	0	Director	P35105	Director	P35105	4,8,5	3	4	99	1	Director of supervision and audit department	4	0	0
600993	2008-12-31	2008-12-32						man	45		3		accountant	Y	186000			1	2	0		0	0	0	Deputy general manager, chief financial officer	P35308,P35309	Deputy general manager,Chief financial officer	P35308,P35309	5,8	3	4	99	0			0	0
600993	2008-12-31	2008-12-32						man	46		5		senior economist	N	0	0		0		1	1	0	0	0	Director	P35102	Director	P35102	5,6,8	3	4	99	1	Executive Director, chief operating officer	4	1	1	000009
600993	2008-12-31	2008-12-32	People's Republic of China (PRC)					man	55		5		professor	N	44000	44000		0		1	3	1	0	0	Independent Director	P35106	Independent director	P35106	5	2	1,3	99	0			0	0
600993	2008-12-31	2008-12-32	People's Republic of China (PRC)					woman	41		3		senior accountant	N	0	0		0		0		0	0	0	supervisor	P35204			8	3	4	99	1	Finance Director	4	0	0
600993	2008-12-31	2008-12-32						man	33		3			Y	72000			0		0		0	0	1	Staff Director supervisor	P35205	Supervisor	P35205	5,7	3	4	99	0			0	0
600993	2008-12-31	2008-12-32	People's Republic of China (PRC)					man	51		4		senior economist	Y	180000			0		0		0	0	1	Chairman of the Supervisory Board	P35202	Chairman of the Supervisory Board	P35202	5	3	4	99	0			0	0
600993	2008-12-31	2008-12-32						man	68				senior engineer	N	44000	44000		0		1	3	1	0	0	Independent Director	P35106	Independent director	P35106	2,5	3	3	99	0			0	0
600993	2008-12-31	2008-12-32						man	43		5			N	0	0		0		1	2	0	0	0	Deputy Director	P35104	Deputy director	P35104	5,7	3	4	99	1	Chief Investment Officer	4	2	0
600993	2008-12-31	2008-12-32						man	34					N	0	0		0		0		0	0	1	supervisor	P35204	Supervisor	P35204	4,6	3	4	10	1	Senior director of human resources department	4	0	0
600993	2008-12-31	2008-12-32						woman	47		4		Economist, pharmacist in charge	Y	174000			1	4	0		0	0	0	Deputy general manager	P35308	Deputy general manager	P35308	5,6	3	4	99	0			3	0
600993	2008-12-31	2008-12-32						man	49		3			Y	192000			1	4	0		0	0	0	Deputy general manager	P35308	Deputy general manager	P35308	5	3	4	99	0			1	0
600993	2009-12-31	2009-12-32						man	32					Y	78000			0		0		0	0	0	Secretary of the directorate	P35313			5	3	4	99	0			0	0
600993	2009-12-31	2009-12-32						man	50		3			Y	442000			1	4	0		0	0	0	Deputy general manager	P35308	Deputy general manager	P35308	5	3	4	99	0			1	0
600993	2009-12-31	2009-12-32						man	48		4		senior accountant	N	48000	48000		0		1	3	1	0	0	Independent Director	P35106	Independent director	P35106	7,8,5	3	4	99	0			1	1	000045
600993	2009-12-31	2009-12-32						man	60		2			N	0	0		0		1	3	0	0	0	Director	P35105	Director	P35105	4,8,5	3	4	99	1	Director of supervision and audit department	4	0	0
600993	2009-12-31	2009-12-32						man	44		5			N	0	0		0		1	2	0	0	0	Deputy Director	P35104	Deputy director	P35104	5,7	3	4	99	1	Chief Investment Officer	4	2	0
600993	2009-12-31	2009-12-32						man	46					Y	128000			1	4	0		0	0	0	Assistant to the General Manager	P35305	Assistant to the General Manager	P35305	5,6,7	3	4	5	0			0	0
600993	2009-12-31	2009-12-32						man	34		3			Y	78000			0		0		0	0	1	Staff Director supervisor	P35205	Supervisor	P35205	5,7	3	4	99	0			0	0
600993	2009-12-31	2009-12-32						man	46		3		accountant	Y	428000			1	2	0		0	0	0	Deputy general manager, chief financial officer	P35308,P35309	Deputy general manager,Chief financial officer	P35308,P35309	5,8	3	4	99	0			1	0
600993	2009-12-31	2009-12-32						man	45					Y	206000			1	4	0		0	0	0	Assistant to the General Manager	P35305	Assistant to the General Manager	P35305	5,6	3	4	99	0			0	0
600993	2009-12-31	2009-12-32						woman	48		4		Economist, pharmacist in charge	Y	402000			1	4	0		0	0	0	Deputy general manager	P35308	Deputy general manager	P35308	5,6	3	4	99	0			3	0
600993	2009-12-31	2009-12-32						man	42		3		engineer	Y	462000			1	4	0		0	0	0	Executive Deputy general manager	P35307	Executive Deputy general manager	P35307	5	3	4	99	0			3	0
600993	2009-12-31	2009-12-32						man	69				senior engineer	N	48000	48000		0		1	3	1	0	0	Independent Director	P35106	Independent director	P35106	2,5	3	3	99	0			0	0
600993	2009-12-31	2009-12-32						man	46		4		senior engineer	Y	388000			1	4	0		0	0	0	Deputy general manager, quality director	P35308,P35314	Deputy general manager, quality director	P35308,P35314	2,5	3	4	99	0			1	0
600993	2009-12-31	2009-12-32						man	48		7		senior economist	Y	600000			1	1	1	3	0	0	0	Director, General manager	P35105,P35303	Director, General manager	P35105,P35303	5,6	3	4	99	0			0	0
600993	2009-12-31	2009-12-32						man	48		4		senior engineer	Y	388000			1	4	0		0	0	0	Deputy general manager	P35308	Deputy general manager	P35308	5	3	4	99	0			3	0
600993	2009-12-31	2009-12-32	People's Republic of China (PRC)					man	52		4		senior economist	Y	396000			0		0		0	0	1	Chairman of the Supervisory Board	P35202	Chairman of the Supervisory Board	P35202	5	3	4	99	0			0	0
600993	2009-12-31	2009-12-32						man	35					N	0	0		0		0		0	0	1	supervisor	P35204	Supervisor	P35204	4,6	3	4	10	1	Senior director of human resources department	4	0	0
600993	2009-12-31	2009-12-32						man	47		5		senior economist	N	0	0		0		1	1	0	0	0	Director	P35102	Director	P35102	5,6,8	3	4	99	1	Executive Director, chief operating officer	4	1	1	000009
600993	2009-12-31	2009-12-32	People's Republic of China (PRC)					man	56		5		professor	N	48000	48000		0		1	3	1	0	0	Independent Director	P35106	Independent director	P35106	5	2	1,3	99	0			0	0
600993	2010-12-31	2010-12-32						man	48		5		senior economist	N	0	0		0		1	1	0	0	0	Director	P35102	Director	P35102	5,6,8	3	3	99	1	Executive Director, chief operating officer	4	1	1	000009
600993	2010-12-31	2010-12-32						man	44					N	0	0		0		1	3	0	0	0	Director	P35105	Director	P35105	5,6,7,8	3	4	99	1	General manager of asset management department	4	1	1	000040
600993	2010-12-31	2010-12-32	People's Republic of China (PRC)					man	57		5		professor	N	48000	48000		0		1	3	1	0	0	Independent Director	P35106	Independent director	P35106	5	2	1,3	99	0			1	1	600998
600993	2010-12-31	2010-12-32	People's Republic of China (PRC)					man	57					N	48000	48000		0		1	3	1	0	0	Independent Director	P35106	Independent director	P35106	5,7,8	3	4	1	0			3	3	000952,600133,600260
600993	2010-12-31	2010-12-32						man	49		4		senior engineer	Y	260000			1	4	0		0	0	0	Deputy general manager	P35308	Deputy general manager	P35308	5	3	4	99	0			7	0
600993	2010-12-31	2010-12-32						man	47		3		accountant	Y	240000			1	2	1	3	0	0	0	Director,Deputy general manager, chief financial officer	P35105,P35308,P35309	Director,Deputy general manager,Chief financial officer	P35105,P35308,P35309	5,8	3	4	99	0			1	0
600993	2010-12-31	2010-12-32						man	47					Y	220000			1	4	0		0	0	0	Assistant to the General Manager	P35305	Assistant to the General Manager	P35305	5,6,7	3	4	5	0			0	0
600993	2010-12-31	2010-12-32						woman	41					N	0	0		0		0		0	0	1	supervisor	P35204	Supervisor	P35204	4	3	4	99	1	Deputy manager of human resources department	4	0	0
600993	2010-12-31	2010-12-32						man	71				professor	N	48000	48000		0		1	3	1	0	0	Independent Director	P35106	Independent director	P35106	99	3	1,3	99	0			0	0
600993	2010-12-31	2010-12-32						man	33					Y	206000			1	4	0		0	0	0	Secretary of the directorate	P35313	Secretary of the directorate	P35313	5	3	4	99	0			0	0
600993	2010-12-31	2010-12-32						man	43		3		engineer	Y	280000			1	4	0		0	0	0	Executive Deputy general manager	P35307	Executive Deputy general manager	P35307	5	3	4	99	0			3	0
600993	2010-12-31	2010-12-32						man	32					Y	78000			0		0		0	0	1	Staff Director supervisor	P35205	Supervisor	P35205	4,5,6	3	4	99	0			0	0
600993	2010-12-31	2010-12-32						man	45		5			N	0	0		0		1	2	0	0	0	Deputy Director	P35104	Deputy director	P35104	5,7	3	4	99	1	Chief Investment Officer	4	2	0
600993	2010-12-31	2010-12-32						man	51		3			Y	260000			1	4	0		0	0	0	Deputy general manager	P35308	Deputy general manager	P35308	5	3	4	99	0			1	0
600993	2010-12-31	2010-12-32						man	47		4		senior engineer	Y	240000			1	4	0		0	0	0	Deputy general manager	P35308	Deputy general manager	P35308	2,5	3	4	99	0			1	0
600993	2010-12-31	2010-12-32	People's Republic of China (PRC)					man	53		4		senior economist	Y	206000			0		0		0	0	1	Chairman of the Supervisory Board	P35202	Chairman of the Supervisory Board	P35202	5	3	4	99	0			0	0
600993	2010-12-31	2010-12-32						man	46					Y	260000			1	4	0		0	0	0	Assistant to the General Manager	P35305	Assistant to the General Manager	P35305	5,6	3	4	99	0			0	0
600993	2010-12-31	2010-12-32						woman	49		4		Economist, pharmacist in charge	Y	250000			1	4	0		0	0	0	Deputy general manager	P35308	Deputy general manager	P35308	5,6	3	4	99	0			3	0
600993	2010-12-31	2010-12-32						man	49		7		senior economist	Y	420000			1	1	1	3	0	0	0	Director, General manager	P35105,P35303	Director, General manager	P35105,P35303	5,6	3	4	99	0			0	0
600993	2010-12-31	2010-12-32		Wuhan, Hubei province	420100	Wuhan, Hubei province	420100	man	40					N	0	0		0		1	3	0	0	0	Director	P35105	Director	P35105	5,7,8	3	4	99	1	Manager of investment operation department	4	0	0
600993	2011-12-31	2011-12-32						man	50		4		senior engineer	Y	280000		0	1	4	0		0	0	0	Deputy general manager	P35308	Deputy general manager	P35308	5	3	4	99	0			4	0
600993	2011-12-31	2011-12-32						man	48		3		accountant	Y	260000		0	1	2	1	3	0	0	0	Director,Deputy general manager, chief financial officer	P35105,P35308,P35309	Director,Deputy general manager,Chief financial officer	P35105,P35308,P35309	5,8	3	4	99	0			1	0
600993	2011-12-31	2011-12-32						man	48					Y	240000		0	1	4	0		0	0	0	Assistant to the General Manager	P35305	Assistant to the General Manager	P35305	5,6,7	3	4	5	0			7	0
600993	2011-12-31	2011-12-32						woman	42					N	0	0	0	0		0		0	0	1	supervisor	P35204	Supervisor	P35204	4	3	4	99	1	Deputy manager of human resources department	4	0	0
600993	2011-12-31	2011-12-32	People's Republic of China (PRC)					woman	55					N	0	0	0	0		1	3	0	0	0	Director	P35105	Director	P35105	2,5	3	4	99	1	Party Committee member, trade union chairman, Director	4	1	0
600993	2011-12-31	2011-12-32						man	34					Y	220000		0	1	4	0		0	0	0	Secretary of the directorate	P35313	Secretary of the directorate	P35313	5	3	4	99	0			0	0
600993	2011-12-31	2011-12-32						man	44		3		engineer	Y	300000		0	1	4	0		0	0	0	Executive Deputy general manager	P35307	Executive Deputy general manager	P35307	5	3	4	99	0			4	0
600993	2011-12-31	2011-12-32						man	45					N	0	0	0	0		1	3	0	0	0	Director	P35105	Director	P35105	5,6,7,8	3	4	99	1	General manager of asset management department	4	1	1	000040
600993	2011-12-31	2011-12-32						man	46		5			N	0	0	0	0		1	2	0	0	0	Deputy Director	P35104	Deputy director	P35104	5,7	3	4	99	1	Chief Investment Officer	4	2	0
600993	2011-12-31	2011-12-32						man	52		3			Y	280000		0	1	4	0		0	0	0	Deputy general manager	P35308	Deputy general manager	P35308	5	3	4	99	0			1	0
600993	2011-12-31	2011-12-32						man	72				professor	N	48000	48000	0	0		1	3	1	0	0	Independent Director	P35106	Independent director	P35106	99	3	1,3	99	0			0	0
600993	2011-12-31	2011-12-32						man	49		5		senior economist	N	0	0	0	0		1	1	0	0	0	Director	P35102	Director	P35102	5,6,8	3	3	99	1	Executive Director, chief operating officer	4	1	1	000009
600993	2011-12-31	2011-12-32	People's Republic of China (PRC)					man	58		5		professor	N	48000	48000	0	0		1	3	1	0	0	Independent Director	P35106	Independent director	P35106	5	2	1,3	99	0			1	1	600998
600993	2011-12-31	2011-12-32	People's Republic of China (PRC)					man	58					N	48000	48000	0	0		1	3	1	0	0	Independent Director	P35106	Independent director	P35106	5,7,8	3	4	1	0			3	3	000952,600133,600260
600993	2011-12-31	2011-12-32						woman	50		4		Economist, pharmacist in charge	Y	260000		0	1	4	0		0	0	0	Deputy general manager	P35308	Deputy general manager	P35308	5,6	3	4	99	0			3	0
600993	2011-12-31	2011-12-32						man	50		7		senior economist	Y	450000		0	1	1	1	3	0	0	0	Director, General manager	P35105,P35303	Director, General manager	P35105,P35303	5,6	3	4	99	0			0	0
600993	2011-12-31	2011-12-32						man	33					Y	86000		0	0		0		0	0	1	Staff Director supervisor	P35205	Supervisor	P35205	4,5,6	3	4	99	0			0	0
600993	2011-12-31	2011-12-32						man	48		4		senior engineer	Y	250000		0	1	4	0		0	0	0	Deputy general manager	P35308	Deputy general manager	P35308	2,5	3	4	99	0			1	0
600993	2011-12-31	2011-12-32	People's Republic of China (PRC)					man	54		4		senior economist	Y	216000		0	0		0		0	0	1	Chairman of the Supervisory Board	P35202	Chairman of the Supervisory Board	P35202	5	3	4	99	0			0	0
600993	2011-12-31	2011-12-32						man	47					Y	280000		0	1	4	0		0	0	0	Assistant to the General Manager	P35305	Assistant to the General Manager	P35305	5,6	3	4	99	0			1	0
600993	2012-12-31	2012-12-32						man	49		4		senior engineer	Y	300000		0	1	4	0		0	0	0	Deputy general manager	P35308	Deputy general manager	P35308	2,5	3	4	99	0			1	0
600993	2012-12-31	2012-12-32	People's Republic of China (PRC)					man	55		4		senior economist	Y	255000		0	0		0		0	0	1	Chairman of the Supervisory Board	P35202	Chairman of the Supervisory Board	P35202	5	3	4	99	0			0	0
600993	2012-12-31	2012-12-32						man	48					Y	340000		0	1	4	0		0	0	0	Assistant to the General Manager	P35305	Assistant to the General Manager	P35305	5,6	3	4	99	0			1	0
600993	2012-12-31	2012-12-32						man	41					Y	8000		0	0		0		0	0	1	supervisor	P35204	Supervisor	P35204	6,8	3	4	99	1	Head of assets and finance department	4	0	0
600993	2012-12-31	2012-12-32						woman	51		4		Economist, pharmacist in charge	Y	320000		0	1	4	0		0	0	0	Deputy general manager	P35308	Deputy general manager	P35308	5,6	3	4	99	0			3	0
600993	2012-12-31	2012-12-32						man	51		7		senior economist	Y	540000		0	1	1	1	3	0	0	0	Director, General manager	P35105,P35303	Director, General manager	P35105,P35303	5,6	3	4	99	0			0	0
600993	2012-12-31	2012-12-32						man	35					Y	103000		0	0		0		0	0	1	Staff Director supervisor	P35205	Supervisor	P35205	4,5,6	3	4	99	0			0	0
600993	2012-12-31	2012-12-32						man	35					Y	260000		0	1	4	0		0	0	0	Secretary of the directorate	P35313	Secretary of the directorate	P35313	5	3	4	99	0			0	0
600993	2012-12-31	2012-12-32						man	45		3		engineer	Y	362000		0	1	4	0		0	0	0	Executive Deputy general manager	P35307	Executive Deputy general manager	P35307	5	3	4	99	0			4	0
600993	2012-12-31	2012-12-32						man	50					Y	16000		0	0		1	3	0	0	0	Director	P35105	Director	P35105	5,6,7	3	4	99	1	Deputy manager of operation department	4	0	0
600993	2012-12-31	2012-12-32						man	51		4		senior engineer	Y	356000		0	1	4	0		0	0	0	Deputy general manager	P35308	Deputy general manager	P35308	5	3	4	99	0			1	0
600993	2012-12-31	2012-12-32						man	49		3		accountant	Y	312000		0	1	2	1	3	0	0	0	Director,Deputy general manager, chief financial officer	P35105,P35308,P35309	Director,Deputy general manager,Chief financial officer	P35105,P35308,P35309	5,8	3	4	99	0			1	0
600993	2012-12-31	2012-12-32						man	49					Y	320000		0	1	4	0		0	0	0	Assistant to the General Manager	P35305	Assistant to the General Manager	P35305	5,6,7	3	4	5	0			10	0
600993	2012-12-31	2012-12-32	People's Republic of China (PRC)					woman	56					Y	8000		0	0		0		0	0	0	Director	P35105			2,5	3	4	99	1	Party Committee member, trade union chairman, Director	4	1	0
600993	2012-12-31	2012-12-32						woman	43					Y	4000		0	0		0		0	0	0	supervisor	P35204			4	3	4	99	1	Deputy manager of human resources department	4	0	0
600993	2012-12-31	2012-12-32						man	73				professor	N	48000	48000	0	0		1	3	1	0	0	Independent Director	P35106	Independent director	P35106	99	3	1,3	99	0			0	0
600993	2012-12-31	2012-12-32						man	47		5			Y	24000		0	0		1	2	0	0	0	Deputy Director	P35104	Deputy director	P35104	5,7	3	4	99	1	Chief Investment Officer	4	0	0
600993	2012-12-31	2012-12-32						man	54		3			Y	362000		0	0		0		0	0	0	Deputy general manager	P35308			5,7	3	4	99	1	Executive general manager of investment department	4	1	0
600993	2012-12-31	2012-12-32	People's Republic of China (PRC)					man	59					N	48000	48000	0	0		1	3	1	0	0	Independent Director	P35106	Independent director	P35106	5,7,8	3	4	1	0			3	3	000952,600133,600260
600993	2012-12-31	2012-12-32	People's Republic of China (PRC)					man	59		5		professor	N	48000	48000	0	0		1	3	1	0	0	Independent Director	P35106	Independent director	P35106	5	2	1,3	99	0			1	1	600998
600993	2012-12-31	2012-12-32						man	50		5		senior economist	Y	24000		0	0		1	1	0	0	0	Director	P35102	Director	P35102	5,6,8	3	3	99	1	Executive Director, chief operating officer	4	1	1	000009
600993	2012-12-31	2012-12-32						man	46					Y	24000		0	0		1	3	0	0	0	Director	P35105	Director	P35105	5,6,7,8	3	4	99	1	General manager of asset management department	4	0	0
600993	2013-12-31	2013-12-32						man	47					Y	48000		0	0		1	3	0	0	0	Director	P35105	Director	P35105	5,6,7,8	3	4	99	1	Assistant to the President, Secretary of Director Bureau, General manager of Asset Management Department	4	0	0
600993	2013-12-31	2013-12-32	People's Republic of China (PRC)					man	60		5		professor	N	20000	20000	0	0		0		0	0	0	Independent Director	P35106			5	2	1,3	99	0			1	1	600998
600993	2013-12-31	2013-12-32						man	51		5		senior economist	Y	48000		0	0		1	1	0	0	0	Director	P35102	Director	P35102	5,6,8	3	3	99	1	Executive president, executive Director	4	1	1	000009
600993	2013-12-31	2013-12-32	People's Republic of China (PRC)					man	60					N	69300	69300	0	0		1	3	1	0	0	Independent Director	P35106	Independent director	P35106	5,7,8	3	4	1	0			3	3	000952,600133,600260
600993	2013-12-31	2013-12-32						man	52		4		senior engineer	Y	408000		0	1	4	0		0	0	0	Deputy general manager	P35308	Deputy general manager	P35308	5	3	4	99	0			2	0
600993	2013-12-31	2013-12-32						man	50		3		accountant	Y	153000		0	0		0		0	0	0	Director,Deputy general manager, chief financial officer	P35105,P35308,P35309			5,8	3	4	99	1	Deputy minister of planning and finance	4	0	0
600993	2013-12-31	2013-12-32						man	49					Y	398000		0	1	4	0		0	0	0	Deputy general manager	P35308	Deputy general manager	P35308	5,6	3	4	99	0			1	0
600993	2013-12-31	2013-12-32						man	42					Y	30700		0	0		0		0	0	1	supervisor	P35204	Supervisor	P35204	6,8	3	4	99	1	Head of assets and finance department	4	0	0
600993	2013-12-31	2013-12-32						woman	38				associate professor	N	53300	53300	0	0		1	3	1	0	0	Independent Director	P35106	Independent director	P35106	5,9	3	1,3	99	0			0	0
600993	2013-12-31	2013-12-32						man	50					Y	352000		0	1	4	0		0	0	0	Assistant to the General Manager	P35305	Assistant to the General Manager	P35305	5,6,7	3	4	5	0			10	0
600993	2013-12-31	2013-12-32						man	74				professor	N	69300	69300	0	0		1	3	1	0	0	Independent Director	P35106	Independent director	P35106	99	3	1,3	99	0			0	0
600993	2013-12-31	2013-12-32	People's Republic of China (PRC)					man	43					Y	40000		0	0		1	3	0	0	0	Dependent Director	P35105	Non-Independent director	P35105	5	3	4	99	1	Director	2	1	0
600993	2013-12-31	2013-12-32						man	36					Y	324000		0	1	4	0		0	0	0	Deputy general manager,Secretary of the directorate	P35308,P35313	Deputy general manager,Secretary of the directorate	P35308,P35313	5	3	4	99	0			0	0
600993	2013-12-31	2013-12-32						man	46		3		engineer	Y	386000		0	1	4	0		0	0	0	Deputy general manager	P35308	Deputy general manager	P35308	5	3	4	99	0			0	0
600993	2013-12-31	2013-12-32	People's Republic of China (PRC)					woman	52					Y	26700		0	0		0		0	0	1	Chairman of the Supervisory Board	P35202	Chairman of the Supervisory Board	P35202	5,6	3	4	99	1	Chief operating officer	4	0	0
600993	2013-12-31	2013-12-32		Wuhan, Hubei province	420100	Wuhan, Hubei province	420100	woman	49					Y	200000		0	1	2	0		0	0	0	Finance Director	P35309	Chief financial officer	P35309	8	3	4	99	0			0	0
600993	2013-12-31	2013-12-32						man	48		5			Y	10000		0	0		0		0	0	0	Deputy Director	P35104			5,6,7	3	4	99	1	chief operating officer (COO)	4	0	0
600993	2013-12-31	2013-12-32						man	55		3			Y	40000		0	1	4	1	3	0	0	0	Dependent Director,Deputy general manager	P35105,P35308	Non-independent director, dependency general manager	P35105,P35308	5,7	3	4	99	0			1	0
600993	2013-12-31	2013-12-32						man	39					Y	248000		0	1	4	0		0	0	0	Assistant to the General Manager	P35305	Assistant to the General Manager	P35305	4,5,6	3	4	99	0			1	0
600993	2013-12-31	2013-12-32						man	50		4		senior engineer	Y	324000		0	1	4	0		0	0	0	Chief engineer	P35314	Chief engineer	P35314	1,2,5	3	4	99	0			0	0
600993	2013-12-31	2013-12-32	People's Republic of China (PRC)					man	56		4		senior economist	Y	255000		0	0		0		0	0	1	Staff Director supervisor	P35205	Supervisor	P35205	5	3	4	99	0			0	0
600993	2013-12-31	2013-12-32						man	36					Y	48000		0	0		0		0	0	0	Staff Director supervisor	P35205			4,5,6	3	4	99	0			0	0
600993	2013-12-31	2013-12-32						woman	52		4		Economist, pharmacist in charge	Y	56000		0	0		0		0	0	0	Deputy general manager	P35308			5,6	3	4	99	0			0	0
600993	2013-12-31	2013-12-32						man	52		7		senior economist	Y	650000		0	1	1	1	2	0	0	0	Deputy Director, General manager	P35104,P35303	Deputy Director, General manager	P35104,P35303	5,6	3	4	99	0			0	0
600993	2013-12-31	2013-12-32						man	51					Y	48000		0	0		1	3	0	0	0	Director	P35105	Director	P35105	5,6,7	3	4	99	1	Deputy manager of operation department	4	0	0
600993	2014-12-31	2014-12-32						man	37					Y	474000		0	1	4	0		0	0	0	Deputy general manager,Secretary of the directorate	P35308,P35313	Deputy general manager,Secretary of the directorate	P35308,P35313	5	3	4	99	0			0	0
600993	2014-12-31	2014-12-32						man	43					Y	40000		0	0		0		0	0	1	supervisor	P35204	Supervisor	P35204	6,8	3	4	99	1	Head of assets and finance department	4	0	0
600993	2014-12-31	2014-12-32						man	51		4		senior engineer	Y	416000		0	1	4	0		0	0	0	Chief engineer	P35314	Chief engineer	P35314	1,2,5	3	4	99	0			0	0
600993	2014-12-31	2014-12-32						man	75				professor	N	80000	80000	0	0		1	3	1	0	0	Independent Director	P35106	Independent director	P35106	99	3	1,3	99	0			0	0
600993	2014-12-31	2014-12-32						man	52					Y	60000		0	0		1	3	0	0	0	Director	P35105	Director	P35105	5,6,7	3	4	99	0			1	0
600993	2014-12-31	2014-12-32						man	53		4		senior engineer	Y	549000		0	1	4	0		0	0	0	Deputy general manager	P35308	Deputy general manager	P35308	5	3	4	99	0			2	0
600993	2014-12-31	2014-12-32	People's Republic of China (PRC)					woman	53				edit	Y	40000		0	0		0		0	0	1	Chairman of the Supervisory Board	P35202	Chairman of the Supervisory Board	P35202	5,6	3	4	99	1	Chief operating officer	4	0	0
600993	2014-12-31	2014-12-32						man	51					Y	453000		0	1	4	0		0	0	0	Assistant to the General Manager	P35305	Assistant to the General Manager	P35305	5,6,7	3	4	5	0			10	0
600993	2014-12-31	2014-12-32						man	50					Y	493000		0	1	4	0		0	0	0	Deputy general manager	P35308	Deputy general manager	P35308	5,6	3	4	99	0			1	0
600993	2014-12-31	2014-12-32						man	48					Y	60000		0	0		1	3	0	0	0	Director	P35105	Director	P35105	5,6,7,8	3	4	99	1	Assistant to the President, Secretary of Director Bureau, General manager of Asset Management Department	4	0	0
600993	2014-12-31	2014-12-32	People's Republic of China (PRC)					man	61					N	60000	60000	0	0		1	3	1	0	0	Independent Director	P35106	Independent director	P35106	5,7,8	3	4	1	0			0	0
600993	2014-12-31	2014-12-32						man	52		5		senior economist	Y	60000		0	0		1	1	0	0	0	Director	P35102	Director	P35102	5,6,8	3	3	99	1	Executive president, executive Director	4	1	1	000009
600993	2014-12-31	2014-12-32						man	47		3		engineer	Y	505000		0	1	4	0		0	0	0	Deputy general manager	P35308	Deputy general manager	P35308	5	3	4	99	0			0	0
600993	2014-12-31	2014-12-32	People's Republic of China (PRC)					man	44					Y	60000		0	0		1	3	0	0	0	Dependent Director	P35105	Non-Independent director	P35105	5	3	4	99	0			1	0
600993	2014-12-31	2014-12-32						man	56		3			Y	60000		0	0		1	3	0	0	0	Dependent Director	P35105	Non-Independent director	P35105	5,7	3	4	99	0			1	0
600993	2014-12-31	2014-12-32						woman	39				associate professor	N	80000	80000	0	0		1	3	1	0	0	Independent Director	P35106	Independent director	P35106	5,9	3	1,3	99	0			0	0
600993	2014-12-31	2014-12-32	People's Republic of China (PRC)					man	57		4		senior economist	Y	265000		0	0		0		0	0	1	Staff Director supervisor	P35205	Supervisor	P35205	5	3	4	99	0			0	0
600993	2014-12-31	2014-12-32		Wuhan, Hubei province	420100	Wuhan, Hubei province	420100	woman	50					Y	322000		0	1	2	0		0	0	0	Finance Director	P35309	Chief financial officer	P35309	8	3	4	99	0			0	0
600993	2014-12-31	2014-12-32						man	53		7		senior economist	Y	891000		0	1	1	1	2	0	0	0	Deputy Director, General manager	P35104,P35303	Deputy Director, General manager	P35104,P35303	5,6	3	4	99	0			0	0
600993	2014-12-31	2014-12-32						man	40					Y	477000		0	1	4	0		0	0	0	Assistant to the General Manager	P35305	Assistant to the General Manager	P35305	4,5,6	3	4	99	0			1	0
600993	2015-12-31	2015-12-32						man	76				professor	N	80000	80000	0	0		1	3	1	0	0	Independent Director	P35106	Independent director	P35106	99	3	1,3	99	0			0	0
600993	2015-12-31	2015-12-32						man	48		3		engineer	Y	584400		0	1	4	0		0	0	0	Deputy general manager	P35308	Deputy general manager	P35308	5	3	4	99	0			0	0
600993	2015-12-31	2015-12-32						man	44					Y	40000		0	0		0		0	0	1	supervisor	P35204	Supervisor	P35204	6,8	3	4	99	1	Head of assets and finance department	4	0	0
600993	2015-12-31	2015-12-32						man	54		5		senior economist	Y	60000		0	0		1	1	0	0	0	Director	P35102	Director	P35102	5,6,8	3	3	99	1	Executive president, executive Director	4	1	1	000009
600993	2015-12-31	2015-12-32						man	54		7		senior economist	Y	1056600		0	1	1	1	2	0	0	0	Deputy Director, General manager	P35104,P35303	Deputy Director, General manager	P35104,P35303	5,6	3	4	99	0			0	0
600993	2015-12-31	2015-12-32						man	51					Y	556400		0	1	4	0		0	0	0	Deputy general manager	P35308	Deputy general manager	P35308	5,6	3	4	99	0			1	0
600993	2015-12-31	2015-12-32						man	38					Y	559400		0	1	4	0		0	0	0	Deputy general manager,Secretary of the directorate	P35308,P35313	Deputy general manager,Secretary of the directorate	P35308,P35313	5	3	4	99	0			1	0
600993	2015-12-31	2015-12-32	People's Republic of China (PRC)					man	45					Y	60000		0	0		1	3	0	0	0	Dependent Director	P35105	Non-Independent director	P35105	5	3	4	99	0			1	0
600993	2015-12-31	2015-12-32	People's Republic of China (PRC)					man	62					N	0	0	0	0		1	3	1	0	0	Independent Director	P35106	Independent director	P35106	5,7,8	3	4	1	0			0	0
600993	2015-12-31	2015-12-32						woman	40				associate professor	N	80000	80000	0	0		1	3	1	0	0	Independent Director	P35106	Independent director	P35106	5,9	3	1,3	99	0			0	0
600993	2015-12-31	2015-12-32	People's Republic of China (PRC)					woman	54				edit	Y	40000		0	0		0		0	0	1	Chairman of the Supervisory Board	P35202	Chairman of the Supervisory Board	P35202	5,6	3	4	99	1	Chief operating officer	4	0	0
600993	2015-12-31	2015-12-32		Wuhan, Hubei province	420100	Wuhan, Hubei province	420100	woman	51					Y	469900		0	1	2	0		0	0	0	Finance Director	P35309	Chief financial officer	P35309	8	3	4	99	0			0	0
600993	2015-12-31	2015-12-32						man	52					Y	489900		0	1	4	0		0	0	0	Assistant to the General Manager	P35305	Assistant to the General Manager	P35305	5,6,7	3	4	5	0			9	0
600993	2015-12-31	2015-12-32						man	54		4		senior engineer	Y	637400		0	1	4	0		0	0	0	Deputy general manager	P35308	Deputy general manager	P35308	5	3	4	99	0			1	0
600993	2015-12-31	2015-12-32						man	52		4		senior engineer	Y	467400		0	1	4	0		0	0	0	Chief engineer	P35314	Chief engineer	P35314	1,2,5	3	4	99	0			0	0
600993	2015-12-31	2015-12-32						man	41					Y	559400		0	1	4	0		0	0	0	Assistant to the General Manager	P35305	Assistant to the General Manager	P35305	4,5,6	3	4	99	0			1	0
600993	2015-12-31	2015-12-32						man	57		3			Y	60000		0	0		1	3	0	0	0	Dependent Director	P35105	Non-Independent director	P35105	5,7	3	4	99	0			1	0
600993	2015-12-31	2015-12-32	People's Republic of China (PRC)					man	58		4		senior economist	Y	289900		0	0		0		0	0	1	Staff Director supervisor	P35205	Supervisor	P35205	5	3	4	99	0			0	0
600993	2015-12-31	2015-12-32						man	48					Y	60000		0	0		1	3	0	0	0	Director	P35105	Director	P35105	5,6,7,8	3	4	99	1	Assistant to the President, Secretary of Director Bureau, General manager of Asset Management Department	4	0	0
600993	2015-12-31	2015-12-32						man	53					Y	60000		0	0		1	3	0	0	0	Director	P35105	Director	P35105	5,6,7	3	4	99	0			1	0
600993	2016-12-31	2016-12-32	People's Republic of China (PRC)					man	46					Y	25000		0	0		0		0	0	0	Dependent Director	P35105			5	3	4	99	0			0	0
600993	2016-12-31	2016-12-32		Wuhan, Hubei province	420100	Wuhan, Hubei province	420100	woman	52					Y	517000		0	1	2	0		0	0	0	Finance Director	P35309	Chief financial officer	P35309	8	3	4	99	0			0	0
600993	2016-12-31	2016-12-32						man	54					Y	25000		0	0		0		0	0	0	Director	P35105			5,6,7	3	4	99	0			0	0
600993	2016-12-31	2016-12-32	People's Republic of China (PRC)					man	63					N	0	0	0	0		0		0	0	0	Independent Director	P35106			5,7,8	3	4	1	0			0	0
600993	2016-12-31	2016-12-32						man	55		4		senior engineer	Y	708500		0	0		0		0	0	0	Deputy general manager	P35308			5	3	4	99	0			2	0
600993	2016-12-31	2016-12-32						man	52		4		senior engineer	Y	516500		0	0		0		0	0	0	Chief engineer	P35314			1,2,5	3	4	99	0			1	0
600993	2016-12-31	2016-12-32	People's Republic of China (PRC)					man	59		4		senior economist	Y	298600		0	0		0		0	0	0	Staff Director supervisor	P35205			5	3	4	99	0			0	0
600993	2016-12-31	2016-12-32						man	58		3			Y	80000		0	0		1	3	0	0	0	Dependent Director	P35105	Non-Independent director	P35105	5,7	3	4	99	0			1	0
600993	2016-12-31	2016-12-32						man	52					Y	540700		0	0		0		0	0	0	Assistant to the General Manager	P35305			5,6,7	3	4	5	0			2	0
600993	2016-12-31	2016-12-32						man	55		5		senior economist	Y	80000		0	0		1	1	0	0	0	Director	P35102	Director	P35102	5,6,8	3	3	99	1	Vice president, executive Director,Director	4	1	1	000009
600993	2016-12-31	2016-12-32	People's Republic of China (PRC)					woman	65				professor	N	80000	80000	0	0		1	3	1	0	0	Independent Director	P35106	Independent director	P35106	4	3	1,3	99	0			0	0
600993	2016-12-31	2016-12-32	People's Republic of China (PRC)					woman	55				edit	Y	73300		0	0		1	2	0	0	0	Deputy Director, chairman of the board of supervisors	P35104,P35202	Deputy director	P35104	5,6	3	4	99	1	Senior Vice-President	4	0	0
600993	2016-12-31	2016-12-32						man	42					Y	60000		0	0		1	3	0	0	0	Director	P35105	Director	P35105	4,6	3	4	99	1	Deputy manager of operation department	4	0	0
600993	2016-12-31	2016-12-32						man	57				accountant	Y	60000		0	0		1	3	0	0	0	Director	P35105	Director	P35105	5,8	3	4	99	1	Deputy director of finance	4	0	0
600993	2016-12-31	2016-12-32						man	77				professor	N	33300	33300	0	0		0		0	0	0	Independent Director	P35106			99	3	1,3	99	0			0	0
600993	2016-12-31	2016-12-32	People's Republic of China (PRC)					woman	42		4			Y	272000		0	1	4	0		0	0	0	Assistant to the General Manager	P35305	Assistant to the General Manager	P35305	5	3	4	99	0			0	0
600993	2016-12-31	2016-12-32						man	45					Y	53300		0	0		0		0	0	1	supervisor	P35204	Supervisor	P35204	6,8	3	4	99	1	Head of assets and finance department	4	0	0
600993	2016-12-31	2016-12-32						woman	41				associate professor	N	106600	106600	0	0		1	3	1	0	0	Independent Director	P35106	Independent director	P35106	5,9	3	1,3	99	0			0	0
600993	2016-12-31	2016-12-32						woman	55					Y	40000		0	0		0		0	0	1	supervisor	P35204	Supervisor	P35204	5,8	3	4	99	1	Executive vice minister of planning and finance department	4	0	0
600993	2016-12-31	2016-12-32						woman	52				professor	N	80000	80000	0	0		1	3	1	0	0	Independent Director	P35106	Independent director	P35106	6,8	3	1	99	0			0	0
600993	2016-12-31	2016-12-32						man	40					Y	143900		0	1	4	0		0	0	0	Assistant to the General Manager	P35305	Assistant to the General Manager	P35305	5,6	3	4	99	0			2	0
600993	2016-12-31	2016-12-32						man	49					Y	25000		0	0		0		0	0	0	Director	P35105			5,6,7,8	3	4	99	1	Assistant to the President, Secretary of Director Bureau, General manager of Asset Management Department	4	0	0
600993	2016-12-31	2016-12-32						man	52					Y	617200		0	0		0		0	0	1	Chairman of the Board of Supervisors, Deputy general manager	P35202,P35308	Chairman of the Supervisory Board	P35202	5,6	3	4	99	0			0	0
600993	2016-12-31	2016-12-32						man	55		7		senior economist	Y	1164200		0	1	1	1	2	0	0	0	Deputy Director, General manager	P35104,P35303	Deputy Director, General manager	P35104,P35303	5,6	3	4	99	0			0	0
600993	2016-12-31	2016-12-32						man	49		3		engineer	Y	648900		0	1	4	0		0	0	0	Deputy general manager	P35308	Deputy general manager	P35308	5	3	4	99	0			0	0
600993	2016-12-31	2016-12-32						man	42					Y	618000		0	1	4	0		0	0	0	Assistant to the General Manager	P35305	Assistant to the General Manager	P35305	4,5,6	3	4	99	0			2	0
600993	2016-12-31	2016-12-32						man	39					Y	618500		0	1	4	0		0	0	0	Deputy general manager,Secretary of the directorate	P35308,P35313	Deputy general manager,Secretary of the directorate	P35308,P35313	5	3	4	99	0			10	0
600993	2017-12-31	2017-12-32						man	43					Y	782900		0	1	4	0		0	0	0	Assistant to the General Manager	P35305	Assistant to the General Manager	P35305	4,5,6	3	4	99	0			2	0
600993	2017-12-31	2017-12-32						man	46					Y	25000		0	0		0		0	0	0	supervisor	P35204			6,8	3	4	99	1	Head of assets and finance department	4	0	0
600993	2017-12-31	2017-12-32		Wuhan, Hubei province	420100	Wuhan, Hubei province	420100	woman	53					Y	696200		0	1	2	0		0	0	0	Finance Director	P35309	Chief financial officer	P35309	8	3	4	99	0			0	0
600993	2017-12-31	2017-12-32						woman	42				associate professor	N	120000	120000	0	0		1	3	1	0	0	Independent Director	P35106	Independent director	P35106	5,9	3	1,3	99	0			0	0
600993	2017-12-31	2017-12-32	People's Republic of China (PRC)					woman	66				professor	N	120000	120000	0	0		1	3	1	0	0	Independent Director	P35106	Independent director	P35106	4	3	1,3	99	0			0	0
600993	2017-12-31	2017-12-32						man	50		3		engineer	Y	712900		0	1	4	0		0	0	0	Deputy general manager	P35308	Deputy general manager	P35308	5	3	4	99	0			0	0
600993	2017-12-31	2017-12-32						woman	53				professor	N	120000	120000	0	0		1	3	1	0	0	Independent Director	P35106	Independent director	P35106	6,8	3	1	99	0			0	0
600993	2017-12-31	2017-12-32						woman	56					Y	60000		0	0		0		0	0	1	supervisor	P35204	Supervisor	P35204	5,8	3	4	99	1	Executive vice minister of planning and finance department	4	0	0
600993	2017-12-31	2017-12-32						man	58				accountant	Y	90000		0	0		1	3	0	0	0	Director	P35105	Director	P35105	5,8	3	4	99	1	Deputy director of finance	4	0	0
600993	2017-12-31	2017-12-32						man	56		5		senior economist	Y	90000		0	0		1	1	0	0	0	Director	P35102	Director	P35102	5,6,8	3	3	99	1	Vice president, executive Director,Director	4	1	1	000009
600993	2017-12-31	2017-12-32	People's Republic of China (PRC)					woman	43		4			Y	477100		0	1	4	0		0	0	0	Assistant to the General Manager	P35305	Assistant to the General Manager	P35305	5	3	4	99	0			0	0
600993	2017-12-31	2017-12-32						man	56		7		senior economist	Y	1388000		0	1	1	1	2	0	0	0	Deputy Director, General manager	P35104,P35303	Deputy Director, General manager	P35104,P35303	5,6	3	4	99	0			0	0
600993	2017-12-31	2017-12-32						man	40					Y	806700		0	1	4	0		0	0	0	Deputy general manager,Secretary of the directorate	P35308,P35313	Deputy general manager,Secretary of the directorate	P35308,P35313	5	3	4	99	0			10	0
600993	2017-12-31	2017-12-32						man	59		3			Y	90000		0	0		1	3	0	0	0	Dependent Director	P35105	Non-Independent director	P35105	5,7	3	4	99	0			1	0
600993	2017-12-31	2017-12-32	People's Republic of China (PRC)					woman	56				edit	Y	90000		0	0		1	2	0	0	0	Deputy Director	P35104	Deputy director	P35104	5,6	3	4	99	1	Senior Vice-President	4	0	0
600993	2017-12-31	2017-12-32						man	53					Y	599400		0	0		0		0	0	1	Chairman of the board of supervisors, supervisor of Staff Director	P35202,P35205	Chairman of the Supervisory Board,Supervisor	P35202,P35205	5,6	3	4	99	0			0	0
600993	2017-12-31	2017-12-32						man	43					Y	90000		0	0		1	3	0	0	0	Director	P35105	Director	P35105	4,6	3	4	99	1	Deputy manager of operation department	4	0	0
600993	2017-12-31	2017-12-32						man	57					Y	35000		0	0		0		0	0	1	supervisor	P35204	Supervisor	P35204	5,8	3	4	99	1	The Audit Department is the senior director.	4	0	0
600993	2017-12-31	2017-12-32						man	41					Y	467600		0	1	4	0		0	0	0	Assistant to the General Manager	P35305	Assistant to the General Manager	P35305	5,6	3	4	99	0			0	0
600993	2018-12-31	2018-12-32						man	51		3		engineer	Y	662000		0	1	4	0		0	0	0	Deputy general manager	P35308	Deputy general manager	P35308	5	3	4	99	0			0	0
600993	2018-12-31	2018-12-32						man	58				accountant	Y	90000		0	0		1	3	0	0	0	Director	P35105	Director	P35105	5,8	3	4	99	1	Deputy director of finance	4	0	0
600993	2018-12-31	2018-12-32						man	60		3			Y	90000		0	0		1	3	0	0	0	Dependent Director	P35105	Non-Independent director	P35105	5,7	3	4	99	0			1	0
600993	2018-12-31	2018-12-32						man	58					Y	60000		0	0		0		0	0	1	supervisor	P35204	Supervisor	P35204	5,8	3	4	99	1	Senior director of audit department	4	0	0
600993	2018-12-31	2018-12-32						man	41					Y	526000		0	1	4	0		0	0	0	Assistant to the General Manager	P35305	Assistant to the General Manager	P35305	5,6	3	4	99	0			0	0
600993	2018-12-31	2018-12-32		Wuhan, Hubei province	420100	Wuhan, Hubei province	420100	woman	54					Y	566000		0	1	2	0		0	0	0	Finance Director	P35309	Chief financial officer	P35309	8	3	4	99	0			0	0
600993	2018-12-31	2018-12-32	People's Republic of China (PRC)					woman	67				professor	N	120000	120000	0	0		1	3	1	0	0	Independent Director	P35106	Independent director	P35106	4	3	1,3	99	0			0	0
600993	2018-12-31	2018-12-32						woman	54				Senior accountant, professor	N	120000	120000	0	0		1	3	1	0	0	Independent Director	P35106	Independent director	P35106	6,8	3	1	99	0			0	0
600993	2018-12-31	2018-12-32						man	43					Y	90000		0	0		1	3	0	0	0	Director	P35105	Director	P35105	4,6	3	4	99	1	Deputy manager of operation department	4	0	0
600993	2018-12-31	2018-12-32						man	54					Y	486000		0	0		0		0	0	1	Chairman of the Supervisory Board	P35202	Chairman of the Supervisory Board	P35202	5,6	3	4	99	0			0	0
600993	2018-12-31	2018-12-32						woman	43				associate professor	N	120000	120000	0	0		1	3	1	0	0	Independent Director	P35106	Independent director	P35106	5,9	3	1,3	99	0			0	0
600993	2018-12-31	2018-12-32						man	56		5		senior economist	Y	90000		0	0		1	1	0	0	0	Director	P35102	Director	P35102	5,6,8	3	3	99	1	Vice president, executive Director	4	1	1	000009
600993	2018-12-31	2018-12-32						man	44					Y	652000		0	1	4	0		0	0	0	Assistant to the General Manager	P35305	Assistant to the General Manager	P35305	4,5,6	3	4	99	0			3	0
600993	2018-12-31	2018-12-32						man	41					Y	686000		0	1	4	0		0	0	0	Deputy general manager,Secretary of the directorate	P35308,P35313	Deputy general manager,Secretary of the directorate	P35308,P35313	5	3	4	99	0			11	0
600993	2018-12-31	2018-12-32						man	56		7		senior economist	Y	1125000		0	1	1	1	2	0	0	0	Deputy Director, General manager	P35104,P35303	Deputy Director, General manager	P35104,P35303	5,6	3	4	99	0			0	0
600993	2018-12-31	2018-12-32	People's Republic of China (PRC)					woman	57				edit	Y	90000		0	0		1	2	0	0	0	Deputy Director	P35104	Deputy director	P35104	5,6	3	4	99	0			0	0
600993	2018-12-31	2018-12-32	People's Republic of China (PRC)					woman	44		4			Y	488000		0	1	4	0		0	0	0	Assistant to the General Manager	P35305	Assistant to the General Manager	P35305	2,5	3	4	99	0			0	0
600993	2018-12-31	2018-12-32						woman	56					Y	60000		0	0		0		0	0	1	supervisor	P35204	Supervisor	P35204	5,7,8	3	4	99	0			0	0
600993	2019-12-31	2019-12-32						man	57		5		senior economist	Y	107500		0	0		1	1	0	0	0	Director	P35102	Director	P35102	5,6,8	3	3	99	1	Vice president, executive Director	4	1	1	000009
600993	2019-12-31	2019-12-32						woman	55				Senior accountant, professor	N	155000	155000	0	0		1	3	1	0	0	Independent Director	P35106	Independent director	P35106	6,8	3	1	99	0			0	0
600993	2019-12-31	2019-12-32						man	59				accountant	Y	107500		0	0		1	3	0	0	0	Director	P35105	Director	P35105	5,8	3	4	99	1	Deputy director of finance	4	0	0
600993	2019-12-31	2019-12-32						man	44					Y	107500		0	0		1	3	0	0	0	Director	P35105	Director	P35105	4,6	3	4	99	1	Deputy manager of operation department	4	0	0
600993	2019-12-31	2019-12-32						man	45					Y	723000		0	1	4	0		0	0	0	Deputy general manager	P35308	Deputy general manager	P35308	4,5,6	3	4	99	0			2	0
600993	2019-12-31	2019-12-32	People's Republic of China (PRC)					woman	68				professor	N	155000	155000	0	0		1	3	1	0	0	Independent Director	P35106	Independent director	P35106	4,5,7	3	1,3	98	0			0	0
600993	2019-12-31	2019-12-32						man	37				lawyer	N	105000	105000	0	0		1	3	1	0	0	Independent Director	P35106	Independent director	P35106	9	3	4	99	0			0	0
600993	2019-12-31	2019-12-32	People's Republic of China (PRC)					woman	58				edit	Y	37500		0	0		0		0	0	0	Deputy Director	P35104			5,6	3	4	99	0			0	0
600993	2019-12-31	2019-12-32						man	52		3		engineer	Y	726000		0	1	4	0		0	0	0	Deputy general manager	P35308	Deputy general manager	P35308	5	3	4	99	0			0	0
600993	2019-12-31	2019-12-32						woman	44				associate professor	N	50000	50000	0	0		0		0	0	0	Independent Director	P35106			5,9	3	1,3	99	0			0	0
600993	2019-12-31	2019-12-32						man	54					Y	46700		0	0		0		0	0	1	supervisor	P35204	Supervisor	P35204	5,8	3	4	99	1	Deputy general manager, chief financial officer	4	0	0
600993	2019-12-31	2019-12-32						man	35					Y	70000		0	0		1	3	0	0	0	Director	P35105	Director	P35105	7	3	4	99	1	Executive Director	4	1	1	000009
600993	2019-12-31	2019-12-32						man	55					Y	496000		0	0		0		0	0	1	Chairman of the Supervisory Board	P35202	Chairman of the Supervisory Board	P35202	5,6	3	4	99	0			0	0
600993	2019-12-31	2019-12-32						man	57		7		senior economist	Y	1160000		0	0		1	2	0	0	0	Deputy Director	P35104	Deputy director	P35104	5,6	3	4	99	1	Director	2	1	0
600993	2019-12-31	2019-12-32						man	42					Y	806000		0	1	1	1	3	0	0	0	Director, General manager	P35105,P35303	Director, General manager	P35105,P35303	5	3	4	99	0			9	0
600993	2019-12-31	2019-12-32						man	59					Y	71700		0	0		0		0	0	1	supervisor	P35204	Supervisor	P35204	5,8	3	4	99	1	Senior director of audit department	4	0	0
600993	2019-12-31	2019-12-32						woman	57					Y	25000		0	0		0		0	0	0	supervisor	P35204			5,7,8	3	4	99	0			0	0
600993	2019-12-31	2019-12-32		Wuhan, Hubei province	420100	Wuhan, Hubei province	420100	woman	55					Y	540000		0	0		0		0	0	0	Finance Director	P35309			5,8	3	4	99	0			0	0
600993	2019-12-31	2019-12-32	People's Republic of China (PRC)					woman	45		4			Y	524000		0	1	4	0		0	0	0	Assistant to the General Manager	P35305	Assistant to the General Manager	P35305	2,5,6	3	4	99	0			0	0
600993	2019-12-31	2019-12-32						woman	38					Y	320000		0	1	4	0		0	0	0	Assistant to the General Manager,Secretary of the directorate	P35305,P35313	Assistant to the General Manager,Secretary of the directorate	P35305,P35313	5,7	3	4	99	0			0	0
600993	2019-12-31	2019-12-32						man	61		3			Y	37500		0	0		0		0	0	0	Dependent Director	P35105			5,7	3	4	99	0			0	0
600993	2019-12-31	2019-12-32						man	42					Y	564000		0	1	4	0		0	0	0	Assistant to the General Manager	P35305	Assistant to the General Manager	P35305	5,6	3	4	99	0			2	0
600993	2019-12-31	2019-12-32						man	37					Y	195000		0	1	2	0		0	0	0	Finance Director	P35309	Chief financial officer	P35309	5,8	3	4	99	1	Supervisor, Director	4	2	0
600993	2019-12-31	2019-12-32						man	38		5			Y	280000		0	1	4	0		0	0	0	Assistant to the General Manager	P35305	Assistant to the General Manager	P35305	5	3	4	99	0			0	0
600993	2020-12-31	2020-12-32						man	58		5		senior economist	Y	120000		0	0		1	1	0	0	0	Director	P35102	Director	P35102	5,6,8	3	3	99	1	Executive director, director, vice president of director	4	2	1	000009
600993	2020-12-31	2020-12-32						woman	56				professor	N	180000	180000	0	0		1	3	1	0	0	Independent Director	P35106	Independent director	P35106	6,8	3	1	99	0			0	0
600993	2020-12-31	2020-12-32						man	43					Y	986000		0	1	1	1	3	0	0	0	Director, General manager	P35105,P35303	Director, General manager	P35105,P35303	5	3	4	99	0			9	0
600993	2020-12-31	2020-12-32						man	60				accountant	Y	120000		0	0		1	3	0	0	0	Director	P35105	Director	P35105	5,8	3	4	99	1	Supervisor, Deputy Chief Financial Officer	4	0	0
600993	2020-12-31	2020-12-32						man	58		7		senior economist	Y	962000		0	0		1	2	0	0	0	Deputy Director	P35104	Deputy director	P35104	5,6	3	4	99	1	Director	2	1	0
600993	2020-12-31	2020-12-32	People's Republic of China (PRC)					woman	69				professor	N	180000	180000	0	0		1	3	1	0	0	Independent Director	P35106	Independent director	P35106	4,5,7	3	1,3	98	0			2	2	000926,002932
600993	2020-12-31	2020-12-32						man	53		3		engineer	Y	764000		0	1	4	0		0	0	0	Deputy general manager	P35308	Deputy general manager	P35308	1,5	3	4	99	0			0	0
600993	2020-12-31	2020-12-32						woman	39					Y	482000		0	1	4	0		0	0	0	Assistant to the General Manager,Secretary of the directorate	P35305,P35313	Assistant to the General Manager,Secretary of the directorate	P35305,P35313	5,7	3	4	99	0			0	0
600993	2020-12-31	2020-12-32						man	45					Y	120000		0	0		1	3	0	0	0	Director	P35105	Director	P35105	4,6	3	4	99	1	Deputy manager of operation department	4	0	0
600993	2020-12-31	2020-12-32						man	43					Y	618000		0	1	4	0		0	0	0	Assistant to the General Manager	P35305	Assistant to the General Manager	P35305	5,6	3	4	99	0			2	0
600993	2020-12-31	2020-12-32						man	38					Y	580000		0	1	2	0		0	0	0	Finance Director	P35309	Chief financial officer	P35309	5,8	3	4	99	1	Supervisor, Director	4	2	0
600993	2020-12-31	2020-12-32						man	46					Y	868000		0	1	4	0		0	0	0	Deputy general manager	P35308	Deputy general manager	P35308	4,5,6	3	4	99	0			3	0
600993	2020-12-31	2020-12-32						man	57					Y	547000		0	0		0		0	0	1	Chairman of the board of supervisors, supervisor of Staff Director	P35202,P35205	Chairman of the Supervisory Board,Supervisor	P35202,P35205	5,6	3	4	99	0			0	0
600993	2020-12-31	2020-12-32						man	55					Y	80000		0	0		0		0	0	1	supervisor	P35204	Supervisor	P35204	5,8	3	4	99	1	Deputy general manager, supervisor, chief financial officer	4	0	0
600993	2020-12-31	2020-12-32	People's Republic of China (PRC)					woman	46		4			Y	562000		0	1	4	0		0	0	0	Assistant to the General Manager	P35305	Assistant to the General Manager	P35305	1,2,5,6	3	4	99	0			0	0
600993	2020-12-31	2020-12-32						man	36					Y	120000		0	0		1	3	0	0	0	Director	P35105	Director	P35105	7	3	4	99	1	Deputy director	2	4	0
600993	2020-12-31	2020-12-32						man	60					Y	80000		0	0		0		0	0	1	supervisor	P35204	Supervisor	P35204	5,8	3	4	99	0			0	0
600993	2020-12-31	2020-12-32						man	39		5			Y	426000		0	1	4	0		0	0	0	Assistant to the General Manager	P35305	Assistant to the General Manager	P35305	2,5	3	2	99	0			0	0
600993	2020-12-31	2020-12-32						man	38				lawyer	N	180000	180000	0	0		1	3	1	0	0	Independent Director	P35106	Independent director	P35106	9	3	4	99	0			1	0
600993	2021-12-31	2021-12-32						man	35					Y	108000		0	1	4	0		0	0	0	Deputy general manager	P35308	Deputy general manager	P35308	5	3	4	99	0			0	0
600993	2021-12-31	2021-12-32						man	40		5			Y	800000		0	1	4	0		0	0	0	Assistant to the General Manager	P35305	Assistant to the General Manager	P35305	2,5	3	2	99	0			4	0
600993	2021-12-31	2021-12-32						man	59		7		senior economist	Y	886000		0	0		1	2	0	0	0	Deputy Director	P35104	Deputy director	P35104	5,6	3	4	99	0			1	0
600993	2021-12-31	2021-12-32						man	54		3		engineer	Y	826000		0	1	4	0		0	0	0	Deputy general manager	P35308	Deputy general manager	P35308	1,5	3	4	99	0			2	0
600993	2021-12-31	2021-12-32						woman	40					Y	608000		0	1	4	0		0	0	0	Secretary of the directorate,Assistant to the General Manager	P35313,P35305	Assistant to the General Manager,Secretary of the directorate	P35305,P35313	5,7	3	4	99	0			0	0
600993	2021-12-31	2021-12-32	People's Republic of China (PRC)					woman	70				professor	N	180000	180000	0	0		1	3	1	0	0	Independent Director	P35106	Independent director	P35106	4,5,7,9	3	1,3	99	0			1	1	000926
600993	2021-12-31	2021-12-32						man	46					Y	120000		0	0		1	3	0	0	0	Director	P35105	Director	P35105	4,5,6,7	3	4	99	0			0	0
600993	2021-12-31	2021-12-32						man	56					Y	480000		0	0		0		0	0	1	Chairman of the board of supervisors, supervisor of Staff Director	P35202,P35205	Chairman of the Supervisory Board,Supervisor	P35202,P35205	5,6	3	4	99	0			2	0
600993	2021-12-31	2021-12-32						man	39				senior auditor	Y	763000		0	1	2	0		0	0	0	Finance Director	P35309	Chief financial officer	P35309	5,8	3	4	99	0			1	0
600993	2021-12-31	2021-12-32	People's Republic of China (PRC)					woman	47		4			Y	772000		0	1	4	0		0	0	0	Assistant to the General Manager	P35305	Assistant to the General Manager	P35305	1,2,5,6	3	4	99	0			0	0
600993	2021-12-31	2021-12-32						man	61				accountant	Y	120000		0	0		1	3	0	0	0	Director	P35105	Director	P35105	5,8	3	4	99	0			0	0
600993	2021-12-31	2021-12-32						man	44					Y	1062000		0	1	1	1	3	0	0	0	Director, General manager	P35105,P35303	Director, General manager	P35105,P35303	5	3	4	99	0			9	0
600993	2021-12-31	2021-12-32						man	39				lawyer	N	180000	180000	0	0		1	3	1	0	0	Independent Director	P35106	Independent director	P35106	9	3	4	99	0			1	0
600993	2021-12-31	2021-12-32						man	56					Y	80000		0	0		0		0	0	1	supervisor	P35204	Supervisor	P35204	5,8	3	4	99	0			4	0
600993	2021-12-31	2021-12-32						man	61					Y	33300		0	0		0		0	0	0	supervisor	P35204			5,8	3	4	99	1	Retired	4	0	0
600993	2021-12-31	2021-12-32						man	59		5		senior economist	Y	120000		0	0		1	1	0	0	0	Director	P35102	Director	P35102	5,6,8	3	3	99	1	Executive director, vice president of director	4	3	1	000009
600993	2021-12-31	2021-12-32	People's Republic of China (PRC)					man	55					Y	53300		0	0		0		0	0	1	supervisor	P35204	Supervisor	P35204	99	3	4	99	1	Director of Letters and Calls Office, Minister of Security Department	4	0	0
600993	2021-12-31	2021-12-32						woman	57				Senior accountant, professor	N	180000	180000	0	0		1	3	1	0	0	Independent Director	P35106	Independent director	P35106	6,8	3	1	99	0			0	0
600993	2021-12-31	2021-12-32						man	37					Y	120000		0	0		1	3	0	0	0	Director	P35105	Director	P35105	7	3	4	99	0			5	0
600993	2021-12-31	2021-12-32						man	44					Y	748000		0	1	4	0		0	0	0	Assistant to the General Manager	P35305	Assistant to the General Manager	P35305	5,6	3	4	99	0			3	0
600993	2021-12-31	2021-12-32						man	47					Y	968000		0	1	4	0		0	0	0	Deputy general manager	P35308	Deputy general manager	P35308	4,5,6	3	4	99	0			3	0
600993	2022-12-31	2022-12-32						man	60		7		senior economist	Y	724000		0	0		0		0	0	0	Deputy director	P35104,P35105						99	0			0	0
600993	2022-12-31	2022-12-32						man	38					Y	60000		0	0		0		0	0	0	Director	P35105						99	0			0	0
600993	2022-12-31	2022-12-32	People's Republic of China (PRC)					woman	71				professor	N	90000	90000	0	0		0		0	0	0	Independent Director	P35106						99	0			0	0
600993	2022-12-31	2022-12-32						man	47					Y	60000		0	0		0		0	0	0	Director	P35105						99	0			0	0
600993	2022-12-31	2022-12-32						woman	58				Senior accountant, professor	N	90000	90000	0	0		0		0	0	0	Independent Director	P35106						99	0			0	0
600993	2022-12-31	2022-12-32						man	62				accountant	Y	60000		0	0		0		0	0	0	Director	P35105						99	0			0	0
600993	2022-12-31	2022-12-32						man	60		5		senior economist	Y	120000		0	0		1	1	0	0	0	Director	P35102	Director	P35102	5,6,8	3	3	99	1	Vice president, executive Director	4	1	1	000009
600993	2022-12-31	2022-12-32						man	48					Y	1061000		0	1	4	0		0	0	0	Deputy general manager	P35308	Deputy general manager	P35308	4,5,6	3	4	99	0			0	0
600993	2022-12-31	2022-12-32						man	41		5			Y	835000		0	1	4	0		0	0	0	Deputy general manager	P35308	Deputy general manager	P35308	2,5	3	2	99	0			0	0
600993	2022-12-31	2022-12-32						man	36					Y	70000		0	0		1	3	0	0	0	Director	P35105	Director	P35105	7	3	4	5	0			1	0
600993	2022-12-31	2022-12-32						man	40				lawyer	N	180000	180000	0	0		1	3	1	0	0	Independent Director	P35106	Independent director	P35106	9	3	4	99	0			0	0
600993	2022-12-31	2022-12-32						man	57					Y	80000		0	0		0		0	0	1	supervisor	P35204	Supervisor	P35204	5,8	3	4	99	0			0	0
600993	2022-12-31	2022-12-32	People's Republic of China (PRC)					woman	48		4			Y	812000		0	1	4	0		0	0	0	Assistant to the General Manager	P35305	Assistant to the General Manager	P35305	1,2,5,6	3	4	99	0			0	0
600993	2022-12-31	2022-12-32	People's Republic of China (PRC)					woman	40					N	105000	105000	0	0		1	3	1	0	0	Independent Director	P35106	Independent director	P35106	5	3	4	99	0			1	1	300834
600993	2022-12-31	2022-12-32						woman	45					Y	404000		0	1	4	0		0	0	0	Assistant to the General Manager	P35305	Assistant to the General Manager	P35305	4,5	3	4	99	0			0	0
600993	2022-12-31	2022-12-32						man	40				senior auditor	Y	841000		0	1	2	0		0	0	0	Finance Director	P35309	Chief financial officer	P35309	5,8	3	4	99	0			0	0
600993	2022-12-31	2022-12-32						man	57					Y	609000		0	0		0		0	0	1	Chairman of the board of supervisors, supervisor of Staff Director	P35202,P35205	Chairman of the Supervisory Board,Supervisor	P35202,P35205	5,6	3	4	99	0			0	0
600993	2022-12-31	2022-12-32						man	50					N	105000	105000	0	0		1	3	1	0	0	Independent Director	P35106	Independent director	P35106	5	3	2,3	99	0			0	0
600993	2022-12-31	2022-12-32						woman	52					Y	70000		0	0		1	3	0	0	0	Director	P35105	Director	P35105	7,8	3	4	99	0			0	0
600993	2022-12-31	2022-12-32						man	55		3		engineer	Y	849000		0	1	4	0		0	0	0	Deputy general manager	P35308	Deputy general manager	P35308	1,5	3	4	99	0			0	0
600993	2022-12-31	2022-12-32						man	45					Y	1620000		0	1	1	1	3	0	0	0	Director, General manager	P35105,P35303	Director, General manager	P35105,P35303	5	3	4	99	0			0	0
600993	2022-12-31	2022-12-32						man	36					Y	606000		0	1	4	1	3	0	0	0	Director,Deputy general manager	P35105,P35308	Director,Deputy general manager	P35105,P35308	5	3	4	99	0			0	0
600993	2022-12-31	2022-12-32						woman	41					Y	827000		0	1	4	0		0	0	0	Deputy general manager,Secretary of the directorate	P35308,P35313	Deputy general manager,Secretary of the directorate	P35308,P35313	5,7	3	4	99	0			0	0
600993	2022-12-31	2022-12-32						man	45					Y	835000		0	1	4	0		0	0	0	Deputy general manager	P35308	Deputy general manager	P35308	5,6	3	4	99	0			0	0
600993	2022-12-31	2022-12-32	People's Republic of China (PRC)					man	56					Y	80000		0	0		0		0	0	1	supervisor	P35204	Supervisor	P35204	99	3	4	99	0			0	0
600993	2022-12-31	2022-12-32						man	47					Y	70000		0	0		1	3	0	0	0	Director	P35105	Director	P35105	5,7	3	4	6,98	1	Director	4	4	2	000009,600739
600995	2004-06-15	2004-06-16	People's Republic of China (PRC)					man	29		5			N	6000	6000	0	0		1	3	1	0	0	Independent Director	P35106	Independent director	P35106		3			0			0	0
600995	2004-06-15	2004-06-16	People's Republic of China (PRC)					man	41		3		senior engineer	N	0		0	0		1	3	0	0	0	Director	P35105	Director	P35105					0			0	0
600995	2004-06-15	2004-06-16						man	35		3			Y	47278.4		0	1	4	0		0	0	0	Deputy general manager	P35308	Deputy general manager	P35308					0			0	0
600995	2004-06-15	2004-06-16	People's Republic of China (PRC)					man	60		5			N	18000	18000	0	0		1	3	1	0	0	Independent Director	P35106	Independent director	P35106					0			0	0
600995	2004-06-15	2004-06-16	People's Republic of China (PRC)					man	49		4		engineer	Y	125918		0	1	4	1	1	0	0	0	Director,Party committee secretary	P35102,P35501	Director,Party committee secretary	P35102,P35501					0			0	0
600995	2004-06-15	2004-06-16	People's Republic of China (PRC)					man	33		3		accountant	N	0		0	0		1	3	0	0	0	Director	P35105	Director	P35105					0			0	0
600995	2004-06-15	2004-06-16	People's Republic of China (PRC)	Henan Province	410000	Henan Province	410000	man	48		2		engineer	Y	70203.3		0	1	4	0		0	0	0	Chief engineer, manager of production technology department	P35314,P35314	Chief engineer, manager of production technology department	P35314,P35314					0			0	0
600995	2004-06-15	2004-06-16	People's Republic of China (PRC)					man	41		2		Director	N	0		0	0		1	3	0	0	0	Director	P35105	Director	P35105					0			0	0
600995	2004-06-15	2004-06-16	People's Republic of China (PRC)					man	40		3		senior accountant	N	6000	6000	0	0		1	3	1	0	0	Independent Director	P35106	Independent director	P35106					0			0	0
600995	2004-06-15	2004-06-16	People's Republic of China (PRC)					man	42		2			N	0		0	0		1	3	0	0	0	Director	P35105	Director	P35105					0			0	0
600995	2004-06-15	2004-06-16	People's Republic of China (PRC)					man	50		3		human relations coordinator	Y	91577.6		0	1	4	0		0	0	1	Staff Director stands for supervisor, chairman of the board of supervisors, and secretary of the discipline inspection commission (CIC).	P35205,P35202,P35501	Chairman of the Supervisory Board,Employee representative,secretary of the Discipline Inspection Commission (CIC)	P35202,P35205,P35501					0			0	0
600995	2004-06-15	2004-06-16	People's Republic of China (PRC)					man	48		4		professor	N	6000	6000	0	0		1	3	1	0	0	Independent Director	P35106	Independent director	P35106					0			0	0
600995	2004-06-15	2004-06-16	People's Republic of China (PRC)					man	34		2			Y	69547.6		0	1	4	0		0	0	0	Secretary of the director, manager of securities investment department.	P35313,P35314	Secretary of the director, manager of securities investment department.	P35313,P35314					0			0	0
600995	2004-06-15	2004-06-16	People's Republic of China (PRC)					man	64		3		senior engineer	N	18000	18000	0	0		1	3	1	0	0	Independent Director	P35106	Independent director	P35106					0			0	0
600995	2004-06-15	2004-06-16	People's Republic of China (PRC)					woman	38		2			N	0		0	0		0		0	0	1	supervisor	P35204	Supervisor	P35204					0			0	0
600995	2004-06-15	2004-06-16	People's Republic of China (PRC)					man	42		2			Y	90693.2		0	1	4	0		0	0	0	Deputy general manager	P35308	Deputy general manager	P35308					0			0	0
600995	2004-06-15	2004-06-16	People's Republic of China (PRC)					man	39		2			Y	69777.5		0	1	2	0		0	0	0	Chief Financial Officer, Manager of Assets and Finance Department	P35309,P35314	Chief financial officer, manager of asset finance department	P35309,P35314					0			0	0
600995	2004-06-15	2004-06-16	People's Republic of China (PRC)					man	42		1			N	0		0	0		0		0	0	1	supervisor	P35204	Supervisor	P35204					0			0	0
600995	2004-06-15	2004-06-16	People's Republic of China (PRC)					man	38		4			N	0		0	0		1	3	0	0	0	Director	P35105	Director	P35105					0			0	0
600995	2004-06-15	2004-06-16	People's Republic of China (PRC)					man	69		3		Professor of Engineering	N	0		0	0		1	3	0	0	0	Director	P35105	Director	P35105					0			0	0
600995	2004-06-15	2004-06-16	People's Republic of China (PRC)					man	43		2		human relations coordinator				0	0		0		0	0	1	Staff Director supervisor	P35205	Supervisor	P35205					0			0	0
600995	2004-06-15	2004-06-16	People's Republic of China (PRC)					woman	48		2		accountant	Y	22078.6		0	0		0		0	0	1	Staff Director represents the supervisor and deputy director of the office of the Board of Supervisors.	P35205,P35206	Employee representative, deputy director of supervisor office.	P35205,P35206					0			0	0
600995	2004-06-15	2004-06-16	People's Republic of China (PRC)					man	38		4		Economist, political engineer	Y	124145		0	1	1	1	2	0	0	0	Deputy Director, General Manager, Depth Secretary of the Party Committee, Chief Economist.	P35104,P35303,P35501,P35314	Deputy Director, General manager,Chief economist,Deputy Secretary of the Party Committee	P35104,P35303,P35314,P35501					0			0	0
600995	2004-06-15	2004-06-16	People's Republic of China (PRC)					man	34		3		senior engineer				0	1	4	0		0	0	0	Deputy general manager	P35308	Deputy general manager	P35308					0			0	0
600995	2004-06-15	2004-06-16	People's Republic of China (PRC)					woman	45		2			N	0		0	0		0		0	0	1	supervisor	P35204	Supervisor	P35204					0			0	0
600995	2004-06-15	2004-06-16	People's Republic of China (PRC)					man	39		2		engineer	Y	91990		0	1	4	0		0	0	0	Deputy general manager	P35308	Deputy general manager	P35308					0			0	0
600995	2004-06-15	2004-06-16	People's Republic of China (PRC)					man	38		2			N	0		0	0		0		0	0	1	supervisor	P35204	Supervisor	P35204					0			0	0
600995	2004-12-31	2004-12-32	People's Republic of China (PRC)					man	60		5		professor	N	18000	18000	0	0		1	3	1	0	0	Independent Director	P35106	Independent director	P35106					0			2	1	600792
600995	2004-12-31	2004-12-32						man	35		3			Y			0	1	4	0		0	0	0	Deputy general manager	P35308	Deputy general manager	P35308					0			3	3	000627,600110,600717
600995	2004-12-31	2004-12-32	People's Republic of China (PRC)	Henan Province	410000	Henan Province	410000	man	48		2		engineer	Y			0	1	4	0		0	0	0	Chief engineer	P35314	Chief engineer	P35314					0			0	0
600995	2004-12-31	2004-12-32	People's Republic of China (PRC)					man	33		3		accountant	N			0	0		1	3	0	0	0	Director	P35105	Director	P35105					1	Deputy general manager	4	0	0
600995	2004-12-31	2004-12-32	People's Republic of China (PRC)					man	29		5			N	18000	18000	0	0		1	3	1	0	0	Independent Director	P35106	Independent director	P35106		3			0			1	1	002144
600995	2004-12-31	2004-12-32						man	33					Y			0	1	4	0		0	0	0	Assistant to the General Manager	P35305	Assistant to the General Manager	P35305					0			0	0
600995	2004-12-31	2004-12-32	People's Republic of China (PRC)					man	39		2		engineer	Y			0	1	4	0		0	0	0	Deputy general manager	P35308	Deputy general manager	P35308					0			0	0
600995	2004-12-31	2004-12-32	People's Republic of China (PRC)					woman	48		2		accountant	Y			0	0		0		0	0	1	Staff Director supervisor	P35205	Supervisor	P35205					0			0	0
600995	2004-12-31	2004-12-32	People's Republic of China (PRC)					man	42		2			N			0	0		1	3	0	0	0	Director	P35105	Director	P35105					0			1	0
600995	2004-12-31	2004-12-32	People's Republic of China (PRC)					man	38		4		Economist, political engineer	Y			0	1	1	1	2	0	0	0	Deputy Director, General manager	P35104,P35303	Deputy Director, General manager	P35104,P35303					0			1	0
600995	2004-12-31	2004-12-32	People's Republic of China (PRC)					man	42		1			N			0	0		0		0	0	1	supervisor	P35204	Supervisor	P35204					0			0	0
600995	2004-12-31	2004-12-32	People's Republic of China (PRC)					man	39		2			Y			0	1	2	0		0	0	0	Finance Director	P35309	Chief financial officer	P35309					0			0	0
600995	2004-12-31	2004-12-32	People's Republic of China (PRC)					man	38		2			N			0	0		0		0	0	1	supervisor	P35204	Supervisor	P35204					0			0	0
600995	2004-12-31	2004-12-32	People's Republic of China (PRC)					man	50		3		human relations coordinator	Y			0	0		0		0	0	1	Chairman of the Supervisory Board	P35202	Chairman of the Supervisory Board	P35202					0			0	0
600995	2004-12-31	2004-12-32	People's Republic of China (PRC)					man	49		4		engineer	Y			0	0		1	1	0	0	0	Director	P35102	Director	P35102					0			2	0
600995	2004-12-31	2004-12-32	People's Republic of China (PRC)					woman	38		2			N			0	0		0		0	0	1	supervisor	P35204	Supervisor	P35204					1	Deputy general manager	4	0	0
600995	2004-12-31	2004-12-32	People's Republic of China (PRC)					man	69		3		Professor of Engineering	N			0	0		1	3	0	0	0	Director	P35105	Director	P35105					1	Director	2	1	0
600995	2004-12-31	2004-12-32	People's Republic of China (PRC)					man	48		4		professor	N	18000	18000	0	0		1	3	1	0	0	Independent Director	P35106	Independent director	P35106					0			0	0
600995	2004-12-31	2004-12-32	People's Republic of China (PRC)					man	42		2			Y			0	1	4	0		0	0	0	Deputy general manager	P35308	Deputy general manager	P35308					0			0	0
600995	2004-12-31	2004-12-32	People's Republic of China (PRC)					man	43		2		human relations coordinator	Y			0	0		0		0	0	1	Staff Director supervisor	P35205	Supervisor	P35205					0			0	0
600995	2004-12-31	2004-12-32	People's Republic of China (PRC)					man	38		4			N			0	0		1	3	0	0	0	Director	P35105	Director	P35105					1	Director	2	1	0
600995	2004-12-31	2004-12-32	People's Republic of China (PRC)					man	34		3		senior engineer	Y			0	1	4	0		0	0	0	Deputy general manager	P35308	Deputy general manager	P35308					0			0	0
600995	2004-12-31	2004-12-32	People's Republic of China (PRC)					man	41		2		Director	N			0	0		1	3	0	0	0	Director	P35105	Director	P35105					0			1	0
600995	2004-12-31	2004-12-32	People's Republic of China (PRC)					man	64		3		senior engineer	N	18000	18000	0	0		1	3	1	0	0	Independent Director	P35106	Independent director	P35106					0			0	0
600995	2004-12-31	2004-12-32	People's Republic of China (PRC)					woman	45		2			N			0	0		0		0	0	1	supervisor	P35204	Supervisor	P35204					0			0	0
600995	2004-12-31	2004-12-32	People's Republic of China (PRC)					man	40		3		senior accountant	N	18000	18000	0	0		1	3	1	0	0	Independent Director	P35106	Independent director	P35106					0			1	0
600995	2004-12-31	2004-12-32	People's Republic of China (PRC)					man	34		2			Y			0	1	4	0		0	0	0	Secretary of the directorate	P35313	Secretary of the directorate	P35313					0			0	0
600995	2004-12-31	2004-12-32	People's Republic of China (PRC)					man	41				senior engineer	N			0	0		1	3	0	0	0	Director	P35105	Director	P35105					1	manager	4	0	0
600995	2005-12-31	2005-12-32	People's Republic of China (PRC)					man	39		2			N	0	0	0	0		0		0	0	1	supervisor	P35204	Supervisor	P35204					0			0	0
600995	2005-12-31	2005-12-32	People's Republic of China (PRC)					man	40		2			Y	179500		0	1	2	0		0	0	0	Finance Director	P35309	Chief financial officer	P35309					0			0	0
600995	2005-12-31	2005-12-32	People's Republic of China (PRC)					man	49		4		professor	N	39600	39600	0	0		1	3	1	0	0	Independent Director	P35106	Independent director	P35106					0			0	0
600995	2005-12-31	2005-12-32	People's Republic of China (PRC)					man	43		1			N	0	0	0	0		0		0	0	1	supervisor	P35204	Supervisor	P35204					0			0	0
600995	2005-12-31	2005-12-32	People's Republic of China (PRC)					man	42					N	0	0	0	1	4	0		0	0	0	Deputy general manager	P35308	Deputy general manager	P35308					0			0	0
600995	2005-12-31	2005-12-32	People's Republic of China (PRC)					man	50		4		engineer	Y	321200		0	0		1	1	0	0	0	Director	P35102	Director	P35102					0			2	0
600995	2005-12-31	2005-12-32	People's Republic of China (PRC)					man	30		5			N	39600	39600	0	0		1	3	1	0	0	Independent Director	P35106	Independent director	P35106		3			0			1	1	002144
600995	2005-12-31	2005-12-32	People's Republic of China (PRC)					man	35		2			Y	181200		0	1	4	0		0	0	0	Secretary of the directorate	P35313	Secretary of the directorate	P35313					0			0	0
600995	2005-12-31	2005-12-32	People's Republic of China (PRC)					man	42				senior engineer	N	0	0	0	0		1	3	0	0	0	Director	P35105	Director	P35105					1	manager	4	0	0
600995	2005-12-31	2005-12-32	People's Republic of China (PRC)					man	61		5		professor	N	39600	39600	0	0		1	3	1	0	0	Independent Director	P35106	Independent director	P35106					0			3	2	002059,600792
600995	2005-12-31	2005-12-32						man	36		3			Y	210900		0	1	4	0		0	0	0	Deputy general manager	P35308	Deputy general manager	P35308					0			4	4	000627,600110,600717,600979
600995	2005-12-31	2005-12-32	People's Republic of China (PRC)					man	39		4			N	0	0	0	0		1	3	0	0	0	Director	P35105	Director	P35105					0			1	0
600995	2005-12-31	2005-12-32	People's Republic of China (PRC)					man	44		2		human relations coordinator	Y	99700		0	0		0		0	0	1	Staff Director supervisor	P35205	Supervisor	P35205					0			0	0
600995	2005-12-31	2005-12-32	People's Republic of China (PRC)					woman	39		2			N	0	0	0	0		0		0	0	1	supervisor	P35204	Supervisor	P35204					0			0	0
600995	2005-12-31	2005-12-32	People's Republic of China (PRC)					man	51		3		human relations coordinator	Y	221800		0	0		0		0	0	1	Chairman of the Supervisory Board	P35202	Chairman of the Supervisory Board	P35202					0			0	0
600995	2005-12-31	2005-12-32	People's Republic of China (PRC)					man	42		2		Director	N	0	0	0	0		1	3	0	0	0	Director	P35105	Director	P35105					0			1	0
600995	2005-12-31	2005-12-32	People's Republic of China (PRC)					man	65		3		senior engineer	N	39600	39600	0	0		1	3	1	0	0	Independent Director	P35106	Independent director	P35106					0			0	0
600995	2005-12-31	2005-12-32	People's Republic of China (PRC)					man	35		3		senior engineer	Y	221800		0	1	4	0		0	0	0	Deputy general manager	P35308	Deputy general manager	P35308					0			0	0
600995	2005-12-31	2005-12-32						man	34					N	0	0	0	1	4	0		0	0	0	Assistant to the General Manager	P35305	Assistant to the General Manager	P35305					0			0	0
600995	2005-12-31	2005-12-32	People's Republic of China (PRC)					man	43		2			N	0	0	0	0		1	3	0	0	0	Director	P35105	Director	P35105					0			1	0
600995	2005-12-31	2005-12-32	People's Republic of China (PRC)					man	41		3		senior accountant	N	39600	39600	0	0		1	3	1	0	0	Independent Director	P35106	Independent director	P35106					0			1	0
600995	2005-12-31	2005-12-32	People's Republic of China (PRC)					woman	46		2			N	0	0	0	0		0		0	0	1	supervisor	P35204	Supervisor	P35204					0			0	0
600995	2005-12-31	2005-12-32	People's Republic of China (PRC)					man	46					N	0	0	0	0		1	3	0	0	0	Director	P35105	Director	P35105					1	Deputy general manager	4	0	0
600995	2005-12-31	2005-12-32	People's Republic of China (PRC)					man	40		2		engineer	Y	221000		0	1	4	0		0	0	0	Deputy general manager	P35308	Deputy general manager	P35308					0			0	0
600995	2005-12-31	2005-12-32	People's Republic of China (PRC)					man	39		4		Economist, political engineer	Y	305600		0	1	1	1	2	0	0	0	Deputy Director, General manager	P35104,P35303	Deputy Director, General manager	P35104,P35303					0			1	0
600995	2005-12-31	2005-12-32	People's Republic of China (PRC)					man	43		2			Y	220000		0	1	4	0		0	0	0	Deputy general manager	P35308	Deputy general manager	P35308					0			0	0
600995	2005-12-31	2005-12-32	People's Republic of China (PRC)					man	34		3		accountant	N	0	0	0	0		1	3	0	0	0	Director	P35105	Director	P35105					1	Deputy general manager	4	0	0
600995	2005-12-31	2005-12-32	People's Republic of China (PRC)	Henan Province	410000	Henan Province	410000	man	49		2		engineer	Y	179700		0	1	4	0		0	0	0	Chief engineer	P35314	Chief engineer	P35314					0			0	0
600995	2005-12-31	2005-12-32	People's Republic of China (PRC)					woman	49		2		accountant	Y	68200		0	0		0		0	0	1	Staff Director supervisor	P35205	Supervisor	P35205					0			0	0
600995	2006-12-31	2006-12-32	People's Republic of China (PRC)					man	43		2		Director	N	0	0	0	0		0		0	0	0	Director	P35105							0			0	0
600995	2006-12-31	2006-12-32	People's Republic of China (PRC)					woman	47					N	0	0	0	0		1	3	0	0	0	Director	P35105	Director	P35105					1	Director	2	1	0
600995	2006-12-31	2006-12-32	People's Republic of China (PRC)					man	45		2		human relations coordinator	Y	122921		0	0		0		0	0	1	Staff Director supervisor	P35205	Supervisor	P35205					0			0	0
600995	2006-12-31	2006-12-32	People's Republic of China (PRC)					man	44		1			N	0	0	0	0		0		0	0	0	supervisor	P35204							0			0	0
600995	2006-12-31	2006-12-32	People's Republic of China (PRC)					man	41		2			Y	202054		0	1	2	0		0	0	0	Finance Director	P35309	Chief financial officer	P35309					0			0	0
600995	2006-12-31	2006-12-32	People's Republic of China (PRC)					man	35		3		accountant	N	0	0	0	0		1	3	0	0	0	Director	P35105	Director	P35105					1	Deputy general manager	4	0	0
600995	2006-12-31	2006-12-32	People's Republic of China (PRC)					man	34					N	0	0	0	0		0		0	0	1	supervisor	P35204	Supervisor	P35204					1	Head of Accounting Information Management Department of Finance Department	4	0	0
600995	2006-12-31	2006-12-32	People's Republic of China (PRC)					man	31		5			N	33600	33600	0	0		1	3	1	0	0	Independent Director	P35106	Independent director	P35106		2			0			1	1	002144
600995	2006-12-31	2006-12-32	People's Republic of China (PRC)					man	41		2		engineer	Y	253530		0	1	4	0		0	0	0	Deputy general manager	P35308	Deputy general manager	P35308					0			0	0
600995	2006-12-31	2006-12-32	People's Republic of China (PRC)					man	36		3		senior engineer	Y	254736		0	1	4	0		0	0	0	Deputy general manager	P35308	Deputy general manager	P35308					0			0	0
600995	2006-12-31	2006-12-32	People's Republic of China (PRC)	Chengdu, Sichuan province	510100	Chengdu, Sichuan province	510100	man	34					N	0	0	0	1	4	1	3	0	0	0	Director,Deputy general manager	P35105,P35308	Director,Deputy general manager	P35105,P35308					1	deputy director general	4	0	0
600995	2006-12-31	2006-12-32	People's Republic of China (PRC)					man	44		2			N	0	0	0	0		0		0	0	0	Director	P35105							0			0	0
600995	2006-12-31	2006-12-32	People's Republic of China (PRC)					man	66		3		senior engineer	N	33600	33600	0	0		1	3	1	0	0	Independent Director	P35106	Independent director	P35106					0			0	0
600995	2006-12-31	2006-12-32	People's Republic of China (PRC)					woman	40		2			Y	91864.2		0	0		0		0	0	1	supervisor	P35204	Supervisor	P35204					0			0	0
600995	2006-12-31	2006-12-32	People's Republic of China (PRC)					man	40		4			Y	108408		0	0		0		0	0	0	Director	P35105							0			0	0
600995	2006-12-31	2006-12-32	People's Republic of China (PRC)					man	41		4		Economist, political engineer	Y	311278		0	0		0		0	0	0	Deputy Director, General manager	P35104,P35303							0			0	0
600995	2006-12-31	2006-12-32	People's Republic of China (PRC)					man	40		2			N	0	0	0	0		0		0	0	0	supervisor	P35204							0			0	0
600995	2006-12-31	2006-12-32	People's Republic of China (PRC)					man	52		3		human relations coordinator	Y	258528		0	0		0		0	0	1	Chairman of the Supervisory Board	P35202	Chairman of the Supervisory Board	P35202					0			0	0
600995	2006-12-31	2006-12-32	People's Republic of China (PRC)					woman	50		2		accountant	Y	92575.6		0	0		0		0	0	1	Staff Director supervisor	P35205	Supervisor	P35205					0			0	0
600995	2006-12-31	2006-12-32	People's Republic of China (PRC)					woman	47		2			N	0	0	0	0		0		0	0	0	supervisor	P35204							0			0	0
600995	2006-12-31	2006-12-32	People's Republic of China (PRC)					man	44					N	0	0	0	0		0		0	0	1	supervisor	P35204	Supervisor	P35204					1	Director of market planning and planning electricity consumption	4	0	0
600995	2006-12-31	2006-12-32	People's Republic of China (PRC)					man	51		4		engineer	Y	334439		0	0		1	1	0	0	0	Director	P35102	Director	P35102					1	Deputy Chief engineer	4	2	0
600995	2006-12-31	2006-12-32	People's Republic of China (PRC)					man	36		2			Y	203686		0	1	4	0		0	0	0	Secretary of the directorate	P35313	Secretary of the directorate	P35313					0			0	0
600995	2006-12-31	2006-12-32	People's Republic of China (PRC)					man	43					Y	112347		0	1	4	0		0	0	0	Deputy general manager	P35308	Deputy general manager	P35308					0			0	0
600995	2006-12-31	2006-12-32	People's Republic of China (PRC)					man	50		4		professor	N	33600	33600	0	0		1	3	1	0	0	Independent Director	P35106	Independent director	P35106					0			0	0
600995	2006-12-31	2006-12-32						man	37		3			Y	252374		0	1	4	0		0	0	0	Deputy general manager	P35308	Deputy general manager	P35308					0			2	2	600717,600979
600995	2006-12-31	2006-12-32		Binchuan County, Dali Bai Autonomous Prefecture, Yunnan Province	532924	Binchuan County, Dali Bai Autonomous Prefecture, Yunnan Province	532924	man	39					N	0	0	0	1	1	1	2	0	0	0	Deputy Director, General manager	P35104,P35303	Deputy Director, General manager	P35104,P35303					1	director general	4	0	0
600995	2006-12-31	2006-12-32	People's Republic of China (PRC)					man	62		5		professor	N	33600	33600	0	0		1	3	1	0	0	Independent Director	P35106	Independent director	P35106					0			3	2	002059,600792
600995	2006-12-31	2006-12-32	People's Republic of China (PRC)					man	37					N	0	0	0	0		0		0	0	1	supervisor	P35204	Supervisor	P35204					1	Head of Infrastructure Audit of Audit Department	4	0	0
600995	2006-12-31	2006-12-32	People's Republic of China (PRC)					man	35					N	0	0	0	0		1	3	0	0	0	Director	P35105	Director	P35105					1	Deputy director of finance department	4	0	0
600995	2006-12-31	2006-12-32	People's Republic of China (PRC)					man	42		3		senior accountant	N	33600	33600	0	0		1	3	1	0	0	Independent Director	P35106	Independent director	P35106					0			1	0
600995	2006-12-31	2006-12-32						man	35					Y	54505.8		0	1	4	0		0	0	0	Assistant to the General Manager	P35305	Assistant to the General Manager	P35305					0			0	0
600995	2006-12-31	2006-12-32	People's Republic of China (PRC)					man	44		2			Y	252602		0	1	4	0		0	0	0	Deputy general manager	P35308	Deputy general manager	P35308					0			0	0
600995	2006-12-31	2006-12-32	People's Republic of China (PRC)					man	47					N	0	0	0	0		1	3	0	0	0	Director	P35105	Director	P35105					1	Deputy general manager	4	0	0
600995	2006-12-31	2006-12-32	People's Republic of China (PRC)	Henan Province	410000	Henan Province	410000	man	50		2		engineer	Y	209919		0	1	4	0		0	0	0	Chief engineer	P35314	Chief engineer	P35314					0			0	0
600995	2006-12-31	2006-12-32	People's Republic of China (PRC)					man	43				senior engineer	N	0	0	0	0		1	3	0	0	0	Director	P35105	Director	P35105					1	manager	4	1	0
600995	2007-12-31	2007-12-32	People's Republic of China (PRC)					man	37					N	39600	39600	0	0		1	3	1	0	0	Independent Director	P35106	Independent director	P35106					0			1	0
600995	2007-12-31	2007-12-32	People's Republic of China (PRC)					man	32					Y	233000		0	1	4	0		0	0	0	Secretary of the directorate	P35313	Secretary of the directorate	P35313					0			0	0
600995	2007-12-31	2007-12-32						man	33					N	0	0	0	0		1	3	0	0	0	Director	P35105	Director	P35105					0			0	0
600995	2007-12-31	2007-12-32	People's Republic of China (PRC)					man	66					N	39600	39600	0	0		1	3	1	0	0	Independent Director	P35106	Independent director	P35106					0			0	0
600995	2007-12-31	2007-12-32	People's Republic of China (PRC)					man	50					N	39600	39600	0	0		1	3	1	0	0	Independent Director	P35106	Independent director	P35106					0			0	0
600995	2007-12-31	2007-12-32	People's Republic of China (PRC)					man	36					N	0	0	0	0		1	3	0	0	0	Director	P35105	Director	P35105					1	Deputy director of finance department	4	0	0
600995	2007-12-31	2007-12-32	People's Republic of China (PRC)					woman	35					N	0	0	0	1	2	0		0	0	0	Finance Director	P35309	Chief financial officer	P35309					0			0	0
600995	2007-12-31	2007-12-32	People's Republic of China (PRC)					man	45		2			Y	299400		0	1	4	0		0	0	0	Deputy general manager	P35308	Deputy general manager	P35308					0			0	0
600995	2007-12-31	2007-12-32	People's Republic of China (PRC)					man	45					N	0	0	0	0		0		0	0	1	supervisor	P35204	Supervisor	P35204					1	Head of Market Development and Trading Division	4	0	0
600995	2007-12-31	2007-12-32	People's Republic of China (PRC)	Henan Province	410000	Henan Province	410000	man	51		2		engineer	Y	243400		0	1	4	0		0	0	0	Assistant to the General Manager	P35305	Assistant to the General Manager	P35305					0			0	0
600995	2007-12-31	2007-12-32	People's Republic of China (PRC)					man	59					N	0	0	0	0		0		0	0	1	Staff Director supervisor	P35205	Supervisor	P35205					0			0	0
600995	2007-12-31	2007-12-32	People's Republic of China (PRC)					man	42		2		engineer	Y	300900		0	1	4	0		0	0	0	Deputy general manager	P35308	Deputy general manager	P35308					0			0	0
600995	2007-12-31	2007-12-32	People's Republic of China (PRC)					man	44					Y	293400		0	1	4	0		0	0	0	Chief engineer	P35314	Chief engineer	P35314					0			0	0
600995	2007-12-31	2007-12-32	People's Republic of China (PRC)					man	34					N	0	0	0	0		0		0	0	1	supervisor	P35204	Supervisor	P35204					0			0	0
600995	2007-12-31	2007-12-32	People's Republic of China (PRC)					man	35					N	0	0	0	0		0		0	0	1	supervisor	P35204	Supervisor	P35204					1	Head of Accounting Information Management Department of Finance Department	4	0	0
600995	2007-12-31	2007-12-32	People's Republic of China (PRC)					man	43					N	39600	39600	0	0		1	3	1	0	0	Independent Director	P35106	Independent director	P35106					0			0	0
600995	2007-12-31	2007-12-32	People's Republic of China (PRC)					man	46		2		human relations coordinator	Y	130800		0	0		0		0	0	1	Staff Director supervisor	P35205	Supervisor	P35205					0			0	0
600995	2007-12-31	2007-12-32	People's Republic of China (PRC)					man	53		3		human relations coordinator	Y	302700		0	1	4	0		0	0	1	Chairman of the board of supervisors, the secretary of the party committee, the secretary of the discipline inspection commission (CIC).	P35202,P35501,P35501	Chairman of the Supervisory Board,secretary of the Discipline Inspection Commission (CIC),Deputy Secretary of the Party Committee	P35202,P35501,P35501					0			0	0
600995	2007-12-31	2007-12-32						man	43					N	39600	39600	0	0		1	3	1	0	0	Independent Director	P35106	Independent director	P35106					0			1	0
600995	2007-12-31	2007-12-32						man	44					N	0	0	0	0		1	3	0	0	0	Director	P35105	Director	P35105					1			0	0
600995	2007-12-31	2007-12-32	People's Republic of China (PRC)					man	42		2			Y	245400		0	1	4	0		0	0	0	Assistant to the General Manager	P35305	Assistant to the General Manager	P35305					0			0	0
600995	2007-12-31	2007-12-32	People's Republic of China (PRC)	Chengdu, Sichuan province	510100	Chengdu, Sichuan province	510100	man	35					Y	293400		0	1	4	1	3	0	0	0	Director,Deputy general manager	P35105,P35308	Director,Deputy general manager	P35105,P35308					0			0	0
600995	2007-12-31	2007-12-32	People's Republic of China (PRC)					man	51					N	39600	39600	0	0		1	3	1	0	0	Independent Director	P35106	Independent director	P35106		2			0			0	0
600995	2007-12-31	2007-12-32		Binchuan County, Dali Bai Autonomous Prefecture, Yunnan Province	532924	Binchuan County, Dali Bai Autonomous Prefecture, Yunnan Province	532924	man	40					Y	393200		0	1	1	1	2	0	0	0	Deputy Director, General Manager, Party Committee Secretary	P35104,P35303,P35501	Deputy Director, General manager,Party committee secretary	P35104,P35303,P35501					0			1	0
600995	2007-12-31	2007-12-32	People's Republic of China (PRC)					man	37		3		senior engineer	Y	290400		0	1	4	0		0	0	0	Assistant to the General Manager	P35305	Assistant to the General Manager	P35305					0			0	0
600995	2007-12-31	2007-12-32	People's Republic of China (PRC)	Binchuan County, Dali Bai Autonomous Prefecture, Yunnan Province	532924	Binchuan County, Dali Bai Autonomous Prefecture, Yunnan Province	532924	man	51					N	0	0	0	0		1	1	0	0	0	Director	P35102	Director	P35102					1	Deputy Chief economist	4	2	0
600995	2007-12-31	2007-12-32	People's Republic of China (PRC)					man	44				senior engineer	N	0	0	0	0		1	3	0	0	0	Director	P35105	Director	P35105					1	manager	4	1	0
600995	2008-12-31	2008-12-32	People's Republic of China (PRC)					man	35					N	0	0	0	0		0		0	0	1	supervisor	P35204	Supervisor	P35204	5	3	4	99	0			0	0
600995	2008-12-31	2008-12-32	People's Republic of China (PRC)	Binchuan County, Dali Bai Autonomous Prefecture, Yunnan Province	532924	Binchuan County, Dali Bai Autonomous Prefecture, Yunnan Province	532924	man	52					N	0	0	0	0		1	1	0	0	0	Director	P35102	Director	P35102	5,8	3	4	99	1	Deputy Chief economist	4	2	0
600995	2008-12-31	2008-12-32	People's Republic of China (PRC)					man	36					N	0	0	0	0		0		0	0	1	supervisor	P35204	Supervisor	P35204	8	3	4	99	1	Head of Accounting Information Management Department of Finance Department	4	0	0
600995	2008-12-31	2008-12-32	People's Republic of China (PRC)					man	45				senior engineer	N	0	0	0	0		1	3	0	0	0	Director	P35105	Director	P35105	2,7	3	4	99	1	manager	4	1	0
600995	2008-12-31	2008-12-32	People's Republic of China (PRC)					man	51					N	39600	39600	0	0		1	3	1	0	0	Independent Director	P35106	Independent director	P35106	99	3	1	8	0			0	0
600995	2008-12-31	2008-12-32	People's Republic of China (PRC)	Henan Province	410000	Henan Province	410000	man	52		2		engineer	Y	253800		0	1	4	0		0	0	0	Assistant to the General Manager	P35305	Assistant to the General Manager	P35305	2,5	3	4	99	0			0	0
600995	2008-12-31	2008-12-32	People's Republic of China (PRC)					man	54		3		human relations coordinator	Y	298900		0	1	4	0		0	0	1	Chairman of the board of supervisors, the secretary of the party committee, the secretary of the discipline inspection commission (CIC).	P35202,P35501,P35501	Chairman of the Supervisory Board,secretary of the Discipline Inspection Commission (CIC),Deputy Secretary of the Party Committee	P35202,P35501,P35501	99	3	4	99	0			0	0
600995	2008-12-31	2008-12-32	People's Republic of China (PRC)					man	33					Y	247300		0	1	4	0		0	0	0	Secretary of the directorate	P35313	Secretary of the directorate	P35313	2,5,6,8	3	4	99	0			0	0
600995	2008-12-31	2008-12-32		Binchuan County, Dali Bai Autonomous Prefecture, Yunnan Province	532924	Binchuan County, Dali Bai Autonomous Prefecture, Yunnan Province	532924	man	41					Y	421200		0	1	1	1	2	0	0	0	Deputy Director, General Manager, Party Committee Secretary	P35104,P35303,P35501	Deputy Director, General manager,Party committee secretary	P35104,P35303,P35501	5	3	4	99	0			1	0
600995	2008-12-31	2008-12-32	People's Republic of China (PRC)					man	52					N	39600	39600	0	0		1	3	1	0	0	Independent Director	P35106	Independent director	P35106	99	2	1	99	0			0	0
600995	2008-12-31	2008-12-32	People's Republic of China (PRC)					man	60					Y	202000		0	0		0		0	0	1	Staff Director supervisor	P35205	Supervisor	P35205	99	3	4	99	0			0	0
600995	2008-12-31	2008-12-32						man	34					N	0	0	0	0		1	3	0	0	0	Director	P35105	Director	P35105	5	3	4	99	0			0	0
600995	2008-12-31	2008-12-32	People's Republic of China (PRC)					man	37					N	0	0	0	0		1	3	0	0	0	Director	P35105	Director	P35105	2,5,8	3	4	99	1	Deputy director of finance department	4	0	0
600995	2008-12-31	2008-12-32	People's Republic of China (PRC)					man	67					N	39600	39600	0	0		1	3	1	0	0	Independent Director	P35106	Independent director	P35106	1,2	3	4	99	0			0	0
600995	2008-12-31	2008-12-32	People's Republic of China (PRC)					woman	36					N	0	0	0	1	2	0		0	0	0	Finance Director	P35309	Chief financial officer	P35309	5,8	3	4	99	0			0	0
600995	2008-12-31	2008-12-32	People's Republic of China (PRC)	Chengdu, Sichuan province	510100	Chengdu, Sichuan province	510100	man	36					Y	317100		0	1	4	1	3	0	0	0	Director,Deputy general manager	P35105,P35308	Director,Deputy general manager	P35105,P35308	2,5	3	4	99	0			0	0
600995	2008-12-31	2008-12-32						man	45					N	0	0	0	0		1	3	0	0	0	Director	P35105	Director	P35105	5,7,8	3	4	99	1	Work of asset management department	4	0	0
600995	2008-12-31	2008-12-32	People's Republic of China (PRC)					man	43		2			Y	252700		0	1	4	0		0	0	0	Assistant to the General Manager	P35305	Assistant to the General Manager	P35305	5,7,8	3	4	99	0			0	0
600995	2008-12-31	2008-12-32	People's Republic of China (PRC)					man	38		3		senior engineer	Y	94700		0	0		0		0	0	0	Assistant to the General Manager	P35305			5	3	4	99	0			0	0
600995	2008-12-31	2008-12-32	People's Republic of China (PRC)					man	43		2		engineer	Y	310100		0	1	4	0		0	0	0	Deputy general manager	P35308	Deputy general manager	P35308	5	3	4	99	0			0	0
600995	2008-12-31	2008-12-32	People's Republic of China (PRC)					man	44					N	39600	39600	0	0		1	3	1	0	0	Independent Director	P35106	Independent director	P35106	5,6	3	4	99	0			0	0
600995	2008-12-31	2008-12-32	People's Republic of China (PRC)					man	45					Y	299800		0	1	4	0		0	0	0	Chief engineer	P35314	Chief engineer	P35314	2,5	3	4	99	0			0	0
600995	2008-12-31	2008-12-32						man	44					N	39600	39600	0	0		1	3	1	0	0	Independent Director	P35106	Independent director	P35106	5,8	3	4	99	0			1	0
600995	2008-12-31	2008-12-32	People's Republic of China (PRC)					man	46		2			Y	311500		0	1	4	0		0	0	0	Deputy general manager	P35308	Deputy general manager	P35308	5	3	4	99	0			0	0
600995	2008-12-31	2008-12-32	People's Republic of China (PRC)					man	38					N	39600	39600	0	0		1	3	1	0	0	Independent Director	P35106	Independent director	P35106	5,7	3	4	3	0			1	0
600995	2008-12-31	2008-12-32	People's Republic of China (PRC)					man	46					N	0	0	0	0		0		0	0	1	supervisor	P35204	Supervisor	P35204	6	3	4	99	1	Head of Market Development and Trading Division	4	0	0
600995	2009-12-31	2009-12-32	People's Republic of China (PRC)					man	44		2		engineer	Y	302500		0	1	4	0		0	0	0	Deputy general manager	P35308	Deputy general manager	P35308	5	3	4	99	0			0	0
600995	2009-12-31	2009-12-32	People's Republic of China (PRC)					man	45					N	50400	50400	0	0		1	3	1	0	0	Independent Director	P35106	Independent director	P35106	5,6	3	4	99	0			0	0
600995	2009-12-31	2009-12-32	People's Republic of China (PRC)					man	46					Y	302900		0	1	4	0		0	0	0	Chief engineer	P35314	Chief engineer	P35314	2,5	3	4	99	0			0	0
600995	2009-12-31	2009-12-32	People's Republic of China (PRC)					man	34					Y	239600		0	1	4	0		0	0	0	Secretary of the directorate	P35313	Secretary of the directorate	P35313	2,5,6,8	3	4	99	0			0	0
600995	2009-12-31	2009-12-32	People's Republic of China (PRC)					man	52				professor	N	50400	50400	0	0		1	3	1	0	0	Independent Director	P35106	Independent director	P35106	99	3	1	8	0			0	0
600995	2009-12-31	2009-12-32		Binchuan County, Dali Bai Autonomous Prefecture, Yunnan Province	532924	Binchuan County, Dali Bai Autonomous Prefecture, Yunnan Province	532924	man	42					Y	402200		0	1	1	1	1	0	1	0	Director, General manager,Party committee secretary	P35102,P35303,P35501	Director, General manager,Party committee secretary	P35102,P35303,P35501	5	3	4	99	0			1	0
600995	2009-12-31	2009-12-32	People's Republic of China (PRC)					man	53				professor	N	50400	50400	0	0		1	3	1	0	0	Independent Director	P35106	Independent director	P35106	99	2	1	99	0			0	0
600995	2009-12-31	2009-12-32						man	35					N	0	0	0	0		1	3	0	0	0	Director	P35105	Director	P35105	5	3	4	99	0			0	0
600995	2009-12-31	2009-12-32	People's Republic of China (PRC)					man	38					N	0	0	0	0		1	3	0	0	0	Director	P35105	Director	P35105	2,5,8	3	4	99	1	Deputy director of finance department	4	0	0
600995	2009-12-31	2009-12-32	People's Republic of China (PRC)					man	68					N	50400	50400	0	0		1	3	1	0	0	Independent Director	P35106	Independent director	P35106	1,2	3	4	99	0			0	0
600995	2009-12-31	2009-12-32	People's Republic of China (PRC)					woman	37					N	0	0	0	1	2	0		0	0	0	Finance Director	P35309	Chief financial officer	P35309	5,8	3	4	99	0			0	0
600995	2009-12-31	2009-12-32						man	46					N	0	0	0	0		1	3	0	0	0	Director	P35105	Director	P35105	5,7,8	3	4	99	1	Work of asset management department	4	0	0
600995	2009-12-31	2009-12-32	People's Republic of China (PRC)					man	44		2			Y	247600		0	1	4	0		0	0	0	Assistant to the General Manager	P35305	Assistant to the General Manager	P35305	5,7,8	3	4	99	0			0	0
600995	2009-12-31	2009-12-32	People's Republic of China (PRC)					man	46				senior engineer	N	0	0	0	0		1	3	0	0	0	Director	P35105	Director	P35105	2,5,7	3	4	99	1	manager	4	1	0
600995	2009-12-31	2009-12-32	People's Republic of China (PRC)					man	36					N	0	0	0	0		0		0	0	1	supervisor	P35204	Supervisor	P35204	5	3	4	99	0			0	0
600995	2009-12-31	2009-12-32	People's Republic of China (PRC)	Binchuan County, Dali Bai Autonomous Prefecture, Yunnan Province	532924	Binchuan County, Dali Bai Autonomous Prefecture, Yunnan Province	532924	man	53					N	0	0	0	0		0		0	0	0	Director	P35102			5,8	3	4	99	1	Deputy Chief economist	4	2	0
600995	2009-12-31	2009-12-32	People's Republic of China (PRC)					man	37					N	0	0	0	0		0		0	0	1	supervisor	P35204	Supervisor	P35204	8	3	4	99	1	Head of Accounting Information Management Department of Finance Department	4	0	0
600995	2009-12-31	2009-12-32						man	45					N	50400	50400	0	0		1	3	1	0	0	Independent Director	P35106	Independent director	P35106	5,8	3	4	99	0			1	0
600995	2009-12-31	2009-12-32	People's Republic of China (PRC)					man	47		2			Y	302800		0	1	4	0		0	0	0	Deputy general manager	P35308	Deputy general manager	P35308	5	3	4	99	0			0	0
600995	2009-12-31	2009-12-32	People's Republic of China (PRC)					man	39					N	50400	50400	0	0		1	3	1	0	0	Independent Director	P35106	Independent director	P35106	5,7	3	4	3	0			1	0
600995	2009-12-31	2009-12-32	People's Republic of China (PRC)					man	47					N	0	0	0	0		0		0	0	1	supervisor	P35204	Supervisor	P35204	6	3	4	99	1	Deputy director of electric power marketing and trading department	4	0	0
600995	2009-12-31	2009-12-32	People's Republic of China (PRC)	Chengdu, Sichuan province	510100	Chengdu, Sichuan province	510100	man	37					Y	299400		0	1	4	1	3	0	0	0	Director,Deputy general manager	P35105,P35308	Director,Deputy general manager	P35105,P35308	2,5	3	4	99	0			0	0
600995	2009-12-31	2009-12-32	People's Republic of China (PRC)	Henan Province	410000	Henan Province	410000	man	53		2		engineer	Y	249000		0	1	4	0		0	0	0	Assistant to the General Manager	P35305	Assistant to the General Manager	P35305	2,5	3	4	99	0			0	0
600995	2009-12-31	2009-12-32	People's Republic of China (PRC)					man	55		3		human relations coordinator	Y	305000		0	1	4	0		0	0	1	Chairman of the board of supervisors, the secretary of the party committee, the secretary of the discipline inspection commission (CIC).	P35202,P35501,P35501	Chairman of the Supervisory Board,secretary of the Discipline Inspection Commission (CIC),Deputy Secretary of the Party Committee	P35202,P35501,P35501	99	3	4	99	0			0	0
600995	2009-12-31	2009-12-32	People's Republic of China (PRC)					man	61					Y	164500		0	0		0		0	0	1	supervisor	P35204	Supervisor	P35204	99	3	4	99	0			0	0
600995	2010-12-31	2010-12-32		Binchuan County, Dali Bai Autonomous Prefecture, Yunnan Province	532924	Binchuan County, Dali Bai Autonomous Prefecture, Yunnan Province	532924	man	43					Y	402200		0	1	1	1	1	0	1	0	Director, General manager	P35102,P35303	Director, General manager	P35102,P35303	5	3	4	99	0			1	0
600995	2010-12-31	2010-12-32	People's Republic of China (PRC)					man	54				professor	N	50400	50400	0	0		1	3	1	0	0	Independent Director	P35106	Independent director	P35106	99	2	1	99	0			0	0
600995	2010-12-31	2010-12-32	People's Republic of China (PRC)					man	53				professor	N	50400	50400	0	0		1	3	1	0	0	Independent Director	P35106	Independent director	P35106	99	3	1	8	0			0	0
600995	2010-12-31	2010-12-32	People's Republic of China (PRC)					man	39					N	0	0	0	0		1	3	0	0	0	Director	P35105	Director	P35105	2,5,8	3	4	99	1	Deputy director of finance department	4	0	0
600995	2010-12-31	2010-12-32	People's Republic of China (PRC)					man	69					N	50400	50400	0	0		1	3	1	0	0	Independent Director	P35106	Independent director	P35106	1,2	3	4	99	0			0	0
600995	2010-12-31	2010-12-32	People's Republic of China (PRC)					man	46					N	0	0	0	0		1	3	0	0	0	Director	P35105	Director	P35105	5,6	3	4	99	1	General manager	1	0	0
600995	2010-12-31	2010-12-32	People's Republic of China (PRC)					man	45		2			Y	247600		0	1	2	0		0	0	0	Finance Director	P35309	Chief financial officer	P35309	5,7,8	3	4	99	0			0	0
600995	2010-12-31	2010-12-32	People's Republic of China (PRC)					man	48					N	0	0	0	0		0		0	0	1	supervisor	P35204	Supervisor	P35204	6	3	4	99	1	Deputy director of electric power marketing and trading department	4	0	0
600995	2010-12-31	2010-12-32	People's Republic of China (PRC)	Chengdu, Sichuan province	510100	Chengdu, Sichuan province	510100	man	38					Y	299400		0	1	4	1	3	0	0	0	Director,Deputy general manager	P35105,P35308	Director,Deputy general manager	P35105,P35308	2,5	3	4	99	0			0	0
600995	2010-12-31	2010-12-32	People's Republic of China (PRC)					woman	51					N	0	0	18325929	0		0		0	0	0	Director	P35105			99	3	4	99	1	manager	4	0	0
600995	2010-12-31	2010-12-32	People's Republic of China (PRC)					woman	38					Y	168500		0	0		0		0	0	1	Staff Director supervisor	P35205	Supervisor	P35205	4	3	4	99	0			0	0
600995	2010-12-31	2010-12-32	People's Republic of China (PRC)					man	45		2		engineer	Y	302500		0	1	4	0		0	0	0	Deputy general manager	P35308	Deputy general manager	P35308	5	3	4	99	0			0	0
600995	2010-12-31	2010-12-32	People's Republic of China (PRC)					man	46					N	50400	50400	0	0		1	3	1	0	0	Independent Director	P35106	Independent director	P35106	5,6	3	4	99	0			0	0
600995	2010-12-31	2010-12-32						man	54					N	0	0	0	0		1	3	0	0	0	Director	P35105	Director	P35105	7	3	4	99	1	Investment manager	4	0	0
600995	2010-12-31	2010-12-32	People's Republic of China (PRC)					woman	41					N	0	0	0	0		0		0	0	1	supervisor	P35204	Supervisor	P35204	8	3	4	99	1	Deputy director of audit department	4	0	0
600995	2010-12-31	2010-12-32	People's Republic of China (PRC)					man	48		2			Y	302800		0	1	4	0		0	0	0	Deputy general manager	P35308	Deputy general manager	P35308	5	3	4	99	0			0	0
600995	2010-12-31	2010-12-32	People's Republic of China (PRC)					man	40					N	50400	50400	0	0		1	3	1	0	0	Independent Director	P35106	Independent director	P35106	5,7	3	4	3	0			1	0
600995	2010-12-31	2010-12-32	People's Republic of China (PRC)					man	47					Y	302900		0	1	4	0		0	0	0	Chief engineer	P35314	Chief engineer	P35314	2,5	3	4	99	0			0	0
600995	2010-12-31	2010-12-32	People's Republic of China (PRC)					man	35					Y	239600		0	1	4	1	3	0	0	0	Director,Secretary of the directorate	P35105,P35313	Director,Secretary of the directorate	P35105,P35313	2,5,6,8	3	4	99	0			1	0
600995	2010-12-31	2010-12-32	People's Republic of China (PRC)	Henan Province	410000	Henan Province	410000	man	54		2		engineer	Y	249000		0	1	4	0		0	0	0	Assistant to the General Manager	P35305	Assistant to the General Manager	P35305	2,5	3	4	99	0			0	0
600995	2010-12-31	2010-12-32	People's Republic of China (PRC)					man	56		3		human relations coordinator	Y	305000		0	1	4	0		0	0	1	Chairman of the board of supervisors, the secretary of the party committee, the secretary of the discipline inspection commission (CIC).	P35202,P35501,P35501	Chairman of the Supervisory Board,secretary of the Discipline Inspection Commission (CIC),Deputy Secretary of the Party Committee	P35202,P35501,P35501	99	3	4	99	0			0	0
600995	2010-12-31	2010-12-32	People's Republic of China (PRC)					man	38					N	0	0	0	0		0		0	0	1	supervisor	P35204	Supervisor	P35204	8	3	4	99	1	Head of Accounting Information Management Department of Finance Department	4	0	0
600995	2010-12-31	2010-12-32						man	46					N	50400	50400	0	0		1	3	1	0	0	Independent Director	P35106	Independent director	P35106	5,8	3	4	99	0			0	0
600995	2011-12-31	2011-12-32	People's Republic of China (PRC)					man	49		2			Y	400800		0	1	4	0		0	0	0	Deputy general manager	P35308	Deputy general manager	P35308	5	3	4	99	0			0	0
600995	2011-12-31	2011-12-32	People's Republic of China (PRC)					man	57		3		human relations coordinator	Y	342200		0	0		0		0	0	0	Chairman of the Supervisory Board	P35202			99	3	4	99	0			0	0
600995	2011-12-31	2011-12-32	People's Republic of China (PRC)					man	48					Y	401200		0	1	4	0		0	0	0	Chief engineer	P35314	Chief engineer	P35314	2,5	3	4	99	0			0	0
600995	2011-12-31	2011-12-32						man	47					N	50400	50400	0	0		1	3	1	0	0	Independent Director	P35106	Independent director	P35106	5,8	3	4	99	0			0	0
600995	2011-12-31	2011-12-32	People's Republic of China (PRC)					man	54				professor	N	50400	50400	0	0		1	3	1	0	0	Independent Director	P35106	Independent director	P35106	99	3	1	8	0			0	0
600995	2011-12-31	2011-12-32	People's Republic of China (PRC)					man	55				professor	N	50400	50400	0	0		1	3	1	0	0	Independent Director	P35106	Independent director	P35106	99	2	1	99	0			0	0
600995	2011-12-31	2011-12-32	People's Republic of China (PRC)					man	40					N	0	0	0	0		0		0	0	1	Chairman of the Supervisory Board	P35202	Chairman of the Supervisory Board	P35202	2,5,8	3	4	99	1	Deputy director of finance department	4	0	0
600995	2011-12-31	2011-12-32	People's Republic of China (PRC)					man	41					N	50400	50400	0	0		1	3	1	0	0	Independent Director	P35106	Independent director	P35106	5,7	3	4	3	0			1	0
600995	2011-12-31	2011-12-32	People's Republic of China (PRC)					man	42					N	0	0	0	0		1	3	0	0	0	Director	P35105	Director	P35105	99	3	4	99	1	Deputy director of enterprise management department	4	0	0
600995	2011-12-31	2011-12-32	People's Republic of China (PRC)					man	47					N	0	0	0	0		1	3	0	0	0	Director	P35105	Director	P35105	5,6	3	4	99	1	General manager	1	0	0
600995	2011-12-31	2011-12-32	People's Republic of China (PRC)					man	70					N	50400	50400	0	0		1	3	1	0	0	Independent Director	P35106	Independent director	P35106	1,2	3	4	99	0			0	0
600995	2011-12-31	2011-12-32	People's Republic of China (PRC)					man	49					N	0	0	0	0		1	3	0	0	0	Director	P35105	Director	P35105	6	3	4	99	1	Deputy director of electric power marketing and trading department	4	0	0
600995	2011-12-31	2011-12-32	People's Republic of China (PRC)					man	36					Y	389600		0	1	4	1	3	0	0	0	Director,Secretary of the directorate	P35105,P35313	Director,Secretary of the directorate	P35105,P35313	2,5,6,8	3	4	99	0			1	0
600995	2011-12-31	2011-12-32		Binchuan County, Dali Bai Autonomous Prefecture, Yunnan Province	532924	Binchuan County, Dali Bai Autonomous Prefecture, Yunnan Province	532924	man	44					Y	199900		0	0		1	1	0	0	0	Director	P35102	Director	P35102	5	3	4	99	1	Director of planning and development department	4	1	0
600995	2011-12-31	2011-12-32	People's Republic of China (PRC)	Henan Province	410000	Henan Province	410000	man	55		2		engineer	Y	321800		0	1	4	0		0	0	0	Assistant to the General Manager	P35305	Assistant to the General Manager	P35305	2,5	3	4	99	0			0	0
600995	2011-12-31	2011-12-32	People's Republic of China (PRC)					man	47					N	50400	50400	0	0		1	3	1	0	0	Independent Director	P35106	Independent director	P35106	5,6	3	4	99	0			0	0
600995	2011-12-31	2011-12-32	People's Republic of China (PRC)					man	39					N	0	0	0	0		0		0	0	1	supervisor	P35204	Supervisor	P35204	8	3	4	99	0			0	0
600995	2011-12-31	2011-12-32	People's Republic of China (PRC)					man	40					Y	337900		0	1	4	0		0	0	0	Deputy general manager	P35308	Deputy general manager	P35308	5	3	4	99	0			0	0
600995	2011-12-31	2011-12-32	People's Republic of China (PRC)					man	46		2		engineer	Y	400800		0	1	4	0		0	0	0	Deputy general manager	P35308	Deputy general manager	P35308	5	3	4	99	0			0	0
600995	2011-12-31	2011-12-32	People's Republic of China (PRC)					man	45		4			Y	401100		0	0		0		0	0	1	Staff Director supervisor	P35205	Supervisor	P35205	99	3	4	99	0			0	0
600995	2011-12-31	2011-12-32						man	55					N	0	0	0	0		1	3	0	0	0	Director	P35105	Director	P35105	7	3	4	99	1	Investment manager	4	0	0
600995	2011-12-31	2011-12-32	People's Republic of China (PRC)					woman	42					N	0	0	0	0		0		0	0	1	supervisor	P35204	Supervisor	P35204	8	3	4	99	1	Deputy director of audit department	4	0	0
600995	2011-12-31	2011-12-32	People's Republic of China (PRC)	Chengdu, Sichuan province	510100	Chengdu, Sichuan province	510100	man	39					Y	504500		0	1	1	1	3	0	0	0	Director, General manager	P35105,P35303	Director, General manager	P35105,P35303	2,5	3	4	99	0			0	0
600995	2011-12-31	2011-12-32	People's Republic of China (PRC)					man	46		2			Y	394600		0	1	2	0		0	0	0	Finance Director	P35309	Chief financial officer	P35309	5,7,8	3	4	99	0			1	0
600995	2011-12-31	2011-12-32	People's Republic of China (PRC)					woman	39					Y	216100		0	0		0		0	0	1	Staff Director supervisor	P35205	Supervisor	P35205	4	3	4	99	0			0	0
600995	2012-12-31	2012-12-32						man	56					N	0	0	0	0		1	3	0	0	0	Director	P35105	Director	P35105	7	3	4	99	1	Investment manager	4	0	0
600995	2012-12-31	2012-12-32	People's Republic of China (PRC)					woman	43					N	0	0	0	0		0		0	0	1	supervisor	P35204	Supervisor	P35204	8	3	4	99	1	Deputy director of audit department	4	0	0
600995	2012-12-31	2012-12-32	People's Republic of China (PRC)	Chengdu, Sichuan province	510100	Chengdu, Sichuan province	510100	man	40					Y	574800		0	1	1	1	3	0	0	0	General manager,Director	P35303,P35105	Director, General manager	P35105,P35303	2,5	3	4	99	0			0	0
600995	2012-12-31	2012-12-32	People's Republic of China (PRC)					man	47		4			Y	459300		0	0		0		0	0	1	Staff Director supervisor	P35205	Supervisor	P35205	99	3	4	99	0			0	0
600995	2012-12-31	2012-12-32	People's Republic of China (PRC)					man	40					N	0	0	0	0		0		0	0	1	supervisor	P35204	Supervisor	P35204	8	3	4	99	0			0	0
600995	2012-12-31	2012-12-32	People's Republic of China (PRC)					man	41					Y	454500		0	1	4	0		0	0	0	Deputy general manager	P35308	Deputy general manager	P35308	5	3	4	99	0			0	0
600995	2012-12-31	2012-12-32	People's Republic of China (PRC)					man	48				junior engineer	Y	387000		0	1	4	0		0	0	0	Deputy general manager	P35308	Deputy general manager	P35308	1,5,2	3	4	99	0			0	0
600995	2012-12-31	2012-12-32	People's Republic of China (PRC)					man	50		2			Y	460500		0	1	4	0		0	0	0	Deputy general manager	P35308	Deputy general manager	P35308	5	3	4	99	0			0	0
600995	2012-12-31	2012-12-32	People's Republic of China (PRC)					man	42					N	50400	50400	0	0		1	3	1	0	0	Independent Director	P35106	Independent director	P35106	5,7	3	4	3	0			1	0
600995	2012-12-31	2012-12-32	People's Republic of China (PRC)					man	43					N	0	0	0	0		1	3	0	0	0	Director	P35105	Director	P35105	99	3	4	99	1	Deputy director of enterprise management department	4	0	0
600995	2012-12-31	2012-12-32						man	44				engineer	Y	269300		0	1	4	0		0	0	0	Assistant to the General Manager	P35305	Assistant to the General Manager	P35305	5,6,8	3	4	99	0			0	0
600995	2012-12-31	2012-12-32	People's Republic of China (PRC)	Henan Province	410000	Henan Province	410000	man	56		2		engineer	Y	427400		0	0		0		0	0	0	Assistant to the General Manager	P35305			2,5	3	4	99	0			0	0
600995	2012-12-31	2012-12-32	People's Republic of China (PRC)					man	48					N	50400	50400	0	0		1	3	1	0	0	Independent Director	P35106	Independent director	P35106	5,6	3	4	99	0			0	0
600995	2012-12-31	2012-12-32	People's Republic of China (PRC)					man	49					Y	459500		0	1	4	0		0	0	0	Chief engineer	P35314	Chief engineer	P35314	2,5	3	4	99	0			0	0
600995	2012-12-31	2012-12-32						man	48					N	50400	50400	0	0		1	3	1	0	0	Independent Director	P35106	Independent director	P35106	5,8	3	4	99	0			0	0
600995	2012-12-31	2012-12-32	People's Republic of China (PRC)					man	39					Y	164300		0	1	2	0		0	0	0	Finance Director	P35309	Chief financial officer	P35309	8	3	4	99	0			0	0
600995	2012-12-31	2012-12-32	People's Republic of China (PRC)					man	41					N	0	0	0	0		0		0	0	1	Chairman of the Supervisory Board	P35202	Chairman of the Supervisory Board	P35202	2,5,8	3	4	99	1	Deputy director of finance department	4	0	0
600995	2012-12-31	2012-12-32	People's Republic of China (PRC)					man	71				professor	N	50400	50400	0	0		1	3	1	0	0	Independent Director	P35106	Independent director	P35106	1,2	3	4	99	0			0	0
600995	2012-12-31	2012-12-32	People's Republic of China (PRC)					man	50					N	0	0	0	0		1	3	0	0	0	Director	P35105	Director	P35105	6	3	4	99	0			0	0
600995	2012-12-31	2012-12-32	People's Republic of China (PRC)					man	37					Y	454500		0	1	4	1	3	0	0	0	Director,Secretary of the directorate	P35105,P35313	Director,Secretary of the directorate	P35105,P35313	2,5,6,8	3	4	99	0			1	0
600995	2012-12-31	2012-12-32						man	47					Y	290700		0	0		0		0	0	0	Deputy general manager	P35308			5	3	4	99	0			0	0
600995	2012-12-31	2012-12-32	People's Republic of China (PRC)					man	56				professor	N	50400	50400	0	0		1	3	1	0	0	Independent Director	P35106	Independent director	P35106	99	2	1	99	0			0	0
600995	2012-12-31	2012-12-32	People's Republic of China (PRC)					man	55				professor	N	50400	50400	0	0		1	3	1	0	0	Independent Director	P35106	Independent director	P35106	99	3	1	8	0			0	0
600995	2012-12-31	2012-12-32		Binchuan County, Dali Bai Autonomous Prefecture, Yunnan Province	532924	Binchuan County, Dali Bai Autonomous Prefecture, Yunnan Province	532924	man	45					N	0	0	0	0		1	1	0	0	0	Director	P35102	Director	P35102	5	3	4	99	1	Director of planning and development department	4	1	0
600995	2012-12-31	2012-12-32	People's Republic of China (PRC)					man	48					N	0	0	0	0		1	3	0	0	0	Director	P35105	Director	P35105	5,6	3	4	99	1	General manager	1	0	0
600995	2012-12-31	2012-12-32	People's Republic of China (PRC)					man	47		2			Y	290600		0	0		0		0	0	0	Finance Director	P35309			5,7,8	3	4	99	0			0	0
600995	2012-12-31	2012-12-32	People's Republic of China (PRC)					woman	40					Y	219500		0	0		0		0	0	1	Staff Director supervisor	P35205	Supervisor	P35205	4	3	4	99	0			0	0
600995	2013-12-31	2013-12-32	People's Republic of China (PRC)					man	43					N	0	0	150000	0		0		0	0	1	supervisor	P35204	Supervisor	P35204	5,7,8	3	4	98	1	Deputy director of audit department	4	0	0
600995	2013-12-31	2013-12-32	People's Republic of China (PRC)					man	48		4			Y	434000		0	0		0		0	0	0	Staff Director supervisor	P35205			99	3	4	99	0			0	0
600995	2013-12-31	2013-12-32	People's Republic of China (PRC)					man	50					Y	434000		0	1	4	0		0	0	0	Chief engineer	P35314	Chief engineer	P35314	2,5	3	4	99	0			0	0
600995	2013-12-31	2013-12-32						man	49					N	50400	50400	0	0		0		0	0	0	Independent Director	P35106			5,8	3	4	99	0			0	0
600995	2013-12-31	2013-12-32	People's Republic of China (PRC)					man	40					Y	400000		0	1	2	0		0	0	0	Finance Director	P35309	Chief financial officer	P35309	8	3	4	99	0			1	0
600995	2013-12-31	2013-12-32	People's Republic of China (PRC)					woman	49					N	0	0	0	0		1	3	0	0	0	Dependent Director	P35105	Non-Independent director	P35105	2,5	3	4	99	1	Director of planning and development department	4	0	0
600995	2013-12-31	2013-12-32	People's Republic of China (PRC)					man	51		2			Y	435000		0	1	4	0		0	0	0	Deputy general manager	P35308	Deputy general manager	P35308	5	3	4	99	0			0	0
600995	2013-12-31	2013-12-32	People's Republic of China (PRC)					man	43					N	50400	50400	0	0		0		0	0	0	Independent Director	P35106			5,7	3	4	3	0			1	0
600995	2013-12-31	2013-12-32	People's Republic of China (PRC)					man	51					N	0	0	0	0		0		0	0	0	Director	P35105			6	3	4	99	0			0	0
600995	2013-12-31	2013-12-32	People's Republic of China (PRC)					man	38					Y	429000		0	1	4	1	3	0	0	0	Director,Secretary of the directorate	P35105,P35313	Director,Secretary of the directorate	P35105,P35313	2,5,6,8	3	4	99	0			1	0
600995	2013-12-31	2013-12-32	People's Republic of China (PRC)	Xiangyun County, Dali Bai Autonomous Prefecture, Yunnan Province	532923	Xiangyun County, Dali Bai Autonomous Prefecture, Yunnan Province	532923	man	46					N	0	0	0	0		1	1	0	0	0	Director	P35102	Director	P35102	4,5,8	3	4	99	1	Assistant to the General Manager, director of personnel department	4	0	0
600995	2013-12-31	2013-12-32	People's Republic of China (PRC)					man	67					N	0	0	0	0		1	3	1	0	0	Independent Director	P35106	Independent director	P35106	8	3	4	99	0			0	0
600995	2013-12-31	2013-12-32	People's Republic of China (PRC)	Yuxi City, Yunnan Province	530400	Yuxi City, Yunnan Province	530400	man	49					N	0	0	0	0		1	3	1	0	0	Independent Director	P35106	Independent director	P35106	5,8	3	4	99	0			1	0
600995	2013-12-31	2013-12-32	People's Republic of China (PRC)					man	49					N	50400	50400	0	0		0		0	0	0	Independent Director	P35106			5,6	3	4	99	0			0	0
600995	2013-12-31	2013-12-32	People's Republic of China (PRC)					man	44					N	0	0	0	0		0		0	0	0	Director	P35105			99	3	4	99	0			0	0
600995	2013-12-31	2013-12-32						man	45				engineer	Y	400000		0	1	4	0		0	0	0	Assistant to the General Manager	P35305	Assistant to the General Manager	P35305	5,6,8	3	4	99	0			0	0
600995	2013-12-31	2013-12-32	People's Republic of China (PRC)	Yanshan County, Cangzhou City, Hebei Province	130925	Yanshan County, Cangzhou City, Hebei Province	130925	man	59				professor	N	0	0	0	0		1	3	1	0	0	Independent Director	P35106	Independent director	P35106	99	3	4	99	0			0	0
600995	2013-12-31	2013-12-32		Binchuan County, Dali Bai Autonomous Prefecture, Yunnan Province	532924	Binchuan County, Dali Bai Autonomous Prefecture, Yunnan Province	532924	man	46					N	0	0	0	0		0		0	0	0	Director	P35102			5	3	4	99	0			0	0
600995	2013-12-31	2013-12-32	People's Republic of China (PRC)					man	42					N	0	0	0	0		0		0	0	0	Chairman of the Supervisory Board	P35202			2,5,8	3	4	99	0			0	0
600995	2013-12-31	2013-12-32	People's Republic of China (PRC)					man	72				professor	N	50400	50400	0	0		0		0	0	0	Independent Director	P35106			1,2	3	4	99	0			0	0
600995	2013-12-31	2013-12-32	People's Republic of China (PRC)					woman	41					Y	234000		0	0		0		0	0	1	Staff Director supervisor	P35205	Supervisor	P35205	4	3	4	99	0			0	0
600995	2013-12-31	2013-12-32	People's Republic of China (PRC)	Hubei province	420000	Hubei province	420000	man	49					N	0	0	0	0		1	3	1	0	0	Independent Director	P35106	Independent director	P35106	2,5	3	4	99	0			0	0
600995	2013-12-31	2013-12-32	People's Republic of China (PRC)					man	45					N	0	0	0	0		0		0	0	1	Chairman of the Supervisory Board	P35202	Chairman of the Supervisory Board	P35202	2,5	3	4	99	1	Depth Secretary of the Party Committee, Director of Wenshan Power Supply Bureau.	4	0	0
600995	2013-12-31	2013-12-32	People's Republic of China (PRC)					man	49					N	0	0	0	0		1	3	0	0	0	Director	P35105	Director	P35105	5,6	3	4	99	0			1	0
600995	2013-12-31	2013-12-32						man	57					N	0	0	0	0		0		0	0	0	Director	P35105			7	3	4	99	0			0	0
600995	2013-12-31	2013-12-32	People's Republic of China (PRC)					woman	44					N	0	0	0	0		0		0	0	0	supervisor	P35204			8	3	4	99	0			0	0
600995	2013-12-31	2013-12-32	People's Republic of China (PRC)	Chengdu, Sichuan province	510100	Chengdu, Sichuan province	510100	man	41					Y	566000		0	1	1	1	3	0	0	0	General manager,Director,Party committee secretary	P35303,P35105,P35501	Director, General manager,Party committee secretary	P35105,P35303,P35501	2,5	3	4	99	0			0	0
600995	2013-12-31	2013-12-32	People's Republic of China (PRC)					man	47					N	0	0	0	0		1	3	0	0	0	Dependent Director	P35105	Non-Independent director	P35105	5,6	3	4	99	1	Director of marketing department	4	0	0
600995	2013-12-31	2013-12-32	People's Republic of China (PRC)					man	39					N	0	0	0	0		0		0	0	1	supervisor	P35204	Supervisor	P35204	5,8	3	4	99	1	Deputy director of finance department	4	0	0
600995	2013-12-31	2013-12-32	People's Republic of China (PRC)					man	56				professor	N	50400	50400	0	0		0		0	0	0	Independent Director	P35106			99	3	1	8	0			0	0
600995	2013-12-31	2013-12-32	People's Republic of China (PRC)					man	57				professor	N	50400	50400	0	0		0		0	0	0	Independent Director	P35106			99	2	1	99	0			0	0
600995	2013-12-31	2013-12-32	People's Republic of China (PRC)					man	41					N	0	0	0	0		0		0	0	0	supervisor	P35204			8	3	4	99	0			0	0
600995	2013-12-31	2013-12-32	People's Republic of China (PRC)					man	42					Y	429000		0	1	4	0		0	0	0	Deputy general manager	P35308	Deputy general manager	P35308	5	3	4	99	0			0	0
600995	2013-12-31	2013-12-32	People's Republic of China (PRC)					man	49				junior engineer	Y	429000		0	1	4	0		0	0	0	Deputy general manager	P35308	Deputy general manager	P35308	1,5,2	3	4	99	0			0	0
600995	2013-12-31	2013-12-32	People's Republic of China (PRC)					man	43					N	0	0	0	0		1	3	0	0	0	Dependent Director	P35105	Non-Independent director	P35105	7	3	4	99	1	Minister of asset operation department	4	1	0
600995	2013-12-31	2013-12-32	People's Republic of China (PRC)					woman	38					Y	234000		10500	0		0		0	0	1	Staff Director supervisor	P35205	Supervisor	P35205	99	3	4	99	0			0	0
600995	2014-12-31	2014-12-32	People's Republic of China (PRC)					man	41					Y	263600		0	1	2	0		0	0	0	Finance Director	P35309	Chief financial officer	P35309	8	3	4	99	0			1	0
600995	2014-12-31	2014-12-32	People's Republic of China (PRC)					man	50				junior engineer	Y	416500		0	1	4	0		0	0	0	Deputy general manager	P35308	Deputy general manager	P35308	1,5,2	3	4	99	0			0	0
600995	2014-12-31	2014-12-32	People's Republic of China (PRC)					woman	39					Y	223300		10500	0		0		0	0	1	Staff Director supervisor	P35205	Supervisor	P35205	99	3	4	99	0			0	0
600995	2014-12-31	2014-12-32	People's Republic of China (PRC)					man	44					N	0	0	150000	0		0		0	0	1	supervisor	P35204	Supervisor	P35204	5,7,8	3	4	98	1	Deputy general manager	4	0	0
600995	2014-12-31	2014-12-32	People's Republic of China (PRC)	Xiangyun County, Dali Bai Autonomous Prefecture, Yunnan Province	532923	Xiangyun County, Dali Bai Autonomous Prefecture, Yunnan Province	532923	man	47					N	0	0	0	0		1	1	0	0	0	Director	P35102	Director	P35102	4,5,8	3	4	99	1	Assistant to the General Manager, director of personnel department	4	0	0
600995	2014-12-31	2014-12-32	People's Republic of China (PRC)	Yuxi City, Yunnan Province	530400	Yuxi City, Yunnan Province	530400	man	50					N	50400	50400	0	0		1	3	1	0	0	Independent Director	P35106	Independent director	P35106	5,8	3	4	99	0			1	0
600995	2014-12-31	2014-12-32	People's Republic of China (PRC)	Hubei province	420000	Hubei province	420000	man	50					N	50400	50400	0	0		1	3	1	0	0	Independent Director	P35106	Independent director	P35106	2,5	3	4	99	0			0	0
600995	2014-12-31	2014-12-32						man	46				engineer	Y	412900		0	1	4	0		0	0	0	Assistant to the General Manager	P35305	Assistant to the General Manager	P35305	5,6,8	3	4	99	0			0	0
600995	2014-12-31	2014-12-32	People's Republic of China (PRC)					man	52		2			Y	422500		0	1	4	0		0	0	0	Deputy general manager	P35308	Deputy general manager	P35308	5	3	4	99	0			0	0
600995	2014-12-31	2014-12-32	People's Republic of China (PRC)					man	48					N	0	0	0	0		1	3	0	0	0	Dependent Director	P35105	Non-Independent director	P35105	5,6	3	4	99	1	Department secretary of the party committee, director.	4	0	0
600995	2014-12-31	2014-12-32	People's Republic of China (PRC)					man	51					Y	421500		0	1	4	0		0	0	0	Chief engineer	P35314	Chief engineer	P35314	2,5	3	4	99	0			0	0
600995	2014-12-31	2014-12-32	People's Republic of China (PRC)					woman	50					N	0	0	0	0		1	3	0	0	0	Dependent Director	P35105	Non-Independent director	P35105	2,5,7	3	4	99	1	Director of planning and development department	4	0	0
600995	2014-12-31	2014-12-32	People's Republic of China (PRC)					man	50					N	0	0	0	0		1	3	0	0	0	Director	P35105	Director	P35105	5,6	3	4	99	1	Deputy general manager	4	1	0
600995	2014-12-31	2014-12-32	People's Republic of China (PRC)					man	44					N	0	0	0	0		1	3	0	0	0	Dependent Director	P35105	Non-Independent director	P35105	7	3	4	99	1	Minister of asset operation department	4	1	0
600995	2014-12-31	2014-12-32	People's Republic of China (PRC)	Chengdu, Sichuan province	510100	Chengdu, Sichuan province	510100	man	42					Y	588700		0	1	1	0		0	0	0	General manager,Party committee secretary	P35303,P35501	General manager,Party committee secretary	P35303,P35501	2,5	3	4	99	0			0	0
600995	2014-12-31	2014-12-32	People's Republic of China (PRC)					man	40					N	0	0	0	0		0		0	0	1	supervisor	P35204	Supervisor	P35204	5,8	3	4	99	1	Deputy director of finance department	4	0	0
600995	2014-12-31	2014-12-32	People's Republic of China (PRC)					man	39					Y	416500		0	1	4	1	3	0	0	0	Director,Secretary of the directorate	P35105,P35313	Director,Secretary of the directorate	P35105,P35313	2,5,6,8	3	4	99	0			1	0
600995	2014-12-31	2014-12-32	People's Republic of China (PRC)					man	46					N	0	0	0	0		0		0	0	1	Chairman of the Supervisory Board	P35202	Chairman of the Supervisory Board	P35202	2,5	3	4	99	1	Depth Secretary of the Party Committee, Director of Wenshan Power Supply Bureau.	4	0	0
600995	2014-12-31	2014-12-32	People's Republic of China (PRC)					man	43					Y	416500		0	1	4	0		0	0	0	Deputy general manager	P35308	Deputy general manager	P35308	5	3	4	99	0			0	0
600995	2014-12-31	2014-12-32	People's Republic of China (PRC)					man	68					N	50400	50400	0	0		1	3	1	0	0	Independent Director	P35106	Independent director	P35106	8	3	4	99	0			0	0
600995	2014-12-31	2014-12-32	People's Republic of China (PRC)					woman	42					Y	220400		0	0		0		0	0	1	Staff Director supervisor	P35205	Supervisor	P35205	4	3	4	99	0			0	0
600995	2014-12-31	2014-12-32	People's Republic of China (PRC)	Yanshan County, Cangzhou City, Hebei Province	130925	Yanshan County, Cangzhou City, Hebei Province	130925	man	60				Associate professor, lecturer, teaching assistant	N	50400	50400	0	0		1	3	1	0	0	Independent Director	P35106	Independent director	P35106	99	3	1	99	0			0	0
600995	2015-12-31	2015-12-32	People's Republic of China (PRC)					man	44					Y	442500		0	1	4	0		0	0	0	Deputy general manager	P35308	Deputy general manager	P35308	5	3	4	99	0			0	0
600995	2015-12-31	2015-12-32	People's Republic of China (PRC)					man	42					N	0	0	0	0		0		0	0	0	Finance Director	P35309			5,8	3	4	99	0			0	0
600995	2015-12-31	2015-12-32	People's Republic of China (PRC)					man	69					N	78300	78300	0	0		1	3	1	0	0	Independent Director	P35106	Independent director	P35106	8	3	4	99	0			0	0
600995	2015-12-31	2015-12-32	People's Republic of China (PRC)	Hubei province	420000	Hubei province	420000	man	51					N	43200	43200	0	0		0		0	0	0	Independent Director	P35106			2,5	3	4	99	0			0	0
600995	2015-12-31	2015-12-32	People's Republic of China (PRC)	Chengdu, Sichuan province	510100	Chengdu, Sichuan province	510100	man	43					Y	518200		0	1	1	1	3	0	0	0	Director, General manager,Party committee secretary	P35105,P35303,P35501	Director, General manager,Party committee secretary	P35105,P35303,P35501	2,5	3	4	99	0			0	0
600995	2015-12-31	2015-12-32	People's Republic of China (PRC)					woman	43					Y	227800		0	0		0		0	0	1	Staff Director supervisor	P35205	Supervisor	P35205	4	3	4	99	0			0	0
600995	2015-12-31	2015-12-32	People's Republic of China (PRC)					woman	40					Y	225000		10000	0		0		0	0	1	Staff Director supervisor	P35205	Supervisor	P35205	99	3	4	99	0			0	0
600995	2015-12-31	2015-12-32	People's Republic of China (PRC)	Yanshan County, Cangzhou City, Hebei Province	130925	Yanshan County, Cangzhou City, Hebei Province	130925	man	61				Associate professor, lecturer, teaching assistant	N	78300	78300	0	0		1	3	1	0	0	Independent Director	P35106	Independent director	P35106	99	3	1	99	0			0	0
600995	2015-12-31	2015-12-32	People's Republic of China (PRC)					man	49					N	0	0	0	0		0		0	0	0	Dependent Director	P35105			5,6	3	4	99	0			0	0
600995	2015-12-31	2015-12-32	People's Republic of China (PRC)					man	40					N	0	0	0	0		0		0	0	1	supervisor	P35204	Supervisor	P35204	5,8	3	4	99	0			0	0
600995	2015-12-31	2015-12-32	People's Republic of China (PRC)					man	38					Y	142500		0	1	2	0		0	0	0	Finance Director	P35309	Chief financial officer	P35309	5,8	3	4	99	0			0	0
600995	2015-12-31	2015-12-32	People's Republic of China (PRC)					man	53		2			Y	447800		0	1	4	0		0	0	0	Deputy general manager	P35308	Deputy general manager	P35308	5	3	4	99	0			0	0
600995	2015-12-31	2015-12-32	People's Republic of China (PRC)					man	51				junior engineer	Y	445100		0	1	4	0		0	0	0	Deputy general manager	P35308	Deputy general manager	P35308	1,5,2	3	4	99	0			0	0
600995	2015-12-31	2015-12-32						man	47				engineer	Y	398600		0	1	4	0		0	0	0	Assistant to the General Manager	P35305	Assistant to the General Manager	P35305	5,6,8	3	4	99	0			0	0
600995	2015-12-31	2015-12-32	People's Republic of China (PRC)					man	45					N	0	0	0	0		0		0	0	0	supervisor	P35204			5,7,8	3	4	98	0			0	0
600995	2015-12-31	2015-12-32	People's Republic of China (PRC)	Xiangyun County, Dali Bai Autonomous Prefecture, Yunnan Province	532923	Xiangyun County, Dali Bai Autonomous Prefecture, Yunnan Province	532923	man	48					N	0	0	22900	0		1	1	0	0	0	Director	P35102	Director	P35102	4,5,8	3	4	99	1	Assistant to the General Manager, director of personnel department	4	0	0
600995	2015-12-31	2015-12-32	People's Republic of China (PRC)					man	51					N	0	0	0	0		1	3	0	0	0	Director	P35105	Director	P35105	5,6	3	4	99	1	Deputy general manager	4	1	0
600995	2015-12-31	2015-12-32	People's Republic of China (PRC)					man	45					N	0	0	0	0		1	3	0	0	0	Dependent Director	P35105	Non-Independent director	P35105	7	3	4	99	1	Minister of asset operation department	4	1	0
600995	2015-12-31	2015-12-32	People's Republic of China (PRC)					man	42					Y	393800		0	1	4	0		0	0	0	Deputy general manager	P35308	Deputy general manager	P35308	5	3	4	99	0			1	0
600995	2015-12-31	2015-12-32	People's Republic of China (PRC)	Yuxi City, Yunnan Province	530400	Yuxi City, Yunnan Province	530400	man	50					N	78300	78300	0	0		1	3	1	0	0	Independent Director	P35106	Independent director	P35106	5,7,8	3	4	99	0			1	0
600995	2015-12-31	2015-12-32	People's Republic of China (PRC)					man	49					N	0	0	0	0		1	3	0	0	0	Director	P35105	Director	P35105	6	3	4	99	1	Marketing director	4	0	0
600995	2015-12-31	2015-12-32	People's Republic of China (PRC)					man	47					N	0	0	0	0		0		0	0	1	Chairman of the Supervisory Board	P35202	Chairman of the Supervisory Board	P35202	2,5	3	4	99	1	Deputy director of production equipment management department	4	0	0
600995	2015-12-31	2015-12-32	People's Republic of China (PRC)					man	40					Y	442600		0	1	4	1	3	0	0	0	Director,Secretary of the directorate	P35105,P35313	Director,Secretary of the directorate	P35105,P35313	2,5,6,8	3	4	99	0			1	0
600995	2015-12-31	2015-12-32	People's Republic of China (PRC)					man	52					Y	447800		0	1	4	0		0	0	0	Chief engineer	P35314	Chief engineer	P35314	2,5	3	4	99	0			0	0
600995	2015-12-31	2015-12-32	People's Republic of China (PRC)					woman	51					N	0	0	14000	0		1	3	0	0	0	Dependent Director	P35105	Non-Independent director	P35105	2,5,7	3	4	99	1	Deputy Chief engineer, Director of Planning and Development Department	4	0	0
600995	2015-12-31	2015-12-32	People's Republic of China (PRC)					man	41					N	0	0	0	0		0		0	0	1	supervisor	P35204	Supervisor	P35204	5,8	3	4	99	1	Deputy director of finance department	4	0	0
600995	2015-12-31	2015-12-32	People's Republic of China (PRC)					woman	34					N	46800	46800	0	0		1	3	1	0	0	Independent Director	P35106	Independent director	P35106	99	3	1	99	0			0	0
600995	2016-12-31	2016-12-32	People's Republic of China (PRC)	Yanshan County, Cangzhou City, Hebei Province	130925	Yanshan County, Cangzhou City, Hebei Province	130925	man	62				Associate professor, lecturer, teaching assistant	N	70200	70200		0		1	3	1	0	0	Independent Director	P35106	Independent director	P35106	99	3	1	99	0			0	0
600995	2016-12-31	2016-12-32	People's Republic of China (PRC)					man	70					N	70200	70200		0		1	3	1	0	0	Independent Director	P35106	Independent director	P35106	8	3	4	99	0			0	0
600995	2016-12-31	2016-12-32	People's Republic of China (PRC)					man	41					Y	460900			1	4	1	3	0	0	0	Director,Secretary of the directorate	P35105,P35313	Director,Secretary of the directorate	P35105,P35313	2,5,6,8	3	4	99	0			1	0
600995	2016-12-31	2016-12-32	People's Republic of China (PRC)					woman	35				teacher	N	70200	70200		0		1	3	1	0	0	Independent Director	P35106	Independent director	P35106	99	3	1	99	0			0	0
600995	2016-12-31	2016-12-32	People's Republic of China (PRC)					man	39					Y	214100			1	2	0		0	0	0	Finance Director	P35309	Chief financial officer	P35309	5,8	3	4	99	0			0	0
600995	2016-12-31	2016-12-32	People's Republic of China (PRC)					woman	44					Y	232300			0		0		0	0	1	Staff Director supervisor	P35205	Supervisor	P35205	4	3	4	99	0			0	0
600995	2016-12-31	2016-12-32	People's Republic of China (PRC)					woman	41					Y	231500		10000	0		0		0	0	1	Staff Director supervisor	P35205	Supervisor	P35205	99	3	4	99	0			0	0
600995	2016-12-31	2016-12-32	People's Republic of China (PRC)	Yuxi City, Yunnan Province	530400	Yuxi City, Yunnan Province	530400	man	51					N	70200	70200		0		1	3	1	0	0	Independent Director	P35106	Independent director	P35106	5,7,8	3	4	99	0			1	0
600995	2016-12-31	2016-12-32	People's Republic of China (PRC)					man	54		2			Y	474100			1	4	0		0	0	0	Deputy general manager	P35308	Deputy general manager	P35308	5	3	4	99	0			0	0
600995	2016-12-31	2016-12-32	People's Republic of China (PRC)					man	52					N	0	0		0		1	3	0	0	0	Director	P35105	Director	P35105	5,6,7	3	4	99	1	Deputy general manager	4	1	0
600995	2016-12-31	2016-12-32	People's Republic of China (PRC)					man	53					Y	474300			1	4	0		0	0	0	Chief engineer	P35314	Chief engineer	P35314	2,5	3	4	99	0			0	0
600995	2016-12-31	2016-12-32	People's Republic of China (PRC)					man	45					Y	463500			1	4	0		0	0	0	Deputy general manager	P35308	Deputy general manager	P35308	5	3	4	99	0			0	0
600995	2016-12-31	2016-12-32	People's Republic of China (PRC)	Chengdu, Sichuan province	510100	Chengdu, Sichuan province	510100	man	44					Y	580600			1	1	1	3	0	0	0	Director, General manager,Party committee secretary	P35105,P35303,P35501	Director, General manager,Party committee secretary	P35105,P35303,P35501	2,5	3	4	99	0			0	0
600995	2016-12-31	2016-12-32	People's Republic of China (PRC)					man	52				junior engineer	Y	465400			1	4	0		0	0	0	Deputy general manager	P35308	Deputy general manager	P35308	1,5,2	3	4	99	0			0	0
600995	2016-12-31	2016-12-32						man	48				engineer	Y	453300			1	4	0		0	0	0	Assistant to the General Manager	P35305	Assistant to the General Manager	P35305	5,6,8	3	4	99	0			0	0
600995	2016-12-31	2016-12-32	People's Republic of China (PRC)	Xiangyun County, Dali Bai Autonomous Prefecture, Yunnan Province	532923	Xiangyun County, Dali Bai Autonomous Prefecture, Yunnan Province	532923	man	49					N	0	0	22900	0		1	1	0	0	0	Director	P35102	Director	P35102	4,5,8	3	4	99	1	Assistant to the General Manager	4	0	0
600995	2016-12-31	2016-12-32	People's Republic of China (PRC)					man	46					N	0	0		0		1	3	0	0	0	Dependent Director	P35105	Non-Independent director	P35105	5,7	3	4	99	1	Minister of asset operation department	4	1	0
600995	2016-12-31	2016-12-32	People's Republic of China (PRC)					woman	51					N	0	0	14000	0		1	3	0	0	0	Dependent Director	P35105	Non-Independent director	P35105	2,5,7	3	2	99	1	Deputy Chief engineer, Director of Planning and Development Department	4	0	0
600995	2016-12-31	2016-12-32	People's Republic of China (PRC)					man	48					N	0	0		0		0		0	0	0	Chairman and supervisor of the board of supervisors	P35202,P35204			1,2,5	3	4	99	1	Deputy director of production equipment management department	4	0	0
600995	2016-12-31	2016-12-32	People's Republic of China (PRC)					man	42					N	0	0		0		0		0	0	1	supervisor	P35204	Supervisor	P35204	5,8	3	4	99	1	Deputy director of finance department	4	0	0
600995	2016-12-31	2016-12-32	People's Republic of China (PRC)					man	43					Y	455300			1	4	0		0	0	0	Deputy general manager	P35308	Deputy general manager	P35308	5	3	4	99	0			1	0
600995	2016-12-31	2016-12-32	People's Republic of China (PRC)					man	50					N	0	0		0		1	3	0	0	0	Director	P35105	Director	P35105	2,5,6	3	4	99	1	Deputy Chief engineer, General manager of Kunming Electric Power Trading Center	4	0	0
600995	2016-12-31	2016-12-32	People's Republic of China (PRC)					man	41					N	0	0		0		0		0	0	1	supervisor	P35204	Supervisor	P35204	5,8	3	4	99	0			0	0
600995	2016-12-31	2016-12-32	People's Republic of China (PRC)					man	50					N	0	0		0		0		0	0	1	Chairman and supervisor of the board of supervisors	P35202,P35204	Chairman of the Supervisory Board,Supervisor	P35202,P35204	5	3	4	99	0			0	0
600995	2016-12-31	2016-12-32	People's Republic of China (PRC)					man	47					Y	227800			0		0		0	0	0	Finance Director	P35309			5,8	3	4	99	0			0	0
600995	2017-12-31	2017-12-32	People's Republic of China (PRC)					man	53					N	0	0	0	0		1	3	0	0	0	Director	P35105	Director	P35105	5,6,7	3	4	99	1	Deputy general manager	4	1	0
600995	2017-12-31	2017-12-32	People's Republic of China (PRC)					man	50					N	0	0	0	0		1	3	0	0	0	Director	P35105	Director	P35105	2,5,6	3	4	99	1	Deputy Chief engineer, General manager of Kunming Electric Power Trading Center	1	0	0
600995	2017-12-31	2017-12-32	People's Republic of China (PRC)	Yuxi City, Yunnan Province	530400	Yuxi City, Yunnan Province	530400	man	52					N	70200	70200	0	0		1	3	1	0	0	Independent Director	P35106	Independent director	P35106	5,7,8	3	4	99	0			1	0
600995	2017-12-31	2017-12-32	People's Republic of China (PRC)	Yanshan County, Cangzhou City, Hebei Province	130925	Yanshan County, Cangzhou City, Hebei Province	130925	man	63				Associate professor, lecturer, teaching assistant	N	70200	70200	0	0		1	3	1	0	0	Independent Director	P35106	Independent director	P35106	99	3	1	99	0			0	0
600995	2017-12-31	2017-12-32	People's Republic of China (PRC)					man	51					N	0	0	0	0		0		0	0	1	Chairman of the Supervisory Board	P35202	Chairman of the Supervisory Board	P35202	5	3	4	99	1	Director of Wenshan power supply bureau	4	0	0
600995	2017-12-31	2017-12-32	People's Republic of China (PRC)					woman	36				teacher	N	70200	70200	0	0		1	3	1	0	0	Independent Director	P35106	Independent director	P35106	99	3	1	99	0			0	0
600995	2017-12-31	2017-12-32	People's Republic of China (PRC)					man	45	South China University of Technology		Power system and its automation specialty		N	0	0	0	0		0		0	0	0	Director	P35105			2,5	3	4	99	1	Deputy Chief engineer, Director of Planning Department	4	0	0
600995	2017-12-31	2017-12-32	People's Republic of China (PRC)					man	45	Liaoning University		Business Administration		N	0	0	0	0		0		0	0	0	Finance Director	P35309			5,8	3	4	99	0			0	0
600995	2017-12-31	2017-12-32	People's Republic of China (PRC)					man	48					Y	303400		0	1	2	0		0	0	0	Finance Director	P35309	Chief financial officer	P35309	5,8	3	4	99	0			1	0
600995	2017-12-31	2017-12-32	People's Republic of China (PRC)	Huize County, Qujing City, Yunnan Province	530326	Huize County, Qujing City, Yunnan Province	530326	man	50	Yunnan provincial party school		Economic management specialty		N	0	0	0	0		0		0	0	0	Director	P35102			5	3	4	99	1	Director of enterprise management department	4	0	0
600995	2017-12-31	2017-12-32	People's Republic of China (PRC)					man	53	Asia (Macau) International Open University	4	Business Administration		N	0	0	0	0		0		0	0	0	Deputy general manager	P35308			5	3	4	99	0			0	0
600995	2017-12-31	2017-12-32	People's Republic of China (PRC)					man	55		2			Y	520500		0	1	4	0		0	0	0	Deputy general manager	P35308	Deputy general manager	P35308	5	3	4	99	0			0	0
600995	2017-12-31	2017-12-32	People's Republic of China (PRC)					man	42					N	0	0	0	0		0		0	0	1	supervisor	P35204	Supervisor	P35204	5,8	3	4	99	1	Deputy director of audit department	4	0	0
600995	2017-12-31	2017-12-32	People's Republic of China (PRC)					man	44					Y	503500		0	1	4	0		0	0	0	Deputy general manager	P35308	Deputy general manager	P35308	5	3	4	99	0			1	0
600995	2017-12-31	2017-12-32	People's Republic of China (PRC)					man	46					Y	248000		0	0		0		0	0	0	Deputy general manager	P35308			2,5	3	4	99	0			0	0
600995	2017-12-31	2017-12-32	People's Republic of China (PRC)					woman	45					Y	250300		0	0		0		0	0	1	Staff Director supervisor	P35205	Supervisor	P35205	4	3	4	99	0			0	0
600995	2017-12-31	2017-12-32	People's Republic of China (PRC)	Chengdu, Sichuan province	510100	Chengdu, Sichuan province	510100	man	45					Y	323900		0	0		0		0	0	0	General manager	P35303			2,5	3	4	99	0			0	0
600995	2017-12-31	2017-12-32						man	40	Chongqing University		Electrical Engineering		Y	215400		0	0		0		0	0	0	Director,Secretary of the directorate	P35105,P35313			1,2,4,5,7	3	4	99	0			0	0
600995	2017-12-31	2017-12-32	People's Republic of China (PRC)					man	53				junior engineer	Y	513400		0	1	4	0		0	0	0	Deputy general manager	P35308	Deputy general manager	P35308	1,2,5	3	4	99	0			0	0
600995	2017-12-31	2017-12-32	People's Republic of China (PRC)	Huizhou City, Guangdong Province	441300	Huizhou City, Guangdong Province	441300	man	48	Yunnan University	4	Business Administration		Y	278400		0	0		1	3	0	0	0	General manager,Director	P35303,P35105	Director	P35105	5,7	3	4	99	0			0	0
600995	2017-12-31	2017-12-32	People's Republic of China (PRC)	Xiangyun County, Dali Bai Autonomous Prefecture, Yunnan Province	532923	Xiangyun County, Dali Bai Autonomous Prefecture, Yunnan Province	532923	man	50					N	0	0	22900	0		1	1	0	0	0	Director	P35102	Director	P35102	4,5,8	3	4	99	0			0	0
600995	2017-12-31	2017-12-32	People's Republic of China (PRC)					woman	52					N	0	0	14000	0		1	3	0	0	0	Dependent Director	P35105	Non-Independent director	P35105	2,5,7	3	2	99	1	Chief engineer	4	0	0
600995	2017-12-31	2017-12-32	People's Republic of China (PRC)					woman	42					Y	236000		10000	0		0		0	0	1	Staff Director supervisor	P35205	Supervisor	P35205	99	3	4	99	0			0	0
600995	2017-12-31	2017-12-32	People's Republic of China (PRC)					man	54					Y	520200		0	1	4	0		0	0	0	Chief engineer	P35314	Chief engineer	P35314	2,5	3	4	99	0			0	0
600995	2017-12-31	2017-12-32						man	49				engineer	Y	494000		0	1	4	0		0	0	0	Assistant to the General Manager	P35305	Assistant to the General Manager	P35305	5,6,8	3	4	99	0			0	0
600995	2017-12-31	2017-12-32	People's Republic of China (PRC)					man	42					Y	510700		0	1	4	1	3	0	0	0	Director,Secretary of the directorate	P35105,P35313	Director,Secretary of the directorate	P35105,P35313	2,5,6,8	3	4	99	0			1	0
600995	2017-12-31	2017-12-32	People's Republic of China (PRC)					man	41	Kunming University of Science and Technology (KUST)		Architectural and civil engineering major		N	0	0	0	0		0		0	0	0	Deputy general manager	P35308			2,5	3	4	99	0			0	0
600995	2017-12-31	2017-12-32	People's Republic of China (PRC)					man	47					N	0	0	0	0		1	3	0	0	0	Dependent Director	P35105	Non-Independent director	P35105	5,7	3	4	99	1	Minister of asset operation department	4	1	0
600995	2017-12-31	2017-12-32	People's Republic of China (PRC)					man	71					N	70200	70200	0	0		1	3	1	0	0	Independent Director	P35106	Independent director	P35106	8	3	4	99	0			0	0
600995	2017-12-31	2017-12-32	People's Republic of China (PRC)					man	43					N	0	0	0	0		0		0	0	1	supervisor	P35204	Supervisor	P35204	5,8	3	4	99	1	Deputy director of finance department	4	0	0
600995	2018-12-31	2018-12-32	People's Republic of China (PRC)					man	46	North China Electric Power University	5	Power system and its automation specialty	teacher	N	0	0	0	0		1	3	0	0	0	Director	P35105	Director	P35105	2,5	3	4	99	1	Deputy Chief engineer, Director of Planning Department	4	0	0
600995	2018-12-31	2018-12-32	People's Republic of China (PRC)					woman	46					Y	255900		0	0		0		0	0	1	Staff Director supervisor	P35205	Supervisor	P35205	4	3	4	99	0			0	0
600995	2018-12-31	2018-12-32						man	41	Chongqing University	4	Electrical Engineering	teacher	Y	248000		0	1	4	1	3	0	0	0	Director,Secretary of the directorate	P35105,P35313	Director,Secretary of the directorate	P35105,P35313	1,2,4,5,7	3	4	99	0			0	0
600995	2018-12-31	2018-12-32	People's Republic of China (PRC)					man	52					N	0	0	0	0		0		0	0	1	Chairman of the Supervisory Board	P35202	Chairman of the Supervisory Board	P35202	5	3	4	99	1	Director of Wenshan power supply bureau	4	0	0
600995	2018-12-31	2018-12-32	People's Republic of China (PRC)	Yanshan County, Cangzhou City, Hebei Province	130925	Yanshan County, Cangzhou City, Hebei Province	130925	man	64				Associate professor, lecturer, teaching assistant	N	70200	70200	0	0		1	3	1	0	0	Independent Director	P35106	Independent director	P35106	99	3	1	99	0			0	0
600995	2018-12-31	2018-12-32	People's Republic of China (PRC)	Huizhou City, Guangdong Province	441300	Huizhou City, Guangdong Province	441300	man	49	Yunnan University	4	Business Administration		Y	646500		0	1	1	1	3	0	0	0	Director, General manager	P35105,P35303	Director, General manager	P35105,P35303	5,7	3	4	99	0			0	0
600995	2018-12-31	2018-12-32						man	45	Kunming University of Science and Technology (KUST)	4	Electrical Engineering		Y	74900		0	1	4	0		0	0	0	Deputy general manager	P35308	Deputy general manager	P35308	1,2,5	3	4	99	0			0	0
600995	2018-12-31	2018-12-32	People's Republic of China (PRC)					man	48					N	0	0	0	0		1	3	0	0	0	Dependent Director	P35105	Non-Independent director	P35105	5,7	3	4	99	1	Minister of asset operation department	4	1	0
600995	2018-12-31	2018-12-32	People's Republic of China (PRC)					man	54	Asia (Macau) International Open University	4	Business Administration		Y	546900		0	1	4	0		0	0	0	Deputy general manager	P35308	Deputy general manager	P35308	5	3	4	99	0			0	0
600995	2018-12-31	2018-12-32	People's Republic of China (PRC)	Yuxi City, Yunnan Province	530400	Yuxi City, Yunnan Province	530400	man	53					N	70200	70200	0	0		1	3	1	0	0	Independent Director	P35106	Independent director	P35106	5,7,8	3	4	99	0			1	0
600995	2018-12-31	2018-12-32	People's Republic of China (PRC)					woman	43					Y	250000		10000	0		0		0	0	1	Staff Director supervisor	P35205	Supervisor	P35205	99	3	4	99	0			0	0
600995	2018-12-31	2018-12-32	People's Republic of China (PRC)					man	51					N	0	0	0	0		1	3	0	0	0	Director	P35105	Director	P35105	2,5,6	3	4	99	1	Deputy Chief engineer, General manager of Kunming Electric Power Trading Center	1	0	0
600995	2018-12-31	2018-12-32	People's Republic of China (PRC)					man	46	Liaoning University	4	business administration major		Y	425400		0	1	2	0		0	0	0	Finance Director	P35309	Chief financial officer	P35309	1,5,8	3	4	99	0			0	0
600995	2018-12-31	2018-12-32	People's Republic of China (PRC)					man	54				junior engineer	Y	385500		0	0		0		0	0	0	Deputy general manager	P35308			1,2,5	3	4	99	0			0	0
600995	2018-12-31	2018-12-32						man	50				engineer	Y	529700		0	1	4	0		0	0	0	Assistant to the General Manager	P35305	Assistant to the General Manager	P35305	5,6,8	3	4	99	0			0	0
600995	2018-12-31	2018-12-32	People's Republic of China (PRC)					man	45					Y	542900		0	1	4	0		0	0	0	Deputy general manager	P35308	Deputy general manager	P35308	5	3	4	99	0			1	0
600995	2018-12-31	2018-12-32	People's Republic of China (PRC)					man	42	Kunming University of Science and Technology (KUST)	4	Architectural and civil engineering major		Y	409100		0	1	4	0		0	0	0	Deputy general manager	P35308	Deputy general manager	P35308	2,5	3	4	99	0			0	0
600995	2018-12-31	2018-12-32	People's Republic of China (PRC)					woman	37				teacher	N	70200	70200	0	0		1	3	1	0	0	Independent Director	P35106	Independent director	P35106	99	3	1	99	0			0	0
600995	2018-12-31	2018-12-32	People's Republic of China (PRC)					man	44					N	0	0	0	0		0		0	0	1	supervisor	P35204	Supervisor	P35204	5,8	3	4	99	1	Director of financial sharing service center, deputy director of finance department	4	0	0
600995	2018-12-31	2018-12-32	People's Republic of China (PRC)					man	72					N	70200	70200	0	0		1	3	1	0	0	Independent Director	P35106	Independent director	P35106	8	3	4	99	0			0	0
600995	2018-12-31	2018-12-32	People's Republic of China (PRC)					man	43					N	0	0	0	0		0		0	0	1	supervisor	P35204	Supervisor	P35204	5,8	3	4	99	1	Deputy director of audit department	4	0	0
600995	2018-12-31	2018-12-32	People's Republic of China (PRC)					man	54					N	0	0	0	0		1	3	0	0	0	Director	P35105	Director	P35105	5,6,7	3	4	99	1	General manager	1	1	0
600995	2018-12-31	2018-12-32	People's Republic of China (PRC)	Huize County, Qujing City, Yunnan Province	530326	Huize County, Qujing City, Yunnan Province	530326	man	51	Huazhong University of Science and Technology	4	Philosophy of science and technology specialty		N	0	0	0	0		1	1	0	0	0	Director	P35102	Director	P35102	5	3	4	99	1	Director of enterprise management department	4	1	0
600995	2019-12-31	2019-12-32	People's Republic of China (PRC)					woman	38				teacher	N	70200	70200	0	0		1	3	1	0	0	Independent Director	P35106	Independent director	P35106	99	3	1	99	0			0	0
600995	2019-12-31	2019-12-32	People's Republic of China (PRC)					man	52					N	0	0	0	0		1	3	0	0	0	Director	P35105	Director	P35105	2,5,6	3	4	99	1	Deputy Chief engineer	4	1	0
600995	2019-12-31	2019-12-32						man	51				engineer	Y	518700		0	1	4	0		0	0	0	Assistant to the General Manager	P35305	Assistant to the General Manager	P35305	5,6,8	3	4	99	0			0	0
600995	2019-12-31	2019-12-32	People's Republic of China (PRC)					man	46					Y	539600		0	1	4	0		0	0	0	Deputy general manager	P35308	Deputy general manager	P35308	5	3	4	99	0			1	0
600995	2019-12-31	2019-12-32	People's Republic of China (PRC)	Luliang county, Qujing City, Yunnan Province	530322	Luliang county, Qujing City, Yunnan Province	530322	man	51					Y	71600		0	0		1	1	0	0	0	Director	P35102	Director	P35102	5	3	4	99	0			1	0
600995	2019-12-31	2019-12-32	People's Republic of China (PRC)					man	51					N	0	0	0	0		0		0	0	0	Dependent Director	P35105			1,2,5	3	3	99	1	Director of planning department	4	0	0
600995	2019-12-31	2019-12-32	People's Republic of China (PRC)					man	55	Tsinghua University Institute of Humanities and Social Sciences	4	political economics	professor	N	0	0	0	0		0		0	0	0	Independent Director	P35106			9	3	1	99	0			0	0
600995	2019-12-31	2019-12-32	People's Republic of China (PRC)					man	43		4			Y	519200		0	1	4	0		0	0	0	Deputy general manager	P35308	Deputy general manager	P35308	2,5	3	4	99	0			0	0
600995	2019-12-31	2019-12-32	People's Republic of China (PRC)					man	55					N	0	0	0	0		0		0	0	0	Non-Staff Director representative supervisor	P35204			2,5	3	4	99	1	Secretary, Party Committee member, deputy director	4	0	0
600995	2019-12-31	2019-12-32	People's Republic of China (PRC)					man	50					N	0	0	0	0		0		0	0	0	Staff Director represents the supervisor.	P35205			5	3	4	99	0			0	0
600995	2019-12-31	2019-12-32	People's Republic of China (PRC)					man	47		4			Y	540900		0	1	2	0		0	0	0	Finance Director	P35309	Chief financial officer	P35309	1,5,8	3	4	99	0			1	0
600995	2019-12-31	2019-12-32	People's Republic of China (PRC)					man	44					N	0	0	0	0		0		0	0	1	supervisor	P35204	Supervisor	P35204	5,8	3	4	99	1	Director of audit center	4	0	0
600995	2019-12-31	2019-12-32	People's Republic of China (PRC)	Huize County, Qujing City, Yunnan Province	530326	Huize County, Qujing City, Yunnan Province	530326	man	52	Huazhong University of Science and Technology	4	Philosophy of science and technology		N	0	0	0	0		0		0	0	0	Director	P35102			5	3	4	99	1	Director and deputy Chief economist of enterprise management department	4	0	0
600995	2019-12-31	2019-12-32	People's Republic of China (PRC)					woman	60					N	0	0	0	0		0		0	0	0	Independent Director	P35106			7	3	4	3	0			0	0
600995	2019-12-31	2019-12-32	People's Republic of China (PRC)					man	55					N	0	0	0	0		1	3	0	0	0	Director	P35105	Director	P35105	5,6,7	3	4	99	1	Director	2	2	0
600995	2019-12-31	2019-12-32	People's Republic of China (PRC)					man	47	South China University of Technology	5	Power system and its automation specialty	teacher	N	0	0	0	0		0		0	0	0	Director	P35105			2,5	3	4	99	1	Depth Secretary of the Party Committee, Director of Kunming Power Supply Bureau.	4	0	0
600995	2019-12-31	2019-12-32	People's Republic of China (PRC)					man	55	Asia (Macau) International Open University	4	Business Administration		N	0	0	0	0		0		0	0	0	Deputy general manager	P35308			5	3	4	99	0			0	0
600995	2019-12-31	2019-12-32	People's Republic of China (PRC)					man	51	Tsinghua University	5	Power system and its automation specialty	Professor, lecturer	N	0	0	0	0		0		0	0	0	Independent Director	P35106			99	3	1	99	0			0	0
600995	2019-12-31	2019-12-32	People's Republic of China (PRC)	Yanshan County, Cangzhou City, Hebei Province	130925	Yanshan County, Cangzhou City, Hebei Province	130925	man	65				Associate professor, lecturer, teaching assistant	N	70200	70200	0	0		1	3	1	0	0	Independent Director	P35106	Independent director	P35106	99	3	1	99	0			0	0
600995	2019-12-31	2019-12-32						man	42		4		teacher	Y	248300		0	1	4	1	3	0	0	0	Director,Secretary of the directorate	P35105,P35313	Director,Secretary of the directorate	P35105,P35313	1,2,4,5,7	3	4	99	0			0	0
600995	2019-12-31	2019-12-32	People's Republic of China (PRC)					man	49					N	0	0	0	0		0		0	0	0	Dependent Director	P35105			5,7	3	4	99	1	Minister of asset operation department	4	0	0
600995	2019-12-31	2019-12-32	People's Republic of China (PRC)					man	53					N	0	0	0	0		0		0	0	1	Chairman and supervisor of the board of supervisors	P35202,P35204	Chairman of the Supervisory Board,Supervisor	P35202,P35204	5	3	4	99	0			1	0
600995	2019-12-31	2019-12-32	People's Republic of China (PRC)					man	50					N	0	0	0	0		0		0	0	0	Staff Director represents the supervisor.	P35205			5	3	4	99	0			0	0
600995	2019-12-31	2019-12-32	People's Republic of China (PRC)					woman	44					Y	255100		10000	0		0		0	0	1	Staff Director supervisor	P35205	Supervisor	P35205	99	3	4	99	0			0	0
600995	2019-12-31	2019-12-32	People's Republic of China (PRC)	Huizhou City, Guangdong Province	441300	Huizhou City, Guangdong Province	441300	man	50		4			Y	628800		0	1	1	1	3	0	0	0	Director, General manager	P35105,P35303	Director, General manager	P35105,P35303	5,7	3	4	99	0			0	0
600995	2019-12-31	2019-12-32						woman	64					N	0	0	0	0		0		0	0	0	Independent Director	P35106			5,7,8	3	4	4,98	0			0	0
600995	2019-12-31	2019-12-32						man	46		4			Y	462800		0	1	4	0		0	0	0	Deputy general manager	P35308	Deputy general manager	P35308	1,2,5	3	4	99	0			0	0
600995	2019-12-31	2019-12-32						man	44					N	0	0	0	0		1	3	0	0	0	Dependent Director	P35105	Non-Independent director	P35105	5,7,8	3	4	99	1	Deputy general manager, Minister of Finance and Risk Control	4	1	0
600995	2019-12-31	2019-12-32	People's Republic of China (PRC)					man	45					N	0	0	0	0		0		0	0	1	supervisor	P35204	Supervisor	P35204	5,8	3	4	99	1	Director of financial planning department	4	0	0
600995	2019-12-31	2019-12-32	People's Republic of China (PRC)					man	48					N	0	0	0	0		0		0	0	0	Dependent Director	P35105			5	3	4	99	1	Party branch secretary, General manager	1	0	0
600995	2019-12-31	2019-12-32	People's Republic of China (PRC)					man	73					N	70200	70200	0	0		1	3	1	0	0	Independent Director	P35106	Independent director	P35106	8	3	4	99	0			0	0
600995	2019-12-31	2019-12-32	People's Republic of China (PRC)					woman	47					Y	262600		0	0		0		0	0	1	Staff Director supervisor	P35205	Supervisor	P35205	4	3	4	99	0			0	0
600995	2019-12-31	2019-12-32	People's Republic of China (PRC)					man	45					N	0	0	0	0		0		0	0	0	Deputy general manager	P35308			1,5	3	4	99	0			0	0
600995	2019-12-31	2019-12-32	People's Republic of China (PRC)	Yuxi City, Yunnan Province	530400	Yuxi City, Yunnan Province	530400	man	54					N	70200	70200	0	0		1	3	1	0	0	Independent Director	P35106	Independent director	P35106	5,7,8	3	4	99	0			0	0
600995	2020-12-31	2020-12-32	People's Republic of China (PRC)					man	53					N	0	0	0	0		1	3	0	0	0	Director	P35105	Director	P35105	2,5,6	3	4	99	1	Deputy Chief engineer	4	1	0
600995	2020-12-31	2020-12-32	People's Republic of China (PRC)					woman	47					Y	64300		0	0		0		0	0	0	Staff Director supervisor	P35205			4	3	4	99	0			0	0
600995	2020-12-31	2020-12-32	People's Republic of China (PRC)					woman	61					N	52700	52700	0	0		1	3	1	0	0	Independent Director	P35106	Independent director	P35106	5,6,7	3	4	3	0			0	0
600995	2020-12-31	2020-12-32	People's Republic of China (PRC)					man	51					Y	186300		0	0		0		0	0	1	Staff Director represents the supervisor.	P35205	Employee representative	P35205	5	3	4	99	0			0	0
600995	2020-12-31	2020-12-32	People's Republic of China (PRC)					man	46					Y	109700		0	0		0		0	0	0	Deputy general manager	P35308			5	3	4	99	0			1	0
600995	2020-12-31	2020-12-32	People's Republic of China (PRC)					man	38					Y	279400		0	1	4	1	3	0	0	0	Director,Secretary of the directorate	P35105,P35313	Director,Secretary of the directorate	P35105,P35313	5,6	3	4	99	0			0	0
600995	2020-12-31	2020-12-32						man	47		4			Y	520000		0	1	4	0		0	0	0	Deputy general manager	P35308	Deputy general manager	P35308	1,2,5	3	4	99	0			0	0
600995	2020-12-31	2020-12-32	People's Republic of China (PRC)	Huizhou City, Guangdong Province	441300	Huizhou City, Guangdong Province	441300	man	51		4			Y	625500		0	1	1	1	3	0	0	0	Director, General manager	P35105,P35303	Director, General manager	P35105,P35303	2,3,5,6,7	3	4	99	0			0	0
600995	2020-12-31	2020-12-32	People's Republic of China (PRC)					man	53					N	0	0	0	0		0		0	0	0	Chairman and supervisor of the board of supervisors	P35202,P35204			1,5	3	4	99	0			1	0
600995	2020-12-31	2020-12-32						woman	65					N	52700	52700	0	0		1	3	1	0	0	Independent Director	P35106	Independent director	P35106	5,7,8	3	4	4,98	0			0	0
600995	2020-12-31	2020-12-32						man	42		4		teacher	Y	149700		0	0		0		0	0	0	Director,Secretary of the directorate	P35105,P35313			1,2,4,5,7	3	4	99	0			0	0
600995	2020-12-31	2020-12-32	People's Republic of China (PRC)					man	52					N	0	0	0	0		1	3	0	0	0	Dependent Director	P35105	Non-Independent director	P35105	1,2,5	3	3	99	1	Deputy Chief engineer, Director of Planning Department	4	0	0
600995	2020-12-31	2020-12-32	People's Republic of China (PRC)					man	51					Y	194800		0	0		0		0	0	1	Staff Director represents the supervisor.	P35205	Employee representative	P35205	5	3	4	99	0			0	0
600995	2020-12-31	2020-12-32	People's Republic of China (PRC)					woman	44					Y	60900		10000	0		0		0	0	0	Staff Director supervisor	P35205			99	3	4	99	0			0	0
600995	2020-12-31	2020-12-32	People's Republic of China (PRC)					man	56					N	0	0	0	0		0		0	0	1	Chairman of the board of supervisors, not a representative supervisor of Staff Director.	P35202,P35204	Chairman of the Supervisory Board, not Employee representative.	P35202,P35204	1,2,5	3	4	99	1	Party committee secretary, deputy director	4	0	0
600995	2020-12-31	2020-12-32	People's Republic of China (PRC)					man	44		4			Y	530300		0	1	4	0		0	0	0	Deputy general manager	P35308	Deputy general manager	P35308	2,5	3	4	99	0			0	0
600995	2020-12-31	2020-12-32	People's Republic of China (PRC)	Yuxi City, Yunnan Province	530400	Yuxi City, Yunnan Province	530400	man	54					N	17600	17600	0	0		0		0	0	0	Independent Director	P35106			5,7,8	3	4	99	0			0	0
600995	2020-12-31	2020-12-32	People's Republic of China (PRC)					man	55					N	0	0	0	0		0		0	0	0	Director	P35105			5,6,7	3	4	99	1	Director	2	2	0
600995	2020-12-31	2020-12-32	People's Republic of China (PRC)	Yanshan County, Cangzhou City, Hebei Province	130925	Yanshan County, Cangzhou City, Hebei Province	130925	man	65				Associate professor, lecturer, teaching assistant	N	17600	17600	0	0		0		0	0	0	Independent Director	P35106			99	3	1	99	0			0	0
600995	2020-12-31	2020-12-32						man	45					N	0	0	0	0		1	3	0	0	0	Dependent Director	P35105	Non-Independent director	P35105	5,7,8	3	4	99	1	Deputy general manager, Minister of Finance and Risk Control	4	1	0
600995	2020-12-31	2020-12-32	People's Republic of China (PRC)					man	45					N	0	0	0	0		0		0	0	1	supervisor	P35204	Supervisor	P35204	5,8	3	4	99	1	Director of audit center	4	0	0
600995	2020-12-31	2020-12-32	People's Republic of China (PRC)					man	56	Tsinghua University Institute of Humanities and Social Sciences	4	political economics	Senior economist, professor	N	52700	52700	0	0		1	3	1	0	0	Independent Director	P35106	Independent director	P35106	7,9	3	1	99	0			0	0
600995	2020-12-31	2020-12-32						man	52				engineer	Y	518700		0	1	4	0		0	0	0	Assistant to the General Manager	P35305	Assistant to the General Manager	P35305	5,6,8	3	4	99	0			0	0
600995	2020-12-31	2020-12-32	People's Republic of China (PRC)					man	73					N	17600	17600	0	0		0		0	0	0	Independent Director	P35106			8	3	4	99	0			0	0
600995	2020-12-31	2020-12-32	People's Republic of China (PRC)					man	48		4			Y	535300		0	1	2	0		0	0	0	Finance Director	P35309	Chief financial officer	P35309	1,5,8	3	4	99	0			1	0
600995	2020-12-31	2020-12-32	People's Republic of China (PRC)					woman	38				teacher	N	17600	17600	0	0		0		0	0	0	Independent Director	P35106			99	3	1	99	0			0	0
600995	2020-12-31	2020-12-32	People's Republic of China (PRC)					man	50									0		0		0	0	0	Dependent Director	P35105			5,7	3	4	99	1	Minister of asset operation department	4	0	0
600995	2020-12-31	2020-12-32	People's Republic of China (PRC)					man	52	Tsinghua University	5	Power system and its automation specialty	Professor, lecturer	N	52700	52700	0	0		1	3	1	0	0	Independent Director	P35106	Independent director	P35106	99	3	1	99	0			0	0
600995	2020-12-31	2020-12-32	People's Republic of China (PRC)					man	46					Y	315400		0	1	4	0		0	0	0	Deputy general manager	P35308	Deputy general manager	P35308	1,2,5	3	4	99	0			0	0
600995	2020-12-31	2020-12-32	People's Republic of China (PRC)	Luliang county, Qujing City, Yunnan Province	530322	Luliang county, Qujing City, Yunnan Province	530322	man	52					Y	690900		0	0		1	1	0	0	0	Director	P35102	Director	P35102	5	3	4	99	0			1	0
600995	2020-12-31	2020-12-32	People's Republic of China (PRC)					man	46					N	0	0	0	0		0		0	0	1	supervisor	P35204	Supervisor	P35204	5,8	3	4	99	1	Director of financial planning department	4	0	0
600995	2020-12-31	2020-12-32	People's Republic of China (PRC)					man	49					N	0	0	0	0		1	3	0	0	0	Dependent Director	P35105	Non-Independent director	P35105	5	3	4	99	1	Party branch secretary, General manager	1	0	0
600995	2021-12-31	2021-12-32	People's Republic of China (PRC)					man	53					N	0	0		0		1	3	0	0	0	Director	P35105	Director	P35105	2,5,6	3	4	99	1	Engineer, Deputy general manager	4	0	0
600995	2021-12-31	2021-12-32	People's Republic of China (PRC)					man	49					N	0	0		0		1	3	0	0	0	Dependent Director	P35105	Non-Independent director	P35105	5	3	4	99	1	Party branch secretary, General manager	1	0	0
600995	2021-12-31	2021-12-32	People's Republic of China (PRC)					man	49		4			Y	572200			1	2	0		0	0	0	Finance Director	P35309	Chief financial officer	P35309	1,5,8	3	4	99	0			1	0
600995	2021-12-31	2021-12-32	People's Republic of China (PRC)					man	53	Tsinghua University	5	Power system and its automation specialty	Professor, lecturer	N	70200	70200		0		1	3	1	0	0	Independent Director	P35106	Independent director	P35106	99	3	1	99	0			0	0
600995	2021-12-31	2021-12-32	People's Republic of China (PRC)					man	47					Y	546900			1	4	0		0	0	0	Deputy general manager	P35308	Deputy general manager	P35308	1,2,5	3	4	99	0			1	0
600995	2021-12-31	2021-12-32	People's Republic of China (PRC)	Luliang county, Qujing City, Yunnan Province	530322	Luliang county, Qujing City, Yunnan Province	530322	man	53					Y	771900			0		1	1	0	0	0	Director, dependent Director	P35102,P35105	Director, not Independent director	P35102,P35105	5	3	4	99	0			2	0
600995	2021-12-31	2021-12-32	People's Republic of China (PRC)					man	52					Y	285900			0		0		0	0	1	Staff Director represents the supervisor.	P35205	Employee representative	P35205	5	3	4	99	0			0	0
600995	2021-12-31	2021-12-32						man	46					N	0	0		0		1	3	0	0	0	Dependent Director	P35105	Non-Independent director	P35105	5,7,8	3	4	99	1	Deputy general manager, Minister of Finance and Risk Control	4	0	0
600995	2021-12-31	2021-12-32	People's Republic of China (PRC)					man	52					Y	284100			0		0		0	0	1	Staff Director represents the supervisor.	P35205	Employee representative	P35205	5	3	4	99	0			0	0
600995	2021-12-31	2021-12-32	People's Republic of China (PRC)					man	57	Tsinghua University Institute of Humanities and Social Sciences	4	political economics	Senior economist, professor	N	70200	70200		0		1	3	1	0	0	Independent Director	P35106	Independent director	P35106	7,9	3	1	99	0			0	0
600995	2021-12-31	2021-12-32						woman	66					N	70200	70200		0		1	3	1	0	0	Independent Director	P35106	Independent director	P35106	5,7,8	3	4	4,98	0			0	0
600995	2021-12-31	2021-12-32	People's Republic of China (PRC)					man	39					Y	541900			1	4	1	3	0	0	0	Director,Secretary of the directorate	P35105,P35313	Director,Secretary of the directorate	P35105,P35313	5,6	3	4	99	0			0	0
600995	2021-12-31	2021-12-32						man	53				engineer	Y	557900			1	4	0		0	0	0	Assistant to the General Manager	P35305	Assistant to the General Manager	P35305	5,6,8	3	4	99	0			0	0
600995	2021-12-31	2021-12-32	People's Republic of China (PRC)					man	46					N	0	0		0		0		0	0	1	supervisor	P35204	Supervisor	P35204	5,8	3	4	99	1	Director of audit center	4	0	0
600995	2021-12-31	2021-12-32	People's Republic of China (PRC)					man	45		4			Y	360900			0		0		0	0	0	Deputy general manager	P35308			2,5	3	4	99	0			0	0
600995	2021-12-31	2021-12-32	People's Republic of China (PRC)					woman	43					N	0	0		0		0		0	0	1	supervisor	P35204	Supervisor	P35204	8	3	4	99	0			0	0
600995	2021-12-31	2021-12-32	People's Republic of China (PRC)	Huizhou City, Guangdong Province	441300	Huizhou City, Guangdong Province	441300	man	52		4			Y	411700			0		0		0	0	0	General manager,Director	P35303,P35105			2,3,5,6,7	3	4	99	0			0	0
600995	2021-12-31	2021-12-32	People's Republic of China (PRC)					man	47					N	0	0		0		0		0	0	0	supervisor	P35204			5,8	3	4	99	0			0	0
600995	2021-12-31	2021-12-32	People's Republic of China (PRC)					man	57					N	0	0		0		0		0	0	1	Non-Staff Director represents supervisor and chairman of the board of supervisors.	P35204,P35202	Chairman of the Supervisory Board, not Employee representative.	P35202,P35204	1,2,5,7	3	4	99	1	Party committee secretary, deputy director	4	0	0
600995	2021-12-31	2021-12-32	People's Republic of China (PRC)					woman	62					N	70200	70200		0		1	3	1	0	0	Independent Director	P35106	Independent director	P35106	5,6,7	3	4	3	0			0	0
600995	2021-12-31	2021-12-32						man	48		4			Y	576600			1	4	0		0	0	0	Deputy general manager	P35308	Deputy general manager	P35308	1,2,5	3	4	99	0			0	0
600995	2021-12-31	2021-12-32	People's Republic of China (PRC)					man	53					N	0	0		0		1	3	0	0	0	Dependent Director	P35105	Non-Independent director	P35105	1,2,5	3	3	99	1	Engineer of Deputy general manager, Director of Planning Department	4	0	0
600995	2021-12-31	2021-12-32	People's Republic of China (PRC)	Luliang county, Qujing City, Yunnan Province	530322	Luliang county, Qujing City, Yunnan Province	530322	man	47					Y	279900			1	1	1	3	0	0	0	General manager, dependent Director	P35303,P35105	Non independent director, general manager	P35105,P35303	1,2,5	3	4	99	0			0	0
600995	2021-12-31	2021-12-32	People's Republic of China (PRC)					man	41					Y	223800			1	4	0		0	0	0	Deputy general manager	P35308	Deputy general manager	P35308	1,2,5	3	4	99	0			0	0
600995	2022-12-31	2022-12-32	People's Republic of China (PRC)					man	52					Y	356800		0	1	1	1	3	0	0	0	Dependent Director, General manager	P35105,P35303	Non independent director, general manager	P35105,P35303	1,2,5	3	4	99	0			0	0
600995	2022-12-31	2022-12-32	People's Republic of China (PRC)					man	56					Y	283900		0	0		1	3	0	0	0	Staff DirectorDirector	P35105	Staff DirectorDirector	P35105	5,7	3	4	99	0			0	0
600995	2022-12-31	2022-12-32	People's Republic of China (PRC)					man	58					N	0	0	0	0		1	3	0	0	0	Dependent Director	P35105	Non-Independent director	P35105	1,2,5	3	4	99	1	Full-time Director of funded enterprise	4	3	1	003035
600995	2022-12-31	2022-12-32	People's Republic of China (PRC)					man	55					Y	316000		0	1	4	0		0	0	0	Deputy general manager	P35308	Deputy general manager	P35308	5	3	4	99	0			0	0
600995	2022-12-31	2022-12-32	People's Republic of China (PRC)					man	49					Y	244300		0	1	4	0		0	0	0	Deputy general manager	P35308	Deputy general manager	P35308	2,4,5	3	4	99	0			0	0
600995	2022-12-31	2022-12-32	People's Republic of China (PRC)					man	56	Tsinghua University Institute of Humanities and Social Sciences	5	political economics	Senior economist, professor	N	79700	79700	0	0		1	3	1	0	0	Independent Director	P35106	Independent director	P35106	7,9	3	1	99	0			0	0
600995	2022-12-31	2022-12-32	People's Republic of China (PRC)					man	57					Y	293300		0	1	4	0		0	0	0	Deputy general manager	P35308	Deputy general manager	P35308	5,8	3	4	99	0			0	0
600995	2022-12-31	2022-12-32	People's Republic of China (PRC)					man	59					N	0	0	0	0		0		0	0	1	Non-Staff Director supervisor	P35204	Non Supervisor	P35204	5,8	3	4	99	1	Full-time supervisors of funded enterprises	4	0	0
600995	2022-12-31	2022-12-32	People's Republic of China (PRC)					man	59	Sun Yat-sen University	4	Business administration of senior managers		N	0	0	0	0		0		0	0	1	Non-Staff Director supervisor, chairman of the board of supervisors	P35204,P35202	Chairman of the Supervisory Board, non-Supervisor	P35202,P35204	5,7,8	3	4	98	1	Full-time supervisors of funded enterprises	4	0	0
600995	2022-12-31	2022-12-32	People's Republic of China (PRC)					man	59					N	0	0	0	0		1	3	0	0	0	Dependent Director	P35105	Non-Independent director	P35105	5	3	4	99	1	Full-time Director of funded enterprise	4	3	0
600995	2022-12-31	2022-12-32	People's Republic of China (PRC)					man	57					Y	291700		0	1	4	0		0	0	0	Deputy general manager	P35308	Deputy general manager	P35308	2,5,8	3	4	99	0			0	0
600995	2022-12-31	2022-12-32						woman	67					N	79700	79700	0	0		1	3	1	0	0	Independent Director	P35106	Independent director	P35106	5,7,8	3	4	4,98	0			1	1	600550
600995	2022-12-31	2022-12-32	People's Republic of China (PRC)					man	58					N	0	0	0	0		1	3	0	0	0	Dependent Director	P35105	Non-Independent director	P35105	5,6,7,8	3	4	99	1	Full-time Director of funded enterprise	4	3	0
600995	2022-12-31	2022-12-32	People's Republic of China (PRC)					man	51					Y	258200		0	1	4	0		0	0	0	Secretary of the directorate	P35313	Secretary of the directorate	P35313	4,5	3	4	99	0			0	0
600995	2022-12-31	2022-12-32	People's Republic of China (PRC)					man	56					Y	331600		0	0		1	1	0	0	0	Director,Director	P35105,P35102	Director, not Independent director	P35102,P35105	5	3	4	99	0			0	0
600995	2022-12-31	2022-12-32	People's Republic of China (PRC)					man	59				professor	N	44600	44600	0	0		1	3	1	0	0	Independent Director	P35106	Independent director	P35106	5	2	1	99	0			1	0
600995	2022-12-31	2022-12-32	People's Republic of China (PRC)					man	58					Y	292800		0	1	2	0		0	0	0	Chief accountant	P35311	Chief accountant	P35311	5,8	3	4	99	0			0	0
600995	2022-12-31	2022-12-32	People's Republic of China (PRC)					man	47					Y	293500		0	1	4	0		0	0	0	General Legal Counsel	P35401	General Legal Counsel	P35401	5,8,9	3	4	99	0			0	0
600995	2022-12-31	2022-12-32	People's Republic of China (PRC)					man	55					Y	241800		0	0		0		0	0	1	Staff Director supervisor	P35205	Supervisor	P35205	5,8	3	4	99	0			0	0
600995	2022-12-31	2022-12-32						man	55				engineer	Y	565900		0	0		0		0	0	0	Assistant to the General Manager	P35305						99	0			0	0
600995	2022-12-31	2022-12-32	People's Republic of China (PRC)					man	54					N	0	0	0	0		0		0	0	0	Director	P35105						99	0			0	0
600995	2022-12-31	2022-12-32	People's Republic of China (PRC)	Luliang county, Qujing City, Yunnan Province	530322	Luliang county, Qujing City, Yunnan Province	530322	man	48					Y	604900		0	0		0		0	0	0	Dependent Director, General manager	P35105,P35303						99	0			0	0
600995	2022-12-31	2022-12-32	People's Republic of China (PRC)					man	47					N	0	0	0	0		0		0	0	0	supervisor	P35204						99	0			0	0
600995	2022-12-31	2022-12-32	People's Republic of China (PRC)					man	53					N	0	0	0	0		0		0	0	0	Dependent Director	P35105						99	0			0	0
600995	2022-12-31	2022-12-32						man	48		4			Y	543500		0	0		0		0	0	0	Deputy general manager	P35308						99	0			0	0
600995	2022-12-31	2022-12-32	People's Republic of China (PRC)					man	53					Y	283200		0	0		0		0	0	0	Staff Director represents the supervisor.	P35205						99	0			0	0
600995	2022-12-31	2022-12-32	People's Republic of China (PRC)					man	58					N	0	0	0	0		0		0	0	0	Non-Staff Director represents supervisor and chairman of the board of supervisors.	P35204,P35202						99	0			0	0
600995	2022-12-31	2022-12-32	People's Republic of China (PRC)					man	49		4			Y	564800		0	0		0		0	0	0	Finance Director	P35309						99	0			0	0
600995	2022-12-31	2022-12-32	People's Republic of China (PRC)					man	43					Y	520900		0	0		0		0	0	0	Deputy general manager	P35308						99	0			0	0
600995	2022-12-31	2022-12-32	People's Republic of China (PRC)					man	47					Y	535100		0	0		0		0	0	0	Deputy general manager	P35308						99	0			0	0
600995	2022-12-31	2022-12-32	People's Republic of China (PRC)					man	54		5		Professor, lecturer	N	35100	35100	0	0		0		0	0	0	Independent Director	P35106						99	0			0	0
600995	2022-12-31	2022-12-32						man	47					N	0	0	1000	0		0		0	0	0	Dependent Director	P35105						99	0			0	0
600995	2022-12-31	2022-12-32	People's Republic of China (PRC)					man	54					N	0	0	0	0		0		0	0	0	Dependent Director	P35105						99	0			0	0
600995	2022-12-31	2022-12-32	People's Republic of China (PRC)					man	40					Y	528200		0	0		0		0	0	0	Director,Secretary of the directorate	P35105,P35313						99	0			0	0
600995	2022-12-31	2022-12-32	People's Republic of China (PRC)					woman	44					N	0	0	0	0		0		0	0	0	supervisor	P35204						99	0			0	0
600995	2022-12-31	2022-12-32	People's Republic of China (PRC)					man	50					N	0	0	0	0		0		0	0	0	Dependent Director	P35105						99	0			0	0
600995	2022-12-31	2022-12-32	People's Republic of China (PRC)	Luliang county, Qujing City, Yunnan Province	530322	Luliang county, Qujing City, Yunnan Province	530322	man	53					Y	663100		0	0		0		0	0	0	Director,Director	P35105,P35102						99	0			0	0
600995	2022-12-31	2022-12-32	People's Republic of China (PRC)					man	53					Y	286600		0	0		0		0	0	0	Staff Director represents the supervisor.	P35205						99	0			0	0
600995	2022-12-31	2022-12-32	People's Republic of China (PRC)					woman	63					N	52700	52700	0	0		0		0	0	0	Independent Director	P35106						99	0			0	0
600996	2016-12-26	2016-12-27						man	52		3		edit				0	0		1	3	0	0	0	Director	P35105	Director	P35105	5	3	4	99	0			0	0
600996	2016-12-26	2016-12-27						man	39		3		senior engineer	Y	349400		0	1	4	0		0	0	0	Deputy manager of operation and maintenance department	P35314	Deputy manager of operation and maintenance department	P35314	99	3	4	99	0			0	0
600996	2016-12-26	2016-12-27						man	39		3		engineer	Y	437800		0	1	4	0		0	0	0	Deputy manager of operation and maintenance department	P35314	Deputy manager of operation and maintenance department	P35314	99	3	4	99	0			0	0
600996	2016-12-26	2016-12-27						man	58		3		Senior political engineer				0	0		1	3	0	0	0	Director	P35105	Director	P35105	99	3	4	99	0			1	0
600996	2016-12-26	2016-12-27						man	47		3		Intermediate engineer	Y	435700		0	0		0		0	0	1	Staff Director represents the supervisor.	P35205	Employee representative	P35205	6	3	4	99	0			1	0
600996	2016-12-26	2016-12-27						man	47		4	the science of law					0	0		0		0	0	1	supervisor	P35204	Supervisor	P35204	7,8	3	4	11,5	0			0	0
600996	2016-12-26	2016-12-27	People's Republic of China (PRC)					woman	41		4	International market management major					0	0		0		0	0	1	supervisor	P35204	Supervisor	P35204	5	2	4	99	0			6	0
600996	2016-12-26	2016-12-27						man	45		5	the science of law	Associate professor, lawyer	N	40000	40000	0	0		1	3	1	0	0	Independent Director	P35106	Independent director	P35106	5,9	3	1,3	99	0			0	0
600996	2016-12-26	2016-12-27						man	35		3		senior engineer	Y	405300		0	1	4	0		0	0	0	Deputy manager of program information department	P35314	Deputy manager of program information department	P35314	99	3	4	99	0			0	0
600996	2016-12-26	2016-12-27						man	59		4		edit	Y	744900		0	0		1	1	0	0	0	Director,Director	P35102,P35105	Director,Director	P35102,P35105	5	3	4	99	0			1	0
600996	2016-12-26	2016-12-27						man	53		4			Y	673500		0	1	4	0		0	0	0	Deputy general manager	P35308	Deputy general manager	P35308	5	3	4	99	0			1	0
600996	2016-12-26	2016-12-27						woman	50		3		associate professor	N	40000	40000	0	0		1	3	1	0	0	Independent Director	P35106	Independent director	P35106	8	3	1	99	0			0	0
600996	2016-12-26	2016-12-27						man	51		3		senior engineer	Y	439200		0	1	4	0		0	0	0	Manager of operation and maintenance department	P35314	Manager of operation and maintenance department	P35314	99	3	4	99	0			0	0
600996	2016-12-26	2016-12-27						man	40		3		engineer	Y	346500		0	1	4	0		0	0	0	Deputy manager of planning and construction department	P35314	Deputy manager of planning and construction department	P35314	99	3	4	99	0			0	0
600996	2016-12-26	2016-12-27						man	35		3		engineer	Y	351300		0	1	4	0		0	0	0	Head of operation and maintenance department	P35314	Head of operation and maintenance department	P35314	99	3	4	99	0			0	0
600996	2016-12-26	2016-12-27						man	42		4	Electronics and Communication Engineering	economist				0	0		1	3	0	0	0	Director	P35105	Director	P35105	5	3	4	99	0			1	0
600996	2016-12-26	2016-12-27						man	46		3			Y	618800		0	1	4	0		0	0	0	Secretary of the directorate	P35313	Secretary of the directorate	P35313	5	3	4	99	0			1	0
600996	2016-12-26	2016-12-27	People's Republic of China (PRC)					man	46		5	Professional Management					0	0		1	3	1	0	0	Independent Director	P35106	Independent director	P35106	7,8	2	1	3,5	0			4	3	300065,300369,603986
600996	2016-12-26	2016-12-27						man	48		3		senior engineer	Y	611200		0	1	4	0		0	0	0	Manager of planning and construction department	P35314	Manager of planning and construction department	P35314	2	3	3	99	0			0	0
600996	2016-12-26	2016-12-27						man	43		4	Business Administration	senior accountant				0	0		1	3	0	0	0	Director	P35105	Director	P35105	5,7,8	3	4	5	0			1	0
600996	2016-12-26	2016-12-27						woman	49		3			Y	677000		0	1	4	0		0	0	0	Deputy general manager	P35308	Deputy general manager	P35308	5	3	4	99	0			0	0
600996	2016-12-26	2016-12-27						man	54		3			Y	665400		0	0		0		0	0	1	Chairman and supervisor of the board of supervisors	P35202,P35204	Chairman of the Supervisory Board,Supervisor	P35202,P35204	99	3	4	99	0			0	0
600996	2016-12-26	2016-12-27						man	53		3		senior engineer	Y	745300		0	1	1	1	3	0	0	0	Director, General manager	P35105,P35303	Director, General manager	P35105,P35303	5	3	4	99	0			0	0
600996	2016-12-26	2016-12-27						man	42		4		senior engineer	Y	428400		0	1	4	0		0	0	0	Manager of technical research and development department	P35314	Manager of technical research and development department	P35314	2	3	4	99	0			0	0
600996	2016-12-26	2016-12-27						woman	57		2			Y	594700		0	0		0		0	0	1	Staff Director represents the supervisor.	P35205	Employee representative	P35205	5	3	4	99	0			0	0
600996	2016-12-26	2016-12-27						man	41		4	Economics, business administration					0	0		1	3	0	0	0	Director	P35105	Director	P35105	5,7	3	4	10	0			0	0
600996	2016-12-26	2016-12-27						man	70		3			N	40000	40000	0	0		1	3	1	0	0	Independent Director	P35106	Independent director	P35106	5	3	3	99	0			0	0
600996	2016-12-26	2016-12-27						woman	52		4		semi-senior accountant	Y	442700		0	1	2	0		0	0	0	Finance Director	P35309	Chief financial officer	P35309	5,8	3	4	99	0			0	0
600996	2016-12-31	2016-12-32						man	44		4		senior accountant	N	0	0	0	0		1	3	0	0	0	Director	P35105	Director	P35105	5,7,8	3	4	5	0			2	0
600996	2016-12-31	2016-12-32	People's Republic of China (PRC)					man	47		5		associate professor	N	40000	40000	0	0		1	3	1	0	0	Independent Director	P35106	Independent director	P35106	7,8	2	1	3,5	0			4	4	300038,300369,300719,603986
600996	2016-12-31	2016-12-32	People's Republic of China (PRC)					woman	41		4			N	0	0	0	0		0		0	0	1	supervisor	P35204	Supervisor	P35204	5	2	4	99	1	vice-president	4	4	0
600996	2016-12-31	2016-12-32						man	71		3			N	40000	40000	0	0		1	3	1	0	0	Independent Director	P35106	Independent director	P35106	5	3	3	99	0			0	0
600996	2016-12-31	2016-12-32						man	47		3			Y	484300		0	1	4	0		0	0	0	Secretary of the directorate	P35313	Secretary of the directorate	P35313	5	3	4	99	0			1	0
600996	2016-12-31	2016-12-32						man	54		3		senior engineer	Y	464700		0	1	1	1	3	0	0	0	Director, General manager	P35105,P35303	Director, General manager	P35105,P35303	5	3	4	99	0			0	0
600996	2016-12-31	2016-12-32						woman	50		3			Y	371700		0	1	4	0		0	0	0	Deputy general manager	P35308	Deputy general manager	P35308	5	3	4	99	0			0	0
600996	2016-12-31	2016-12-32						man	54		4			Y	371700		0	1	4	0		0	0	0	Deputy general manager	P35308	Deputy general manager	P35308	5	3	4	99	0			1	0
600996	2016-12-31	2016-12-32						woman	53		4		semi-senior accountant	Y	462800		0	1	2	0		0	0	0	Finance Director	P35309	Chief financial officer	P35309	5,6,8	3	4	99	0			0	0
600996	2016-12-31	2016-12-32						man	59		4		edit	Y	464700		0	0		1	1	0	0	0	Director	P35102	Director	P35102	5	3	4	99	1	General manager	1	2	0
600996	2016-12-31	2016-12-32						woman	51		3		associate professor	N	40000	40000	0	0		1	3	1	0	0	Independent Director	P35106	Independent director	P35106	8	3	1	99	0			0	0
600996	2016-12-31	2016-12-32						man	46		5		associate professor	N	40000	40000	0	0		1	3	1	0	0	Independent Director	P35106	Independent director	P35106	5,9	3	1,3	99	0			0	0
600996	2016-12-31	2016-12-32						man	59		3		Senior political engineer	N	0	0	0	0		1	3	0	0	0	Director	P35105	Director	P35105	5	3	4	99	1	manager	4	0	0
600996	2016-12-31	2016-12-32						man	43		4		economist	N	0	0	0	0		1	3	0	0	0	Director	P35105	Director	P35105	5	3	4	99	1	General manager	1	1	0
600996	2016-12-31	2016-12-32						man	42		4			N	0	0	0	0		1	3	0	0	0	Director	P35105	Director	P35105	5,7	3	4	10	0			0	0
600996	2016-12-31	2016-12-32						man	52		3		edit	N	0	0	0	0		1	3	0	0	0	Director	P35105	Director	P35105	5	3	4	99	1	Deputy general manager	4	2	0
600996	2016-12-31	2016-12-32						man	55		3			Y	371700		0	0		0		0	0	1	Chairman and supervisor of the board of supervisors	P35202,P35204	Chairman of the Supervisory Board,Supervisor	P35202,P35204	99	3	4	99	0			0	0
600996	2016-12-31	2016-12-32						man	48		4			N	0	0	0	0		0		0	0	1	supervisor	P35204	Supervisor	P35204	7,8	3	4	11,5	1	Director of strategic investment department	4	2	0
600996	2016-12-31	2016-12-32						woman	58		2			Y	760400		0	0		0		0	0	1	Staff Director represents the supervisor.	P35205	Employee representative	P35205	5	3	4	99	0			0	0
600996	2016-12-31	2016-12-32						man	48		3		Intermediate engineer	Y	442700		0	0		0		0	0	1	Staff Director represents the supervisor.	P35205	Employee representative	P35205	6	3	4	99	0			1	0
600996	2017-12-31	2017-12-32						man	47		3			Y	518100			1	4	0		0	0	0	Secretary of the directorate	P35313	Secretary of the directorate	P35313	5	3	4	99	0			1	0
600996	2017-12-31	2017-12-32						man	55		3			Y	414500			0		0		0	0	1	Chairman of the Supervisory Board	P35202	Chairman of the Supervisory Board	P35202	99	3	4	99	0			0	0
600996	2017-12-31	2017-12-32						man	71		3			N	80000	80000		0		1	3	1	0	0	Independent Director	P35106	Independent director	P35106	5	3	3	99	0			0	0
600996	2017-12-31	2017-12-32						man	44		4		senior accountant	N	0	0		0		1	3	0	0	0	Director	P35105	Director	P35105	5,7,8	3	4	5	0			2	0
600996	2017-12-31	2017-12-32						man	59		3		Senior political engineer	N	0	0		0		1	3	0	0	0	Director	P35105	Director	P35105	5	3	4	99	1	manager	4	0	0
600996	2017-12-31	2017-12-32						man	43		4							0		0		0	0	0	Director	P35105			5,7	3	4	99	0			0	0
600996	2017-12-31	2017-12-32						woman	51		3		associate professor	N	60000	60000		0		1	3	1	0	0	Independent Director	P35106	Independent director	P35106	8	3	1	99	0			0	0
600996	2017-12-31	2017-12-32						woman	50		3			Y	414500			1	4	0		0	0	0	Deputy general manager	P35308	Deputy general manager	P35308	5	3	4	99	0			0	0
600996	2017-12-31	2017-12-32						woman	53		4		semi-senior accountant	Y	580000			1	2	0		0	0	0	Finance Director	P35309	Chief financial officer	P35309	5,6,8	3	4	99	0			0	0
600996	2017-12-31	2017-12-32						man	54		3		senior engineer	Y	518200			1	1	1	3	0	0	0	Director, General manager	P35105,P35303	Director, General manager	P35105,P35303	5	3	4	99	0			0	0
600996	2017-12-31	2017-12-32						woman	58		2			Y	718300			0		0		0	0	1	Staff Director represents the supervisor.	P35205	Employee representative	P35205	5	3	4	99	0			0	0
600996	2017-12-31	2017-12-32	People's Republic of China (PRC)					woman	42		4			N	0	0		0		0		0	0	1	supervisor	P35204	Supervisor	P35204	5	2	4	99	1	Executive vice president	4	6	0
600996	2017-12-31	2017-12-32						man	53		3		edit	N	0	0		0		1	3	0	0	0	Director	P35105	Director	P35105	5	3	4	99	1	Deputy general manager,Director	4	3	0
600996	2017-12-31	2017-12-32	People's Republic of China (PRC)					man	47		5		associate professor	N	80000	80000		0		1	3	1	0	0	Independent Director	P35106	Independent director	P35106	7,8	2	1,3	3,4,5	0			3	3	300719,601319,603986
600996	2017-12-31	2017-12-32						woman	50					N	0	0		0		1	3	0	0	0	Director	P35105	Director	P35105	8	3	4	99	1	Finance department Deputy general manager	4	0	0
600996	2017-12-31	2017-12-32						man	46		5		Associate professor, lawyer	N	60000	60000		0		1	3	1	0	0	Independent Director	P35106	Independent director	P35106	5,9	3	1,3	99	0			0	0
600996	2017-12-31	2017-12-32						man	49		3		senior engineer	Y	414500			1	4	0		0	0	0	Deputy general manager	P35308	Deputy general manager	P35308	2,5	3	3	99	0			0	0
600996	2017-12-31	2017-12-32						man	48		3		Intermediate engineer	Y	558500			0		0		0	0	1	Staff Director represents the supervisor.	P35205	Employee representative	P35205	5,6	3	4	99	0			1	0
600996	2017-12-31	2017-12-32						man	54		4			Y	414500			1	4	0		0	0	0	Deputy general manager	P35308	Deputy general manager	P35308	5	3	4	99	0			1	0
600996	2017-12-31	2017-12-32						man	60		4		edit	Y	518200			0		1	1	0	0	0	Director	P35102	Director	P35102	5	3	4	99	1	General manager	1	1	0
600996	2017-12-31	2017-12-32						man	48		4			N	0	0		0		0		0	0	1	supervisor	P35204	Supervisor	P35204	5,6,7,8	3	4	11,5	1	Director of strategic investment department	4	3	0
600996	2017-12-31	2017-12-32	People's Republic of China (PRC)					man	55					Y	414500			1	4	0		0	0	0	Deputy general manager	P35308	Deputy general manager	P35308	5	3	4	99	0			0	0
600996	2017-12-31	2017-12-32						man	43		4		economist	N	0	0		0		1	3	0	0	0	Director	P35105	Director	P35105	5	3	4	99	1	General manager	1	0	0
600996	2018-12-31	2018-12-32						man	56		3			Y	569200			0		0		0	0	1	Chairman of the Supervisory Board	P35202	Chairman of the Supervisory Board	P35202	99	3	4	99	0			0	0
600996	2018-12-31	2018-12-32						woman	51					N	0	0		0		1	3	0	0	0	Director	P35105	Director	P35105	5,8	3	4	99	1	Deputy director of finance department	4	0	0
600996	2018-12-31	2018-12-32						man	50		3		senior engineer	Y	568900			1	4	0		0	0	0	Deputy general manager	P35308	Deputy general manager	P35308	2,5	3	3	99	0			1	0
600996	2018-12-31	2018-12-32	People's Republic of China (PRC)					man	48		5		associate professor	N	80000	80000		0		1	3	1	0	0	Independent Director	P35106	Independent director	P35106	7,8	2	1,3	3,4,5	0			2	2	300719,601319
600996	2018-12-31	2018-12-32						man	44		4		economist	N	0	0		0		1	3	0	0	0	Director	P35105	Director	P35105	5	3	4	99	1	General manager	1	0	0
600996	2018-12-31	2018-12-32						man	72		3			N	80000	80000		0		1	3	1	0	0	Independent Director	P35106	Independent director	P35106	5	3	3	99	0			0	0
600996	2018-12-31	2018-12-32						man	49		4			N	0	0		0		0		0	0	1	supervisor	P35204	Supervisor	P35204	5,6,7,8	3	4	11,5	1	Director of strategic investment department	4	1	0
600996	2018-12-31	2018-12-32						man	55		4			Y	576900			1	4	0		0	0	0	Deputy general manager	P35308	Deputy general manager	P35308	5	3	4	99	0			1	0
600996	2018-12-31	2018-12-32						woman	52		3		associate professor	N	60000	60000		0		1	3	1	0	0	Independent Director	P35106	Independent director	P35106	8	3	1	99	0			0	0
600996	2018-12-31	2018-12-32						man	45		4		senior accountant	N	0	0		0		1	3	0	0	0	Director	P35105	Director	P35105	5,7,8	3	4	5	0			2	0
600996	2018-12-31	2018-12-32						woman	54		4		semi-senior accountant	Y	517600			1	2	0		0	0	0	Finance Director	P35309	Chief financial officer	P35309	5,6,8	3	4	99	0			0	0
600996	2018-12-31	2018-12-32						man	48		3			Y	501500			1	4	0		0	0	0	Secretary of the directorate	P35313	Secretary of the directorate	P35313	5	3	4	99	0			2	0
600996	2018-12-31	2018-12-32						woman	51		3			Y	576100			1	4	0		0	0	0	Deputy general manager	P35308	Deputy general manager	P35308	5	3	4	99	0			0	0
600996	2018-12-31	2018-12-32						man	60		3		Senior political engineer	N	0	0		0		1	3	0	0	0	Director	P35105	Director	P35105	5	3	4	99	0			0	0
600996	2018-12-31	2018-12-32						man	52		3		edit	N	0	0		0		1	3	0	0	0	Director	P35105	Director	P35105	5	3	4	99	0			2	0
600996	2018-12-31	2018-12-32						man	47		5		Associate professor, lawyer	N	60000	60000		0		1	3	1	0	0	Independent Director	P35106	Independent director	P35106	5,9	3	1,3	99	0			0	0
600996	2018-12-31	2018-12-32						man	55		3		senior engineer	Y	790700			1	1	1	1	0	1	0	Director, general manager, director (agent)	P35105,P35303,P35103	Director (agent), Director, General manager	P35103,P35105,P35303	5	3	4	99	1	Deputy general manager	4	0	0
600996	2018-12-31	2018-12-32	People's Republic of China (PRC)					woman	43		4			N	0	0		0		0		0	0	1	supervisor	P35204	Supervisor	P35204	5	2	4	99	1	president	1	5	0
600996	2018-12-31	2018-12-32						man	49		3		Intermediate engineer	Y	606700			0		0		0	0	1	Staff Director represents the supervisor.	P35205	Employee representative	P35205	5,6	3	4	99	0			2	0
600996	2018-12-31	2018-12-32						man	61		4		edit	Y	507300			0		0		0	0	0	Director	P35102			5	3	3	99	0			1	0
600996	2018-12-31	2018-12-32	People's Republic of China (PRC)					man	56					Y	569400			1	4	0		0	0	0	Deputy general manager	P35308	Deputy general manager	P35308	5	3	4	99	0			0	0
600996	2018-12-31	2018-12-32						woman	59		2			Y	441700			0		0		0	0	1	Staff Director represents the supervisor.	P35205	Employee representative	P35205	5	3	4	99	0			0	0
600996	2019-12-31	2019-12-32						woman	52		3			Y	554200			1	4	0		0	0	0	Deputy general manager	P35308	Deputy general manager	P35308	5	3	4	99	0			0	0
600996	2019-12-31	2019-12-32	People's Republic of China (PRC)					man	56					Y	549800			0		0		0	0	0	Chairman of the Supervisory Board	P35202			5	3	4	99	0			0	0
600996	2019-12-31	2019-12-32						man	57		3			Y	554200			0		0		0	0	1	Chairman of the Supervisory Board	P35202	Chairman of the Supervisory Board	P35202	99	3	4	99	0			0	0
600996	2019-12-31	2019-12-32						man	50		4			N	0	0		0		0		0	0	1	supervisor	P35204	Supervisor	P35204	5,6,7,8	3	4	11,5	1	Director of strategic investment department	4	1	0
600996	2019-12-31	2019-12-32	People's Republic of China (PRC)					man	43				senior economist	N	0	0		0		0		0	0	0	Independent Director	P35106			8	3	4	99	1	Independent Director	4	4	4	000156,000607,000793,300367
600996	2019-12-31	2019-12-32						man	48					N	0	0		0		0		0	0	0	Independent Director	P35106			5,8	3	3	99	0			2	1	600227
600996	2019-12-31	2019-12-32	People's Republic of China (PRC)					man	49					Y	497800			0		0		0	0	0	Staff Director represents the supervisor.	P35205			5	3	4	99	0			0	0
600996	2019-12-31	2019-12-32						man	48		5		Associate professor, lawyer	N	60000	60000		0		1	3	1	0	0	Independent Director	P35106	Independent director	P35106	5,9	3	1,3	99	0			0	0
600996	2019-12-31	2019-12-32						man	73		3			N	80000	80000		0		1	3	1	0	0	Independent Director	P35106	Independent director	P35106	5	3	3	99	0			0	0
600996	2019-12-31	2019-12-32	People's Republic of China (PRC)					man	54					N	0	0		0		0		0	0	0	Dependent Director	P35105			99	3	4	99	1	Deputy manager, executive Director, legal representative	4	1	0
600996	2019-12-31	2019-12-32	People's Republic of China (PRC)					man	57					Y	502300			1	4	0		0	0	0	Deputy general manager	P35308	Deputy general manager	P35308	5	3	4	99	0			0	0
600996	2019-12-31	2019-12-32						woman	52					N	0	0		0		1	3	0	0	0	Director	P35105	Director	P35105	5,6,8	3	4	99	1	Deputy director of finance department	4	0	0
600996	2019-12-31	2019-12-32						man	61		3		Senior political engineer	N	0	0		0		1	3	0	0	0	Director	P35105	Director	P35105	5	3	4	99	0			0	0
600996	2019-12-31	2019-12-32						man	56		3		senior engineer	Y	692700			1	1	1	1	0	1	0	Director, General manager (agent)	P35102,P35304	Director, General manager (agent)	P35102,P35304	5	3	4	99	1	Member of the Party Committee, Deputy general manager	4	0	0
600996	2019-12-31	2019-12-32						man	56		4			Y	554200			1	4	0		0	0	0	Deputy general manager	P35308	Deputy general manager	P35308	5	3	4	99	0			1	0
600996	2019-12-31	2019-12-32						man	53		3		edit	N	0	0		0		1	3	0	0	0	Director	P35105	Director	P35105	5	3	4	99	0			2	0
600996	2019-12-31	2019-12-32						man	46		4		senior accountant	N	0	0		0		1	3	0	0	0	Director	P35105	Director	P35105	5,6,7,8	3	4	5	0			2	0
600996	2019-12-31	2019-12-32						man	51		3		senior engineer	Y	502300			1	4	0		0	0	0	Deputy general manager	P35308	Deputy general manager	P35308	2,5	3	3	99	0			1	0
600996	2019-12-31	2019-12-32	People's Republic of China (PRC)					man	47					Y	491500			0		0		0	0	0	Dependent Director	P35105			5,8	3	4	99	1	Supervisor, director of financial center	4	1	0
600996	2019-12-31	2019-12-32						man	49		3			Y	532000			1	4	0		0	0	0	Secretary of the directorate	P35313	Secretary of the directorate	P35313	5	3	4	99	0			2	0
600996	2019-12-31	2019-12-32	People's Republic of China (PRC)					woman	44		4			N	0	0		0		0		0	0	1	supervisor	P35204	Supervisor	P35204	5	2	4	99	1	president	1	4	0
600996	2019-12-31	2019-12-32						woman	60		2			Y	125100			0		0		0	0	1	Staff Director represents the supervisor.	P35205	Employee representative	P35205	5	3	4	99	0			0	0
600996	2019-12-31	2019-12-32	People's Republic of China (PRC)					man	53					N	0	0		0		0		0	0	0	Dependent Director	P35105			5	3	4	99	1	Deputy general manager	4	0	0
600996	2019-12-31	2019-12-32						man	45		4		economist	N	0	0		0		1	3	0	0	0	Director	P35105	Director	P35105	5	3	4	99	1	General manager	1	0	0
600996	2019-12-31	2019-12-32	People's Republic of China (PRC)					man	49		5		Associate professor, lecturer	N	80000	80000		0		1	3	1	0	0	Independent Director	P35106	Independent director	P35106	7,8	2	1,3	3,4,5	0			3	3	300719,601319,688521
600996	2019-12-31	2019-12-32	People's Republic of China (PRC)					man	38					N	0	0		0		0		0	0	0	Dependent Director	P35105			99	3	4	99	1	Minister of Propaganda Department of Party Committee and Director of Media Center.	4	0	0
600996	2019-12-31	2019-12-32						woman	49					N	0	0		0		0		0	0	0	Independent Director	P35106			9	3	4	99	0			2	1	000733
600996	2019-12-31	2019-12-32						woman	55		4		semi-senior accountant	Y	583900			1	2	0		0	0	0	Finance Director	P35309	Chief financial officer	P35309	5,6,8	3	4	99	0			1	0
600996	2019-12-31	2019-12-32	People's Republic of China (PRC)					man	48					N	0	0		0		0		0	0	0	Non-Staff Director representative supervisor	P35204			6	3	4	99	1	Deputy Director of National Business Support Center and Director of National Operation Service.	4	0	0
600996	2019-12-31	2019-12-32						man	50		3		Intermediate engineer	Y	610600			0		0		0	0	1	Staff Director represents the supervisor.	P35205	Employee representative	P35205	5,6	3	4	99	0			2	0
600996	2019-12-31	2019-12-32						woman	53		3		associate professor	N	60000	60000		0		1	3	1	0	0	Independent Director	P35106	Independent director	P35106	8	3	1	99	0			0	0
600996	2019-12-31	2019-12-32	People's Republic of China (PRC)					man	46					Y	478100			0		0		0	0	0	Staff Director represents the supervisor.	P35205			8,9	3	4	99	0			0	0
600996	2019-12-31	2019-12-32	People's Republic of China (PRC)					man	42					N	0	0		0		0		0	0	0	Non-Staff Director representative supervisor	P35204			6	3	4	99	1	Director of marketing department	4	0	0
600996	2020-12-31	2020-12-32	People's Republic of China (PRC)					man	50					Y	338500			0		0		0	0	1	Staff Director represents the supervisor.	P35205	Employee representative	P35205	5	3	4	99	0			0	0
600996	2020-12-31	2020-12-32	People's Republic of China (PRC)					man	55					N	0	0		0		1	3	0	0	0	Dependent Director	P35105	Non-Independent director	P35105	99	3	4	99	1	Deputy manager, executive Director, legal representative	4	1	0
600996	2020-12-31	2020-12-32						woman	53					N	0	0		0		1	3	0	0	0	Director	P35105	Director	P35105	5,6,8	3	4	99	1	Deputy director of finance department	4	0	0
600996	2020-12-31	2020-12-32	People's Republic of China (PRC)					man	43					N	0	0		0		0		0	0	1	Non-Staff Director representative supervisor	P35204	Non-Employee representative	P35204	6	3	4	99	1	Director of marketing department	4	0	0
600996	2020-12-31	2020-12-32	People's Republic of China (PRC)					man	39					N	0	0		0		1	3	0	0	0	Dependent Director	P35105	Non-Independent director	P35105	99	3	4	99	1	Minister of Propaganda Department of Party Committee and Director of Media Center.	4	0	0
600996	2020-12-31	2020-12-32						woman	56		4		semi-senior accountant	Y	534700			1	2	0		0	0	0	Finance Director	P35309	Chief financial officer	P35309	5,6,8	3	4	99	0			1	0
600996	2020-12-31	2020-12-32	People's Republic of China (PRC)					man	50		5		Associate professor, lecturer	N	80000	80000		0		1	3	1	0	0	Independent Director	P35106	Independent director	P35106	7,8	2	1,3	3,4,5	0			3	3	300719,601319,688521
600996	2020-12-31	2020-12-32	People's Republic of China (PRC)					man	48					Y	397400			0		1	3	0	0	0	Dependent Director	P35105	Non-Independent director	P35105	5,8	3	4	99	1	Supervisor, director of financial center	4	1	0
600996	2020-12-31	2020-12-32	People's Republic of China (PRC)					man	47					Y	393100			0		0		0	0	1	Staff Director represents the supervisor.	P35205	Employee representative	P35205	8,9	3	4	99	0			0	0
600996	2020-12-31	2020-12-32						man	57		3		senior engineer	Y	726100			0		1	1	0	0	0	General manager (agent)	P35102,P35103	General manager (agent)	P35102,P35103	5	3	4	99	1	Member of the Party Committee, Deputy general manager	4	0	0
600996	2020-12-31	2020-12-32						woman	53		3			Y	580900			1	4	0		0	0	0	Deputy general manager	P35308	Deputy general manager	P35308	5	3	4	99	0			0	0
600996	2020-12-31	2020-12-32	People's Republic of China (PRC)					man	58					Y	580900			1	4	0		0	0	0	Deputy general manager	P35308	Deputy general manager	P35308	5	3	4	99	0			0	0
600996	2020-12-31	2020-12-32	People's Republic of China (PRC)					man	57				Intermediate political engineer	Y	435400			0		0		0	0	1	Chairman of the Supervisory Board	P35202	Chairman of the Supervisory Board	P35202	5	3	4	99	0			0	0
600996	2020-12-31	2020-12-32						man	49					N	50000	50000		0		1	3	1	0	0	Independent Director	P35106	Independent director	P35106	5,8	3	3	99	0			2	1	600227
600996	2020-12-31	2020-12-32						man	50		3			Y	484500			1	4	0		0	0	0	Secretary of the directorate	P35313	Secretary of the directorate	P35313	5	3	4	99	0			2	0
600996	2020-12-31	2020-12-32	People's Republic of China (PRC)					man	55				professor	N	0	0		0		0		0	0	0	Independent Director	P35106			99	3	1,3	99	0			2	2	300310,600959
600996	2020-12-31	2020-12-32	People's Republic of China (PRC)					man	54					N	0	0		0		1	3	0	0	0	Dependent Director	P35105	Non-Independent director	P35105	5	3	4	99	1	Deputy general manager	4	1	0
600996	2020-12-31	2020-12-32	People's Republic of China (PRC)					man	49					N	0	0		0		0		0	0	1	Non-Staff Director representative supervisor	P35204	Non-Employee representative	P35204	6	3	4	99	1	Director of National Business Support Center, Director of National Operation Service, General manager of National Operation Service Department.	1	0	0
600996	2020-12-31	2020-12-32	People's Republic of China (PRC)					man	44				senior economist	N	66700	66700		0		1	3	1	0	0	Independent Director	P35106	Independent director	P35106	8	3	4	99	1	Independent Director	4	3	3	000156,000607,000793
600996	2020-12-31	2020-12-32						man	52		3		senior engineer	Y	580900			1	4	0		0	0	0	Deputy general manager	P35308	Deputy general manager	P35308	2,5	3	3	99	0			1	0
600996	2020-12-31	2020-12-32						man	57		4			Y	580900			1	4	0		0	0	0	Deputy general manager	P35308	Deputy general manager	P35308	5	3	4	99	0			1	0
600996	2020-12-31	2020-12-32						woman	50				lawyer	N	50000	50000		0		1	3	1	0	0	Independent Director	P35106	Independent director	P35106	9	3	4	99	0			3	2	000733,600395
600996	2021-12-31	2021-12-32	People's Republic of China (PRC)					man	40					N	0	0		0		1	3	0	0	0	Dependent Director	P35105	Non-Independent director	P35105	99	3	4	99	1	Minister of Propaganda Department of Party Committee and Director of Media Center.	4	0	0
600996	2021-12-31	2021-12-32	People's Republic of China (PRC)					man	48					Y	293700			0		0		0	0	1	Staff Director represents the supervisor.	P35205	Employee representative	P35205	8,9	3	4	99	0			0	0
600996	2021-12-31	2021-12-32	People's Republic of China (PRC)					man	51					Y	221300			0		0		0	0	1	Staff Director represents the supervisor.	P35205	Employee representative	P35205	5	3	4	99	0			0	0
600996	2021-12-31	2021-12-32	People's Republic of China (PRC)					man	56					N	0	0		0		1	3	0	0	0	Dependent Director	P35105	Non-Independent director	P35105	99	3	4	99	1	Deputy manager, executive Director, legal representative	4	1	0
600996	2021-12-31	2021-12-32	People's Republic of China (PRC)					man	44					N	0	0		0		0		0	0	1	Non-Staff Director representative supervisor	P35204	Non-Employee representative	P35204	6	3	4	99	1	Director of marketing department	4	0	0
600996	2021-12-31	2021-12-32	People's Republic of China (PRC)					man	58				Intermediate political engineer	Y	341300			0		0		0	0	1	Chairman of the board of supervisors, not a representative supervisor of Staff Director.	P35202,P35204	Chairman of the Supervisory Board, not Employee representative.	P35202,P35204	5	3	4	99	0			0	0
600996	2021-12-31	2021-12-32						man	50				accountant	N	60000	60000		0		1	3	1	0	0	Independent Director	P35106	Independent director	P35106	5,8	3	3	99	0			0	0
600996	2021-12-31	2021-12-32						woman	51				lawyer	N	60000	60000		0		1	3	1	0	0	Independent Director	P35106	Independent director	P35106	9	3	4	99	0			4	2	000733,600395
600996	2021-12-31	2021-12-32						woman	55		3			Y	706400			1	4	0		0	0	0	Deputy general manager	P35308	Deputy general manager	P35308	5	3	4	99	0			0	0
600996	2021-12-31	2021-12-32						man	53		3		senior engineer	Y	706400			1	4	0		0	0	0	Deputy general manager	P35308	Deputy general manager	P35308	2,5	3	3	99	0			0	0
600996	2021-12-31	2021-12-32						woman	57		4		semi-senior accountant	Y	338900			1	2	0		0	0	0	Finance Director	P35309	Chief financial officer	P35309	5,6,8	3	4	99	0			2	0
600996	2021-12-31	2021-12-32	People's Republic of China (PRC)					man	56				professor	N	73300	73300		0		1	3	1	0	0	Independent Director	P35106	Independent director	P35106	5	3	1,3	99	0			0	0
600996	2021-12-31	2021-12-32	People's Republic of China (PRC)					man	45				senior economist	N	6700	6700		0		0		0	0	0	Independent Director	P35106			8	3	4	99	0			0	0
600996	2021-12-31	2021-12-32	People's Republic of China (PRC)					man	49					Y	298800			0		1	3	0	0	0	Dependent Director	P35105	Non-Independent director	P35105	5,8	3	3	99	1	Supervisor, director of financial center	4	1	0
600996	2021-12-31	2021-12-32						woman	54					N	0	0		0		0		0	0	0	Director	P35105			5,6,8	3	4	99	1	Deputy director of finance department	4	0	0
600996	2021-12-31	2021-12-32						man	51		3			Y	338900			1	4	0		0	0	0	Secretary of the directorate	P35313	Secretary of the directorate	P35313	5	3	4	99	0			3	0
600996	2021-12-31	2021-12-32						man	58		3		senior engineer	Y	784100			1	1	1	1	0	1	0	Director, General manager (agent)	P35102,P35304	Director, General manager (agent)	P35102,P35304	5	3	4	99	1	Member of the Party Committee, Deputy general manager	4	0	0
600996	2021-12-31	2021-12-32	People's Republic of China (PRC)					man	59					Y	706400			1	4	0		0	0	0	Deputy general manager	P35308	Deputy general manager	P35308	5	3	4	99	0			0	0
600996	2021-12-31	2021-12-32	People's Republic of China (PRC)					man	55					N	0	0		0		1	3	0	0	0	Dependent Director	P35105	Non-Independent director	P35105	5	3	4	99	1	Deputy general manager	4	1	0
600996	2021-12-31	2021-12-32	People's Republic of China (PRC)					man	50					N	0	0		0		0		0	0	0	Non-Staff Director representative supervisor	P35204			6	3	4	99	1	Director of National Business Support Center, Director of National Operation Service, General manager of National Operation Service Department.	1	0	0
600996	2021-12-31	2021-12-32	People's Republic of China (PRC)					man	51		5		Associate professor, lecturer	N	80000	80000		0		0		0	0	0	Independent Director	P35106			7,8	2	1,3	3,4	0			2	1	601319
600996	2021-12-31	2021-12-32						man	58		4			Y	706400			1	4	0		0	0	0	Deputy general manager	P35308	Deputy general manager	P35308	5	3	4	99	0			1	0
600996	2022-12-31	2022-12-32						woman	55		3			Y	641900			1	4	0		0	0	0	Deputy general manager	P35308	Deputy general manager	P35308	5	3	4	99	0			0	0
600996	2022-12-31	2022-12-32	People's Republic of China (PRC)					man	51					Y	585600			0		0		0	0	1	Staff Director represents the supervisor.	P35205	Employee representative	P35205	5	3	4	99	0			0	0
600996	2022-12-31	2022-12-32	People's Republic of China (PRC)					man	59				Intermediate political engineer	Y	473500			0		0		0	0	1	Chairman of the Supervisory Board	P35202	Chairman of the Supervisory Board	P35202	5	3	4	99	0			0	0
600996	2022-12-31	2022-12-32						man	54		3		senior engineer	Y	641900			1	4	0		0	0	0	Deputy general manager	P35308	Deputy general manager	P35308	2,5	3	3	99	0			0	0
600996	2022-12-31	2022-12-32	People's Republic of China (PRC)					man	41					N	0	0		0		1	3	0	0	0	Dependent Director	P35105	Non-Independent director	P35105	99	3	4	99	1	Minister of Propaganda Department of Party Committee and Director of Media Center.	4	0	0
600996	2022-12-31	2022-12-32						man	59		4			Y	641900			1	4	0		0	0	0	Deputy general manager	P35308	Deputy general manager	P35308	5	3	4	99	0			0	0
600996	2022-12-31	2022-12-32	People's Republic of China (PRC)					man	49					Y	418000			0		0		0	0	1	Staff Director represents the supervisor.	P35205	Employee representative	P35205	8,9	3	4	99	0			0	0
600996	2022-12-31	2022-12-32						woman	52				lawyer	N	60000	60000		0		1	3	1	0	0	Independent Director	P35106	Independent director	P35106	9	3	4	99	0			4	2	000733,600395
600996	2022-12-31	2022-12-32						woman	58		4		semi-senior accountant	Y	541100			1	2	0		0	0	0	Finance Director	P35309	Chief financial officer	P35309	5,6,8	3	4	99	0			2	0
600996	2022-12-31	2022-12-32						man	59		3		senior engineer	Y	901300			1	1	1	1	0	1	0	Director, General manager (agent)	P35102,P35304	Director, General manager (agent)	P35102,P35304	5	3	3	99	1	Member of the Party Committee, Deputy general manager	4	0	0
600996	2022-12-31	2022-12-32	People's Republic of China (PRC)					man	47					N	0	0		0		0		0	0	0	Non-Staff Director representative supervisor	P35204			99	3	4	99	0			0	0
600996	2022-12-31	2022-12-32						man	51				accountant	N	60000	60000		0		1	3	1	0	0	Independent Director	P35106	Independent director	P35106	5,8	3	3	99	0			2	2	600227,688707
600996	2022-12-31	2022-12-32	People's Republic of China (PRC)					man	57				professor	N	80000	80000		0		1	3	1	0	0	Independent Director	P35106	Independent director	P35106	99	3	1,2,3	99	0			1	1	688175
600996	2022-12-31	2022-12-32	People's Republic of China (PRC)					man	57					N	0	0		0		1	3	0	0	0	Dependent Director	P35105	Non-Independent director	P35105	5	3	4	99	1	Deputy manager, executive Director, legal representative	4	1	0
600996	2022-12-31	2022-12-32						man	41		3		engineer	N	0	0		0		0		0	0	0	Staff DirectorDirector	P35105			99	3	4	99	0			0	0
600996	2022-12-31	2022-12-32	People's Republic of China (PRC)					man	56					N	0	0		0		1	3	0	0	0	Dependent Director	P35105	Non-Independent director	P35105	99	3	4	99	1	secretary of the Discipline Inspection Commission (CIC)	4	0	0
600996	2022-12-31	2022-12-32	People's Republic of China (PRC)					man	50					Y	418100			0		1	3	0	0	0	Dependent Director	P35105	Non-Independent director	P35105	5,8	3	4	99	1	Supervisor, director of financial center	4	1	0
600996	2022-12-31	2022-12-32	People's Republic of China (PRC)					man	57				professor	N	0	0		0		0		0	0	0	Independent Director	P35106			8	3	1	99	0			0	0
600996	2022-12-31	2022-12-32	People's Republic of China (PRC)					man	60					Y	641900			1	4	0		0	0	0	Deputy general manager	P35308	Deputy general manager	P35308	5	3	4	99	0			0	0
600996	2022-12-31	2022-12-32						woman	56		3		associate professor	N	0	0		0		0		0	0	0	Independent Director	P35106			7,8	3	1	99	0			0	0
600996	2022-12-31	2022-12-32	People's Republic of China (PRC)					man	48					N	0	0		0		0		0	0	0	Dependent Director	P35105			5,6	3	4	99	1	Member of the Party Committee, Deputy general manager	4	0	0
600996	2022-12-31	2022-12-32						man	52		3			Y	471100			1	4	0		0	0	0	Secretary of the directorate	P35313	Secretary of the directorate	P35313	5	3	4	99	0			3	0
600996	2022-12-31	2022-12-32	People's Republic of China (PRC)					man	45					N	0	0		0		0		0	0	1	Non-Staff Director representative supervisor	P35204	Non-Employee representative	P35204	6	3	4	99	1	Marketing director	4	0	0
600997	2004-06-02	2004-06-03						man	52				professor	N	0	0	0	0		1	3	1	0	0	Independent Director	P35106	Independent director	P35106					0			0	0
600997	2004-06-02	2004-06-03		Tangshan city, Hebei province	130200	Tangshan city, Hebei province	130200	man	34		3		engineer	Y	134322		0	1	4	0		0	0	0	Fangezhuang mining branch Chief engineer	P35314	Fangezhuang mining branch Chief engineer	P35314					0			0	0
600997	2004-06-02	2004-06-03						man	41		4		senior engineer	Y	37218		0	1	4	0		0	0	0	Minister of production technology	P35314	Minister of production technology	P35314					0			0	0
600997	2004-06-02	2004-06-03						man	40		4		senior engineer	Y	30923		0	1	4	0		0	0	0	Deputy minister of planning and development	P35314	Deputy minister of planning and development	P35314					0			0	0
600997	2004-06-02	2004-06-03						man	39		3		senior engineer	Y	97848		0	1	4	0		0	0	0	Lvjiatuo mining branch Chief engineer	P35314	Lvjiatuo mining branch Chief engineer	P35314					0			0	0
600997	2004-06-02	2004-06-03						man	39		5		researcher	N	0		0	0		1	3	0	0	0	Director	P35105	Director	P35105					0			0	0
600997	2004-06-02	2004-06-03						man	49		3		senior engineer	Y	98060		0	1	4	0		0	0	0	Deputy general manager,Chief engineer	P35308,P35314	Deputy general manager,Chief engineer	P35308,P35314					0			0	0
600997	2004-06-02	2004-06-03						woman	38		4		accountant	N	0		0	0		1	3	0	0	0	Director	P35105	Director	P35105					0			0	0
600997	2004-06-02	2004-06-03	People's Republic of China (PRC)					man	50		2		human relations coordinator	Y	134322		0	1	4	0		0	0	1	Staff Director, supervisor, Deputies Secretary of the Party Committee of Fangezhuang Mining Branch.	P35205,P35501	Supervisor, the depth secretary of the party committee of Fangezhuang Mining Branch.	P35205,P35501					0			0	0
600997	2004-06-02	2004-06-03						man	51		3		senior accountant	N	0		0	0		0		0	0	1	supervisor	P35204	Supervisor	P35204					0			0	0
600997	2004-06-02	2004-06-03						woman	41		3		senior accountant	Y	98060		0	1	2	0		0	0	0	Chief accountant, Minister of Finance	P35311,P35314	Chief accountant, Minister of Finance	P35311,P35314		3			0			0	0
600997	2004-06-02	2004-06-03						man	53		2		human relations coordinator	Y	97848		0	1	4	0		0	0	1	Supervisor of Staff Director, chairman of trade union of Lvjiatuo Mining Branch.	P35205,P35501	Supervisor, chairman of the trade union of Lvjiatuo Mining Branch	P35205,P35501					0			0	0
600997	2004-06-02	2004-06-03						man	52		2		Senior political engineer	N	0		0	0		0		0	0	1	Convenor of the Board of Supervisors	P35202	Convenor of the Board of Supervisors	P35202					0			0	0
600997	2004-06-02	2004-06-03	People's Republic of China (PRC)					man	54		2		Senior political engineer	Y	98060		0	0		1	3	0	0	0	Director	P35105	Director	P35105					0			0	0
600997	2004-06-02	2004-06-03						man	42		3		senior accountant	Y	98060		0	1	4	0		0	0	0	Deputy general manager	P35308	Deputy general manager	P35308					0			0	0
600997	2004-06-02	2004-06-03	People's Republic of China (PRC)					man	43		4		senior engineer	Y	122574		0	1	1	1	2	0	0	0	Deputy Director, General manager	P35104,P35303	Deputy Director, General manager	P35104,P35303					0			0	0
600997	2004-06-02	2004-06-03						woman	38		3		accountant	N	0		0	0		0		0	0	1	supervisor	P35204	Supervisor	P35204					0			0	0
600997	2004-06-02	2004-06-03	People's Republic of China (PRC)					man	54		2		Senior political engineer	Y	167903		0	1	4	1	3	0	0	0	Director, Party committee secretary of Fangezhuang Mining Branch	P35105,P35501	Director, Party committee secretary of Fangezhuang Mining Branch	P35105,P35501					0			0	0
600997	2004-06-02	2004-06-03	People's Republic of China (PRC)					man	51				professor	N	0	0	0	0		0		0	0	0	Independent Director	P35106							0			0	0
600997	2004-06-02	2004-06-03						man	40		3			Y	98060		0	1	4	0		0	0	0	Secretary of the directorate	P35313	Secretary of the directorate	P35313					0			0	0
600997	2004-06-02	2004-06-03	People's Republic of China (PRC)	Huailai County, Zhangjiakou City, Hebei Province	130730	Huailai County, Zhangjiakou City, Hebei Province	130730	man	49		4		Senior political engineer	N	0		0	0		1	1	0	0	0	Director	P35102	Director	P35102					0			0	0
600997	2004-06-02	2004-06-03						woman	50		4			N	0	0	0	0		1	3	1	0	0	Independent Director	P35106	Independent director	P35106					0			0	0
600997	2004-12-31	2004-12-32	People's Republic of China (PRC)					man	51		5		professor	N	40000	40000	0	0		1	3	1	0	0	Independent Director	P35106	Independent director	P35106					0			0	0
600997	2004-12-31	2004-12-32						man	40		3		senior engineer	Y			0	1	4	0		0	0	0	Deputy general manager	P35308	Deputy general manager	P35308					0			0	0
600997	2004-12-31	2004-12-32						man	52				professor	N	40000	40000	0	0		1	3	1	0	0	Independent Director	P35106	Independent director	P35106					0			0	0
600997	2004-12-31	2004-12-32						man	43		3			N			0	0		1	3	0	0	0	Director	P35105	Director	P35105					1	General manager of coal trade department	4	0	0
600997	2004-12-31	2004-12-32						man	53		3		Senior political engineer	Y			0	0		0		0	0	1	Staff Director supervisor	P35205	Supervisor	P35205					0			0	0
600997	2004-12-31	2004-12-32						man	40		3			Y			0	1	4	0		0	0	0	Secretary of the directorate	P35313	Secretary of the directorate	P35313					0			0	0
600997	2004-12-31	2004-12-32	People's Republic of China (PRC)					man	54		3		Senior political engineer	Y			0	0		1	3	0	0	0	Director	P35105	Director	P35105					0			0	0
600997	2004-12-31	2004-12-32	People's Republic of China (PRC)	Huailai County, Zhangjiakou City, Hebei Province	130730	Huailai County, Zhangjiakou City, Hebei Province	130730	man	50		4		Senior political engineer	N			0	0		1	1	0	0	0	Director	P35102	Director	P35102					1	Deputy Secretary of the Party Committee,secretary of the Discipline Inspection Commission (CIC),Director	4	1	0
600997	2004-12-31	2004-12-32						man	52		2		Senior political engineer	N			0	0		0		0	0	1	Convenor of the Board of Supervisors	P35202	Convenor of the Board of Supervisors	P35202					1	Minister of Supervision, Deputy Secretary of Discipline Inspection Commission	4	0	0
600997	2004-12-31	2004-12-32						man	39		3		senior engineer	Y			0	1	4	0		0	0	0	Deputy general manager,Chief engineer	P35308,P35314	Deputy general manager,Chief engineer	P35308,P35314					0			0	0
600997	2004-12-31	2004-12-32	People's Republic of China (PRC)					man	54		2		Senior political engineer	Y			0	0		1	3	0	0	0	Director	P35105	Director	P35105					0			0	0
600997	2004-12-31	2004-12-32						woman	41		4		senior accountant	Y			0	1	2	0		0	0	0	Chief accountant	P35311	Chief accountant	P35311		3			0			0	0
600997	2004-12-31	2004-12-32						man	34		4			N			0	0		1	3	0	0	0	Director	P35105	Director	P35105					1	Deputy manager of asset management department	4	0	0
600997	2004-12-31	2004-12-32						man	41		3		senior accountant	Y			0	1	4	0		0	0	0	Deputy general manager	P35308	Deputy general manager	P35308					0			0	0
600997	2004-12-31	2004-12-32						man	50		3		human relations coordinator	Y			0	0		0		0	0	1	Staff Director supervisor	P35205	Supervisor	P35205					0			0	0
600997	2004-12-31	2004-12-32						man	51		3		senior accountant	N			0	0		0		0	0	1	supervisor	P35204	Supervisor	P35204					1	Chief, Audit Section, Audit Department	4	0	0
600997	2004-12-31	2004-12-32	People's Republic of China (PRC)					man	43		4		senior engineer	Y			0	1	1	1	2	0	0	0	Deputy Director, General manager	P35104,P35303	Deputy Director, General manager	P35104,P35303					0			0	0
600997	2004-12-31	2004-12-32						woman	50		4		associate professor	N	40000	40000	0	0		1	3	1	0	0	Independent Director	P35106	Independent director	P35106					0			0	0
600997	2004-12-31	2004-12-32						woman	38		3		senior accountant	N			0	0		0		0	0	1	supervisor	P35204	Supervisor	P35204					1	Chief, Budget Section, Finance Department	4	0	0
600997	2005-12-31	2005-12-32						man	44		3			N	0	0	0	0		1	3	0	0	0	Director	P35105	Director	P35105					1	General manager of coal trade department	4	0	0
600997	2005-12-31	2005-12-32						man	54		3		Senior political engineer	Y	80000		0	0		0		0	0	1	Staff Director supervisor	P35205	Supervisor	P35205					0			0	0
600997	2005-12-31	2005-12-32	People's Republic of China (PRC)					man	55		2		Senior political engineer	Y	190000		0	0		1	3	0	0	0	Director	P35105	Director	P35105					0			0	0
600997	2005-12-31	2005-12-32						man	40		3		senior engineer	Y	150000		0	1	4	0		0	0	0	Deputy general manager,Chief engineer	P35308,P35314	Deputy general manager,Chief engineer	P35308,P35314					0			0	0
600997	2005-12-31	2005-12-32						man	53				professor	N	40000	40000	0	0		1	3	1	0	0	Independent Director	P35106	Independent director	P35106					0			0	0
600997	2005-12-31	2005-12-32						woman	39		3		senior accountant	N	0	0	0	0		0		0	0	1	supervisor	P35204	Supervisor	P35204					1	Chief, Budget Section, Finance Department	4	0	0
600997	2005-12-31	2005-12-32	People's Republic of China (PRC)					man	52		5		professor	N	40000	40000	0	0		1	3	1	0	0	Independent Director	P35106	Independent director	P35106					0			0	0
600997	2005-12-31	2005-12-32	People's Republic of China (PRC)	Huailai County, Zhangjiakou City, Hebei Province	130730	Huailai County, Zhangjiakou City, Hebei Province	130730	man	51		4		Senior political engineer	N	0	0	0	0		1	1	0	0	0	Director	P35102	Director	P35102					1	Deputies secretary of the party committee, deputy Director.	4	1	0
600997	2005-12-31	2005-12-32						man	53		3		Senior political engineer	N	0	0	0	0		0		0	0	1	Convenor of the Board of Supervisors	P35202	Convenor of the Board of Supervisors	P35202					1	Minister of Supervision, Deputy Secretary of Discipline Inspection Commission	4	0	0
600997	2005-12-31	2005-12-32						man	41		3		senior engineer	Y	150000		0	1	4	0		0	0	0	Deputy general manager	P35308	Deputy general manager	P35308					0			0	0
600997	2005-12-31	2005-12-32						man	41		3			Y	150000		0	1	4	0		0	0	0	Secretary of the directorate	P35313	Secretary of the directorate	P35313					0			0	0
600997	2005-12-31	2005-12-32	People's Republic of China (PRC)					man	55		3		Senior political engineer	Y	150000		0	0		1	3	0	0	0	Director	P35105	Director	P35105					0			0	0
600997	2005-12-31	2005-12-32						man	52		3		senior accountant	N	0	0	0	0		0		0	0	1	supervisor	P35204	Supervisor	P35204					1	Chief, Audit Section, Audit Department	4	0	0
600997	2005-12-31	2005-12-32	People's Republic of China (PRC)					man	44		4		senior engineer	Y	180000		0	1	1	1	2	0	0	0	Deputy Director, General manager	P35104,P35303	Deputy Director, General manager	P35104,P35303					0			0	0
600997	2005-12-31	2005-12-32						woman	51		4		associate professor	N	40000	40000	0	0		1	3	1	0	0	Independent Director	P35106	Independent director	P35106					0			0	0
600997	2005-12-31	2005-12-32						woman	42		4		senior accountant	Y	150000		0	1	2	0		0	0	0	Chief accountant	P35311	Chief accountant	P35311		3			0			0	0
600997	2005-12-31	2005-12-32						man	35		4			N	0	0	0	0		1	3	0	0	0	Director	P35105	Director	P35105					1	Manager of asset management department	4	0	0
600997	2005-12-31	2005-12-32						man	42		3		senior accountant	Y	150000		0	1	4	0		0	0	0	Deputy general manager	P35308	Deputy general manager	P35308					0			0	0
600997	2005-12-31	2005-12-32						man	51		3		human relations coordinator	Y	150000		0	0		0		0	0	1	Staff Director supervisor	P35205	Supervisor	P35205					0			0	0
600997	2006-12-31	2006-12-32	People's Republic of China (PRC)	Huailai County, Zhangjiakou City, Hebei Province	130730	Huailai County, Zhangjiakou City, Hebei Province	130730	man	52		4		Senior political engineer	N	0	0	0	0		1	1	0	0	0	Director	P35102	Director	P35102					1	Deputy Director, Secretary of the Party Committee (CIC).	4	1	0
600997	2006-12-31	2006-12-32						man	54		3		Senior political engineer	N	0	0	0	0		0		0	0	1	Chairman of the Supervisory Board	P35202	Chairman of the Supervisory Board	P35202					1	Minister of Supervision, Deputy Secretary of Discipline Inspection Commission	4	0	0
600997	2006-12-31	2006-12-32						man	54				professor	N	40000	40000	0	0		1	3	1	0	0	Independent Director	P35106	Independent director	P35106					0			0	0
600997	2006-12-31	2006-12-32	People's Republic of China (PRC)					man	46				senior engineer	N	0	0	0	0		1	3	0	0	0	Director	P35105	Director	P35105					1	General manager of coal trade department	4	0	0
600997	2006-12-31	2006-12-32						man	43		4		senior engineer	Y	162100		0	1	4	0		0	0	0	Chief engineer	P35314	Chief engineer	P35314					0			0	0
600997	2006-12-31	2006-12-32	People's Republic of China (PRC)					man	45		4		senior engineer	Y	198100		0	1	1	1	2	0	0	0	Deputy Director, General manager	P35104,P35303	Deputy Director, General manager	P35104,P35303					0			0	0
600997	2006-12-31	2006-12-32						woman	52		4		associate professor	N	40000	40000	0	0		1	3	1	0	0	Independent Director	P35106	Independent director	P35106					0			0	0
600997	2006-12-31	2006-12-32						woman	43		4		senior accountant	Y	162500		0	1	2	0		0	0	0	Chief accountant	P35311	Chief accountant	P35311		3			0			0	0
600997	2006-12-31	2006-12-32						man	36		4			N	0	0	0	0		1	3	0	0	0	Director	P35105	Director	P35105					1	Manager of asset management department	4	0	0
600997	2006-12-31	2006-12-32	People's Republic of China (PRC)					man	56		2		Senior political engineer	Y	179800		0	1	4	1	3	0	0	0	Director,Deputy general manager	P35105,P35308	Director,Deputy general manager	P35105,P35308					0			0	0
600997	2006-12-31	2006-12-32						man	55		3		Senior political engineer	Y	128100		0	0		0		0	0	1	Staff Director supervisor	P35205	Supervisor	P35205					0			0	0
600997	2006-12-31	2006-12-32						man	43		3		senior accountant	Y	162500		0	1	4	0		0	0	0	Deputy general manager	P35308	Deputy general manager	P35308					0			0	0
600997	2006-12-31	2006-12-32						man	52		3		Senior political engineer	Y	161700		0	0		0		0	0	1	Staff Director supervisor	P35205	Supervisor	P35205					0			0	0
600997	2006-12-31	2006-12-32						man	42		4		senior engineer	Y	162500		0	1	4	0		0	0	0	Deputy general manager	P35308	Deputy general manager	P35308					0			0	0
600997	2006-12-31	2006-12-32	People's Republic of China (PRC)					man	53		5		professor	N	40000	40000	0	0		1	3	1	0	0	Independent Director	P35106	Independent director	P35106					0			0	0
600997	2006-12-31	2006-12-32						man	42		3			Y	162500		0	1	4	0		0	0	0	Secretary of the directorate	P35313	Secretary of the directorate	P35313					0			0	0
600997	2006-12-31	2006-12-32	People's Republic of China (PRC)					man	56		3		Senior political engineer	Y	162500		0	0		1	3	0	0	0	Director	P35105	Director	P35105					0			0	0
600997	2006-12-31	2006-12-32						man	53		3		senior accountant	N	0	0	0	0		0		0	0	1	supervisor	P35204	Supervisor	P35204					1	Chief, Audit Section, Audit Department	4	0	0
600997	2006-12-31	2006-12-32						woman	40		4		senior accountant	N	0	0	0	0		0		0	0	1	supervisor	P35204	Supervisor	P35204					1	Chief accountant of finance department	4	0	0
600997	2007-12-31	2007-12-32						man	43		4		senior engineer	Y	163200		0	1	4	0		0	0	0	Deputy general manager	P35308	Deputy general manager	P35308					0			1	0
600997	2007-12-31	2007-12-32						man	56		3		Senior political engineer	Y	147300		0	0		0		0	0	1	Staff Director supervisor	P35205	Supervisor	P35205					0			0	0
600997	2007-12-31	2007-12-32						man	43		3			Y	163200		0	1	4	0		0	0	0	Deputy general manager,Secretary of the directorate	P35308,P35313	Deputy general manager,Secretary of the directorate	P35308,P35313					0			0	0
600997	2007-12-31	2007-12-32	People's Republic of China (PRC)					man	57		2		Senior political engineer	Y	163200		0	1	4	1	3	0	0	0	Director,Deputy general manager	P35105,P35308	Director,Deputy general manager	P35105,P35308					0			0	0
600997	2007-12-31	2007-12-32	People's Republic of China (PRC)					man	47		3		senior engineer	N	0	0	0	0		1	3	0	0	0	Director	P35105	Director	P35105					1	higher level manager	4	0	0
600997	2007-12-31	2007-12-32						man	53		3		Senior political engineer	Y	152100		0	0		0		0	0	1	Staff Director supervisor	P35205	Supervisor	P35205					0			0	0
600997	2007-12-31	2007-12-32						man	44		4		senior accountant	Y	163200		0	1	4	0		0	0	0	Deputy general manager	P35308	Deputy general manager	P35308					0			1	0
600997	2007-12-31	2007-12-32	People's Republic of China (PRC)					man	57		3		Senior political engineer	Y	163200		0	0		1	3	0	0	0	Director	P35105	Director	P35105					0			0	0
600997	2007-12-31	2007-12-32						man	54		3		senior accountant	N	0	0	0	0		0		0	0	1	supervisor	P35204	Supervisor	P35204					1	Chief of Coal Economics Audit Section of Audit Department	4	0	0
600997	2007-12-31	2007-12-32	People's Republic of China (PRC)					man	41		4			N	0	0	0	0		1	3	0	0	0	Director	P35105	Director	P35105					1	Asset management department Deputy general manager	4	0	0
600997	2007-12-31	2007-12-32	People's Republic of China (PRC)					man	48		5		Certified public accountant, certified asset appraiser, certified tax accountant, senior accountant	N	40000	40000	0	0		1	3	1	0	0	Independent Director	P35106	Independent director	P35106					0			0	0
600997	2007-12-31	2007-12-32	People's Republic of China (PRC)					man	46		4		senior engineer	Y	201500		0	1	1	1	2	0	0	0	Deputy Director, General manager	P35104,P35303	Deputy Director, General manager	P35104,P35303					0			0	0
600997	2007-12-31	2007-12-32						man	44		4		senior engineer	Y	163200		0	1	4	0		0	0	0	Chief engineer	P35314	Chief engineer	P35314					0			0	0
600997	2007-12-31	2007-12-32						woman	44		4		senior accountant	Y	163200		0	1	2	0		0	0	0	Chief accountant	P35311	Chief accountant	P35311		3			0			0	0
600997	2007-12-31	2007-12-32	People's Republic of China (PRC)	Huailai County, Zhangjiakou City, Hebei Province	130730	Huailai County, Zhangjiakou City, Hebei Province	130730	man	53		4		Senior political engineer	N	0	0	0	0		1	1	0	0	0	Director	P35102	Director	P35102					1	Deputy Director, Secretary of the Party Committee (CIC).	4	1	0
600997	2007-12-31	2007-12-32	People's Republic of China (PRC)					man	43		5		professor	N	40000	40000	0	0		1	3	1	0	0	Independent Director	P35106	Independent director	P35106					0			0	0
600997	2007-12-31	2007-12-32						man	55		3		Senior political engineer	N	0	0	0	0		0		0	0	1	Chairman of the Supervisory Board	P35202	Chairman of the Supervisory Board	P35202					1	Minister of Supervision, Deputy Secretary of Discipline Inspection Commission	4	0	0
600997	2007-12-31	2007-12-32						woman	41		4		senior accountant	N	0	0	0	0		0		0	0	1	supervisor	P35204	Supervisor	P35204					1	Chief accountant of finance department	4	0	0
600997	2007-12-31	2007-12-32						man	44		5		professor	N	40000	40000	0	0		1	3	1	0	0	Independent Director	P35106	Independent director	P35106					0			0	0
600997	2008-12-31	2008-12-32						man	44		3			Y	187400		0	1	4	0		0	0	0	Deputy general manager,Secretary of the directorate	P35308,P35313	Deputy general manager,Secretary of the directorate	P35308,P35313	5	3	4	99	0			0	0
600997	2008-12-31	2008-12-32						man	55		3		senior accountant	N	0	0	0	0		0		0	0	1	supervisor	P35204	Supervisor	P35204	8	3	4	99	1	Chief of Coal Economics Audit Section of Audit Department	4	0	0
600997	2008-12-31	2008-12-32	People's Republic of China (PRC)					man	58		2		Senior political engineer	Y	187400		0	1	4	1	3	0	0	0	Director,Deputy general manager	P35105,P35308	Director,Deputy general manager	P35105,P35308	5	3	4	99	0			0	0
600997	2008-12-31	2008-12-32	People's Republic of China (PRC)					man	42		4	economics		N	0	0	0	0		1	3	0	0	0	Director	P35105	Director	P35105	7	3	4	10,11,5	1	Asset management department Deputy general manager	4	0	0
600997	2008-12-31	2008-12-32	People's Republic of China (PRC)					man	48		3		senior engineer	N	0	0	0	0		1	3	0	0	0	Director	P35105	Director	P35105	99	3	4	99	1	higher level manager	4	0	0
600997	2008-12-31	2008-12-32	People's Republic of China (PRC)					man	44		5	engineering	professor	N	40000	40000	0	0		1	3	1	0	0	Independent Director	P35106	Independent director	P35106	5	3	1,3	99	0			0	0
600997	2008-12-31	2008-12-32						man	54		3		Senior political engineer	Y	184900		0	0		0		0	0	1	Staff Director supervisor	P35205	Supervisor	P35205	99	3	4	99	0			0	0
600997	2008-12-31	2008-12-32	People's Republic of China (PRC)					man	49		5	management	Certified public accountant, certified asset appraiser, certified tax accountant, senior accountant	N	40000	40000	0	0		1	3	1	0	0	Independent Director	P35106	Independent director	P35106	7	3	4	1,11	0			1	1	601288
600997	2008-12-31	2008-12-32						man	45		4		senior accountant	Y	187400		0	1	4	0		0	0	0	Deputy general manager	P35308	Deputy general manager	P35308	5	3	4	99	0			1	0
600997	2008-12-31	2008-12-32						man	45		5	the science of law	professor	N	40000	40000	0	0		1	3	1	0	0	Independent Director	P35106	Independent director	P35106	5,9	3	1	99	0			0	0
600997	2008-12-31	2008-12-32	People's Republic of China (PRC)					man	58		3		Senior political engineer	Y	187400		0	0		1	3	0	0	0	Director	P35105	Director	P35105	99	3	4	99	0			0	0
600997	2008-12-31	2008-12-32						man	44		4	engineering	senior engineer	Y	187400		0	1	4	0		0	0	0	Deputy general manager	P35308	Deputy general manager	P35308	5,6	3	4	99	0			3	0
600997	2008-12-31	2008-12-32						woman	42		4		senior accountant	N	0	0	0	0		0		0	0	1	supervisor	P35204	Supervisor	P35204	8	3	4	99	1	Chief accountant of finance department	4	0	0
600997	2008-12-31	2008-12-32						man	57		3		Senior political engineer	Y	177800		0	0		0		0	0	1	Staff Director supervisor	P35205	Supervisor	P35205	99	3	4	99	0			0	0
600997	2008-12-31	2008-12-32						woman	45		4		senior accountant	Y	187400		0	1	2	0		0	0	0	Chief accountant	P35311	Chief accountant	P35311	8	3	4	99	0			0	0
600997	2008-12-31	2008-12-32	People's Republic of China (PRC)	Huailai County, Zhangjiakou City, Hebei Province	130730	Huailai County, Zhangjiakou City, Hebei Province	130730	man	54		4		Senior political engineer	N	0	0	0	0		1	1	0	0	0	Director	P35102	Director	P35102	99	3	4	99	1	Deputies secretary of the party committee, deputy Director.	4	1	0
600997	2008-12-31	2008-12-32	People's Republic of China (PRC)					man	47		4	engineering	senior engineer	Y	225500		0	1	1	1	2	0	0	0	Deputy Director, General manager	P35104,P35303	Deputy Director, General manager	P35104,P35303	5	3	4	99	0			1	0
600997	2008-12-31	2008-12-32						man	56		3		Senior political engineer	N	0	0	0	0		0		0	0	1	Chairman of the Supervisory Board	P35202	Chairman of the Supervisory Board	P35202	6	3	4	99	1	Business Director, Minister of Supervision, Deputy Secretary of Discipline Inspection Commission	4	0	0
600997	2008-12-31	2008-12-32						man	45		4	engineering	senior engineer	Y	187400		0	1	4	0		0	0	0	Chief engineer	P35314	Chief engineer	P35314	2,5	3	4	99	0			1	0
600997	2009-12-31	2009-12-32						woman	46		4		senior accountant	Y	182800		0	1	2	0		0	0	0	Chief accountant	P35311	Chief accountant	P35311	8	3	4	99	0			0	0
600997	2009-12-31	2009-12-32	People's Republic of China (PRC)	Huailai County, Zhangjiakou City, Hebei Province	130730	Huailai County, Zhangjiakou City, Hebei Province	130730	man	55		4		Senior economist	N	0	0	0	0		1	1	0	0	0	Director	P35102	Director	P35102	99	1	4	99	1	Deputies secretary of the party committee, deputy Director.	4	2	0
600997	2009-12-31	2009-12-32						man	46		4		senior accountant	Y	182800		0	1	4	0		0	0	0	Deputy general manager	P35308	Deputy general manager	P35308	5	3	4	99	0			2	0
600997	2009-12-31	2009-12-32						man	46		5	the science of law	professor	N	40000	40000	0	0		1	3	1	0	0	Independent Director	P35106	Independent director	P35106	5,9	3	1	99	0			0	0
600997	2009-12-31	2009-12-32	People's Republic of China (PRC)					man	59		3		Senior political engineer	Y	182800		0	0		1	3	0	0	0	Director	P35105	Director	P35105	99	3	4	99	0			0	0
600997	2009-12-31	2009-12-32	People's Republic of China (PRC)					man	48		4	engineering	senior engineer	Y	219700		0	1	1	1	2	0	0	0	Deputy Director, General manager	P35104,P35303	Deputy Director, General manager	P35104,P35303	5	1	4	99	0			2	0
600997	2009-12-31	2009-12-32						man	57		3		Senior political engineer	N	0	0	0	0		0		0	0	1	Chairman of the Supervisory Board	P35202	Chairman of the Supervisory Board	P35202	6	3	4	99	1	Business Director, Minister of Supervision, Deputy Secretary of Discipline Inspection Commission	4	0	0
600997	2009-12-31	2009-12-32						man	46		4	engineering	senior engineer	Y	182800		0	1	4	0		0	0	0	Chief engineer	P35314	Chief engineer	P35314	2,5	1	4	99	0			2	0
600997	2009-12-31	2009-12-32	People's Republic of China (PRC)					man	49		3		senior engineer	N	0	0	0	0		1	3	0	0	0	Director	P35105	Director	P35105	99	3	4	99	1	higher level manager	4	0	0
600997	2009-12-31	2009-12-32	People's Republic of China (PRC)					man	45		5	engineering	professor	N	40000	40000	0	0		1	3	1	0	0	Independent Director	P35106	Independent director	P35106	5	3	1,3	99	0			0	0
600997	2009-12-31	2009-12-32						man	55		3		Senior political engineer	Y	174300		0	0		0		0	0	1	Staff Director supervisor	P35205	Supervisor	P35205	99	3	4	99	0			0	0
600997	2009-12-31	2009-12-32	People's Republic of China (PRC)					man	50		5	management	Certified public accountant, certified asset appraiser, certified tax accountant, senior accountant	N	40000	40000	0	0		1	3	1	0	0	Independent Director	P35106	Independent director	P35106	7	3	4	1,11,3	0			1	1	601288
600997	2009-12-31	2009-12-32						man	45		3			Y	182800		0	1	4	0		0	0	0	Deputy general manager,Secretary of the directorate	P35308,P35313	Deputy general manager,Secretary of the directorate	P35308,P35313	5	3	4	99	0			0	0
600997	2009-12-31	2009-12-32						man	56		3		senior accountant	N	0	0	0	0		0		0	0	1	supervisor	P35204	Supervisor	P35204	8	3	4	99	1	Chief of Coal Economics Audit Section of Audit Department	4	0	0
600997	2009-12-31	2009-12-32	People's Republic of China (PRC)					man	59		2		Senior political engineer	Y	182800		0	1	4	1	3	0	0	0	Director,Deputy general manager	P35105,P35308	Director,Deputy general manager	P35105,P35308	5	3	4	99	0			0	0
600997	2009-12-31	2009-12-32	People's Republic of China (PRC)					man	43		4	economics		N	0	0	0	0		1	3	0	0	0	Director	P35105	Director	P35105	7	3	4	10,11,5	1	Asset management department Deputy general manager	4	0	0
600997	2009-12-31	2009-12-32						man	45		4	engineering	senior engineer	Y	182800		0	1	4	0		0	0	0	Deputy general manager	P35308	Deputy general manager	P35308	5,6	3	4	99	0			3	0
600997	2009-12-31	2009-12-32						woman	43		4		Senior accountant	N	0	0	0	0		0		0	0	1	supervisor	P35204	Supervisor	P35204	8	3	4	99	1	Chief accountant of finance department	4	0	0
600997	2009-12-31	2009-12-32						man	58		3		Senior political engineer	Y	162900		0	0		0		0	0	1	Staff Director supervisor	P35205	Supervisor	P35205	99	3	4	99	0			0	0
600997	2010-12-31	2010-12-32						man	46		3			Y	224500		0	1	4	0		0	0	0	Deputy general manager,Secretary of the directorate	P35308,P35313	Deputy general manager,Secretary of the directorate	P35308,P35313	5	3	4	99	0			0	0
600997	2010-12-31	2010-12-32						man	57		3		senior accountant	N	0	0	0	0		0		0	0	1	supervisor	P35204	Supervisor	P35204	8	3	4	99	1	Chief of Coal Economics Audit Section of Audit Department	4	0	0
600997	2010-12-31	2010-12-32	People's Republic of China (PRC)					man	60		2		Senior political engineer	Y	224500		0	1	4	1	3	0	0	0	Director,Deputy general manager	P35105,P35308	Director,Deputy general manager	P35105,P35308	5	3	4	99	0			0	0
600997	2010-12-31	2010-12-32	People's Republic of China (PRC)					man	44		4	economics		N	0	0	0	0		1	3	0	0	0	Director	P35105	Director	P35105	7	3	4	10,11,5	1	Asset management department Deputy general manager	4	0	0
600997	2010-12-31	2010-12-32	People's Republic of China (PRC)					man	49		4	engineering	senior engineer	Y	271600		0	1	1	1	2	0	0	0	Deputy Director, General manager	P35104,P35303	Deputy Director, General manager	P35104,P35303	5	1	4	99	0			4	0
600997	2010-12-31	2010-12-32						man	58		3		Senior political engineer	N	0	0	0	0		0		0	0	1	Chairman of the Supervisory Board	P35202	Chairman of the Supervisory Board	P35202	6	3	4	99	1	Business Director, Minister of Supervision, Deputy Secretary of Discipline Inspection Commission	4	0	0
600997	2010-12-31	2010-12-32						man	47		4	engineering	senior engineer	Y	224500		0	1	4	0		0	0	0	Chief engineer	P35314	Chief engineer	P35314	2,5	1	4	99	0			3	0
600997	2010-12-31	2010-12-32						man	46		4	engineering	senior engineer	Y	224500		0	1	4	0		0	0	0	Deputy general manager	P35308	Deputy general manager	P35308	5,6	3	4	99	0			3	0
600997	2010-12-31	2010-12-32						woman	44		4		Senior accountant	N	0	0	0	0		0		0	0	1	supervisor	P35204	Supervisor	P35204	8	3	4	99	1	Chief accountant of finance department	4	0	0
600997	2010-12-31	2010-12-32						man	59		3		Senior political engineer	Y	192600		0	0		0		0	0	1	Staff Director supervisor	P35205	Supervisor	P35205	99	3	4	99	0			0	0
600997	2010-12-31	2010-12-32	People's Republic of China (PRC)					man	50		3		senior engineer	N	0	0	0	0		1	3	0	0	0	Director	P35105	Director	P35105	99	3	4	99	1	higher level manager	4	0	0
600997	2010-12-31	2010-12-32	People's Republic of China (PRC)					man	46		5	engineering	professor	N	40000	40000	0	0		1	3	1	0	0	Independent Director	P35106	Independent director	P35106	5	3	1,3	99	0			0	0
600997	2010-12-31	2010-12-32						man	56		3		Senior political engineer	Y	211800		0	0		0		0	0	1	Staff Director supervisor	P35205	Supervisor	P35205	99	3	4	99	0			0	0
600997	2010-12-31	2010-12-32	People's Republic of China (PRC)					man	51		5	management	Certified public accountant, certified asset appraiser, certified tax accountant, senior accountant	N	40000	40000	0	0		1	3	1	0	0	Independent Director	P35106	Independent director	P35106	7	3	4	1,11,3	0			1	1	601288
600997	2010-12-31	2010-12-32						woman	47		4		senior accountant	Y	224500		0	1	2	0		0	0	0	Chief accountant	P35311	Chief accountant	P35311	8	1	4	99	0			0	0
600997	2010-12-31	2010-12-32	People's Republic of China (PRC)	Huailai County, Zhangjiakou City, Hebei Province	130730	Huailai County, Zhangjiakou City, Hebei Province	130730	man	56		5		Senior economist	N	0	0	0	0		1	1	0	0	0	Director	P35102	Director	P35102	99	1	4	99	1	Deputies secretary of the party committee, deputy Director.	4	2	0
600997	2010-12-31	2010-12-32						man	47		4		senior accountant	Y	224500		0	1	4	0		0	0	0	Deputy general manager	P35308	Deputy general manager	P35308	5	3	4	99	0			2	0
600997	2010-12-31	2010-12-32						man	47		5	the science of law	professor	N	40000	40000	0	0		1	3	1	0	0	Independent Director	P35106	Independent director	P35106	5,9	3	1	99	0			0	0
600997	2010-12-31	2010-12-32	People's Republic of China (PRC)					man	60		3		Senior political engineer	Y	224500		0	0		1	3	0	0	0	Director	P35105	Director	P35105	99	3	4	99	0			0	0
600997	2011-12-31	2011-12-32						man	47		4	engineering	senior engineer	Y	218100		0	1	4	1	3	0	0	0	Director,Deputy general manager	P35105,P35308	Director,Deputy general manager	P35105,P35308	5,6	3	4	99	0			3	0
600997	2011-12-31	2011-12-32						woman	45		4		Senior accountant	N	0	0	0	0		0		0	0	1	supervisor	P35204	Supervisor	P35204	8	3	4	99	1	Chief accountant of finance department	4	0	0
600997	2011-12-31	2011-12-32						man	48		4	engineering	senior engineer	Y	218100		0	1	4	0		0	0	0	Chief engineer	P35314	Chief engineer	P35314	2,5	1	4	99	0			5	0
600997	2011-12-31	2011-12-32						man	48		4	engineering	senior engineer	Y	62800		0	1	4	0		0	0	0	Deputy general manager	P35308	Deputy general manager	P35308	1,5	3	4	99	0			0	0
600997	2011-12-31	2011-12-32						man	47		3			Y	218100		0	1	4	0		0	0	0	Deputy general manager,Secretary of the directorate	P35308,P35313	Deputy general manager,Secretary of the directorate	P35308,P35313	5	3	4	99	0			0	0
600997	2011-12-31	2011-12-32						man	58		3		senior accountant	N	0	0	0	0		0		0	0	1	supervisor	P35204	Supervisor	P35204	8	3	4	99	1	Chief of Coal Economics Audit Section of Audit Department	4	0	0
600997	2011-12-31	2011-12-32	People's Republic of China (PRC)					woman	44		5	economics	professor	N	80000	80000	0	0		1	3	1	0	0	Independent Director	P35106	Independent director	P35106	5,8	3	1	99	0			0	0
600997	2011-12-31	2011-12-32						man	45		3		Senior political engineer	Y	236800		0	0		0		0	0	1	Staff Director supervisor	P35205	Supervisor	P35205	99	3	4	99	0			0	0
600997	2011-12-31	2011-12-32						woman	48		4		senior accountant	Y	218100		0	1	2	0		0	0	0	Chief accountant	P35311	Chief accountant	P35311	8	1	4	98	0			1	0
600997	2011-12-31	2011-12-32	People's Republic of China (PRC)	Huailai County, Zhangjiakou City, Hebei Province	130730	Huailai County, Zhangjiakou City, Hebei Province	130730	man	57		5		Senior economist	N	0	0	0	0		1	1	0	0	0	Director	P35102	Director	P35102	99	1	4	99	1	Deputies secretary of the party committee, deputy Director.	4	2	0
600997	2011-12-31	2011-12-32	People's Republic of China (PRC)					man	52		4		senior economist	N	0	0	0	0		1	3	0	0	0	Director	P35105	Director	P35105	5,7	3	4	11	1	Party committee secretary,General manager	1	0	0
600997	2011-12-31	2011-12-32	People's Republic of China (PRC)					man	50		4	engineering	senior engineer	Y	261200		0	1	1	1	2	0	0	0	Deputy Director, General manager	P35104,P35303	Deputy Director, General manager	P35104,P35303	5	1	4	99	0			4	0
600997	2011-12-31	2011-12-32						man	59		3		Senior political engineer	N	0	0	0	0		0		0	0	1	Chairman of the Supervisory Board	P35202	Chairman of the Supervisory Board	P35202	6	3	4	99	1	Business Director, Minister of Supervision, Deputy Secretary of Discipline Inspection Commission	4	0	0
600997	2011-12-31	2011-12-32						man	40		4		Senior political engineer	Y	221600		0	0		0		0	0	1	Staff Director supervisor	P35205	Supervisor	P35205	4	3	4	99	0			0	0
600997	2011-12-31	2011-12-32	People's Republic of China (PRC)					man	51		3		senior engineer	N	0	0	0	0		1	3	0	0	0	Director	P35105	Director	P35105	5,6	3	4	99	1	General manager	1	0	0
600997	2011-12-31	2011-12-32	People's Republic of China (PRC)					man	47		5	engineering	professor	N	80000	80000	0	0		1	3	1	0	0	Independent Director	P35106	Independent director	P35106	5	3	1,3	99	0			0	0
600997	2011-12-31	2011-12-32	People's Republic of China (PRC)					man	52		4		Senior political engineer	Y	261200		0	0		1	3	0	0	0	Director	P35105	Director	P35105	99	3	4	98	0			0	0
600997	2011-12-31	2011-12-32						man	48		4		senior accountant	Y	218100		0	1	4	0		0	0	0	Deputy general manager	P35308	Deputy general manager	P35308	5	3	4	99	0			3	0
600997	2011-12-31	2011-12-32						man	48		5	the science of law	professor	N	80000	80000	0	0		1	3	1	0	0	Independent Director	P35106	Independent director	P35106	5,9	3	1,3	99	0			0	0
600997	2011-12-31	2011-12-32						man	43		4	engineering	senior engineer	Y	218100		0	1	4	0		0	0	0	Deputy general manager	P35308	Deputy general manager	P35308	5	3	4	99	0			0	0
600997	2012-12-31	2012-12-32						man	48		4			Y	213800		0	1	4	0		0	0	0	Deputy general manager,Secretary of the directorate	P35308,P35313	Deputy general manager,Secretary of the directorate	P35308,P35313	5	3	4	99	0			0	0
600997	2012-12-31	2012-12-32						man	59		3		senior accountant	N	0	0	0	0		0		0	0	1	supervisor	P35204	Supervisor	P35204	8	3	4	99	1	Chief of Coal Economics Audit Section of Audit Department	4	0	0
600997	2012-12-31	2012-12-32	People's Republic of China (PRC)					woman	45		5	economics	Professor, certified public accountant	N	80000	80000	0	0		1	3	1	0	0	Independent Director	P35106	Independent director	P35106	5,8	3	1	99	0			0	0
600997	2012-12-31	2012-12-32						man	46		4		Senior political engineer	Y	221800		0	0		0		0	0	1	Staff Director supervisor	P35205	Supervisor	P35205	99	3	4	99	0			0	0
600997	2012-12-31	2012-12-32						woman	49		4		senior accountant	Y	213800		0	1	2	0		0	0	0	Chief accountant	P35311	Chief accountant	P35311	8	1	4	98	0			1	0
600997	2012-12-31	2012-12-32	People's Republic of China (PRC)	Huailai County, Zhangjiakou City, Hebei Province	130730	Huailai County, Zhangjiakou City, Hebei Province	130730	man	58		5		senior economist	N	0	0	0	0		1	1	0	0	0	Director	P35102	Director	P35102	5	1	4	99	1	Deputies secretary of the party committee, deputy Director, General manager.	1	2	0
600997	2012-12-31	2012-12-32	People's Republic of China (PRC)					man	53		4		senior economist	N	0	0	0	0		1	3	0	0	0	Director	P35105	Director	P35105	5,7	3	4	11	1	Party committee secretary,General manager	1	0	0
600997	2012-12-31	2012-12-32	People's Republic of China (PRC)					man	51		4	engineering	senior engineer	Y	253200		0	1	1	1	2	0	0	0	Deputy Director, General manager	P35104,P35303	Deputy Director, General manager	P35104,P35303	5	1	4	99	0			4	0
600997	2012-12-31	2012-12-32						man	60		3		Senior political engineer	N	0	0	0	0		0		0	0	1	Chairman of the Supervisory Board	P35202	Chairman of the Supervisory Board	P35202	6	3	4	99	1	Business Director, Minister of Supervision, Deputy Secretary of Discipline Inspection Commission	4	0	0
600997	2012-12-31	2012-12-32						man	41		4		Senior political engineer	Y	207600		0	0		0		0	0	1	Staff Director supervisor	P35205	Supervisor	P35205	4	3	4	99	0			0	0
600997	2012-12-31	2012-12-32						man	48		4	engineering	senior engineer	Y	213800		0	1	4	1	3	0	0	0	Director,Deputy general manager	P35105,P35308	Director,Deputy general manager	P35105,P35308	5,6	3	4	99	0			3	0
600997	2012-12-31	2012-12-32						woman	46		4		senior accountant	N	0	0	0	0		0		0	0	1	supervisor	P35204	Supervisor	P35204	8	3	4	99	1	Chief accountant of finance department	4	0	0
600997	2012-12-31	2012-12-32						man	49		4	engineering	senior engineer	Y	213800		0	1	4	0		0	0	0	Chief engineer	P35314	Chief engineer	P35314	2,5	1	4	99	0			5	0
600997	2012-12-31	2012-12-32						man	48		4	engineering	senior engineer	Y	213800		0	1	4	0		0	0	0	Deputy general manager	P35308	Deputy general manager	P35308	1,5	3	4	99	0			0	0
600997	2012-12-31	2012-12-32	People's Republic of China (PRC)					man	52		3		senior engineer	N	0	0	0	0		1	3	0	0	0	Director	P35105	Director	P35105	5,6	3	4	99	1	General manager,Director	3	1	0
600997	2012-12-31	2012-12-32	People's Republic of China (PRC)					man	48		5	engineering	professor	N	80000	80000	0	0		1	3	1	0	0	Independent Director	P35106	Independent director	P35106	5	3	1,3	99	0			0	0
600997	2012-12-31	2012-12-32	People's Republic of China (PRC)					man	53		4		Senior political engineer	Y	253200		0	0		1	3	0	0	0	Director	P35105	Director	P35105	99	3	4	98	0			0	0
600997	2012-12-31	2012-12-32						man	49		4		senior accountant	Y	213800		0	1	4	0		0	0	0	Deputy general manager	P35308	Deputy general manager	P35308	5	3	4	99	0			2	0
600997	2012-12-31	2012-12-32						man	49		5	the science of law	professor	N	80000	80000	0	0		1	3	1	0	0	Independent Director	P35106	Independent director	P35106	5,9	3	1,3	99	0			0	0
600997	2012-12-31	2012-12-32						man	44		4	engineering	senior engineer	Y	213800		0	1	4	0		0	0	0	Deputy general manager	P35308	Deputy general manager	P35308	5	3	4	99	0			0	0
600997	2013-12-31	2013-12-32						man	49		4			Y	208200		0	1	4	0		0	0	0	Deputy general manager,Secretary of the directorate	P35308,P35313	Deputy general manager,Secretary of the directorate	P35308,P35313	5	3	4	99	0			0	0
600997	2013-12-31	2013-12-32						man	60		3		senior accountant	N	0	0	0	0		0		0	0	1	supervisor	P35204	Supervisor	P35204	8	3	4	99	1	Chief of Coal Economics Audit Section of Audit Department	4	0	0
600997	2013-12-31	2013-12-32	People's Republic of China (PRC)					woman	46		5	economics	Certified public accountant, professor	N	80000	80000	0	0		1	3	1	0	0	Independent Director	P35106	Independent director	P35106	5,8	3	1	3	0			0	0
600997	2013-12-31	2013-12-32						man	47		4		Senior political engineer	Y	211800		0	0		0		0	0	1	Staff Director supervisor	P35205	Supervisor	P35205	99	3	4	99	0			0	0
600997	2013-12-31	2013-12-32						man	49		4	engineering	Senior engineer	Y	208200		0	1	4	1	3	0	0	0	Director,Deputy general manager	P35105,P35308	Director,Deputy general manager	P35105,P35308	5,6	3	4	99	0			3	0
600997	2013-12-31	2013-12-32						woman	47		4		Senior accountant	N	0	0	0	0		0		0	0	1	supervisor	P35204	Supervisor	P35204	8	3	4	99	1	Chief accountant of finance department	4	0	0
600997	2013-12-31	2013-12-32						man	50		4	engineering	senior engineer	Y	208200		0	1	4	0		0	0	0	Chief engineer	P35314	Chief engineer	P35314	2,5	1	4	99	0			5	0
600997	2013-12-31	2013-12-32						man	49		4	engineering	Senior engineer	Y	208200		0	1	4	0		0	0	0	Deputy general manager	P35308	Deputy general manager	P35308	1,5	3	4	99	0			0	0
600997	2013-12-31	2013-12-32						man	50		4		senior accountant	Y	208200		0	1	4	0		0	0	0	Deputy general manager	P35308	Deputy general manager	P35308	5	3	4	99	0			2	0
600997	2013-12-31	2013-12-32						man	50		5	the science of law	professor	N	80000	80000	0	0		1	3	1	0	0	Independent Director	P35106	Independent director	P35106	5,9	3	1,3	99	0			0	0
600997	2013-12-31	2013-12-32						man	45		4	engineering	Senior engineer	Y	208200		0	1	4	0		0	0	0	Deputy general manager	P35308	Deputy general manager	P35308	5	3	4	99	0			0	0
600997	2013-12-31	2013-12-32						woman	50		4		senior accountant	Y	208200		0	1	2	0		0	0	0	Chief accountant	P35311	Chief accountant	P35311	8	1	4	98	0			1	0
600997	2013-12-31	2013-12-32	People's Republic of China (PRC)	Huailai County, Zhangjiakou City, Hebei Province	130730	Huailai County, Zhangjiakou City, Hebei Province	130730	man	59		5		senior economist	N	0	0	0	0		1	1	0	0	0	Director	P35102	Director	P35102	5	1	4	99	1	Deputies secretary of the party committee, deputy Director, General manager.	1	2	0
600997	2013-12-31	2013-12-32	People's Republic of China (PRC)					man	54		4		senior economist	N	0	0	0	0		1	3	0	0	0	Director	P35105	Director	P35105	5,7	3	4	11	1	Party committee secretary,General manager	1	0	0
600997	2013-12-31	2013-12-32	People's Republic of China (PRC)					man	52		4	engineering	senior engineer	Y	246200		0	1	1	1	2	0	0	0	Deputy Director, General manager	P35104,P35303	Deputy Director, General manager	P35104,P35303	5	1	4	99	0			4	0
600997	2013-12-31	2013-12-32						man	60		3		Senior political engineer	N	0	0	0	0		0		0	0	1	Chairman of the Supervisory Board	P35202	Chairman of the Supervisory Board	P35202	6	3	4	99	0			0	0
600997	2013-12-31	2013-12-32						man	42		4		Senior political engineer	Y	202500		0	0		0		0	0	1	Staff Director supervisor	P35205	Supervisor	P35205	4	3	4	99	0			0	0
600997	2013-12-31	2013-12-32	People's Republic of China (PRC)					man	53		3		senior engineer	N	0	0	0	0		1	3	0	0	0	Director	P35105	Director	P35105	5,6	3	4	99	1	General manager,Director	3	1	0
600997	2013-12-31	2013-12-32	People's Republic of China (PRC)					man	49		5	engineering	professor	N	80000	80000	0	0		1	3	1	0	0	Independent Director	P35106	Independent director	P35106	5	3	1,3	99	0			0	0
600997	2013-12-31	2013-12-32	People's Republic of China (PRC)					man	54		4		Senior political engineer	Y	246200		0	0		1	3	0	0	0	Director	P35105	Director	P35105	99	3	4	98	0			0	0
600997	2014-12-31	2014-12-32						man	51		4		senior accountant	Y	197500		0	1	4	0		0	0	0	Deputy general manager	P35308	Deputy general manager	P35308	5	3	4	99	0			1	0
600997	2014-12-31	2014-12-32						man	46		4	engineering	senior engineer	Y	197500		0	1	4	0		0	0	0	Deputy general manager	P35308	Deputy general manager	P35308	5	3	4	99	0			0	0
600997	2014-12-31	2014-12-32	People's Republic of China (PRC)					man	51		2			N	0	0	0	0		1	3	0	0	0	Director	P35105	Director	P35105	5,6	3	4	99	1	General manager	1	0	0
600997	2014-12-31	2014-12-32						man	50		5	engineering	senior engineer	Y	197500		0	1	4	1	3	0	0	0	Director,Deputy general manager	P35105,P35308	Director,Deputy general manager	P35105,P35308	5,6	3	4	99	0			1	0
600997	2014-12-31	2014-12-32						man	51		4	engineering	senior engineer	Y	197500		0	1	4	0		0	0	0	Chief engineer	P35314	Chief engineer	P35314	2,5	1	4	99	0			4	0
600997	2014-12-31	2014-12-32	People's Republic of China (PRC)					man	38		4		senior accountant	N	0	0	0	0		0		0	0	1	supervisor	P35204	Supervisor	P35204	8	3	4	99	1	Deputy director of finance department	4	0	0
600997	2014-12-31	2014-12-32						man	50		4	management		Y	197500		0	1	4	0		0	0	0	Deputy general manager,Secretary of the directorate	P35308,P35313	Deputy general manager,Secretary of the directorate	P35308,P35313	5	3	4	99	0			0	0
600997	2014-12-31	2014-12-32	People's Republic of China (PRC)					woman	47		5	economics	Certified public accountant, professor	N	80000	80000	0	0		1	3	1	0	0	Independent Director	P35106	Independent director	P35106	5,8	3	1	3	0			0	0
600997	2014-12-31	2014-12-32	People's Republic of China (PRC)	the Hong Kong Special Administrative Region (HKSAR)	810000	the Hong Kong Special Administrative Region (HKSAR)	810000	man	51		3		Senior political engineer	N	0	0	0	0		0		0	0	1	supervisor	P35204	Supervisor	P35204	8	3	4	99	1	Deputy Minister of Supervision and Deputy Secretary of Discipline Inspection Commission	4	0	0
600997	2014-12-31	2014-12-32						man	62		3		Senior political engineer	N	0	0	0	0		0		0	0	0	Chairman of the Supervisory Board	P35202			6	3	4	99	0			0	0
600997	2014-12-31	2014-12-32	People's Republic of China (PRC)					man	47		5		Associate professor, lecturer	N	0	0	0	0		1	3	1	0	0	Independent Director	P35106	Independent director	P35106	9	1,2	1,3	99	0			0	0
600997	2014-12-31	2014-12-32	People's Republic of China (PRC)	Huailai County, Zhangjiakou City, Hebei Province	130730	Huailai County, Zhangjiakou City, Hebei Province	130730	man	60		5		senior economist	N	0	0	0	0		0		0	0	0	Director	P35102			5	1	4	99	1	Deputies secretary of the party committee, deputy Director, General manager.	1	1	0
600997	2014-12-31	2014-12-32	People's Republic of China (PRC)					man	48		5		professor	N	0	0	0	0		1	3	1	0	0	Independent Director	P35106	Independent director	P35106	5	1,2	1,3	99	0			0	0
600997	2014-12-31	2014-12-32	People's Republic of China (PRC)					man	50		5	engineering	professor	N	80000	80000	0	0		0		0	0	0	Independent Director	P35106			5	3	1,2,3	99	0			0	0
600997	2014-12-31	2014-12-32	People's Republic of China (PRC)					man	43		4	economics	senior economist	N	0	0	0	0		1	3	0	0	0	Director	P35105	Director	P35105	5,7	3	4	11	1	Deputy general manager	4	0	0
600997	2014-12-31	2014-12-32						man	51		5	the science of law	professor	N	80000	80000	0	0		0		0	0	0	Independent Director	P35106			5,9	3	1,3	99	0			0	0
600997	2014-12-31	2014-12-32						man	61		3		senior accountant	N	0	0	0	0		0		0	0	0	supervisor	P35204			8	3	4	99	0			0	0
600997	2014-12-31	2014-12-32						man	48		4		Senior political engineer	Y	85200		0	0		0		0	0	0	Staff Director supervisor	P35205			99	3	4	99	0			0	0
600997	2014-12-31	2014-12-32						woman	48		4		senior accountant	N	0	0	0	0		0		0	0	1	Chairman of the Supervisory Board	P35202	Chairman of the Supervisory Board	P35202	8	3	4	99	1	Director of audit department	4	0	0
600997	2014-12-31	2014-12-32						man	50		4	engineering	senior engineer	Y	77500		0	0		0		0	0	0	Deputy general manager	P35308			1,5	3	4	99	0			0	0
600997	2014-12-31	2014-12-32						woman	51		4		senior accountant	Y	197500		0	1	2	0		0	0	0	Chief accountant	P35311	Chief accountant	P35311	8	1	4	98	0			1	0
600997	2014-12-31	2014-12-32	People's Republic of China (PRC)					man	55		4		senior economist	N	0	0	0	0		0		0	0	0	Director	P35105			5,7	3	4	11	1	Party committee secretary,General manager	1	0	0
600997	2014-12-31	2014-12-32	People's Republic of China (PRC)					man	44		4	engineering	Economist, political engineer	Y	108300		0	0		0		0	0	1	Staff Director represents the supervisor.	P35205	Employee representative	P35205	4	3	4	99	0			0	0
600997	2014-12-31	2014-12-32	People's Republic of China (PRC)					man	54		3		senior engineer	N	0	0	0	0		0		0	0	0	Director	P35105			5,6	3	4	99	1	General manager,Director	3	1	0
600997	2014-12-31	2014-12-32	People's Republic of China (PRC)					man	55		4		Senior political engineer	Y	246900		0	0		1	3	0	0	0	Director	P35105	Director	P35105	99	3	4	98	0			0	0
600997	2014-12-31	2014-12-32	People's Republic of China (PRC)					man	52		4		Senior political engineer	Y	120900		0	0		0		0	0	1	Staff Director represents the supervisor.	P35205	Employee representative	P35205	4	3	4	99	0			0	0
600997	2014-12-31	2014-12-32	People's Republic of China (PRC)					man	53		4	engineering	senior engineer	Y	246900		0	1	1	1	2	0	0	0	Deputy Director, General manager	P35104,P35303	Deputy Director, General manager	P35104,P35303	5	1	4	99	0			3	0
600997	2014-12-31	2014-12-32						man	43		4		Senior political engineer	Y	77600		0	0		0		0	0	0	Staff Director supervisor	P35205			4	3	4	99	0			0	0
600997	2014-12-31	2014-12-32	People's Republic of China (PRC)					man	58		5	engineering	senior engineer	N	0	0	0	0		1	1	0	0	0	Director	P35102	Director	P35102	99	3	4	99	1	Party committee secretary,Director	2	1	0
600997	2015-12-31	2015-12-32	People's Republic of China (PRC)					woman	43		4		senior accountant	Y	123200		0	1	2	0		0	0	0	Chief accountant	P35311	Chief accountant	P35311	5,7,8	3	4	99	0			2	0
600997	2015-12-31	2015-12-32	People's Republic of China (PRC)					man	59		5	engineering	senior engineer	N	0	0	0	0		1	1	0	0	0	Director	P35102	Director	P35102	99	3	4	99	1	Party committee secretary,Director	2	1	0
600997	2015-12-31	2015-12-32						man	47		4		senior engineer	Y	164300		0	1	4	0		0	0	0	Deputy general manager	P35308	Deputy general manager	P35308	5	3	4	99	0			0	0
600997	2015-12-31	2015-12-32	People's Republic of China (PRC)					man	46		4		engineer	Y	123200		0	1	4	0		0	0	0	Deputy general manager	P35308	Deputy general manager	P35308	5	1	4	99	0			3	0
600997	2015-12-31	2015-12-32						man	52		4		senior accountant	Y	164300		0	1	4	0		0	0	0	Deputy general manager	P35308	Deputy general manager	P35308	5,6	3	4	99	0			0	0
600997	2015-12-31	2015-12-32	People's Republic of China (PRC)					man	44		4	economics	senior economist	N	0	0	0	0		0		0	0	0	Director	P35105			5,7	3	4	11	1	Deputy general manager	4	0	0
600997	2015-12-31	2015-12-32	People's Republic of China (PRC)					man	54		4	engineering	senior engineer	Y	205400		0	1	1	1	2	0	0	0	Deputy Director, General manager	P35104,P35303	Deputy Director, General manager	P35104,P35303	5	1	4	99	0			4	0
600997	2015-12-31	2015-12-32	People's Republic of China (PRC)					man	54		4		senior accountant	N	0	0	0	0		1	3	0	0	0	Director	P35105	Director	P35105	5,6,8	3	4	99	1	Deputy Chief Accountant, Supervisor of Staff Director, Director of Finance Department.	4	0	0
600997	2015-12-31	2015-12-32	People's Republic of China (PRC)					man	45		4		Senior political engineer	Y	160100		0	0		0		0	0	1	Staff Director represents the supervisor.	P35205	Employee representative	P35205	4	3	4	99	0			0	0
600997	2015-12-31	2015-12-32						man	51		5	engineering	senior engineer	Y	164300		0	1	4	1	3	0	0	0	Director,Deputy general manager	P35105,P35308	Director,Deputy general manager	P35105,P35308	1,5,6	3	4	99	0			3	0
600997	2015-12-31	2015-12-32	People's Republic of China (PRC)					man	53		4		Senior political engineer	Y	121000		0	0		0		0	0	1	Staff Director represents the supervisor.	P35205	Employee representative	P35205	4	3	4	99	0			0	0
600997	2015-12-31	2015-12-32						woman	49		4		senior accountant	N	0	0	0	0		0		0	0	1	Chairman of the Supervisory Board	P35202	Chairman of the Supervisory Board	P35202	8	3	4	99	1	Director of audit department	4	0	0
600997	2015-12-31	2015-12-32	People's Republic of China (PRC)					man	45		4		senior engineer	Y	123200		0	1	4	0		0	0	0	Deputy general manager	P35308	Deputy general manager	P35308	1,5,2	3	4	99	0			0	0
600997	2015-12-31	2015-12-32	People's Republic of China (PRC)					man	39		4	major in accounting	senior accountant	N	0	0	0	0		0		0	0	1	supervisor	P35204	Supervisor	P35204	8	3	4	99	1	Deputy director of finance department	4	0	0
600997	2015-12-31	2015-12-32	People's Republic of China (PRC)					man	55		4		Senior political engineer	Y	205400		0	0		1	3	0	0	0	Director	P35105	Director	P35105	99	3	4	99	0			0	0
600997	2015-12-31	2015-12-32	People's Republic of China (PRC)					man	52		2			N	0	0	0	0		0		0	0	0	Director	P35105			5,6	3	4	99	1	General manager	1	0	0
600997	2015-12-31	2015-12-32	People's Republic of China (PRC)					woman	48		5	economics	Certified public accountant, professor	N	80000	80000	0	0		1	3	1	0	0	Independent Director	P35106	Independent director	P35106	5,8	3	1	99	0			0	0
600997	2015-12-31	2015-12-32	People's Republic of China (PRC)					man	54		3		junior engineer	N	0	0	0	0		1	3	0	0	0	Director	P35105	Director	P35105	2,5	3	4	99	1	Commissioner-General of Asset Management	4	0	0
[truncated: 179,396 more rows]
