# Supplementary material for: The ESG performance influence mechanism analysis-based on empirical analysis
Source: PLoS One. 2024 May 14;19(5):e0295548. doi: 10.1371/journal.pone.0295548 (PMC11093350; doi:10.1371/journal.pone.0295548)
Supplement: S1 File — (ZIP) [file pone.0295548.s001.zip › company ages.xlsx]

## Sheet: Sheet2
id	year	Company age
1	2022	31
1	2021	30
1	2020	29
1	2019	28
1	2018	27
1	2017	26
1	2016	25
1	2015	24
1	2014	23
1	2013	22
1	2012	21
1	2011	20
1	2010	19
1	2009	18
1	2008	17
1	2007	16
1	2006	15
1	2005	14
1	2004	13
1	2003	12
1	2002	11
1	2001	10
1	2000	9
1	1999	8
1	1998	7
1	1997	6
1	1996	5
1	1995	4
1	1994	3
1	1993	2
1	1992	1
1	1991	0
1	1990	-1
2	2022	31
2	2021	30
2	2020	29
2	2019	28
2	2018	27
2	2017	26
2	2016	25
2	2015	24
2	2014	23
2	2013	22
2	2012	21
2	2011	20
2	2010	19
2	2009	18
2	2008	17
2	2007	16
2	2006	15
2	2005	14
2	2004	13
2	2003	12
2	2002	11
2	2001	10
2	2000	9
2	1999	8
2	1998	7
2	1997	6
2	1996	5
2	1995	4
2	1994	3
2	1993	2
2	1992	1
2	1991	0
3	2002	11
3	2001	10
3	2000	9
3	1999	8
3	1998	7
3	1997	6
3	1996	5
3	1995	4
3	1994	3
3	1993	2
3	1992	1
3	1991	0
4	2022	31
4	2021	30
4	2020	29
4	2019	28
4	2018	27
4	2017	26
4	2016	25
4	2015	24
4	2014	23
4	2013	22
4	2012	21
4	2011	20
4	2010	19
4	2009	18
4	2008	17
4	2007	16
4	2006	15
4	2005	14
4	2004	13
4	2003	12
4	2002	11
4	2001	10
4	2000	9
4	1999	8
4	1998	7
4	1997	6
4	1996	5
4	1995	4
4	1994	3
4	1993	2
4	1992	1
4	1991	0
5	2022	32
5	2021	31
5	2020	30
5	2019	29
5	2018	28
5	2017	27
5	2016	26
5	2015	25
5	2014	24
5	2013	23
5	2012	22
5	2011	21
5	2010	20
5	2009	19
5	2008	18
5	2007	17
5	2006	16
5	2005	15
5	2004	14
5	2003	13
5	2002	12
5	2001	11
5	2000	10
5	1999	9
5	1998	8
5	1997	7
5	1996	6
5	1995	5
5	1994	4
5	1993	3
5	1992	2
5	1991	1
5	1990	0
6	2022	30
6	2021	29
6	2020	28
6	2019	27
6	2018	26
6	2017	25
6	2016	24
6	2015	23
6	2014	22
6	2013	21
6	2012	20
6	2011	19
6	2010	18
6	2009	17
6	2008	16
6	2007	15
6	2006	14
6	2005	13
6	2004	12
6	2003	11
6	2002	10
6	2001	9
6	2000	8
6	1999	7
6	1998	6
6	1997	5
6	1996	4
6	1995	3
6	1994	2
6	1993	1
6	1992	0
7	2022	30
7	2021	29
7	2020	28
7	2019	27
7	2018	26
7	2017	25
7	2016	24
7	2015	23
7	2014	22
7	2013	21
7	2012	20
7	2011	19
7	2010	18
7	2009	17
7	2008	16
7	2007	15
7	2006	14
7	2005	13
7	2004	12
7	2003	11
7	2002	10
7	2001	9
7	2000	8
7	1999	7
7	1998	6
7	1997	5
7	1996	4
7	1995	3
7	1994	2
7	1993	1
7	1992	0
8	2022	30
8	2021	29
8	2020	28
8	2019	27
8	2018	26
8	2017	25
8	2016	24
8	2015	23
8	2014	22
8	2013	21
8	2012	20
8	2011	19
8	2010	18
8	2009	17
8	2008	16
8	2007	15
8	2006	14
8	2005	13
8	2004	12
8	2003	11
8	2002	10
8	2001	9
8	2000	8
8	1999	7
8	1998	6
8	1997	5
8	1996	4
8	1995	3
8	1994	2
8	1993	1
8	1992	0
9	2022	31
9	2021	30
9	2020	29
9	2019	28
9	2018	27
9	2017	26
9	2016	25
9	2015	24
9	2014	23
9	2013	22
9	2012	21
9	2011	20
9	2010	19
9	2009	18
9	2008	17
9	2007	16
9	2006	15
9	2005	14
9	2004	13
9	2003	12
9	2002	11
9	2001	10
9	2000	9
9	1999	8
9	1998	7
9	1997	6
9	1996	5
9	1995	4
9	1994	3
9	1993	2
9	1992	1
9	1991	0
10	2022	27
10	2021	26
10	2020	25
10	2019	24
10	2018	23
10	2017	22
10	2016	21
10	2015	20
10	2014	19
10	2013	18
10	2012	17
10	2011	16
10	2010	15
10	2009	14
10	2008	13
10	2007	12
10	2006	11
10	2005	10
10	2004	9
10	2003	8
10	2002	7
10	2001	6
10	2000	5
10	1999	4
10	1998	3
10	1997	2
10	1996	1
10	1995	0
11	2022	30
11	2021	29
11	2020	28
11	2019	27
11	2018	26
11	2017	25
11	2016	24
11	2015	23
11	2014	22
11	2013	21
11	2012	20
11	2011	19
11	2010	18
11	2009	17
11	2008	16
11	2007	15
11	2006	14
11	2005	13
11	2004	12
11	2003	11
11	2002	10
11	2001	9
11	2000	8
11	1999	7
11	1998	6
11	1997	5
11	1996	4
11	1995	3
11	1994	2
11	1993	1
11	1992	0
12	2022	30
12	2021	29
12	2020	28
12	2019	27
12	2018	26
12	2017	25
12	2016	24
12	2015	23
12	2014	22
12	2013	21
12	2012	20
12	2011	19
12	2010	18
12	2009	17
12	2008	16
12	2007	15
12	2006	14
12	2005	13
12	2004	12
12	2003	11
12	2002	10
12	2001	9
12	2000	8
12	1999	7
12	1998	6
12	1997	5
12	1996	4
12	1995	3
12	1994	2
12	1993	1
12	1992	0
13	2004	12
13	2003	11
13	2002	10
13	2001	9
13	2000	8
13	1999	7
13	1998	6
13	1997	5
13	1996	4
13	1995	3
13	1994	2
13	1993	1
13	1992	0
14	2022	30
14	2021	29
14	2020	28
14	2019	27
14	2018	26
14	2017	25
14	2016	24
14	2015	23
14	2014	22
14	2013	21
14	2012	20
14	2011	19
14	2010	18
14	2009	17
14	2008	16
14	2007	15
14	2006	14
14	2005	13
14	2004	12
14	2003	11
14	2002	10
14	2001	9
14	2000	8
14	1999	7
14	1998	6
14	1997	5
14	1996	4
14	1995	3
14	1994	2
14	1993	1
14	1992	0
15	2001	9
15	2000	8
15	1999	7
15	1998	6
15	1997	5
15	1996	4
15	1995	3
15	1994	2
15	1993	1
15	1992	0
16	2022	30
16	2021	29
16	2020	28
16	2019	27
16	2018	26
16	2017	25
16	2016	24
16	2015	23
16	2014	22
16	2013	21
16	2012	20
16	2011	19
16	2010	18
16	2009	17
16	2008	16
16	2007	15
16	2006	14
16	2005	13
16	2004	12
16	2003	11
16	2002	10
16	2001	9
16	2000	8
16	1999	7
16	1998	6
16	1997	5
16	1996	4
16	1995	3
16	1994	2
16	1993	1
16	1992	0
17	2022	30
17	2021	29
17	2020	28
17	2019	27
17	2018	26
17	2017	25
17	2016	24
17	2015	23
17	2014	22
17	2013	21
17	2012	20
17	2011	19
17	2010	18
17	2009	17
17	2008	16
17	2007	15
17	2006	14
17	2005	13
17	2004	12
17	2003	11
17	2002	10
17	2001	9
17	2000	8
17	1999	7
17	1998	6
17	1997	5
17	1996	4
17	1995	3
17	1994	2
17	1993	1
17	1992	0
18	2020	28
18	2019	27
18	2018	26
18	2017	25
18	2016	24
18	2015	23
18	2014	22
18	2013	21
18	2012	20
18	2011	19
18	2010	18
18	2009	17
18	2008	16
18	2007	15
18	2006	14
18	2005	13
18	2004	12
18	2003	11
18	2002	10
18	2001	9
18	2000	8
18	1999	7
18	1998	6
18	1997	5
18	1996	4
18	1995	3
18	1994	2
18	1993	1
18	1992	0
19	2022	30
19	2021	29
19	2020	28
19	2019	27
19	2018	26
19	2017	25
19	2016	24
19	2015	23
19	2014	22
19	2013	21
19	2012	20
19	2011	19
19	2010	18
19	2009	17
19	2008	16
19	2007	15
19	2006	14
19	2005	13
19	2004	12
19	2003	11
19	2002	10
19	2001	9
19	2000	8
19	1999	7
19	1998	6
19	1997	5
19	1996	4
19	1995	3
19	1994	2
19	1993	1
19	1992	0
20	2022	30
20	2021	29
20	2020	28
20	2019	27
20	2018	26
20	2017	25
20	2016	24
20	2015	23
20	2014	22
20	2013	21
20	2012	20
20	2011	19
20	2010	18
20	2009	17
20	2008	16
20	2007	15
20	2006	14
20	2005	13
20	2004	12
20	2003	11
20	2002	10
20	2001	9
20	2000	8
20	1999	7
20	1998	6
20	1997	5
20	1996	4
20	1995	3
20	1994	2
20	1993	1
20	1992	0
21	2022	28
21	2021	27
21	2020	26
21	2019	25
21	2018	24
21	2017	23
21	2016	22
21	2015	21
21	2014	20
21	2013	19
21	2012	18
21	2011	17
21	2010	16
21	2009	15
21	2008	14
21	2007	13
21	2006	12
21	2005	11
21	2004	10
21	2003	9
21	2002	8
21	2001	7
21	2000	6
21	1999	5
21	1998	4
21	1997	3
21	1996	2
21	1995	1
21	1994	0
22	2022	29
22	2021	28
22	2020	27
22	2019	26
22	2018	25
22	2017	24
22	2016	23
22	2015	22
22	2014	21
22	2013	20
22	2012	19
22	2011	18
22	2010	17
22	2009	16
22	2008	15
22	2007	14
22	2006	13
22	2005	12
22	2004	11
22	2003	10
22	2002	9
22	2001	8
22	2000	7
22	1999	6
22	1998	5
22	1997	4
22	1996	3
22	1995	2
22	1994	1
22	1993	0
23	2022	29
23	2021	28
23	2020	27
23	2019	26
23	2018	25
23	2017	24
23	2016	23
23	2015	22
23	2014	21
23	2013	20
23	2012	19
23	2011	18
23	2010	17
23	2009	16
23	2008	15
23	2007	14
23	2006	13
23	2005	12
23	2004	11
23	2003	10
23	2002	9
23	2001	8
23	2000	7
23	1999	6
23	1998	5
23	1997	4
23	1996	3
23	1995	2
23	1994	1
23	1993	0
24	2019	26
24	2018	25
24	2017	24
24	2016	23
24	2015	22
24	2014	21
24	2013	20
24	2012	19
24	2011	18
24	2010	17
24	2009	16
24	2008	15
24	2007	14
24	2006	13
24	2005	12
24	2004	11
24	2003	10
24	2002	9
24	2001	8
24	2000	7
24	1999	6
24	1998	5
24	1997	4
24	1996	3
24	1995	2
24	1994	1
24	1993	0
25	2022	29
25	2021	28
25	2020	27
25	2019	26
25	2018	25
25	2017	24
25	2016	23
25	2015	22
25	2014	21
25	2013	20
25	2012	19
25	2011	18
25	2010	17
25	2009	16
25	2008	15
25	2007	14
25	2006	13
25	2005	12
25	2004	11
25	2003	10
25	2002	9
25	2001	8
25	2000	7
25	1999	6
25	1998	5
25	1997	4
25	1996	3
25	1995	2
25	1994	1
25	1993	0
26	2022	29
26	2021	28
26	2020	27
26	2019	26
26	2018	25
26	2017	24
26	2016	23
26	2015	22
26	2014	21
26	2013	20
26	2012	19
26	2011	18
26	2010	17
26	2009	16
26	2008	15
26	2007	14
26	2006	13
26	2005	12
26	2004	11
26	2003	10
26	2002	9
26	2001	8
26	2000	7
26	1999	6
26	1998	5
26	1997	4
26	1996	3
26	1995	2
26	1994	1
26	1993	0
27	2022	29
27	2021	28
27	2020	27
27	2019	26
27	2018	25
27	2017	24
27	2016	23
27	2015	22
27	2014	21
27	2013	20
27	2012	19
27	2011	18
27	2010	17
27	2009	16
27	2008	15
27	2007	14
27	2006	13
27	2005	12
27	2004	11
27	2003	10
27	2002	9
27	2001	8
27	2000	7
27	1999	6
27	1998	5
27	1997	4
27	1996	3
27	1995	2
27	1994	1
27	1993	0
28	2022	29
28	2021	28
28	2020	27
28	2019	26
28	2018	25
28	2017	24
28	2016	23
28	2015	22
28	2014	21
28	2013	20
28	2012	19
28	2011	18
28	2010	17
28	2009	16
28	2008	15
28	2007	14
28	2006	13
28	2005	12
28	2004	11
28	2003	10
28	2002	9
28	2001	8
28	2000	7
28	1999	6
28	1998	5
28	1997	4
28	1996	3
28	1995	2
28	1994	1
28	1993	0
29	2022	29
29	2021	28
29	2020	27
29	2019	26
29	2018	25
29	2017	24
29	2016	23
29	2015	22
29	2014	21
29	2013	20
29	2012	19
29	2011	18
29	2010	17
29	2009	16
29	2008	15
29	2007	14
29	2006	13
29	2005	12
29	2004	11
29	2003	10
29	2002	9
29	2001	8
29	2000	7
29	1999	6
29	1998	5
29	1997	4
29	1996	3
29	1995	2
29	1994	1
29	1993	0
30	2022	29
30	2021	28
30	2020	27
30	2019	26
30	2018	25
30	2017	24
30	2016	23
30	2015	22
30	2014	21
30	2013	20
30	2012	19
30	2011	18
30	2010	17
30	2009	16
30	2008	15
30	2007	14
30	2006	13
30	2005	12
30	2004	11
30	2003	10
30	2002	9
30	2001	8
30	2000	7
30	1999	6
30	1998	5
30	1997	4
30	1996	3
30	1995	2
30	1994	1
30	1993	0
31	2022	29
31	2021	28
31	2020	27
31	2019	26
31	2018	25
31	2017	24
31	2016	23
31	2015	22
31	2014	21
31	2013	20
31	2012	19
31	2011	18
31	2010	17
31	2009	16
31	2008	15
31	2007	14
31	2006	13
31	2005	12
31	2004	11
31	2003	10
31	2002	9
31	2001	8
31	2000	7
31	1999	6
31	1998	5
31	1997	4
31	1996	3
31	1995	2
31	1994	1
31	1993	0
32	2022	29
32	2021	28
32	2020	27
32	2019	26
32	2018	25
32	2017	24
32	2016	23
32	2015	22
32	2014	21
32	2013	20
32	2012	19
32	2011	18
32	2010	17
32	2009	16
32	2008	15
32	2007	14
32	2006	13
32	2005	12
32	2004	11
32	2003	10
32	2002	9
32	2001	8
32	2000	7
32	1999	6
32	1998	5
32	1997	4
32	1996	3
32	1995	2
32	1994	1
32	1993	0
33	2017	23
33	2016	22
33	2015	21
33	2014	20
33	2013	19
33	2012	18
33	2011	17
33	2010	16
33	2009	15
33	2008	14
33	2007	13
33	2006	12
33	2005	11
33	2004	10
33	2003	9
33	2002	8
33	2001	7
33	2000	6
33	1999	5
33	1998	4
33	1997	3
33	1996	2
33	1995	1
33	1994	0
34	2022	28
34	2021	27
34	2020	26
34	2019	25
34	2018	24
34	2017	23
34	2016	22
34	2015	21
34	2014	20
34	2013	19
34	2012	18
34	2011	17
34	2010	16
34	2009	15
34	2008	14
34	2007	13
34	2006	12
34	2005	11
34	2004	10
34	2003	9
34	2002	8
34	2001	7
34	2000	6
34	1999	5
34	1998	4
34	1997	3
34	1996	2
34	1995	1
34	1994	0
35	2022	28
35	2021	27
35	2020	26
35	2019	25
35	2018	24
35	2017	23
35	2016	22
35	2015	21
35	2014	20
35	2013	19
35	2012	18
35	2011	17
35	2010	16
35	2009	15
35	2008	14
35	2007	13
35	2006	12
35	2005	11
35	2004	10
35	2003	9
35	2002	8
35	2001	7
35	2000	6
35	1999	5
35	1998	4
35	1997	3
35	1996	2
35	1995	1
35	1994	0
36	2022	28
36	2021	27
36	2020	26
36	2019	25
36	2018	24
36	2017	23
36	2016	22
36	2015	21
36	2014	20
36	2013	19
36	2012	18
36	2011	17
36	2010	16
36	2009	15
36	2008	14
36	2007	13
36	2006	12
36	2005	11
36	2004	10
36	2003	9
36	2002	8
36	2001	7
36	2000	6
36	1999	5
36	1998	4
36	1997	3
36	1996	2
36	1995	1
36	1994	0
37	2022	28
37	2021	27
37	2020	26
37	2019	25
37	2018	24
37	2017	23
37	2016	22
37	2015	21
37	2014	20
37	2013	19
37	2012	18
37	2011	17
37	2010	16
37	2009	15
37	2008	14
37	2007	13
37	2006	12
37	2005	11
37	2004	10
37	2003	9
37	2002	8
37	2001	7
37	2000	6
37	1999	5
37	1998	4
37	1997	3
37	1996	2
37	1995	1
37	1994	0
38	2022	28
38	2021	27
38	2020	26
38	2019	25
38	2018	24
38	2017	23
38	2016	22
38	2015	21
38	2014	20
38	2013	19
38	2012	18
38	2011	17
38	2010	16
38	2009	15
38	2008	14
38	2007	13
38	2006	12
38	2005	11
38	2004	10
38	2003	9
38	2002	8
38	2001	7
38	2000	6
38	1999	5
38	1998	4
38	1997	3
38	1996	2
38	1995	1
38	1994	0
39	2022	28
39	2021	27
39	2020	26
39	2019	25
39	2018	24
39	2017	23
39	2016	22
39	2015	21
39	2014	20
39	2013	19
39	2012	18
39	2011	17
39	2010	16
39	2009	15
39	2008	14
39	2007	13
39	2006	12
39	2005	11
39	2004	10
39	2003	9
39	2002	8
39	2001	7
39	2000	6
39	1999	5
39	1998	4
39	1997	3
39	1996	2
39	1995	1
39	1994	0
40	2022	28
40	2021	27
40	2020	26
40	2019	25
40	2018	24
40	2017	23
40	2016	22
40	2015	21
40	2014	20
40	2013	19
40	2012	18
40	2011	17
40	2010	16
40	2009	15
40	2008	14
40	2007	13
40	2006	12
40	2005	11
40	2004	10
40	2003	9
40	2002	8
40	2001	7
40	2000	6
40	1999	5
40	1998	4
40	1997	3
40	1996	2
40	1995	1
40	1994	0
42	2022	28
42	2021	27
42	2020	26
42	2019	25
42	2018	24
42	2017	23
42	2016	22
42	2015	21
42	2014	20
42	2013	19
42	2012	18
42	2011	17
42	2010	16
42	2009	15
42	2008	14
42	2007	13
42	2006	12
42	2005	11
42	2004	10
42	2003	9
42	2002	8
42	2001	7
42	2000	6
42	1999	5
42	1998	4
42	1997	3
42	1996	2
42	1995	1
42	1994	0
43	2021	27
43	2020	26
43	2019	25
43	2018	24
43	2017	23
43	2016	22
43	2015	21
43	2014	20
43	2013	19
43	2012	18
43	2011	17
43	2010	16
43	2009	15
43	2008	14
43	2007	13
43	2006	12
43	2005	11
43	2004	10
43	2003	9
43	2002	8
43	2001	7
43	2000	6
43	1999	5
43	1998	4
43	1997	3
43	1996	2
43	1995	1
43	1994	0
45	2022	28
45	2021	27
45	2020	26
45	2019	25
45	2018	24
45	2017	23
45	2016	22
45	2015	21
45	2014	20
45	2013	19
45	2012	18
45	2011	17
45	2010	16
45	2009	15
45	2008	14
45	2007	13
45	2006	12
45	2005	11
45	2004	10
45	2003	9
45	2002	8
45	2001	7
45	2000	6
45	1999	5
45	1998	4
45	1997	3
45	1996	2
45	1995	1
45	1994	0
46	2022	28
46	2021	27
46	2020	26
46	2019	25
46	2018	24
46	2017	23
46	2016	22
46	2015	21
46	2014	20
46	2013	19
46	2012	18
46	2011	17
46	2010	16
46	2009	15
46	2008	14
46	2007	13
46	2006	12
46	2005	11
46	2004	10
46	2003	9
46	2002	8
46	2001	7
46	2000	6
46	1999	5
46	1998	4
46	1997	3
46	1996	2
46	1995	1
46	1994	0
47	2003	9
47	2002	8
47	2001	7
47	2000	6
47	1999	5
47	1998	4
47	1997	3
47	1996	2
47	1995	1
47	1994	0
48	2022	28
48	2021	27
48	2020	26
48	2019	25
48	2018	24
48	2017	23
48	2016	22
48	2015	21
48	2014	20
48	2013	19
48	2012	18
48	2011	17
48	2010	16
48	2009	15
48	2008	14
48	2007	13
48	2006	12
48	2005	11
48	2004	10
48	2003	9
48	2002	8
48	2001	7
48	2000	6
48	1999	5
48	1998	4
48	1997	3
48	1996	2
48	1995	1
48	1994	0
49	2022	27
49	2021	26
49	2020	25
49	2019	24
49	2018	23
49	2017	22
49	2016	21
49	2015	20
49	2014	19
49	2013	18
49	2012	17
49	2011	16
49	2010	15
49	2009	14
49	2008	13
49	2007	12
49	2006	11
49	2005	10
49	2004	9
49	2003	8
49	2002	7
49	2001	6
49	2000	5
49	1999	4
49	1998	3
49	1997	2
49	1996	1
49	1995	0
50	2022	27
50	2021	26
50	2020	25
50	2019	24
50	2018	23
50	2017	22
50	2016	21
50	2015	20
50	2014	19
50	2013	18
50	2012	17
50	2011	16
50	2010	15
50	2009	14
50	2008	13
50	2007	12
50	2006	11
50	2005	10
50	2004	9
50	2003	8
50	2002	7
50	2001	6
50	2000	5
50	1999	4
50	1998	3
50	1997	2
50	1996	1
50	1995	0
55	2022	26
55	2021	25
55	2020	24
55	2019	23
55	2018	22
55	2017	21
55	2016	20
55	2015	19
55	2014	18
55	2013	17
55	2012	16
55	2011	15
55	2010	14
55	2009	13
55	2008	12
55	2007	11
55	2006	10
55	2005	9
55	2004	8
55	2003	7
55	2002	6
55	2001	5
55	2000	4
55	1999	3
55	1998	2
55	1997	1
55	1996	0
56	2022	26
56	2021	25
56	2020	24
56	2019	23
56	2018	22
56	2017	21
56	2016	20
56	2015	19
56	2014	18
56	2013	17
56	2012	16
56	2011	15
56	2010	14
56	2009	13
56	2008	12
56	2007	11
56	2006	10
56	2005	9
56	2004	8
56	2003	7
56	2002	6
56	2001	5
56	2000	4
56	1999	3
56	1998	2
56	1997	1
56	1996	0
56	1995	-1
58	2022	26
58	2021	25
58	2020	24
58	2019	23
58	2018	22
58	2017	21
58	2016	20
58	2015	19
58	2014	18
58	2013	17
58	2012	16
58	2011	15
58	2010	14
58	2009	13
58	2008	12
58	2007	11
58	2006	10
58	2005	9
58	2004	8
58	2003	7
58	2002	6
58	2001	5
58	2000	4
58	1999	3
58	1998	2
58	1997	1
58	1996	0
59	2022	25
59	2021	24
59	2020	23
59	2019	22
59	2018	21
59	2017	20
59	2016	19
59	2015	18
59	2014	17
59	2013	16
59	2012	15
59	2011	14
59	2010	13
59	2009	12
59	2008	11
59	2007	10
59	2006	9
59	2005	8
59	2004	7
59	2003	6
59	2002	5
59	2001	4
59	2000	3
59	1999	2
59	1998	1
59	1997	0
60	2022	25
60	2021	24
60	2020	23
60	2019	22
60	2018	21
60	2017	20
60	2016	19
60	2015	18
60	2014	17
60	2013	16
60	2012	15
60	2011	14
60	2010	13
60	2009	12
60	2008	11
60	2007	10
60	2006	9
60	2005	8
60	2004	7
60	2003	6
60	2002	5
60	2001	4
60	2000	3
60	1999	2
60	1998	1
60	1997	0
61	2022	25
61	2021	24
61	2020	23
61	2019	22
61	2018	21
61	2017	20
61	2016	19
61	2015	18
61	2014	17
61	2013	16
61	2012	15
61	2011	14
61	2010	13
61	2009	12
61	2008	11
61	2007	10
61	2006	9
61	2005	8
61	2004	7
61	2003	6
61	2002	5
61	2001	4
61	2000	3
61	1999	2
61	1998	1
61	1997	0
62	2022	25
62	2021	24
62	2020	23
62	2019	22
62	2018	21
62	2017	20
62	2016	19
62	2015	18
62	2014	17
62	2013	16
62	2012	15
62	2011	14
62	2010	13
62	2009	12
62	2008	11
62	2007	10
62	2006	9
62	2005	8
62	2004	7
62	2003	6
62	2002	5
62	2001	4
62	2000	3
62	1999	2
62	1998	1
62	1997	0
63	2022	25
63	2021	24
63	2020	23
63	2019	22
63	2018	21
63	2017	20
63	2016	19
63	2015	18
63	2014	17
63	2013	16
63	2012	15
63	2011	14
63	2010	13
63	2009	12
63	2008	11
63	2007	10
63	2006	9
63	2005	8
63	2004	7
63	2003	6
63	2002	5
63	2001	4
63	2000	3
63	1999	2
63	1998	1
63	1997	0
65	2022	24
65	2021	23
65	2020	22
65	2019	21
65	2018	20
65	2017	19
65	2016	18
65	2015	17
65	2014	16
65	2013	15
65	2012	14
65	2011	13
65	2010	12
65	2009	11
65	2008	10
65	2007	9
65	2006	8
65	2005	7
65	2004	6
65	2003	5
65	2002	4
65	2001	3
65	2000	2
65	1999	1
65	1998	0
66	2022	25
66	2021	24
66	2020	23
66	2019	22
66	2018	21
66	2017	20
66	2016	19
66	2015	18
66	2014	17
66	2013	16
66	2012	15
66	2011	14
66	2010	13
66	2009	12
66	2008	11
66	2007	10
66	2006	9
66	2005	8
66	2004	7
66	2003	6
66	2002	5
66	2001	4
66	2000	3
66	1999	2
66	1998	1
66	1997	0
68	2022	25
68	2021	24
68	2020	23
68	2019	22
68	2018	21
68	2017	20
68	2016	19
68	2015	18
68	2014	17
68	2013	16
68	2012	15
68	2011	14
68	2010	13
68	2009	12
68	2008	11
68	2007	10
68	2006	9
68	2005	8
68	2004	7
68	2003	6
68	2002	5
68	2001	4
68	2000	3
68	1999	2
68	1998	1
68	1997	0
69	2022	25
69	2021	24
69	2020	23
69	2019	22
69	2018	21
69	2017	20
69	2016	19
69	2015	18
69	2014	17
69	2013	16
69	2012	15
69	2011	14
69	2010	13
69	2009	12
69	2008	11
69	2007	10
69	2006	9
69	2005	8
69	2004	7
69	2003	6
69	2002	5
69	2001	4
69	2000	3
69	1999	2
69	1998	1
69	1997	0
70	2022	22
70	2021	21
70	2020	20
70	2019	19
70	2018	18
70	2017	17
70	2016	16
70	2015	15
70	2014	14
70	2013	13
70	2012	12
70	2011	11
70	2010	10
70	2009	9
70	2008	8
70	2007	7
70	2006	6
70	2005	5
70	2004	4
70	2003	3
70	2002	2
70	2001	1
70	2000	0
78	2022	24
78	2021	23
78	2020	22
78	2019	21
78	2018	20
78	2017	19
78	2016	18
78	2015	17
78	2014	16
78	2013	15
78	2012	14
78	2011	13
78	2010	12
78	2009	11
78	2008	10
78	2007	9
78	2006	8
78	2005	7
78	2004	6
78	2003	5
78	2002	4
78	2001	3
78	2000	2
78	1999	1
78	1998	0
88	2022	25
88	2021	24
88	2020	23
88	2019	22
88	2018	21
88	2017	20
88	2016	19
88	2015	18
88	2014	17
88	2013	16
88	2012	15
88	2011	14
88	2010	13
88	2009	12
88	2008	11
88	2007	10
88	2006	9
88	2005	8
88	2004	7
88	2003	6
88	2002	5
88	2001	4
88	2000	3
88	1999	2
88	1998	1
88	1997	0
89	2022	24
89	2021	23
89	2020	22
89	2019	21
89	2018	20
89	2017	19
89	2016	18
89	2015	17
89	2014	16
89	2013	15
89	2012	14
89	2011	13
89	2010	12
89	2009	11
89	2008	10
89	2007	9
89	2006	8
89	2005	7
89	2004	6
89	2003	5
89	2002	4
89	2001	3
89	2000	2
89	1999	1
89	1998	0
90	2022	23
90	2021	22
90	2020	21
90	2019	20
90	2018	19
90	2017	18
90	2016	17
90	2015	16
90	2014	15
90	2013	14
90	2012	13
90	2011	12
90	2010	11
90	2009	10
90	2008	9
90	2007	8
90	2006	7
90	2005	6
90	2004	5
90	2003	4
90	2002	3
90	2001	2
90	2000	1
90	1999	0
96	2022	22
96	2021	21
96	2020	20
96	2019	19
96	2018	18
96	2017	17
96	2016	16
96	2015	15
96	2014	14
96	2013	13
96	2012	12
96	2011	11
96	2010	10
96	2009	9
96	2008	8
96	2007	7
96	2006	6
96	2005	5
96	2004	4
96	2003	3
96	2002	2
96	2001	1
96	2000	0
99	2022	22
99	2021	21
99	2020	20
99	2019	19
99	2018	18
99	2017	17
99	2016	16
99	2015	15
99	2014	14
99	2013	13
99	2012	12
99	2011	11
99	2010	10
99	2009	9
99	2008	8
99	2007	7
99	2006	6
99	2005	5
99	2004	4
99	2003	3
99	2002	2
99	2001	1
99	2000	0
100	2022	18
100	2021	17
100	2020	16
100	2019	15
100	2018	14
100	2017	13
100	2016	12
100	2015	11
100	2014	10
100	2013	9
100	2012	8
100	2011	7
100	2010	6
100	2009	5
100	2008	4
100	2007	3
100	2006	2
100	2005	1
100	2004	0
100	2003	-1
100	2002	-2
100	2001	-3
100	2000	-4
150	2022	22
150	2021	21
150	2020	20
150	2019	19
150	2018	18
150	2017	17
150	2016	16
150	2015	15
150	2014	14
150	2013	13
150	2012	12
150	2011	11
150	2010	10
150	2009	9
150	2008	8
150	2007	7
150	2006	6
150	2005	5
150	2004	4
150	2003	3
150	2002	2
150	2001	1
150	2000	0
151	2022	22
151	2021	21
151	2020	20
151	2019	19
151	2018	18
151	2017	17
151	2016	16
151	2015	15
151	2014	14
151	2013	13
151	2012	12
151	2011	11
151	2010	10
151	2009	9
151	2008	8
151	2007	7
151	2006	6
151	2005	5
151	2004	4
151	2003	3
151	2002	2
151	2001	1
151	2000	0
153	2022	22
153	2021	21
153	2020	20
153	2019	19
153	2018	18
153	2017	17
153	2016	16
153	2015	15
153	2014	14
153	2013	13
153	2012	12
153	2011	11
153	2010	10
153	2009	9
153	2008	8
153	2007	7
153	2006	6
153	2005	5
153	2004	4
153	2003	3
153	2002	2
153	2001	1
153	2000	0
155	2022	22
155	2021	21
155	2020	20
155	2019	19
155	2018	18
155	2017	17
155	2016	16
155	2015	15
155	2014	14
155	2013	13
155	2012	12
155	2011	11
155	2010	10
155	2009	9
155	2008	8
155	2007	7
155	2006	6
155	2005	5
155	2004	4
155	2003	3
155	2002	2
155	2001	1
155	2000	0
156	2022	22
156	2021	21
156	2020	20
156	2019	19
156	2018	18
156	2017	17
156	2016	16
156	2015	15
156	2014	14
156	2013	13
156	2012	12
156	2011	11
156	2010	10
156	2009	9
156	2008	8
156	2007	7
156	2006	6
156	2005	5
156	2004	4
156	2003	3
156	2002	2
156	2001	1
156	2000	0
157	2022	22
157	2021	21
157	2020	20
157	2019	19
157	2018	18
157	2017	17
157	2016	16
157	2015	15
157	2014	14
157	2013	13
157	2012	12
157	2011	11
157	2010	10
157	2009	9
157	2008	8
157	2007	7
157	2006	6
157	2005	5
157	2004	4
157	2003	3
[truncated: 75,780 more rows]
