# Supplementary material for: The ESG performance influence mechanism analysis-based on empirical analysis
Source: PLoS One. 2024 May 14;19(5):e0295548. doi: 10.1371/journal.pone.0295548 (PMC11093350; doi:10.1371/journal.pone.0295548)
Supplement: S1 File — (ZIP) [file pone.0295548.s001.zip › Enterprise size.xlsx]

## Sheet: Sheet9
id	year	公司年龄	净资产收益率	托宾Q值	股份总数	董事会议次数	管理层持股数量	股权集中度	总负债/总资产	Enterprise size
1	2022	31	0.104712	0.966308		11	236804	49.565	0.918316	29.3028
1	2021	30	0.091886	0.984631		12	286804	49.565	0.919647	29.2246
1	2020	29	0.079444	1.0025		11	10104	49.565	0.918512	29.1281
1	2019	28	0.090085	1.00158		14	10104	49.565	0.920544	29.002
1	2018	27	0.10339	0.976896		8	12498	49.5649	0.929783	28.8602
1	2017	26	0.10443	1.00191		10	6498	49.5649	0.931644	28.8092
1	2016	25	0.111782	0.986751		9	29828	49.5649	0.931547	28.714
1	2015	24	0.135387	1.00331		9	24857	49.5649	0.935584	28.5502
1	2014	23	0.151219	1.0197		10	20714	50.1965	0.940109	28.4133
1	2013	22	0.135893	0.995806		9	43400	58.3002	0.940752	28.2685
1	2012	21	0.159328	0.998973		13	27125	42.1562	0.947216	28.1051
1	2011	20	0.13784	1.00216		9	26259	42.1562	0.940087	27.8607
1	2010	19	0.189286	1.02675		13	26259	14.9632	0.954349	27.3125
1	2009	18	0.245766	1.08844		9	10974	16.7582	0.965177	27.0997
1	2008	17	0.037439	1.02453		10	10974	16.7582	0.965431	26.8854
1	2007	16	0.203744	1.1641		16	68592	16.6963	0.963107	26.5884
1	2006	15	0.201238	1.06027		12	130997	17.8898	0.975153	26.2862
1	2005	14	0.069745	1.02182		10	80997	17.8898	0.977999	26.1579
1	2004	13	0.061856	1.02886		15	143164	17.8898	0.977068	26.0428
1	2003	12	0.079833	1.0473		13	752783	7.0838	0.97944	25.9852
1	2002	11	0.114709	1.07255		11	726973		0.977324	25.8363
1	2001	10	0.110914	1.12185		9	940880		0.969801	25.5118
1	2000	9	0.106893	1.25042			940880		0.92951	24.9313
1	1999	8	0.19139	1.36376			723756		0.936758	24.5491
1	1998	7	0.207882	1.34277					0.906691	24.397
1	1997	6	0.241243	1.69068					0.893056	24.1827
1	1996	5	0.309999	1.33448					0.915406	24.1252
1	1995	4	0.221908	1.04638					0.903481	23.7345
1	1994	3	0.214677	1.12728					0.892834	23.4634
1	1993	2	0.229841	1.27878					0.872655	22.9573
1	1992	1		0.461606					0.02604	22.7412
1	1991	0		0.387168					0.017736	22.1945
1	1990	-1							0.019279	21.7946
2	2022	31	0.09272	0.908089		10	10039090	27.8815	0.769515	28.1947
2	2021	30	0.096925	0.929695		10	8857690	27.8942	0.797398	28.293
2	2020	29	0.169499	0.992654		10	8857690	27.9126	0.812835	28.2565
2	2019	28	0.203754	1.04627		10	12035320	28.692	0.84359	28.1791
2	2018	27	0.209117	1.01574		12	12035320	29.3755	0.845856	28.0554
2	2017	26	0.199323	1.11796		12	12035320	29.3755	0.839813	27.784
2	2016	25	0.175352	1.06901		6	20041904	15.2436	0.805367	27.4455
2	2015	24	0.190371	1.19235		4	21131698	15.2264	0.777015	27.1388
2	2014	23	0.166424	1.06491		5	20035998	14.9082	0.772046	26.9546
2	2013	22	0.173536	0.968694		4	31771015	14.699	0.77997	26.8954
2	2012	21	0.190686	1.07689		4	23555815	14.725	0.783163	26.6603
2	2011	20	0.171004	1.04268		5	24291627	14.7255	0.770997	26.4143
2	2010	19	0.161939	1.16539		5	25819706	14.7255	0.746861	26.0969
2	2009	18	0.141604	1.51116		4	26835910	14.7255	0.670017	25.6477
2	2008	17	0.119527	1.24914		4	26835910	14.7255	0.674441	25.5044
2	2007	16	0.156768	2.52022		4	1997030	14.6345	0.661125	25.3294
2	2006	15	0.135743	1.9002		5	1276984	14.5428	0.649418	24.605
2	2005	14	0.167042	1.31527		6	1276984	11.8094	0.609809	23.814
2	2004	13	0.144763	1.29781		4	951322	12.8906	0.594163	23.4663
2	2003	12	0.118873	1.31799		5	567548	11.1868	0.549243	23.0804
2	2002	11	0.116169	1.21047		6	242824		0.582944	22.8293
2	2001	10	0.122188	1.59997		10	327160		0.517797	22.5924
2	2000	9	0.104927	1.66727			580181		0.472516	22.45
2	1999	8	0.111879	1.38736			512668		0.522476	22.2262
2	1998	7	0.100481	1.24312					0.479479	22.119
2	1997	6	0.10157	1.61257					0.498039	22.0994
2	1996	5	0.102433	1.30857					0.565761	21.9663
2	1995	4	0.122515	0.907087					0.578819	21.8971
2	1994	3	0.159411	1.0457					0.570912	21.7073
2	1993	2		1.65776					0.564496	21.4823
2	1992	1		2.58754					0.749119	20.6672
2	1991	0		2.64764					0.664623	20.1585
3	2002	11
3	2001	10		2.32204			201894		1.81993	20.9155
3	2000	9		1.78237			201894		1.19989	21.6373
3	1999	8	-1.77931	1.3544			201894		0.965745	21.8172
3	1998	7	-0.628738	1.20253					0.858571	21.9044
3	1997	6	0.028574	1.13141					0.704309	22.0701
3	1996	5	-0.028718	1.3083					0.669725	21.963
3	1995	4	0.031442	0.993935					0.641553	21.773
3	1994	3	0.124192	1.01473					0.57955	21.6316
3	1993	2		1.4625					0.546669	21.3764
3	1992	1		1.91141					0.751094	20.7414
3	1991	0	0.184104	1.33514					0.725005	20.2254
4	2022	31	-1.69055	2.42056			1300	18.2215	0.387338	20.1706
4	2021	30	-0.536333	2.39752	43886542	7	100	15.3054	0.146164	20.8281
4	2020	29	0.042552	1.63727	45581063	7	100	14.4662	0.068264	21.1702
4	2019	28	-0.002566	1.32937	42305029	10	8100	28.4327	0.060243	21.1251
4	2018	27	-0.117892	4.27007	25096848	8	1324200	28.4327	0.477966	19.6768
4	2017	26	0.032007	7.22984	25093268	7	1218100	28.4327	0.315247	19.4096
4	2016	25	0.222875	16.8639	26155379	11	1218100	28.4182	0.203456	19.2259
4	2015	24	0.041992	10.1469	21990067	8	1220400	28.4182	0.590402	19.8037
4	2014	23	0.099278	4.39582	24721209	5	2300	26.0961	0.534754	19.6394
4	2013	22	0.040114	4.43923	22853667	5	2300	26.0961	0.403239	19.3051
4	2012	21	0.052779	3.78997	21914667	9	2300	26.0961	0.232528	19.0778
4	2011	20	0.066419	3.75237	26124809	9	2300	26.0961	0.294935	19.0952
4	2010	19	0.156337	5.78135	21914667	8	0	26.0961	0.298574	19.0316
4	2009	18	0.050465		21897541	9	0	26.0961	0.610368	19.2558
4	2008	17	-0.134661	2.06605	24074441	8	0	26.0756	0.491793	18.9383
4	2007	16	-0.102284	4.38373	23886789	8	0	25.9643	0.424184	18.9503
4	2006	15	0.02721	1.70346	40244822	8	54500	28.4445	0.450415	19.1351
4	2005	14	-0.185893	1.78839	42599122	12	43600	37.9429	0.358844	18.8645
4	2004	13	-0.026772	2.04006	43073122	7	43600	37.9429	0.427696	19.1827
4	2003	12	0.059503	2.19972	43526822	7	43600	37.9429	0.46014	19.2873
4	2002	11	0.066221	3.13538		7	0		0.529541	19.39
4	2001	10	0.107311	4.86613		5	0		0.460723	19.2182
4	2000	9	0.185997	3.58695			0		0.7621	20.0464
4	1999	8	0.065041	1.90604			198		0.683617	19.6251
4	1998	7	-0.781338	1.81953					0.726708	19.7992
4	1997	6	0.062625	1.24259					0.667483	20.2209
4	1996	5	-0.474588	1.2339					0.708881	20.3054
4	1995	4	0.043002	0.980566					0.701728	20.9953
4	1994	3	0.09931	1.0897					0.657596	20.6084
4	1993	2		1.37772					0.632073	20.4644
4	1992	1		1.90002					0.736327	19.5914
4	1991	0	0.163334	1.28414					0.600927	18.7139
5	2022	32	-0.123004	1.25364			0	13.7524	0.497159	21.6796
5	2021	31	0.094538	1.38754	180868975	5	0	13.7524	0.403818	21.6293
5	2020	30	-0.291279	1.55097	234252586	9	0	13.9098	0.459425	21.6205
5	2019	29	0.102451	1.5039	233748355	10	0	17.4052	0.425337	21.8324
5	2018	28	0.099251	1.36204	233407445	11	0	17.4052	0.49404	21.8616
5	2017	27	0.016332	1.91895	246524575	10	0	17.4052	0.517747	21.7921
5	2016	26	0.086298	2.9812	243746755	15	0	17.4052	0.463708	21.6504
5	2015	25	-0.044537	4.70406	223993720	7	0	17.4052	0.44704	21.509
5	2014	24	0.064451	3.25151	219484286	6	0	20.1502	0.509964	21.0356
5	2013	23	-0.067834	2.39697	222184821	8	0	20.1502	0.474831	20.8961
5	2012	22	0.032285	2.53986	222196421	11	0	20.1502	0.483142	21.0007
5	2011	21	0.017297		222493321	7	0	20.1502	0.476484	20.9548
5	2010	20	-0.006555	3.07061	222367621	8	0	20.1502	0.47796	20.9807
5	2009	19	-0.069649	4.63766	224241621	5	0	20.1502	0.467575	21.0003
5	2008	18	0.013963	1.87054	224602195	7	0	20.1502	0.458645	21.0519
5	2007	17	0.103117	4.14512	272297110	7	0	20.1386	0.485005	21.0997
5	2006	16	0.078124	1.69538	315786052	6	57090	19.7746	0.540864	21.1474
5	2005	15	-0.272599	1.16114	314949783	4	0	34.5394	0.598387	21.2203
5	2004	14	0.001903	1.19546	315766552	6	0	34.5394	0.509352	21.3169
5	2003	13	0.000994	1.28605	314878152	4	0	34.5394	0.479576	21.3003
5	2002	12	-0.095894	1.65346		4	0		0.463339	21.3224
5	2001	11	-0.06605	1.70546		3	0		0.432965	21.3778
5	2000	10	-0.011074	2.09591			0		0.58385	21.4267
5	1999	9	0.12753	1.45066			0		0.527206	21.511
5	1998	8	0.165394	1.49308					0.554099	21.4411
5	1997	7	0.203144	1.53696					0.635723	21.4651
5	1996	6	0.091754	1.63458					0.586814	21.1145
5	1995	5	0.105226	1.05989					0.619555	21.1008
5	1994	4	0.137927	1.33687					0.558366	20.831
5	1993	3		1.48394					0.785065	20.3551
5	1992	2		1.57212					0.813635	20.2352
5	1991	1
5	1990	0
6	2022	30	0.052901	1.00134			0	21.9283	0.679176	23.9966
6	2021	29	0.067628	0.908335		41	0	21.9283	0.65322	23.8846
6	2020	28	0.115194	0.982862		32	0	21.9283	0.492185	23.4599
6	2019	27	0.117579	1.00417		34	0	21.9283	0.544612	23.4798
6	2018	26	0.144552	1.04476		21	0	21.9283	0.528236	23.3287
6	2017	25	0.143759			25	2087175	21.9283	0.565648	23.2989
6	2016	24	0.156705	1.57695		19	5388245	21.9283	0.610499	23.3012
6	2015	23	0.097614	1.86305		11	6458213	21.9283	0.646151	23.2651
6	2014	22	0.121594	1.44749		14	11343531	21.9283	0.64142	23.1874
6	2013	21	0.166712	1.24549		21	14797204	20.3114	0.579972	23.0227
6	2012	20	0.177394	1.29655		27	17739678	19.932	0.620165	22.9579
6	2011	19	0.150269	1.13711		16	17811359	19.932	0.652855	22.8422
6	2010	18	0.194059	1.31192		3	17076668	19.932	0.701421	22.8713
6	2009	17	0.152933	1.47542		5	12158624	18.7611	0.698577	22.7073
6	2008	16	0.089534	1.12654		5	12977624	18.7611	0.716675	22.5018
6	2007	15	0.140515	1.74851		6	4027238	20.1718	0.677418	22.4404
6	2006	14	0.162435	1.53059		32	4027238	21.6185	0.545582	21.7945
6	2005	13	0.092271	0.988618		6	19100	28.0248	0.557579	21.6606
6	2004	12	0.043169	0.98724		4	0	28.0248	0.718999	22.1147
6	2003	11	-0.284692	1.03929		3	0	28.0248	0.727631	22.1016
6	2002	10	0.058701	1.09476		3	76836		0.690935	22.2253
6	2001	9	0.099296	1.22042		2	76836		0.684009	22.1628
6	2000	8	0.107987	1.3427			76836		0.666313	22.0551
6	1999	7	0.102157	1.21581			76836		0.660477	21.9747
6	1998	6	0.113133	1.25992					0.634246	21.9429
6	1997	5	0.117217	1.76973					0.605227	21.7878
6	1996	4	0.153646	2.10469					0.41327	20.4749
6	1995	3	0.105554	1.07704					0.380019	20.3563
6	1994	2	0.165821	1.51368					0.307635	20.035
6	1993	1		2.27813					0.471034	20.1359
6	1992	0		3.28974					0.594446	19.2484
7	2022	30	-0.061873	7.52879			0	14.2539	0.711224	19.6853
7	2021	29	0.353784	5.11974	53475972	6	0	14.2539	0.736008	19.884
7	2020	28	-1.81467	6.74352	92539580	6	0	21.6483	0.813932	19.7137
7	2019	27	0.104458	6.14384	103695301	16	0	21.6483	0.601261	20.0953
7	2018	26	-1.01016	5.25349	93203887	18	0	21.6483	0.643431	20.1158
7	2017	25	0.002036		60049326	27	0	13.5254	0.118029	19.9083
7	2016	24	0.186555	10.5048	60273026	25	149500	13.5254	0.149962	20.0584
7	2015	23	0.035509	10.5003	63906319	21	0	15.1673	0.223847	19.9901
7	2014	22	-0.093256	4.94589	56242626	9	104300	13.4246	0.474294	20.339
7	2013	21	0.053307	4.47149	100507688	11	25104300	17.4079	0.462754	20.304
7	2012	20	0.014937	4.08606	65222226	9	25178297	17.4079	0.624158	20.4871
7	2011	19	0.02843	3.71229	40206226	11	25000000	17.4079	0.19342	19.7083
7	2010	18		5.8559	40211826	8	0	21.7372	1.09853	19.6219
7	2009	17		4.72933	40206226	6	0	21.7372	1.1499	19.7107
7	2008	16		1.86403	40206226	10	0	21.7372	1.12261	20.23
7	2007	15		2.48556	47338194	10	0	21.7372	1.01133	20.4183
7	2006	14	-5.81747	1.34926	59120887	6	0	21.7372	0.978745	20.5074
7	2005	13	0.09487	1.22951	55022744	6	0	28	0.872991	20.5658
7	2004	12	-1.62274	1.20622	59117744	9	0	28	0.909256	20.7706
7	2003	11	0.060047	1.20706	55022744	11	0	28	0.763461	20.8345
7	2002	10	0.032817	1.41776		10	0		0.773324	20.8638
7	2001	9	0.067909	1.53587		9	0		0.82979	20.8206
7	2000	8	-1.29445	2.03133			161460		0.855058	20.674
7	1999	7	0.002418	1.40911			161460		0.699469	20.8238
7	1998	6	0.096067	1.32473					0.607011	20.8185
7	1997	5	0.091087	1.57964					0.529976	20.4898
7	1996	4	0.094632	1.31194					0.467749	20.2142
7	1995	3	0.026976	0.949542					0.456485	20.0709
7	1994	2	0.092448	1.11734					0.303926	19.9395
7	1993	1		1.86323					0.361277	19.5634
7	1992	0		2.30904					0.571318	18.7002
8	2022	30	-0.189114	1.16502			115071515	25.6192	0.601696	23.1435
8	2021	29	-0.258387	1.2222	1198717362	10	115071515	25.6192	0.568954	23.2393
8	2020	28	-0.133757	1.02948	1134485468	12	114900850	25.6192	0.480167	23.2749
8	2019	27	0.060373	1.19754	1134438212	18	153934214	22.923	0.370962	23.2119
8	2018	26	0.046171	1.30841	658685637	20	206117237	20	0.29251	23.0714
8	2017	25	0.12378	2.16656	683916774	18	231778930	12.4187	0.326949	23.0915
8	2016	24	0.085953	2.29995	1000444001	14	251224082	12.4596	0.246583	22.8265
8	2015	23	0.065304	2.88737	293136297	9	308327025	28.2176	0.189809	22.0012
8	2014	22	0.01298	5.39696	199140894	7		51.4804	0.112276	20.3288
8	2013	21	0.040381	2.67932	101520902	7	0	62.7115	0.100605	20.2559
8	2012	20	0.07235	1.86	21422835	7	0	62.7115	0.118931	20.2352
8	2011	19	-0.007304	6.69033	19863265	5	0	23.1476	0.043705	18.1624
8	2010	18	0.011948	11.3581	23424373	10	0	23.1476	0.045319	18.1714
8	2009	17	0.004275	8.34917	23424373	5	0	23.1476	0.076589	18.1901
8	2008	16	0.010114	3.23853	20282702	10	0	22.1897	0.062781	18.1839
8	2007	15	0.022978	8.46498	31304521	6	0	22.1897	0.07429	18.1861
8	2006	14	-0.02455	2.76301	25467728	4	0	22.1897	0.069084	18.1572
8	2005	13	-0.081813	2.46532	32074505	7	0	22.1897	0.249367	18.3224
8	2004	12	0.529662	3.8804	38362635	8	0	28.3667	0.197632	18.3241
8	2003	11	0.0323	4.81484	38362635	4	0	28.3667	0.494502	17.9174
8	2002	10		5.51465		11	0		1.46287	18.0728
8	2001	9		5.07675		6	0		1.32141	18.4939
8	2000	8	0.143593	6.90025			0		0.572953	19.4882
8	1999	7	0.216753	7.1211			0		0.58273	19.28
8	1998	6	-0.696685	1.79848					0.724775	19.6042
8	1997	5	0.052004	1.51473					0.580242	19.7108
8	1996	4	-0.118815	1.59404					0.40012	19.3004
8	1995	3	0.001044	1.1969					0.346357	19.3268
8	1994	2	0.046934	1.26937					0.368326	19.3617
8	1993	1		1.72395					0.436996	19.2998
8	1992	0	0.21787	2.65807					0.547621	18.5001
9	2022	31	0.130981	1.23344		10	3800327	15.1933	0.639676	24.6801
9	2021	30	0.112341	1.57527	1544614841	10	3800327	13.6359	0.577624	24.3362
9	2020	29	0.080616	1.19178	490167914	12	3800327	9.9727	0.584217	24.1845
9	2019	28	0.066481	1.17165	458584406	10	3176775	11.9113	0.645559	24.1314
9	2018	27	0.06364	0.960785	463838091	12	2647312	11.9113	0.649896	24.1194
9	2017	26	0.032501	1.20351	407300545	8	2647312	11.9113	0.633121	24.0231
9	2016	25	0.051567	1.64468	383457423	14	2197312	11.9113	0.623791	23.797
9	2015	24	0.147385	2.13849	325165684	13	1340360	11.9113	0.638202	23.6199
9	2014	23	0.086482	1.94283	205236945	15	227981	12.3429	0.628934	23.4128
9	2013	22	0.087903	1.49447	242895514	13	189984	12.3429	0.628798	23.3342
9	2012	21	0.065476	1.36857	257410980	13	165204	12.3429	0.643669	23.3013
9	2011	20	0.092334	1.65235	119562618	15	182773	11.9568	0.650402	23.1901
9	2010	19	0.118905	2.43022	167588400	14	188629	8.4367	0.62953	23.0283
9	2009	18	0.136878	2.08575	167258700	9	276569	8.4041	0.602092	22.7384
9	2008	17	0.108864	1.1936	173939300	8	267648	8.3371	0.589999	22.5289
9	2007	16	0.138924	2.33143	241523600	10	207926	11.6418	0.591281	22.4879
9	2006	15	0.080415	1.23118	229836400	8	255586	11.6418	0.646419	22.43
9	2005	14	0.066599	1.06224	218805200	7	195522	11.6418	0.649825	22.3101
9	2004	13	0.032707	1.19647	229713000	6	195522	11.6418	0.663205	22.3267
9	2003	12	0.028729	1.42765	227050000	5	198422	11.6418	0.692499	22.1728
9	2002	11	0.027252	1.51983		7	198422		0.691098	22.1368
9	2001	10	0.044105	1.50631		7	198422		0.678623	22.121
9	2000	9	0.037958	1.70391			207690		0.700563	22.2632
9	1999	8	0.035016	1.25384			207690		0.726548	22.3111
9	1998	7	-0.366386	1.35715					0.733736	22.3051
9	1997	6	0.005282	1.22187					0.577359	22.4539
9	1996	5	0.023757	1.46698					0.567262	22.4271
9	1995	4	0.075787	1.02388					0.673613	22.5441
9	1994	3	0.220409	1.13064					0.62562	22.3805
9	1993	2	0.272971	1.87762					0.527341	21.9082
9	1992	1		2.63062					0.576738	21.159
9	1991	0	0.184634	2.2543					0.346603	20.3142
10	2022	27	-0.765906	1.41848				33.8393	0.752552	22.0105
10	2021	26	0.045721	1.30994	249897018	11		14.5655	0.812883	22.2466
10	2020	25	0.09354	1.42968	264859446	11		14.5655	0.769527	21.9879
10	2019	24	0.167338	1.30182	264847046	15		14.5655	0.824373	22.1799
10	2018	23	-1.22969	1.40509	182463900	18		13.5078	0.819505	21.9091
10	2017	22	-0.890139	1.66949	178663101	19		21.5111	0.620116	21.8563
10	2016	21	0.017621	1.41983	176670800	16		21.5111	0.544721	22.3029
10	2015	20	0.009203	1.58894	178636110	17		21.5111	0.579577	22.3646
10	2014	19	-0.136548	3.87786	238946842	13		29.9896	0.314128	20.5054
10	2013	18	0.005777	2.7277	41230374	17		29.9896	0.358152	20.7507
10	2012	17	0.037676	6.1037	41388001	10		24.0741	0.602239	19.2952
10	2011	16	0.08931		69454581	10		24.0741	0.60644	19.2889
10	2010	15	0.044862		69204530	13		24.0741	0.59742	19.173
10	2009	14	0.114948	4.30121	41220174	8		24.0741	0.638654	19.2616
10	2008	13	0.256648	2.56776	41247065	10		24.0741	0.646314	19.1243
10	2007	12	-0.180015		41217074	7		24.0741	0.532469	19.4713
10	2006	11	0.133483	2.32855	63380530	8		24.0741	0.645749	19.3128
10	2005	10	-1.12036	1.44463	69204530	6		24.0741	0.791249	19.6833
10	2004	9	0.029716	1.16405	69204530	8		24.0741	0.598615	20.5749
10	2003	8	0.109303	1.23419	69204530	12		24.0741	0.602121	20.5803
10	2002	7	0.105891	1.59561		18			0.522747	20.2924
10	2001	6	0.018319	3.07902		10			0.436982	19.4999
10	2000	5	0.128322	2.76378					0.525425	19.6785
10	1999	4	-0.501883	1.8918					0.631757	19.6965
10	1998	3	0.105438	1.89359					0.387572	19.7079
10	1997	2	0.100849	1.83656					0.58212	19.6426
10	1996	1	0.09648	1.35373					0.551634	19.4635
10	1995	0	0.107201	1.27096					0.455626	19.2016
11	2022	30	0.118452	1.12673		10	0	50.5747	0.717169	23.4833
11	2021	29	0.217775	1.1344		9	0	50.5747	0.689266	23.403
11	2020	28	0.193418	1.241		9	0	56.9571	0.690259	23.2253
11	2019	27	0.22719	1.18667		9	0	63.8242	0.696768	23.1003
11	2018	26	0.17738	1.09192		7	0	63.8242	0.425931	22.4846
11	2017	25	0.213157	1.41874		7	0	54.3301	0.458117	22.4084
11	2016	24	0.147164	1.42149		5	0	54.3301	0.637636	22.6185
11	2015	23	0.074649	1.49364		6	0	54.3301	0.520347	22.2003
11	2014	22	0.201194	1.3239		6	0	54.3301	0.465632	22.0799
11	2013	21	0.166796	1.2542		5	0	54.3301	0.534334	22.0774
11	2012	20	0.249214	1.20314		6	0	54.328	0.619304	22.0972
11	2011	19	0.227619	1.19535		10	0	54.3148	0.676791	21.9759
11	2010	18	0.199987	1.31295		7	5544	54.2231	0.699635	21.7925
11	2009	17	0.146359	1.55956		12	5544	54.2231	0.766335	21.7651
11	2008	16	0.017208	1.13338		8	5001	59.7542	0.729266	21.4704
11	2007	15	-0.048312	1.69406		14	5001	59.7542	0.699376	21.3573
11	2006	14	-0.078871	1.32822		8	27150	59.7542	0.644801	21.2204
11	2005	13	0.127492	1.24585		5	18150	59.7542	0.637241	21.3069
11	2004	12	0.159488	1.1381		8	36300	59.7542	0.753737	21.5575
11	2003	11	0.162375	1.16577		7	36300	59.7542	0.805425	21.6141
11	2002	10	0.102462	1.22305		8	36300		0.870435	21.6818
11	2001	9	0.285666	1.40393		5	36300		0.873626	21.6188
11	2000	8	0.175456	1.396			36300		0.887544	21.7043
11	1999	7	0.217608	1.26055			36300		0.913703	21.5877
11	1998	6	-0.002707	1.19215					0.786797	21.728
11	1997	5	-0.575694	1.11823					0.70209	21.8284
11	1996	4	0.023496	1.15109					0.64497	22.1067
11	1995	3	0.14836	0.979182					0.637015	22.1079
11	1994	2	0.19521	1.05028					0.646484	22.0581
11	1993	1		1.20664					0.675515	21.9315
11	1992	0		1.41518					0.671002	21.5514
12	2022	30	0.152769	1.10563			2724536	15.1883	0.483645	23.9777
12	2021	29	0.131568	1.53167	874421049	14	4691997	15.1883	0.404872	23.716
12	2020	28	0.076485	1.37167	898498742	16	5909295	15.1883	0.406367	23.6071
12	2019	27	0.056804	1.13887	788342814	19	10341269	15.0051	0.457957	23.6248
12	2018	26	0.049972	1.00421	677244711	18	17261813	14.8078	0.505634	23.6737
12	2017	25	0.094382	1.40204	603281489	20	10540708	14.8415	0.55057	23.6955
12	2016	24	0.098931	1.63129	634874771	14	0	15.4479	0.525907	23.5651
12	2015	23	0.071641	1.91822	372003510	12	11572888	11.0803	0.511696	23.4742
12	2014	22	0.100315	1.42854	242675425	8	13413663	3.622	0.442985	23.4501
12	2013	21	0.192981	1.39645	254187519	8	12947263	3.622	0.442868	23.4366
12	2012	20	0.05088	1.47448	210164867	12	12146638	3.622	0.493004	23.386
12	2011	19	0.183073	1.50239	424630163	12	13647303	3.6211	0.521906	23.4499
12	2010	18	0.236264	3.06295	343775871	9	13517303	3.6919	0.457945	23.2466
12	2009	17	0.163001	1.91213	341829301	8	9541259	6.5373	0.485852	23.1133
12	2008	16	0.103933	1.21305	437537523	10	12066259	6.4667	0.536142	23.0628
12	2007	15	0.132363	2.10927	436650792	12	166259	6.7426	0.493006	22.8578
12	2006	14	0.140746	1.53979	402879078	12	137559	11.1532	0.565768	22.6361
12	2005	13	0.139442	1.05744	301313756	7	101520	12.984	0.508313	22.4322
12	2004	12	0.150121	1.20284	271488266	6	92496	12.984	0.481675	22.2794
12	2003	11	0.098593	1.25319	251370860	7	92496	12.984	0.373424	21.9806
12	2002	10	0.089228	1.29526		6	92496		0.335463	21.817
12	2001	9	0.08096	1.66009		6	172109		0.30314	21.7161
12	2000	8	0.090753	1.90868			172109		0.330891	21.7617
12	1999	7	-0.091812	0.994626			409076		0.370978	21.776
12	1998	6	0.015507	0.941919					0.396156	21.9165
12	1997	5	0.063606	1.08446					0.38154	21.8853
12	1996	4	0.12789	1.3145					0.510368	21.7707
12	1995	3	0.158552	1.03385					0.541761	21.5407
12	1994	2	0.195859	1.25247					0.259318	21.0214
12	1993	1		1.30542					0.221625	20.8124
12	1992	0		1.7428					0.282859	19.8462
13	2004	12
13	2003	11		5.02728	166761565	7	6240	54.2422	12.3173	19.175
13	2002	10		2.20718		5	6240		3.71951	20.4231
13	2001	9		2.12313		5	6240		2.56358	20.7039
13	2000	8	0.084954	1.26527			37224		0.691894	21.5691
13	1999	7	0.037504	1.12206			52556		0.726875	21.6133
13	1998	6	0.02732	1.01984					0.741896	21.9714
13	1997	5	0.036094	1.05192					0.756162	21.9709
13	1996	4	0.068735	1.07878					0.701758	21.9825
13	1995	3	0.06806	1.01151					0.707263	21.708
13	1994	2	0.206796	1.03019					0.713253	21.6522
13	1993	1	0.16869	1.10789					0.748872	21.6543
13	1992	0		1.40883					0.735636	20.8753
14	2022	30	0.203424	1.417		6	0	34.0167	0.59228	21.8188
14	2021	29	0.049305	1.23786		6	0	34.0167	0.608645	21.655
14	2020	28	0.009577	1.29435		5	0	34.0167	0.608096	21.6127
14	2019	27	0.033613	1.46744		4	0	34.0167	0.515342	21.4025
14	2018	26	0.162611	1.48172		5	0	34.0167	0.504366	21.3742
14	2017	25	0.013733	1.8992		6	0	34.0167	0.476437	21.1474
14	2016	24	0.036639	2.81387		5	2300	32.8717	0.575952	21.3512
14	2015	23	0.069101	2.76362		6	2300	32.0227	0.643892	21.4982
14	2014	22	0.086794	1.92106		4	0	32.0227	0.676601	21.5283
14	2013	21	0.053061	1.74282		9	0	32.0227	0.649425	21.3613
14	2012	20	0.052378	1.53308		11	0	32.0227	0.686526	21.4266
14	2011	19	0.106967	1.21372		10	0	32.0227	0.663812	21.3096
14	2010	18	0.138653	1.81388		11	949	32.0227	0.647874	21.1868
14	2009	17	0.170345	2.51452		7	1265	32.0227	0.719721	21.2783
14	2008	16	0.102082	1.46264		13	1687	32.0227	0.743529	21.2344
14	2007	15	0.004749			12	3000	32.0227	0.668238	20.8249
14	2006	14	0.076197	1.37085		13	0	32.0227	0.632946	20.7507
14	2005	13	0.087788	1.12269		9	0	28.8	0.648903	20.7248
14	2004	12	0.094511	1.09139		12	0	28.8	0.750282	20.8778
14	2003	11	0.114681	1.1991		7	0	28.8	0.697302	20.5724
14	2002	10	0.155824	1.46419		11	0		0.668176	20.3587
14	2001	9	0.165473	1.72109		8	0		0.723245	20.3573
14	2000	8	0.362929	3.04876			0		0.874071	19.5534
14	1999	7	-2.04239	1.78738			0		0.891176	19.6345
14	1998	6	-0.400522	1.36904					0.677555	20.1306
14	1997	5	0.002277	1.4138					0.548978	20.0994
14	1996	4	-0.229679	1.26299					0.588616	20.186
14	1995	3	0.046983	0.974816					0.609937	20.6106
14	1994	2	0.106352	1.24336					0.575406	20.2715
14	1993	1		1.61046					0.544369	20.0298
14	1992	0		1.79267					0.713837	19.1569
15	2001	9
15	2000	8		1.62111					1.92164	20.399
15	1999	7		1.37078					1.59482	20.5414
15	1998	6		1.23379					1.32574	20.6213
15	1997	5	-1.08008	1.1097					0.85505	20.9651
15	1996	4	0.014437	1.20595					0.721904	21.0109
15	1995	3	-0.042471	0.995397					0.732521	21.0477
15	1994	2	0.041634	1.02542					0.74012	21.0969
15	1993	1		1.21463					0.679047	20.8631
15	1992	0		1.28457					0.753421	20.4682
16	2022	30	-0.209205	1.00363		14	0	21.7508	0.777428	24.3613
16	2021	29	0.079081	1.0457		15	26000	21.7508	0.744174	24.409
16	2020	28	0.050376	1.03046		16	26000	21.7508	0.78505	24.6328
16	2019	27	0.033741	0.972553		19	26000	21.7508	0.766908	24.4748
16	2018	26	0.070743	0.918139		15	26000	21.7508	0.713465	24.2193
16	2017	25	0.620483	1.15252		15	26000	21.7508	0.652011	23.8828
16	2016	24	0.027776	1.34468		14	0	21.7508	0.807546	23.5707
16	2015	23	-0.414848	1.5866		10	0	21.7508	0.784184	23.38
16	2014	22	0.014084	1.06357		18	0	21.7508	0.743884	23.5434
16	2013	21	0.013982	0.975934		15	0	19	0.728132	23.4797
16	2012	20	0.010699	0.945777		15	0	19	0.743593	23.5304
16	2011	19	0.005707	0.936678		19	0	19	0.749408	23.551
16	2010	18	0.023955	1.02331		22	6600	19	0.743477	23.5246
16	2009	17	0.035893	1.18728		13	6600	19	0.697358	23.331
16	2008	16	0.068819	0.918219		15	6600	16.6775	0.617391	23.0794
16	2007	15	0.056532	1.0509		12	3942	8.7033	0.591938	22.9509
16	2006	14	0.031064	0.895764		7	3942	8.7033	0.64376	23.0211
16	2005	13	0.005557	0.862911		7	3154	15.1083	0.619856	22.9338
16	2004	12	0.046582	0.952864		9	3154	29.0621	0.641335	22.9848
16	2003	11	0.034936	1.01611		5	21004	29.0621	0.658813	22.9889
16	2002	10	0.014518	1.01368		4	3154		0.545333	22.67
16	2001	9	-0.219777	1.13005		8	42088		0.562602	22.699
16	2000	8	0.064317	1.18634			42088		0.615045	23.0321
16	1999	7	0.144329	1.18606			64977		0.621911	23.0025
16	1998	6	0.199599	1.12219					0.684604	22.695
16	1997	5	0.213554	1.32418					0.688411	22.4071
16	1996	4	0.23546	1.27509					0.636631	22.1478
16	1995	3	0.33648	1.06653					0.681825	21.6492
16	1994	2	0.296697	1.11376					0.609863	21.4293
16	1993	1		1.4631					0.486189	20.8394
16	1992	0	0.2921	2.08734					0.435898	20.1251
17	2022	30	-0.026185	4.76482			0	20	0.232612	19.8001
17	2021	29	-0.068307	14.8452	68403166	9	5276	11.5188	0.753473	18.394
17	2020	28	0.170644	10.7529	66658709	10	5276	11.5188	0.720498	18.3345
17	2019	27	-0.682937	28.6413	68992866	8	5276	11.5188	0.817616	17.9544
17	2018	26	-0.110745	25.1325	68638703	6	5276	11.5188	0.768163	18.1093
17	2017	25	0.083726	33.8723	85150515	10	5276	11.5188	0.743597	18.1136
17	2016	24	0.225184	92.25	68229928	7	6267	11.5188	0.680489	17.8061
17	2015	23	-0.007911	122.189	67342041	6	6267	11.5188	0.708077	17.6413
17	2014	22	0.428494	53.5712	97435094	5	8276	11.5188	0.737887	17.7569
17	2013	21	204.69	11.8615	109912058	6	14196	11.5188	0.949187	18.8362
17	2012	20			112170955	7	15430	11.8071	11.5097	18.9071
17	2011	19		16.4995	109474858	5	15430	11.8071	13.3969	18.7263
17	2010	18		17.2256	109513097	11	11930	11.8071	13.7114	18.7439
17	2009	17		11.0688	110578457	8	10500	13.5782	11.9667	18.9495
17	2008	16		7.65347	121629238	4	10500	13.5782	10.443	19.0672
17	2007	15		8.9953	109346929	8	85500	13.5782	9.42905	19.1833
17	2006	14		6.9314	114204602	6	75000	13.5782	7.97895	19.4028
17	2005	13		5.32949	144072836	8	75000	13.5782	6.5124	19.6112
17	2004	12		4.26918	151072836	9	75000	13.5782	4.98922	19.8736
17	2003	11		4.44404	151072836	7	75000	13.5782	4.79367	19.9132
17	2002	10		4.54966		7	75000		4.87094	20.0557
17	2001	9		4.6535		5	75000		4.52122	20.1534
17	2000	8	-4.3202	1.37634			75000		0.983024	21.6231
17	1999	7	0.968983	1.15033			225000		0.924403	21.7244
17	1998	6	-2.02026	1.13663					0.880778	21.7231
17	1997	5	-0.173717	1.0648					0.658451	21.9374
17	1996	4	0.022051	1.15211					0.540254	21.8013
17	1995	3	0.038268	0.91783					0.547352	21.7938
17	1994	2	0.105404	1.05657					0.559704	21.8017
17	1993	1		1.41421					0.664794	21.5034
17	1992	0		1.40955					0.665049	21.22
18	2020	28
18	2019	27
18	2018	26	-6.47579	1.22695	585858896	14	584736081	34.3563	0.972347	22.9854
18	2017	25	0.169919	1.34462	672220337	12	584341456	34.3563	0.806291	23.1801
18	2016	24	0.257906	1.99624	190742910	11	582955956	34.3263	0.770794	22.801
18	2015	23	0.270278	2.36679	80205406	13	153139462	34.2659	0.681256	22.1139
18	2014	22	0.033099	17.0839	82216557	7	0	25.5058	0.297661	19.0327
18	2013	21	0.06301	7.30379	86360952	6	0	25.5058	0.269328	18.9543
18	2012	20	-0.002105	5.16101	88786100	4	0	25.5058	0.316993	18.963
18	2011	19	-0.148066	3.73233	89086100	5	0	25.5058	0.3168	18.9644
18	2010	18	0.016742	5.40192	90225600	9	0	25.5058	0.276472	19.0923
18	2009	17	0.081588	5.63985	93356972	4	0	25.5058	0.286865	19.1204
18	2008	16	-0.198975	1.97861	95738662	5	0	25.5058	0.321194	19.0778
18	2007	15	-0.730779	3.08667	102988918	8	0	25.5058	0.257033	19.2512
18	2006	14	0.068746	1.34487	110069838	5	0	25.5058	0.325078	19.9149
18	2005	13	-0.158921	1.0921	110069838	7	0	28	0.415455	20.0208
18	2004	12	0.001219	1.24959	110069838	6	0	28	0.352758	20.0866
18	2003	11	0.004914	1.63615	110049838	5	0	28	0.201988	19.7825
18	2002	10	0.003916	1.97846		6	0		0.180081	19.7463
18	2001	9	0.002741	2.55351		3	0		0.210731	19.7787
18	2000	8	0.016488	1.88131			0		0.298465	19.8971
18	1999	7	0.036134	1.56022			18453670		0.187609	19.7342
18	1998	6	0.009231	1.20533					0.215106	19.7591
18	1997	5	-0.039057	1.23262					0.225641	19.7836
18	1996	4	0.006612	1.3028					0.226645	19.8301
18	1995	3	0.037553	1.00881					0.220315	19.9223
18	1994	2	0.112682	1.18047					0.224937	19.8843
18	1993	1		1.22987					0.211323	19.8028
18	1992	0		1.6004					0.197952	19.6025
19	2022	30	0.08656	1.17905			0	63.793	0.350589	22.7303
19	2021	29	0.092893	1.14895		7	0	63.793	0.387596	22.7605
19	2020	28	0.084203	1.1838		5	0	63.793	0.34396	22.7124
19	2019	27	0.083167	1.11935		10	101250	63.793	0.31758	22.6365
19	2018	26	0.073971	1.21406		10	296009	63.793	0.329474	22.5903
19	2017	25	-0.063596			6	335775	19.0893	0.100181	20.7913
19	2016	24	0.085874	5.60933		5	305250	19.0893	0.109292	20.8875
19	2015	23	-0.044884	4.45204		8	201100	19.0893	0.09743	20.782
19	2014	22	0.014217	2.01812		7	0	19.0893	0.139418	20.867
19	2013	21	0.044692	1.55239		6	0	19.0893	0.243113	21.0134
19	2012	20	0.07361	1.74473		8	0	19.0893	0.177289	20.9246
19	2011	19	0.010837	1.5603		8	0	19.0893	0.162047	20.7834
19	2010	18	0.024093	2.9937		9	0	26.3271	0.433623	20.3054
19	2009	17	-0.027003	2.11978		9	0	27.8383	0.413914	20.2506
19	2008	16	0.041798	1.43307		8	0	29.5418	0.279769	20.092
19	2007	15	0.121592	4.45417		7	0	29.5418	0.215707	19.9641
19	2006	14	0.127656	1.5595		10	0	29.5418	0.368205	19.9662
19	2005	13	0.017143	1.35126		7	7680	33.997	0.411281	19.9003
19	2004	12	-0.007283	1.46052		5	7680	33.997	0.485979	19.956
19	2003	11	-0.205519	1.57843		6	7680	33.997	0.460485	19.9111
19	2002	10	0.037461	1.9154		6	7751		0.362227	19.9307
19	2001	9	0.034721	2.33105		3	7751		0.182292	19.8092
19	2000	8	0.036666	2.38559			5963		0.320259	19.8702
19	1999	7	0.104163	1.59046			5963		0.384482	19.9686
19	1998	6	0.110861	1.36199					0.348349	19.9368
19	1997	5	0.107583	1.67008					0.352981	19.8877
19	1996	4	0.15994	1.98229					0.369775	19.8705
19	1995	3	0.023251	1.10743					0.439166	19.8955
19	1994	2	-0.01824	1.14103					0.493716	19.8897
19	1993	1		1.30574					0.445603	19.8664
19	1992	0		1.69533					0.338057	19.6103
20	2022	30	0.028644	3.49253			2830000	42.1279	0.419243	20.227
20	2021	29	0.020969	3.36948		4	2830000	42.1279	0.479568	20.3076
20	2020	28	0.020313	3.76436	135998975	5	2830000	42.1279	0.464384	20.2577
20	2019	27	0.016574	4.23141	135976454	3	2830000	42.1279	0.463615	20.2358
20	2018	26	0.010171	4.22217	146225754	6	0	41.2066	0.475007	20.2405
20	2017	25	0.003039	5.32493	133140554	10	0	41.1391	0.490804	20.2609
20	2016	24	0.017071	7.9148	147032854	6	0	41.1391	0.494528	20.2652
20	2015	23	-0.013381	6.16779	148371907	10	0	41.1391	0.72819	20.8674
20	2014	22	0.027324		14845344	5	0	41.1391	0.758028	20.874
20	2013	21	-0.023815	1.75043	133059454	4	0	41.1391	0.62581	20.4104
20	2012	20	0.011571	1.73404	133059454	6	0	41.1391	0.588963	20.34
20	2011	19	0.037461	1.54565	133059454	8	0	41.1391	0.58566	20.3204
20	2010	18	0.034428	2.13249	133268782	10	0	41.1391	0.632778	20.4029
20	2009	17	0.016489	2.25017	133059454	8	0	41.1391	0.667058	20.4446
20	2008	16	0.030539	1.23844	133059454	9	0	41.1391	0.445208	19.9173
20	2007	15	0.091106	2.73866	133101154	13	0	41.1391	0.352331	19.7397
20	2006	14	-0.087357	1.19599	141561366	8	0	22.0591	0.404724	19.7452
20	2005	13	0.027725	1.39497	125001806	6	65978	22.0591	0.386259	19.7796
20	2004	12	-0.190934	1.44279	141561366	6	65978	22.0591	0.459548	19.8786
20	2003	11	-0.027965	2.07577	155459466	4	65978	22.0591	0.419417	19.9817
20	2002	10	0.018232	2.5139		5	64078		0.386274	19.9872
20	2001	9	0.010475	4.50635		5	64078		0.354153	19.9253
20	2000	8	0.009615	3.36167			145161		0.358989	19.9618
20	1999	7	0.032306	1.62561			189572		0.361117	19.9999
20	1998	6	-0.166853	1.75545					0.29879	19.916
20	1997	5	-0.167931	1.5218					0.224019	20.0914
20	1996	4	0.102413	1.61514					0.340964	20.1597
20	1995	3	0.149001	1.03204					0.302137	20.0813
20	1994	2	0.136946	1.16237					0.243237	19.9047
20	1993	1		1.40597					0.357929	19.9929
20	1992	0		1.82594					0.412852	19.9392
21	2022	28	0.057579	1.16965		22	685583	34.51	0.569897	24.0488
21	2021	27	0.072692	1.48952		32	745583	34.51	0.575808	24.0209
21	2020	26	0.118988	1.92216		24	725583	36.6053	0.629761	23.7976
21	2019	25	0.062215	1.58546		23	2416400	43.5088	0.615132	23.6385
21	2018	24	0.083514	1.1055		18	2416400	44.5088	0.576803	23.4957
21	2017	23	0.096799	1.50459		25	2476400	44.5088	0.642835	23.5326
21	2016	22	0.042237	1.73124		27	1920400	44.5088	0.547908	23.1843
21	2015	21	0.034704	1.87361		11	1926670	44.5088	0.636919	23.3861
21	2014	20	0.031737	1.38056		10	1926670	44.5088	0.649905	23.394
21	2013	19	0.032024	1.18318		13	1926670	44.5088	0.638573	23.3426
21	2012	18	0.002034	1.20187		14	1926670	49.6362	0.59178	23.0438
21	2011	17	0.050952	1.23651		6	1844169	49.6362	0.582013	23.059
21	2010	16	0.07957	2.6498		12	1844169	49.6362	0.328237	22.6204
21	2009	15	0.067278	2.35889		9	1229446	49.6362	0.271815	22.4149
21	2008	14	0.091349	1.0171		10	1229446	49.6362	0.2002	22.1892
21	2007	13	0.203386	1.91671		9	1229446	49.6362	0.322148	22.3611
21	2006	12	0.109968	1.37611		5	1229946	49.539	0.220404	22.1045
21	2005	11	0.109605	1.19192		5	788427	55.9619	0.328799	22.1754
21	2004	10	0.085435	1.28564		5	785427	55.9619	0.335572	22.1115
21	2003	9	0.088754	1.34084		4	999634	55.9619	0.42848	22.2023
21	2002	8	0.02651	1.27874		5	1049613		0.547199	22.3419
21	2001	7	-0.009934	1.37018		2	1085312		0.500332	22.2591
21	2000	6	0.064745	1.88064			1085312		0.398947	22.0778
21	1999	5	0.141338	2.09916			1117154		0.420565	22.0642
21	1998	4	0.234694	1.76266					0.460833	21.9971
21	1997	3	0.30479	2.99387					0.408082	21.293
21	1996	2	0.348063	1.5317					0.475023	21.1334
21	1995	1	0.247279	1.04974					0.569672	20.8296
21	1994	0	0.122204	1.1083					0.492922	20.5746
22	2022	29
22	2021	28
22	2020	27
22	2019	26
22	2018	25
22	2017	24	0.108703			5	213472	32.5215	0.176595	22.7996
22	2016	23	0.118831	1.79019		6	406045	32.5215	0.148552	22.6134
22	2015	22	0.124819	1.88088		10	291251	32.5215	0.243639	22.6568
22	2014	21	0.108662	2.12524		7	489863	32.5215	0.297041	22.66
22	2013	20	0.135886	1.63427		10	482616	32.5215	0.35642	22.7175
22	2012	19	0.13791	1.26398		11	810950	57.5215	0.341554	22.6374
22	2011	18	0.162632	1.22182		14	1054572	57.5215	0.372183	22.6012
22	2010	17	0.217128	1.77497		13	777540	57.5099	0.386159	22.5482
22	2009	16	0.176617	2.02313		9	436429	57.5099	0.38121	22.4331
22	2008	15	0.283806	1.14434		13	390458	57.5099	0.35432	22.363
22	2007	14	0.31562	1.82636		9	220946	57.5099	0.423781	22.4202
22	2006	13	0.309919	1.70124		9	237624	57.5099	0.334285	22.247
22	2005	12	0.29772	1.41742		7	225862	58.8362	0.336324	22.2436
22	2004	11	0.326008	1.65498		8	213780	58.8362	0.400362	22.1719
22	2003	10	0.24769	1.49153		8	100400	58.8362	0.379385	21.8909
22	2002	9	0.18458	1.24618		13	127700		0.329107	21.5698
22	2001	8	0.090173	1.37017		2	121500		0.381297	21.5224
22	2000	7	0.090004	1.23846			121500		0.4449	21.5352
22	1999	6	0.086728	1.09057			164500		0.313536	21.2815
22	1998	5	0.056291	0.974972					0.316756	21.2444
22	1997	4	0.084432	1.11494					0.22533	21.1684
22	1996	3	0.099466	1.53234					0.274289	21.1072
22	1995	2	0.135169	1.13303					0.242196	20.9173
22	1994	1	0.149985	1.14041					0.257621	20.7334
22	1993	0		1.34977					0.242557	20.6061
23	2022	29	-1.13779	2.09714				27.3862	0.835406	21.1382
23	2021	28	-0.046799	1.6128	47670216	6		27.3862	0.741732	21.4956
23	2020	27	0.036899	1.71118	54658620	14		27.3862	0.739688	21.5683
23	2019	26	0.127489	1.48492	54320347	14		27.3862	0.767842	21.6473
23	2018	25	0.069308	1.54154	54388047	15		15.1345	0.781529	21.565
23	2017	24	0.059918	2.21431	56324742	16		15.1345	0.754666	21.3919
23	2016	23	0.034742	3.61081	59470979	20		15.1345	0.699066	21.138
23	2015	22	0.059644		55638127	16		15.1345	0.714821	21.1717
23	2014	21	0.035487	2.20872	59367758	13		30.129	0.711966	21.1112
23	2013	20	0.028485	1.50438	63925745	15		30.129	0.691395	21.0196
23	2012	19	0.012595	1.30908	63669886	19		29.99	0.665814	20.9213
23	2011	18	0.026359	1.3105	63628966	27		31.4355	0.684301	20.8127
23	2010	17	0.041125	1.6475	66045945	17		31.3058	0.661815	20.6598
23	2009	16	0.077829	1.64378	71389599	12		33.8107	0.708031	20.7958
23	2008	15	0.071574	1.1247	76901334	11		33.8107	0.690112	20.6974
23	2007	14	0.049549	1.78743	78260805	12		33.8107	0.626924	20.4991
23	2006	13	0.120646	1.19092	78316910	7		33.8107	0.695779	20.6005
23	2005	12	-0.096326	1.11663	92657090	7		39.9982	0.743785	20.6567
23	2004	11	0.048021	1.19268	92661990	10		39.9982	0.659048	20.4191
23	2003	10	0.040567	1.29421	92717511	5		39.9982	0.665904	20.3996
23	2002	9	0.036139	1.52032		10			0.677795	20.4047
23	2001	8	-0.328401	1.61101		3			0.770463	20.5351
23	2000	7	0.066723	1.78375					0.649752	20.5352
23	1999	6	0.099446	1.4419					0.62326	20.419
23	1998	5	0.081677	1.43583					0.509792	20.3527
23	1997	4	0.116473	1.81051					0.489546	20.1796
23	1996	3	-0.001979	1.35872					0.500228	20.0181
23	1995	2	0.06899	1.08777					0.519773	20.0522
23	1994	1	0.192994	1.19872					0.371839	19.7522
23	1993	0		1.66896					0.34438	19.5092
24	2019	26
24	2018	25
24	2017	24
24	2016	23
24	2015	22
24	2014	21	0.125949	1.06186		23	631822	40.3784	0.711609	25.7451
24	2013	20	0.141539	0.984305		14	536604	40.3784	0.709661	25.6214
24	2012	19	0.1453	1.08639		10	683804	40.3784	0.730403	25.4164
24	2011	18	0.136465	1.02314		17	616204	40.3784	0.695267	25.1011
24	2010	17	0.117469	1.04216		15	543434	40.3784	0.646497	24.8146
24	2009	16	0.095862	1.2315		19	595922	40.3784	0.617889	24.5923
24	2008	15	0.067078	1.05203		17	595922	40.3784	0.565149	24.3459
24	2007	14	0.13069	1.74039		20	304242	35.6623	0.635771	23.9464
24	2006	13	0.131639	1.56788		8	325842	23.8238	0.683299	23.3766
24	2005	12	0.113127	1.15496		13	35600	30.4268	0.564853	22.9134
24	2004	11	0.10743	1.05114		7	28066	30.4268	0.579775	22.858
24	2003	10	0.107944	1.17258		7	23388	30.4268	0.438837	22.5022
24	2002	9	0.101964	1.07766		9	10388		0.501864	22.3851
24	2001	8	0.099481	1.25556		9	101458		0.493953	22.2693
24	2000	7	0.11874	1.22516			105458		0.487376	22.3102
24	1999	6	0.127418	1.04909			188808		0.550017	22.0807
24	1998	5	0.080146	1.03096					0.552408	21.7325
24	1997	4	0.089123	1.03209					0.552807	21.6837
24	1996	3	0.104639	1.26353					0.611484	21.6253
24	1995	2	0.188828	1.09686					0.617883	21.2767
24	1994	1	0.171716	1.18173					0.456722	20.8588
24	1993	0		1.32737					0.458714	20.7134
25	2022	29	0.049099	3.33965			0	47.5107	0.257972	21.5262
25	2021	28	0.090621	3.44581		10	0	49.0865	0.216415	21.3437
25	2020	27	0.043553	4.16033		12	0	49.0865	0.189527	21.2588
25	2019	26	0.163385	5.36146		8	0	49.0865	0.186276	21.2215
25	2018	25	0.07836	4.76551		16	0	49.0865	0.337101	21.2291
25	2017	24	0.065912	5.94892		12	0	49.0865	0.28881	21.0621
25	2016	23	0.030398	9.71361		8	0	49.0865	0.235883	20.8964
25	2015	22	0.048644	13.8027		9	0	51.0864	0.248214	20.8791
25	2014	21	0.042338	3.1684		16	0	66.22	0.749071	20.508
25	2013	20	0.014815	3.15196		10	0	66.22	0.709393	20.368
25	2012	19	0.004834	2.52887		16	0	66.22	0.688234	20.2846
25	2011	18	0.006208	2.5733		13	0	66.22	0.647128	20.1624
25	2010	17	0.019631	3.67262		8	0	66.22	0.666757	20.2117
25	2009	16	0.041642	4.20681		12	0	66.22	0.680975	20.2314
25	2008	15	0.009866	1.26496		10	0	66.22	0.695731	20.2364
25	2007	14	0.032303	2.01807		14	6000	66.22	0.754521	20.5436
25	2006	13	-0.464465	1.21885		8	0	66.22	0.772268	20.538
25	2005	12	0.027827	1.0882		10	9500	72.4473	0.677414	20.5717
25	2004	11	0.036131	1.08924		9	9500	72.4473	0.749824	20.7848
25	2003	10	0.039379	1.16492		8	9000	72.4473	0.809876	20.966
25	2002	9	-0.158767	1.20019		7	0		0.812318	20.9321
25	2001	8	0.024701	1.40365		10	0		0.78799	21.0369
25	2000	7	-1.20511	1.62574			8550		0.871354	20.4573
25	1999	6	-0.456643	1.31094			8550		0.739222	20.591
25	1998	5	0.059345	1.18803					0.656058	20.6808
25	1997	4	0.092055	1.25129					0.652389	20.6939
25	1996	3	-0.540214	1.1556					0.711946	20.7861
25	1995	2	0.002717	1.00272					0.624569	20.9549
25	1994	1	0.10486	1.07521					0.586927	20.8828
25	1993	0		1.19571					0.518196	20.6345
26	2022	29	0.085027	1.23482		6	1339040	39.0245	0.238204	22.1384
26	2021	28	0.128719	1.40167		12	1620040	38.253	0.266957	22.1368
26	2020	27	0.105045	1.41871		10	1121040	38.0706	0.303269	22.1142
26	2019	26	0.081336	1.4759		10	1121040	36.792	0.294179	22.0479
26	2018	25	0.071527	1.10404		7	507351	37.1463	0.286011	22.0041
26	2017	24	0.057787	1.57251		11	507351	37.1463	0.310582	21.9986
26	2016	23	0.046475	1.66699		9	66311	37.1463	0.406989	22.1108
26	2015	22	0.052997	1.80954		9	66311	41.4946	0.457733	22.1694
26	2014	21	0.089279	1.56319		10	66311	41.4946	0.552603	22.0201
26	2013	20	0.084562	1.34069		5	66311	41.4946	0.56759	21.9927
26	2012	19	0.079816	1.23596		5	66311	41.4946	0.564416	21.9253
26	2011	18	0.114266	1.48763		12	66311	41.4946	0.518694	21.7865
26	2010	17	0.07302	1.55777		13	47365	41.4946	0.471559	21.6138
26	2009	16	0.09623	1.63616		8	35524	44.6881	0.517553	21.1446
26	2008	15	0.095687	1.10227		12	47365	44.6881	0.528519	21.0887
26	2007	14	0.094904	2.29399		10	47365	44.6881	0.37772	20.7678
26	2006	13	0.051445	1.41292		9	48210	52.2417	0.26133	20.4644
26	2005	12	0.029307	1.15125		7	48210	52.2417	0.129414	20.2473
26	2004	11	0.003756	1.34454		8	48210	52.2417	0.163873	20.2573
26	2003	10	0.008117	1.97803		9	48210	52.2417	0.087489	20.1661
26	2002	9	-0.150489	2.78433		10	48210		0.087518	20.1553
26	2001	8	0.017763	2.73255		5	276306		0.1804	20.4028
26	2000	7	0.02504	1.94294			276306		0.230114	20.4773
26	1999	6	0.054695	1.33804			447378		0.2816	20.5272
26	1998	5	0.084773	1.42231					0.259759	20.5455
26	1997	4	0.129546	2.01548					0.216344	20.508
26	1996	3	0.183237	1.75422					0.373432	20.1961
26	1995	2	0.2894	1.16283					0.418135	19.9362
26	1994	1	0.269568	1.34805					0.317997	19.7665
26	1993	0		1.36464					0.342583	19.576
27	2022	29	0.04552	0.829657		12	0	43.9076	0.615473	25.6739
27	2021	28	0.042543	0.915957		12	0	43.9076	0.622932	25.6023
27	2020	27	0.101962	0.88707		10	0	43.9076	0.633063	25.46
27	2019	26	0.054463	0.90672		11	0	47.8246	0.650566	25.2888
27	2018	25	0.026066	0.921597		11	0	47.8246	0.676944	25.1668
27	2017	24	0.034182	0.990965		15	0	47.8246	0.679887	25.0701
27	2016	23	0.056656	1.03957		16	0	47.8246	0.592068	24.8319
27	2015	22	0.082745	1.08757		12	0	47.8246	0.571741	24.7849
27	2014	21	0.11477	1.08622		10	0	47.8246	0.470503	24.3724
27	2013	20	0.092181	0.953276		12	0	47.8246	0.435835	24.2316
27	2012	19	0.064761	0.946113		16	0	63.74	0.457686	24.2002
27	2011	18	0.069904	0.974652		11	0	63.74	0.462982	24.1735
27	2010	17	0.098442	1.05431		10	0	63.74	0.435322	24.093
27	2009	16	0.147762	1.12743		11	0	63.74	0.481501	24.1328
27	2008	15	0.085084	1.0391		12	0	63.74	0.534477	24.1037
27	2007	14	0.141103	1.44159		12	6511	63.74	0.438178	23.9227
27	2006	13	0.183769	1.07448		9	3968	50.1949	0.271202	23.1428
27	2005	12	0.178577	1.00718		8	3968	55.2833	0.283939	23.1267
27	2004	11	0.18114	1.07811		7	77730	55.2833	0.350574	23.1408
27	2003	10	0.207862	1.19765		10	77730	55.2833	0.261103	22.9087
27	2002	9	0.17685	1.10657			178520		0.323409	22.802
27	2001	8	0.167858	1.25332		4	483941		0.404237	22.7729
27	2000	7	0.140558	1.29478			483941		0.42321	22.7441
27	1999	6	0.170171	1.28472			387154		0.485199	22.3429
27	1998	5	0.167091	1.19679					0.547059	22.3903
27	1997	4	0.1689	1.48474					0.597424	22.4311
27	1996	3	0.182706	1.13297					0.678902	22.4034
27	1995	2	0.17372	0.979666					0.716461	22.393
27	1994	1	0.167825	0.998796					0.752231	22.3918
27	1993	0		1.05959					0.754294	22.3014
28	2022	29	0.091117	0.854442		9	4151	56.0581	0.54372	24.4755
28	2021	28	0.084764	0.923216		10	4151	56.0581	0.57876	24.4794
28	2020	27	0.10192	1.03047		8	4151	56.0581	0.573461	24.402
28	2019	26	0.09663	1.06866		8	4151	56.0581	0.541779	24.2354
28	2018	25	0.096969	1.07714		11	2651	56.0581	0.519335	24.0882
28	2017	24	0.116519	1.53214		12	2651	56.0581	0.55569	23.8298
28	2016	23	0.143806	1.50696		10	2651	51	0.581754	23.7826
28	2015	22	0.141445			10	2651	51	0.578883	23.3049
28	2014	21	0.138077	1.68908		10	2651	51	0.621854	23.275
28	2013	20	0.230601	1.90759		8	2651	38.3342	0.790499	23.1264
28	2012	19	0.263006	1.8117		9	3535	38.3342	0.802164	22.9528
28	2011	18	0.229755	1.54746		8	4714	38.3342	0.813874	22.76
28	2010	17	0.233528	2.21618		12	4714	38.3342	0.820599	22.5649
28	2009	16	0.225774	2.2338		6	6286	38.3342	0.832209	22.3783
28	2008	15	0.250172	1.62128		8	8381	39.1416	0.823731	22.0273
28	2007	14	0.268014	1.94748		6	11175	39.1416	0.821899	21.7901
28	2006	13	0.164435	1.22975		6	0	39.1416	0.823494	21.7088
28	2005	12	0.090839	1.18845		6	0	43.3333	0.632876	20.7932
28	2004	11	0.074217	1.34706		9	0	43.3333	0.576692	20.5563
28	2003	10	0.044056	1.36434		9	0	43.3333	0.659971	20.7316
28	2002	9	0.012774	1.52403		9	0		0.682027	20.7745
28	2001	8	0.094967	2.10125		10	0		0.674062	20.835
28	2000	7	-0.008835	3.49723			0		0.17484	20.0117
28	1999	6	0.045519	1.40118			202494		0.160903	20.1051
28	1998	5	0.020049	1.2209					0.202918	20.1477
28	1997	4	-0.091118	1.28647					0.338139	20.0217
28	1996	3	0.112064	1.79257					0.20035	19.9172
28	1995	2	0.070053	1.14837					0.13296	19.7562
28	1994	1	0.111554	1.11124					0.149711	19.7551
28	1993	0		1.25656					0.252253	19.7663
29	2022	29	0.034895	2.48421		7	9500	55.7849	0.246623	22.4619
29	2021	28	0.051475	1.48915		10	12000	57.1927	0.316243	22.545
29	2020	27	0.079288	1.61426		11	12000	63.5475	0.259237	22.32
29	2019	26	0.153532			5	92000	63.5475	0.282032	22.3145
29	2018	25	0.156205			4	90000	63.5475	0.314014	22.2635
29	2017	24	0.068489			5	90000	63.5475	0.323178	22.1069
29	2016	23	0.123808			7	90000	63.5475	0.335385	22.0545
29	2015	22	0.136635	3.39056		5	90000	63.5475	0.472851	22.1536
29	2014	21	0.146602	2.01744		5	0	63.5475	0.535301	22.1992
29	2013	20	0.131595	1.44701		7	0	63.5475	0.588383	22.1619
29	2012	19	0.0709	1.65477		12	0	63.5475	0.594074	22.035
29	2011	18	0.072269	1.52234		5	0	63.5475	0.567289	21.8976
29	2010	17	0.065219	1.95196		11	0	63.5475	0.615344	21.9409
29	2009	16	0.016631	2.65909		12	0	63.5475	0.638325	21.9355
29	2008	15	0.016001	1.19905		13	7400	64.8242	0.47162	21.5411
29	2007	14	0.032956	1.94248		6	7400	64.8242	0.486968	21.5574
29	2006	13	0.01811	1.44476		7	7400	66.5102	0.54985	21.5952
29	2005	12	0.008104	1.26654		6	5000	73.5247	0.544432	21.5476
29	2004	11	-0.145054	1.33693		5	5000	73.5247	0.608023	21.6471
29	2003	10	0.008925	1.33615		4	5000	73.5247	0.588049	21.7337
29	2002	9	0.013115	1.42216		7	0		0.657809	21.8222
29	2001	8	-0.532487	1.35788		4	0		0.708201	21.9683
29	2000	7	0.050161	1.35674			0		0.623411	22.1376
29	1999	6	0.065522	1.11799			0		0.647639	22.173
29	1998	5	-0.742484	1.10999					0.708677	22.3079
29	1997	4	0.043738	1.07858					0.59022	22.531
29	1996	3	-0.005607	1.20713					0.613167	22.5685
29	1995	2	0.158532	1.00068					0.617022	22.5845
29	1994	1	0.196145	1.0251					0.552757	22.3584
29	1993	0		1.12467					0.52848	22.1562
30	2022	29	0.055304	0.960077		12	1447313	24.4122	0.44487	23.4484
30	2021	28	0.091441	1.31665	1211748294	13	2152945	24.4122	0.427218	23.422
30	2020	27	0.109789	1.33169	1212598205	14	2152945	24.4122	0.427812	23.3948
30	2019	26	0.118497	1.08321	770119693	10	3803101	24.4122	0.423117	23.2821
30	2018	25	0.12257	0.96114	870661025	8	8182478	24.4122	0.389844	23.1813
30	2017	24	0.129481	1.38934	849899357	9	9132753	24.4122	0.389791	23.0616
30	2016	23	0.117164	1.55875	884313075	7	9132753	24.4122	0.3635	22.9286
30	2015	22	0.098955	1.4322	876384660	4	15814941	24.4122	0.343888	22.8133
30	2014	21	0.141197	1.37481	889951981	8	16056972	24.3099	0.345046	22.7072
30	2013	20	0.13898	1.07846	25373631	7	15514941	24.3099	0.402571	22.6848
30	2012	19		69.2443	52534405	16	2689	22.5357	1.06695	17.0185
30	2011	18	713.204	14.2736	52559203	8	2689	23.8689	0.969146	18.0077
30	2010	17			174131539	6	3147	59.8239	29.454	18.1185
30	2009	16		29.0375	188430100	6	5362	59.8239	41.9394	17.5506
30	2008	15		43.2536	208560000	7	6750	59.8239	96.9593	16.7037
30	2007	14		21.4342	205920000	7	6000	66.3616	61.3354	17.1171
30	2006	13		22.0139	202060000	7	6000	66.3616	55.1906	17.2109
30	2005	12		14.8309	201960000	6	6000	66.3616	43.0754	17.4841
30	2004	11		2.72103	201960000	5	0	66.3616	6.08241	19.5141
30	2003	10		2.60038	202077000	10	16000	66.3616	4.88269	19.7512
30	2002	9		4.57807		9	0		8.50214	19.13
30	2001	8		2.96711		7	0		3.2077	19.9124
30	2000	7	0.244271	1.4676			0		0.918676	21.0867
30	1999	6	0.776867	1.14906			33660		0.936463	21.2061
30	1998	5	-2.73876	1.13756					0.906847	21.1541
30	1997	4	0.064571	1.15					0.618651	21.469
30	1996	3	0.045637	1.12849					0.635544	21.4422
30	1995	2	0.029848	0.990683					0.621771	21.3605
30	1994	1	0.16221	1.08327					0.567296	21.2409
30	1993	0	0.181325	1.15732					0.527902	21.0249
31	2022	29	-0.046788	0.863303			11717	49.2763	0.778465	26.0913
31	2021	28	0.014732	0.925136		14	11717	49.2763	0.755127	26.0833
31	2020	27	0.024596	0.943292		9	11717	49.2763	0.771622	26.0209
31	2019	26	0.087101	0.963801		12	11717	53.8005	0.767767	25.9337
31	2018	25	0.145668	0.946159		15	11717	47.2702	0.849079	25.236
31	2017	24	0.147714			27	11517	45.6663	0.844959	25.0507
31	2016	23	0.118136	1.07982		36	0	45.6663	0.815795	24.8387
31	2015	22	0.090315	1.26024		16	11517	45.6663	0.79961	24.7364
31	2014	21	0.084651	1.10103		9	15356	50.6505	0.769711	24.5587
31	2013	20	0.102469	0.944796		10	15356	50.6505	0.779069	24.4271
31	2012	19	0.08983	1.00955		8	15356	50.6505	0.782565	24.274
31	2011	18	0.102919	0.993079		13	15356	50.6505	0.781679	24.2077
31	2010	17	0.090455	1.25619		18	15356	50.6505	0.696077	23.7276
31	2009	16	0.058161	2.04649		12	0	50.6505	0.513593	23.3101
31	2008	15	0.042171	1.34242		12	0	50.6505	0.637839	22.9258
31	2007	14	0.128298	2.7637		17	0	50.6505	0.391569	22.5165
31	2006	13	0.128318	1.90176		11	175770	50.5155	0.419875	21.6228
31	2005	12	0.093445	1.33502		11	139500	59.6314	0.321003	21.3687
31	2004	11	0.095298	1.40427		5	139500	59.6314	0.37241	21.359
31	2003	10	0.084709	1.40791		6	139500	59.6314	0.306753	21.2574
31	2002	9	0.079285	1.56679		11	139500		0.314878	21.1805
31	2001	8	0.074723	1.49341		3	236074		0.36115	21.2157
31	2000	7	0.029919	1.8659			236074		0.324066	21.0645
31	1999	6	-0.111279	1.25632			236074		0.380058	21.2308
31	1998	5	0.029007	1.32856					0.338935	21.3577
31	1997	4	0.029759	1.38874					0.336182	21.3775
31	1996	3	0.129754	1.6026					0.389145	21.2978
31	1995	2	0.12746	0.984087					0.384719	21.1174
31	1994	1	0.125203	1.03311					0.275779	20.9665
31	1993	0		1.1841					0.328924	20.9468
32	2022	29	0.070468	1.13729			48595470	17.8082	0.808366	24.6905
32	2021	28	0.116801	1.1156		17	49745865	17.7959	0.785055	24.5104
32	2020	27	0.104548	3.15208		14	1346760	49.0418	0.300958	21.6733
32	2019	26	0.09515	2.78876		8	1150560	49.0418	0.292026	21.5744
32	2018	25	0.073722	1.43484		10	1534025	49.0418	0.295935	21.4903
32	2017	24	0.008329	1.9199		11	1534025	49.1785	0.186046	21.3794
32	2016	23	0.029528	2.61054		8	1535754	49.1785	0.20752	21.3939
32	2015	22	0.032788	3.33473		11	1578	49.1785	0.290364	21.4774
32	2014	21	0.064252	1.38646		9	1578	42.0201	0.460739	21.741
32	2013	20	0.014789	1.66853		10	43090	42.0201	0.32395	21.1297
32	2012	19	0.170706	1.38493		10	50426	42.0201	0.380335	21.2492
32	2011	18	0.051619	1.29817		8	60207	42.0201	0.447662	21.177
32	2010	17	0.060088	1.99218		13	60207	42.0201	0.461773	21.1217
32	2009	16	0.060908	1.84523		7	60207	42.2348	0.448143	21.0867
32	2008	15	0.102582	1.18518		9	60207	42.2348	0.413141	21.0309
32	2007	14	0.113114	1.56159		10	50173	42.2348	0.551232	21.3302
32	2006	13	0.082305	1.08522		9	50626	46.0496	0.503189	21.0422
32	2005	12	0.06559	1.08971		7	38353	56.5308	0.49976	20.9997
32	2004	11	0.039851	1.21267		7	38353	56.5308	0.495315	20.9385
32	2003	10	0.078689	1.26151		9	25953	56.5308	0.43594	20.8188
32	2002	9	0.078887	1.43576		5	57900		0.482279	20.7962
32	2001	8	0.137885	1.65435		5	52100		0.666851	20.6111
32	2000	7	0.136004	1.84184			68600		0.677093	20.5552
32	1999	6	0.135694	1.79609			120120		0.65993	20.4101
32	1998	5	0.069626	1.45953					0.596223	20.4304
32	1997	4	0.021436	1.37104					0.58829	20.3391
32	1996	3	0.048252	1.25797					0.531585	20.192
32	1995	2	0.059243	1.0616					0.521889	20.1654
32	1994	1	0.135111	1.12963					0.459416	20.0465
32	1993	0	0.152599	1.3502					0.442704	19.9322
33	2017	23
33	2016	22	0.244814		115043186	9	0	10.6002	0.928519	19.5813
33	2015	21	7.24974		112392617	10	0	13.8284	0.977342	19.8661
33	2014	20			33212703	8	0	13.8284	1.41103	19.9621
33	2013	19	0.012823	2.76942	70483948	8	0	13.8284	0.518756	20.1522
33	2012	18	-0.094915	3.42313	73328694	5	0	13.8284	0.428603	19.9676
33	2011	17	0.009582	2.74164	70283648	5	0	13.8284	0.430425	20.0615
33	2010	16	0.014327	3.84756	85485293	6	0	13.8284	0.447815	20.0829
33	2009	15	-0.084731	5.16068	131501583	6	0	15.1853	0.429536	20.0249
33	2008	14	0.011458	1.89962	131581783	8	0	20.0818	0.337881	19.9572
33	2007	13	0.006216	2.91333	131581783	10	9700	20.0818	0.394812	20.0356
33	2006	12	-0.461015	1.48442	220500000	5	9720	20.0818	0.405836	20.044
33	2005	11	0.006705	1.16047	220500000	12	6000	22.9908	0.263795	20.2133
33	2004	10	0.001386	1.23321	220650000	8	6000	22.9908	0.286053	20.2373
33	2003	9	0.00336	1.33446	221085300	3	0	22.9908	0.287207	20.2364
33	2002	8	0.015019	1.61811		8	52500		0.292365	20.2403
33	2001	7	0.012129	1.64689		7	105000		0.334981	20.2941
33	2000	6	-0.029318	2.15855			105000		0.362463	20.3103
33	1999	5	-0.00634	1.41128			157500		0.356989	20.3822
33	1998	4	0.001545	1.24381					0.358044	20.4929
33	1997	3	-0.038394	1.23461					0.339655	20.4623
33	1996	2	0.012047	1.26296					0.350834	20.521
33	1995	1	0.054692	1.11526					0.374198	20.5412
33	1994	0	0.099653	1.09196					0.374988	20.4468
34	2022	28	0.126037	1.13146	242164321	13	156222461	23.1545	0.795604	24.4175
34	2021	27	0.03775	1.08048	243891374	15	156826511	23.4255	0.830145	24.3856
34	2020	26	0.132708	1.23226	287103040	10	199841316	23.4668	0.846763	24.1472
34	2019	25	0.160384	1.21523	289520749	11	221004937	23.6638	0.851301	24.105
34	2018	24	0.134155	1.10427	289713349	13	232946951	23.6638	0.851975	23.9808
34	2017	23	0.215374		299566549	12	232839893	23.6638	0.861665	23.9126
34	2016	22	0.151955	1.38382	327595015	13	244333621	23.6638	0.844418	23.5587
34	2015	21	0.114242	21.8187	118499471	7	14403	21.8751	0.582597	19.9203
34	2014	20	0.371121	5.69751	124592922	9	4403	21.8751	0.641221	19.9504
34	2013	19	0.158049	4.51891	124352422	5	4403	21.8751	0.719504	19.751
34	2012	18	0.044948	7.73003	125896257	6	4403	21.8751	0.538522	19.0811
34	2011	17	0.194621	7.01394	136844866	7	4403	21.8751	0.589127	19.1512
34	2010	16	7.54108	9.71055	156353877	7	5871	21.8751	0.650283	19.0567
34	2009	15		14.8187	129010642	6	8698	25.6056	6.34771	18.8314
34	2008	14		4.56154	130112787	9	8698	25.6056	7.14395	19.0327
34	2007	13		4.41399	211442228	6	0	47.9599	3.51989	19.6094
34	2006	12		1.58008	211442228	7	0	47.9599	1.76362	20.1176
34	2005	11		1.30479	211442228	5	0	47.9599	1.46867	20.4604
34	2004	10		1.33249	211442228	7	0	47.9599	1.17027	20.7466
34	2003	9	0.018241	1.26875	211442228	8	0	47.9599	0.736788	21.0723
34	2002	8	-0.268369	1.33564		11	0		0.757557	21.1405
34	2001	7	0.111711	1.49733		5	54268		0.713763	21.0977
34	2000	6	0.686324	1.91066			0		0.710367	21.0373
34	1999	5	0.568024	1.83241			54268		0.93481	20.672
34	1998	4	-13.3233	1.39392					0.962087	20.8162
34	1997	3	-0.146636	1.27126					0.643403	21.2368
34	1996	2	0.084864	1.38078					0.601906	21.2639
34	1995	1	0.01751	0.998919					0.623672	21.2192
34	1994	0	0.089905	1.09385					0.590996	21.1624
35	2022	28	0.011651	1.08658			93909228	15.2148	0.60563	23.9992
35	2021	27	0.077838	1.15935	674192241	9	93909228	16.2034	0.544809	23.9219
35	2020	26	0.066309	0.959058	765335838	10	93909228	16.2034	0.751984	24.6428
35	2019	25	0.065754	1.04151	655642441	12	93909228	16.2034	0.752553	24.5797
35	2018	24	0.067475	1.40173	571928926	10	93909228	29.8234	0.626002	22.899
35	2017	23	0.073775		657470113	14	93909228	29.5881	0.625057	22.8189
35	2016	22	0.102656	1.7705	324998651	12	93909228	32.2867	0.65617	22.5148
35	2015	21	0.123324	2.13405	326969391	9	46950614	21.2916	0.579366	22.2046
35	2014	20	0.107889	1.57862	325084399	9	43950614	21.2916	0.504266	21.9088
35	2013	19	90.7055	192.705	64614000	7	122	6.6604	-0.194698	16.1613
35	2012	18			64614000	5	122	20.612	7.03434	19.5453
35	2011	17			64614000	7	0	22.4084	2.92279	20.2715
35	2010	16		3.10797	65062188	5	0	22.4084	3.0195	20.2044
35	2009	15		3.36608	68056800	5	122	22.4084	3.27272	20.1245
35	2008	14		2.787	64756700	8	122	22.4084	3.29516	20.1002
35	2007	13			67914000	6	30722	22.4084	3.5691	19.9793
35	2006	12			64614000	7	17068	29.0058	3.88648	19.9666
35	2005	11		2.42599	67188000	9	17068	29.0058	4.27624	19.9057
35	2004	10		2.47913	70509900	7	51449	29.0058	3.62457	19.9847
35	2003	9	0.148024	1.13028	67325284	8	57449	29.0058	0.848363	21.3157
35	2002	8	0.263529	1.30474		17	68381		0.844449	21.1489
35	2001	7	0.24891	1.41036		5	68381		0.8496	21.0185
35	2000	6	0.204815	2.19342			74981		0.740982	20.5543
35	1999	5	0.19195	1.91238			74981		0.498785	20.0077
35	1998	4	0.103007	1.38872					0.526021	20.1103
35	1997	3	0.084852	1.2045					0.514227	20.0028
35	1996	2	-0.281441	1.21221					0.508969	19.9074
35	1995	1	-0.037106	1.04409					0.418915	19.963
35	1994	0	0.105709	1.12335					0.490138	19.8847
36	2022	28	0.095731	0.973045		5		28.2136	0.322254	22.9464
36	2021	27	0.08775	1.04458	545272551	5		33.2136	0.372875	22.9836
36	2020	26	0.132681	1.00741	548499431	5		33.2136	0.462818	23.1069
36	2019	25	0.157814	1.06154	417722454	6		33.2136	0.534994	23.2199
36	2018	24	0.189548	1.07758	390908622	6		33.2136	0.500599	23.1114
36	2017	23	0.270013	1.59743	359410601	7		31.2136	0.417036	22.8887
36	2016	22	0.336194	1.56665	367290840	8		31.2109	0.586168	22.998
36	2015	21	0.035295	2.15061	365648409	9		31.241	0.584915	22.5895
36	2014	20	0.012086	1.57105	352459401	7		31.3242	0.454282	22.2425
36	2013	19	0.045294	1.1669	352134101	10		31.3242	0.395484	22.1574
36	2012	18	0.035513	1.34948	352190401	7		31.3242	0.430298	22.1742
36	2011	17	0.042704	1.12352	355766775	4		31.3242	0.40477	22.0745
36	2010	16	0.139688	1.53697	362089775	9		31.3242	0.47908	22.1524
36	2009	15	0.25042	2.79838	357299401	4		31.3242	0.441038	21.8605
36	2008	14	-0.289538	1.18218	356783875	6		31.3242	0.536554	21.8447
36	2007	13	-0.360186	1.32895	356552883	8		31.2311	0.80142	23.3202
36	2006	12	0.096277	1.13298	187753619	6		31.2311	0.759757	23.2076
36	2005	11	0.021167	0.936188	181077935	4		40.1457	0.703449	22.8999
36	2004	10	0.024799	1.07592	187177835	7		40.1457	0.28234	21.6971
36	2003	9	0.034643	0.990073	180502835	5		40.1457	0.505777	22.2398
36	2002	8	0.16537	1.05312		5			0.590202	22.1133
36	2001	7	0.166301	1.13794		6			0.652494	22.1195
36	2000	6	0.14575	1.43864					0.582851	21.69
36	1999	5	0.125038	1.15423					0.5435	21.524
36	1998	4	0.118516	1.20858					0.416802	21.1016
36	1997	3	-0.203882	1.68685					0.25341	19.3524
36	1996	2	0.020539	1.41883					0.231152	19.5213
36	1995	1	0.018105	1.13292					0.248822	19.5456
36	1994	0	0.046399	1.21192					0.176185	19.4163
37	2022	28	-0.1332	1.74268		9	17325	15.2835	0.465578	21.6812
37	2021	27	-0.322744	1.60929		10	17325	15.2835	0.434287	21.7493
37	2020	26	0.032535	1.83095		8	18852	15.2835	0.308885	21.8288
37	2019	25	0.012457	2.00837		9	18852	15.2835	0.359328	21.8924
37	2018	24	0.006114	1.06135		4	18852	15.2835	0.384122	21.9194
37	2017	23	0.000186	1.41933		13	18852	15.2835	0.298029	21.7824
37	2016	22	0.62489	1.68805		13	17325	15.2835	0.536181	22.1966
37	2015	21	-1.51086	2.13088		10	17325	15.2835	0.880147	22.2449
37	2014	20	-0.305941	1.39053		5	17325	16.718	0.727446	22.3439
37	2013	19	0.040771	1.02674		8	18263	16.718	0.669176	22.4171
37	2012	18	-0.136407	1.04005		8	15283	16.718	0.688802	22.4346
37	2011	17	0.004784	0.957894		14	24352	16.718	0.653787	22.4194
37	2010	16	-0.063874	1.10191		10	17325	17.668	0.633932	22.387
37	2009	15	0.058374	1.28021		14	17325	18.6119	0.582695	22.3179
37	2008	14	0.007663	0.922829		9	17325	21.6803	0.611732	22.3299
37	2007	13	0.05227	1.20622		7	15750	21.6803	0.663922	22.4376
37	2006	12	0.032292	1.0485		7	0	21.6803	0.623879	22.2861
37	2005	11	0.004391	1.07162		8	16301	22.966	0.598564	22.1656
37	2004	10	0.241978	1.28255		7	16301	22.966	0.50711	22.0586
37	2003	9	0.292969	1.6012		12	0	22.966	0.374776	21.6679
37	2002	8	0.386184	1.40686		8	57217		0.413715	21.4309
37	2001	7	0.234094	1.86831		5	57217		0.37281	21.1659
37	2000	6	0.202481	1.467			29700		0.465083	21.017
37	1999	5	0.195556	1.26881			313200		0.408888	20.7282
37	1998	4	0.137272	1.24684					0.412823	20.716
37	1997	3	0.172317	1.37801					0.442179	20.7395
37	1996	2	0.128665	1.21402					0.455295	20.7378
37	1995	1	0.089653	1.0004					0.436184	20.6802
37	1994	0	0.158185	1.08327					0.413567	20.7968
38	2022	28
38	2021	27	-0.30727	1.35379	285995143	6	0	21.424	0.228375	21.7882
38	2020	26	0.027317	1.29692	285960643	7	0	21.424	0.102017	21.8984
38	2019	25	0.044993	1.52364	324077221	18	100	21.424	0.055956	21.7939
38	2018	24	-0.970905	1.45824	286003043	17	4295311	21.424	0.133376	21.8331
38	2017	23	0.066405	1.1427	180810502	20	41000976	21.424	0.06498	22.4763
38	2016	22	0.047024	1.18116	93926670	22	25674582	21.424	0.200153	22.5786
38	2015	21	0.052065	3.80111	43105298	7	0	44.7906	0.792083	20.4286
38	2014	20	-0.374411	1.63895	43101098	8	0	44.7906	0.785173	20.3424
38	2013	19	0.014411	1.38016	43171098	9	0	44.7906	0.703714	20.3389
38	2012	18	0.0144		43102398	8	0	44.7906	0.682689	20.2292
38	2011	17	0.013713		37251098	8	0	44.7906	0.697332	20.262
38	2010	16	0.162047		23300000	8	0	38.7113	0.642323	20.0651
38	2009	15	0.154347		10614777	9	0	18.407	0.676062	19.9815
38	2008	14	1.44426		27000000	12	0	29.8389	0.681087	19.5443
38	2007	13			56853070	4	0	29.8389	10.4277	16.0087
38	2006	12		3.72975	63712690	6	0	29.8389	3.21484	17.5365
38	2005	11	-0.687324	1.45483	54712690	6	0	29.8389	0.634538	19.1155
38	2004	10	-0.054226	1.55293	27712690	6	1000	29.8389	0.515389	19.3565
38	2003	9	0.065669	1.51294	44712690	8	1000	29.8389	0.502127	19.3823
38	2002	8	0.084448	2.01116		8	0		0.423694	19.1681
38	2001	7	0.020069	2.49655		5	0		0.246205	18.9398
38	2000	6	0.013986	2.79104			0		0.263643	19.0328
38	1999	5	-0.355322	2.03883			0		0.423187	19.0296
38	1998	4	-0.111824	1.64859					0.365228	19.3916
38	1997	3	0.068658	1.48136					0.376296	19.5255
38	1996	2	0.067912	1.25112					0.517532	19.721
38	1995	1	0.12848	1.17023					0.44862	19.4616
38	1994	0	0.172119	1.28594					0.353306	19.3514
39	2022	28	0.073435	0.92777		29	1700465	59.1719	0.570554	25.7062
39	2021	27	0.146731	1.01303		31	1133643	59.3102	0.630773	25.7623
39	2020	26	0.111631	1.0001		20	1133643	58.1998	0.631672	25.7083
39	2019	25	0.045607	0.951001		20	1133643	58.1175	0.680212	25.8714
39	2018	24	0.077638	0.944346		26	944702	57.9989	0.670181	25.7914
39	2017	23	0.073048	1.08098		21	669102	58.0155	0.668943	25.5954
39	2016	22	0.018781	1.01499		22	903102	55.4397	0.685954	25.5485
39	2015	21	0.064008	1.1072		19	1094602	48.0326	0.667536	25.3939
39	2014	20	0.111206	1.16523		20	847102	53.5211	0.689185	25.1981
39	2013	19	0.107548	1.09597		11	497102	53.7287	0.662616	25.0083
39	2012	18	0.087282	1.06301		21	0	53.7291	0.648892	24.8663
39	2011	17	0.169288	1.07048		18	497102	25.5382	0.664184	24.8878
39	2010	16	0.14843	1.57297		13	826904	25	0.645179	24.7147
39	2009	15	0.068284	1.33728		16	826904	24.817	0.576357	24.3438
39	2008	14	0.11284	0.939337		17	826904	21.8034	0.567842	24.2659
39	2007	13	0.189576	1.69176		17	824503	16.5458	0.565698	24.4219
39	2006	12	0.245305	1.96059		20	687086	16.2324	0.478015	23.8554
39	2005	11	0.272261	1.20318		7	624624	16.2324	0.397342	23.5666
39	2004	10	0.299464	1.39657		11	312312	16.2324	0.510913	23.5502
39	2003	9	0.129164	1.33761		9	237023	16.2324	0.398354	23.019
39	2002	8	0.160985	1.07921		9	346331		0.552344	22.7693
39	2001	7	0.206123	1.2879		3	230887		0.501066	22.5044
39	2000	6	0.208192	1.13981			230887		0.602372	22.6163
39	1999	5	0.119511	1.05666			230887		0.674741	22.6137
39	1998	4	0.169788	1.07876					0.596028	22.1836
39	1997	3	0.164616	1.19625					0.604101	22.0762
39	1996	2	0.197988	1.22266					0.648379	21.8305
39	1995	1	0.260149	1.09867					0.675142	21.3786
39	1994	0	0.204803	1.10957					0.584234	20.9396
40	2022	28	-0.027404	0.837492			0	39.0363	0.557906	23.9609
40	2021	27	-0.052126	0.84271	583172065	11	0	39.0363	0.557142	23.9872
40	2020	26	-0.085361	0.809312	585053427	10	100	39.0363	0.534554	23.9891
40	2019	25	-0.070791	0.831874	583557513	16	100	39.0363	0.563673	24.1568
40	2018	24	0.077306	0.920839	420896607	17	100	38.9867	0.576703	24.262
40	2017	23	0.04671	1.19119	414405607	23	0	30.9812	0.600067	24.0872
40	2016	22	0.015992	1.10993	140497805	17	0	30.9812	0.365806	23.5733
40	2015	21	0.046806	1.83098	162925925	18	0	29.8768	0.804167	22.6356
40	2014	20	0.041917	1.4208	163074315	12	0	19.7963	0.702902	22.1748
40	2013	19	0.082129	1.17623	93521454	13	199891	19.7963	0.683762	22.0997
40	2012	18	0.16664	1.42068	163680976	18	556435	19.7963	0.593918	21.777
40	2011	17	0.142525	1.33211	163468929	13	556435	19.7963	0.477982	21.3589
40	2010	16	0.104572	1.60691	172705767	12	606435	19.7963	0.613091	21.5489
40	2009	15	0.049414	1.7718	206894288	14	606435	19.7963	0.641099	21.7642
40	2008	14	-0.135604	1.25738	94041162	14	820294	12.8012	0.594995	21.5811
40	2007	13	0.061828	2.16288	109963970	13	865314	13.1668	0.498439	21.524
40	2006	12	0.027223	1.1406	88529409	11	815314	12.2631	0.567207	21.5518
40	2005	11	0.011143	1.01408	148720562	8	819666	29.3639	0.554129	21.4902
40	2004	10	0.038089	1.14201	139066402	6	819666	29.3639	0.566793	21.432
40	2003	9	0.045753	1.38008	149249540	6	819666	29.3639	0.650589	21.6331
40	2002	8	-0.297358	1.54778		5	1348644		0.630707	21.5462
40	2001	7	-0.136332	1.61746		7	1348644		0.458917	21.4164
40	2000	6	0.007225	1.83083			1348644		0.450155	21.5861
40	1999	5	0.128362	1.65922			1348644		0.409808	21.5077
40	1998	4	0.065462	1.24606					0.365837	21.1135
40	1997	3	0.099569	1.47891					0.314533	20.9894
40	1996	2	0.104484	1.43685					0.413337	20.8073
40	1995	1	0.119449	1.04622					0.538571	20.8036
40	1994	0	0.174155	1.1053					0.504936	20.5958
42	2022	28	0.001096	0.92004		4	1122350	52.6261	0.77605	24.3257
42	2021	27	0.00794	0.930832		7	1148500	33.0707	0.801428	24.4475
42	2020	26	0.019515	0.952447		10	1148500	52.6246	0.815569	24.5175
42	2019	25	0.084061	0.98251		13	2102400	49.7708	0.822497	24.5331
42	2018	24	0.054126	0.995526		16	2102400	49.3665	0.833525	24.553
42	2017	23	0.088453	1.06574		16	3255000	47.368	0.842186	24.4988
42	2016	22	0.037798			16	4537074	47.368	0.799012	24.0961
42	2015	21	0.071196	1.2424		16	4537074	47.351	0.771898	23.9269
42	2014	20	0.092589	1.24944		11	180564	28.8317	0.796201	23.5081
42	2013	19	0.132216	1.38289		8	90282	28.4877	0.616542	22.8025
42	2012	18	0.141926	1.25418		7	90282	29.7496	0.613915	22.7404
42	2011	17	0.126194	1.10686		11	90282	29.7496	0.646232	22.69
42	2010	16	0.151793	1.26053		7	126009	29.7496	0.648746	22.6387
42	2009	15	0.129048	1.50512		10	126009	29.7496	0.680323	22.5921
42	2008	14	0.003898	0.955843		11	189048	29.7496	0.686198	22.4368
42	2007	13	0.1067	1.37152		11	189048	29.7496	0.645092	22.405
42	2006	12	0.049926	1.18847		6	201561	29.7496	0.61768	22.1571
42	2005	11	0.08146	1.0192		6	158786	34.8001	0.502436	21.8648
42	2004	10	0.009489	0.98251		6	121867	34.8001	0.678512	22.2929
42	2003	9	0.045023	1.0159		7	165250	62.8001	0.683146	22.3197
42	2002	8	0.052561	1.05321		7	207783		0.658847	22.2059
42	2001	7	0.09104	1.12174		6	207783		0.647935	22.1381
42	2000	6	0.099604	1.22341			207783		0.598079	21.9612
42	1999	5	0.100827	1.205			207783		0.589668	21.8322
42	1998	4	0.0921	1.20427					0.588691	21.8735
42	1997	3	0.132758	1.53404					0.59333	21.8159
42	1996	2	0.231903	1.51946					0.392311	20.7642
42	1995	1	0.282302	1.13468					0.520603	20.7033
42	1994	0	0.225819	1.17467					0.484049	20.5492
43	2021	27
43	2020	26
43	2019	25
43	2018	24	0.168666	1.00782		12	139000	22.3533	0.630899	23.3062
43	2017	23	-0.007552	1.09821		15	139000	22.3533	0.759415	23.6737
43	2016	22	0.029044	1.15866		19	241000	22.3533	0.78246	23.8021
43	2015	21	0.078953	1.14542		15	241000	22.3533	0.794793	23.8536
43	2014	20	0.115446	1.09009		12	0	22.3533	0.79297	23.7224
43	2013	19	0.121433	0.996371		20	0	22.3533	0.767877	23.5978
43	2012	18	0.107914	1.06053		24	9600	22.3533	0.720261	23.3923
43	2011	17	0.147302	0.882828		22	4800	22.3533	0.693301	23.1289
43	2010	16	0.125101	1.03601		15	27300	22.3533	0.70257	22.7955
43	2009	15	0.045004	1.09948		19	20475	22.3533	0.677765	22.5868
43	2008	14	0.013615	0.931273		13	27300	22.3533	0.633892	22.2842
43	2007	13	0.154485	1.30816		15	27820	22.3533	0.560218	22.1062
43	2006	12	0.222823	1.1171		9	27820	29.1218	0.73713	21.5007
43	2005	11	0.197027	1.0845		6	21400	32.8432	0.669629	21.1124
43	2004	10	0.121887	1.15635		9	21400	32.8432	0.691317	21.0099
43	2003	9	0.105025	1.19369		6	54460	32.8432	0.579788	20.5048
43	2002	8	0.105312	1.3719		3	93660		0.634879	20.5334
43	2001	7	-0.480397	1.39374		4	93660		0.705181	20.6735
43	2000	6	0.041149	1.36086			187320		0.616141	20.9399
43	1999	5	0.04064	1.16662			187320		0.59268	20.8701
43	1998	4	0.062591	1.16181					0.580486	20.9011
43	1997	3	0.110687	1.2789					0.543296	20.8085
43	1996	2	0.112209	1.24212					0.555327	20.6775
43	1995	1	0.10769	1.04066					0.470568	20.4739
43	1994	0	0.169328	1.11976					0.412763	20.3086
45	2022	28	0.027733	1.21636		10	96000	46.2111	0.282367	22.4491
45	2021	27	0.01895	1.09931		11	96000	46.2111	0.288691	22.4411
45	2020	26	0.011155	0.902737		9	322700	46.0973	0.215358	22.3266
45	2019	25	-0.004806	0.942106		10	544100	45.9556	0.149354	22.2343
45	2018	24	-0.018009	0.865684		7	841000	45.7816	0.251066	22.2535
45	2017	23	0.020909	1.28985		13	834000	45.7816	0.160336	22.1573
45	2016	22	-0.025368	1.79837		12	93000	46.2111	0.164936	22.139
45	2015	21	0.003908	2.39025		8	93000	46.2111	0.267673	21.8116
45	2014	20	-0.051721	1.73926		7	93000	46.2111	0.221956	21.761
45	2013	19	0.020551	1.35145		11	93000	46.2111	0.194236	21.7712
45	2012	18	-0.062155	1.31927		12	100050	54.2644	0.307152	21.3549
45	2011	17	0.035714	1.67396		10	100050	54.2644	0.242557	21.3156
45	2010	16	0.030245	2.54866		13	100050	54.2644	0.186933	21.2273
45	2009	15	0.077072	4.07943		11	163500	59.1444	0.385411	20.5033
45	2008	14	0.105968	1.34635		8	70500	60.6721	0.262577	20.1537
45	2007	13	0.026853	1.64184		7	70500	60.6721	0.345222	20.3384
45	2006	12	0.02985	1.22473		6	70500	60.6721	0.331581	20.3082
45	2005	11	0.069144	1.19131		4	100800	66.2359	0.327173	20.3075
45	2004	10	0.082706	1.37798		5	100800	66.2359	0.3579	20.324
45	2003	9	0.082128	1.3016		5	67200	66.2359	0.402522	20.3762
45	2002	8	0.002276	1.40643		5	76560		0.504975	20.4315
45	2001	7	0.076769	1.71087		3	79620		0.516163	20.4154
45	2000	6	0.084038	1.54974			79620		0.529598	20.3617
45	1999	5	0.084804	1.3361			91620		0.569901	20.2553
45	1998	4	-0.504378	1.24992					0.572791	20.1575
45	1997	3	0.042021	1.10157					0.439487	20.4319
45	1996	2	0.038996	1.11999					0.446273	20.4039
45	1995	1	0.051401	0.971931					0.430872	20.3784
45	1994	0	0.085191	1.09595					0.415513	20.3566
46	2022	28	-14.8612	1.05322			929600	55.9554	0.991498	25.379
46	2021	27	-0.950244	0.963698	3729871479	30	1459600	62.8281	0.87507	25.426
46	2020	26	-0.134944	0.900942	3731593512	33		68.4861	0.806729	25.9217
46	2019	25	0.043087	0.947008	3717592906	16		68.4861	0.813872	25.9043
46	2018	24	0.036338	0.980811	3624808248	15	26241104	68.4861	0.865957	26.0803
46	2017	23	0.112475	1.05884	3671353684	17	1759786	67.1515	0.85357	25.9585
46	2016	22	0.1228	1.12197	3657562405	19	3919786	66.5877	0.851677	25.8463
46	2015	21	0.175424	1.35451	3503165718	30	2180000	73.8197	0.87189	25.497
46	2014	20	0.132981	1.45861	3497595038	27	8698000	73.6654	0.823456	24.9844
46	2013	19	0.122167	1.26475	3650852160	18	14523786	73.6654	0.763096	24.4304
46	2012	18	0.086813	1.50457	3587286253	17	14523786	73.6654	0.710283	24.1551
46	2011	17	0.028975	1.47574	1847369131	15	14923800	73.6654	0.638528	23.8776
46	2010	16	0.014318	1.10667	1916001953	15	14982000	73.6654	0.626553	23.8299
46	2009	15	0.043147	1.20198	1942873684	21	22000	60.432	0.602118	23.8474
46	2008	14	0.024126	1.04541	922266037	19	22000	74.1522	0.563166	23.7101
46	2007	13	0.153084	2.13736	568454261	24	4000	61.0692	0.454089	22.7756
46	2006	12	0.071629	1.42544	144694688	13	4000	61.0692	0.51173	22.7103
46	2005	11	0.054914	0.95316	143711264	12	0	28.1678	0.63326	22.0556
46	2004	10	0.072492	0.984888	117689503	9	0	48.1662	0.587554	21.8555
46	2003	9	0.041734	1.01534	117676103	5	0	48.1662	0.65242	21.9425
46	2002	8	0.040188	1.10275		9	0		0.551451	21.6449
46	2001	7	0.050107	1.2578		6	0		0.483815	21.5045
46	2000	6	0.062371	1.72371			54184		0.507113	20.9892
46	1999	5	0.179523	1.86404			54184		0.380344	20.5835
46	1998	4	0.209734	2.02433					0.477377	20.6498
46	1997	3	0.108804	1.88034					0.505232	20.4425
46	1996	2	0.12291	2.29088					0.492928	20.3028
46	1995	1	0.068974	1.05759					0.549927	20.2548
46	1994	0	0.140561	1.19449					0.570801	20.0734
47	2003	9
47	2002	8
47	2001	7		4.27863		8			6.10942	18.6872
47	2000	6	-1.20041	1.26893					0.916934	21.0393
47	1999	5	-0.621849	1.11823					0.828266	21.1377
47	1998	4	0.014366	1.0987					0.731765	21.2309
47	1997	3	0.154988	1.1687					0.734701	20.8778
47	1996	2	0.15819	1.15431					0.743551	20.8516
47	1995	1	0.206954	1.0753					0.714816	20.4715
47	1994	0	0.195673	1.09868					0.693404	20.3976
48	2022	28	0.299013	1.38078	384391576	5	0	38.0689	0.848175	23.5875
48	2021	27	0.155751	1.4381	293699996	9	0	43.038	0.827464	23.4201
48	2020	26	0.315585	1.64974	353481115	9	0	42.8823	0.719174	23.0162
48	2019	25	0.487121	1.97762	307053494	11	84080	41.6499	0.632612	22.5908
48	2018	24	0.366857	2.11508	313258023	20	81631	41.6498	0.763554	22.3686
48	2017	23	-0.195778	2.80086	294061283	11	7168539	31.6498	0.818492	22.0855
48	2016	22	0.007269		288399602	13	7168539	31.6498	0.578484	21.3961
48	2015	21	0.261454	7.75998	152959366	13	7168539	28.5419	0.58659	21.3864
48	2014	20	0.198734	2.7284	106925081	9	0	26.358	0.695063	21.4078
48	2013	19	-0.020546	3.81837	119248287	9	0	26.358	0.636463	21.0089
48	2012	18	0.061276	2.71981	124351459	15	0	24.1316	0.592418	20.9153
48	2011	17	1.1095	3.08892	102998657	7	0	26.358	0.648379	20.9553
48	2010	16		3.60456	123135645	7	0	26.358	1.03015	20.4883
48	2009	15		3.17142	150277069	8	11250	26.358	1.00044	20.5795
48	2008	14		1.45116	151956769	8	15000	26.358	1.10768	20.9513
48	2007	13		2.24344	162524840	10	15000	26.358	1.15771	20.8465
48	2006	12		1.45677	197969205	8	0	26.358	1.1426	20.5892
48	2005	11	0.077439	1.21167	229197300	7	0	26.358	0.894275	20.8161
48	2004	10	0.134248	1.21089	229197300	6	0	26.358	0.914882	20.8531
48	2003	9	0.107474	1.24014	154263300	7	0	26.358	0.936217	21.0434
48	2002	8	0.171408	1.41433		7	0		0.938073	20.9481
48	2001	7	-1.30185	1.4924		8	141588		0.939828	21.0338
48	2000	6	-1.10543	2.16868			141588		0.842001	21.3469
48	1999	5	0.101723	2.79115			102600		0.615806	21.1391
48	1998	4	0.078551	1.84501					0.636859	21.0697
48	1997	3	0.038392	1.22591					0.606687	21.0262
48	1996	2	0.10725	1.30836					0.665932	20.7455
48	1995	1	0.109612	1.07341					0.69732	20.6867
48	1994	0	0.0988	1.12061					0.615764	20.4909
49	2022	27	0.201769	1.70237			106330	22.9287	0.662442	23.2502
49	2021	26	0.231515	2.29905		9	217500	22.8591	0.681789	23.1007
49	2020	25	0.262293	2.22562		7	150000	44.8012	0.687771	22.9248
49	2019	24	0.234107	1.63025		13	150000	44.8012	0.673751	22.8946
49	2018	23	0.232096	1.41054		9	0	45.2277	0.743297	22.9005
49	2017	22	0.2004	1.82824		9	0	45.2277	0.761753	22.7539
49	2016	21	0.233108	2.38567		9	0	45.2277	0.708479	22.3614
49	2015	20	0.257216	4.07295		7	0	45.2277	0.647971	21.9478
49	2014	19	0.34065	2.12573		9	0	45.2277	0.803558	22.2656
49	2013	18	0.421595	3.65583		6	0	45.676	0.806481	21.9385
49	2012	17	0.367787	2.99792		13	0	47.3117	0.750595	21.3445
49	2011	16	0.36742	2.70457		8	42187	48.6513	0.698867	21.0734
49	2010	15	0.315065	4.9052		5	56250	48.6513	0.672747	20.5611
49	2009	14	-0.227301	2.02589		9	56250	50.4513	0.734349	20.2996
49	2008	13	-0.007169	1.5266		7	75000	53.1513	0.653792	20.2319
49	2007	12	0.022758	1.94753		10	60000	53.1513	0.674799	20.3032
49	2006	11	0.11668	1.37597		11	12800	53.0439	0.597285	20.2285
49	2005	10	0.114002	1.3947		16	12800	53.0439	0.643976	20.2109
49	2004	9	0.033969	1.36937		20	0	61.5148	0.626804	20.0313
49	2003	8	-0.294912	1.73576		14	181	66.5246	0.592952	19.4393
49	2002	7	0.013015	2.02621		11	0		0.585805	19.6398
49	2001	6	0.097777	1.88371		8	0		0.683133	19.9658
49	2000	5	0.002154	2.54549			23756		0.559544	19.9486
49	1999	4	0.08649	1.67611			23756		0.488891	19.9124
49	1998	3	0.136393	1.48164					0.511048	19.9132
49	1997	2	-0.020343	1.40836					0.605987	20.0414
49	1996	1	0.005231	1.30736					0.569795	19.9737
49	1995	0	0.015848	1.03549					0.545538	19.9136
50	2022	27	0.003562	0.89284		12	38100	15.8523	0.626341	25.1176
50	2021	26	0.044231	0.966506		13	38100	15.8523	0.566435	25.1107
50	2020	25	0.043926	1.0269		9	51800	15.8523	0.543647	25.0213
50	2019	24	0.031054	1.09082		12	62600	19.0228	0.591951	24.9046
50	2018	23	0.037835	0.932635		13	62600	19.0228	0.566855	24.8182
50	2017	22	0.055766	1.44314		16	102400	20.8099	0.511848	24.1128
50	2016	21	0.041368			12	110100	20.8099	0.365342	23.7996
50	2015	20	0.041935	1.4144		13	120400	25.7628	0.387465	23.7973
50	2014	19	0.080238	1.4243		11	22500	25.7628	0.454445	23.4764
50	2013	18	0.086903	1.40083		12	22500	45.6217	0.588088	22.7998
50	2012	17	0.045012	1.19044		8	22500	45.6217	0.608351	22.7778
50	2011	16	0.088196	1.08107		9	22500	45.6217	0.6375	22.8092
50	2010	15	0.056453	1.41608		12	22500	45.6217	0.687552	22.7991
50	2009	14	-0.147664	1.14439		4	97695	45.6217	0.675933	22.5914
50	2008	13	-0.035592	0.975189		10	97700	45.6217	0.602524	22.3373
50	2007	12	0.037492	1.23789		11	65130	45.6217	0.513285	22.266
50	2006	11	0.109353	1.46333		5	89160	52.6177	0.440434	21.1619
50	2005	10	0.071903	1.16283		9	52200	59.8509	0.407777	21.0093
50	2004	9	0.123969	1.27897		7	52200	59.8509	0.501001	21.1352
50	2003	8	0.065826	1.2019		10	44580	59.8509	0.395307	20.8772
50	2002	7	-0.053271	1.22247		12	82772		0.360586	20.7462
50	2001	6	0.035244	1.48719		3	82772		0.184597	20.569
50	2000	5	0.094034	1.6276			95172		0.43023	20.2239
50	1999	4	0.065464	1.41722			95172		0.355626	20.0726
50	1998	3	0.085836	1.5112					0.2942	19.972
50	1997	2	0.237679	1.63458					0.533196	19.8475
50	1996	1	0.105713	1.21885					0.570753	19.7762
50	1995	0	0.18386	1.12952					0.598616	19.7255
55	2022	26	0.049164	0.855185	262775193	6	5119057	11.1124	0.543327	23.2684
55	2021	25	0.040563	0.88868	271964000	6	3069457	11.1124	0.543997	23.2297
55	2020	24	0.070084	0.884892	277002260	8	3069457	10.8711	0.540957	23.197
55	2019	23	0.066287	0.943638	241749005	8	1908757	10.2229	0.53991	23.1542
55	2018	22	0.432355	0.903842	232937042	6	1908757	9.797	0.512594	23.0897
55	2017	21	0.355378	1.3761	232534622	6	1889657	8.7156	0.575245	22.7548
55	2016	20	0.284927	1.84302	256051011	7	1296057	8.7156	0.660779	22.6383
55	2015	19	0.051134	2.50963	211668210	10	1296057	9.0862	0.701165	22.2193
55	2014	18	0.07127	2.17292	269762738	12	1039057	9.0862	0.644927	22.0215
55	2013	17	0.066937	1.75116	112441303	8	1039057	9.0862	0.5322	21.6786
55	2012	16	0.005563	1.59402	111307583	11	139257	9.0862	0.502397	21.5682
55	2011	15	0.051543	1.49188	68034838	8	139257	9.0862	0.46746	21.4949
55	2010	14	0.044124	2.13967	80390535	14	92838	9.0862	0.450407	21.412
55	2009	13	0.051703	2.48905	93793164	7	86764	10.0402	0.518206	21.1172
55	2008	12	0.030642	1.33016	98860595	8	86764	10.9244	0.550492	21.0566
55	2007	11	0.035954	1.97804	129200969	9	78877	12.4954	0.503713	20.9985
55	2006	10	0.016735	1.4708	129964745	8	71706	17.0109	0.61824	20.8411
55	2005	9	-0.138464	1.19162	130909298	7	46800	20.2429	0.648528	20.9067
55	2004	8	0.010718	1.42481	136734013	5	46800	20.2429	0.613731	20.9399
55	2003	7	0.015588	1.22563	136286661	8	41300	20.2429	0.422107	21.0999
55	2002	6	-0.214006	1.32597		5	66500		0.356263	20.9752
55	2001	5	0.037284	1.67476		7	79100		0.244795	21.0554
55	2000	4	0.070225	1.62495			77700		0.19345	20.9708
55	1999	3	0.069222	1.4077			77700		0.105551	20.8371
55	1998	2	0.185529	1.67301					0.139418	20.678
55	1997	1	0.179196	2.43932					0.151575	20.5697
55	1996	0	0.272894	2.76101					0.14651	19.9487
56	2022	26	-0.571857	1.24144			990800	18.1496	0.792816	23.039
56	2021	25	-0.371678	1.20134	678599624	13	3467426	20.6193	0.690232	23.1144
56	2020	24	-0.066134	0.856241	732395305	16	8309126	21.6701	0.588872	23.1877
56	2019	23	0.013731	0.903192	759063741	18	8309126	21.7253	0.554071	23.2455
56	2018	22	0.020436	0.93299	614149324	13	9118226	21.6015	0.561924	23.3076
56	2017	21	0.036299		749074268	16	8680326	20.9869	0.591611	23.3744
56	2016	20	0.021133	1.22203	374838941	16	1371626	21.4908	0.482337	23.0879
56	2015	19	0.007669	1.48268	82180168	12	685813	21.4908	0.374701	22.8022
56	2014	18	-0.18554	0.983125	77044065	9	685813	13.7003	0.628363	22.7866
56	2013	17	1.11678	0.972776	96149656	11	571511	13.7003	0.555532	22.7778
56	2012	16		2.42456	84191684	10	571511	13.7003	1.20186	21.4196
56	2011	15		2.80435	123871342	9	453909	13.7003	1.2517	21.1556
56	2010	14		2.35305	96330844	11		13.7003	1.09739	21.1555
56	2009	13	-0.100187	2.02828	89259955	12	427680	13.7003	0.906939	21.096
56	2008	12	-0.335386	1.72683	73529220	12	427680	13.7003	0.868018	20.842
56	2007	11	0.260789	2.69448	68375608	12	547580	13.7003	0.808284	20.7579
56	2006	10	-0.232854	1.52838	91932278	9	547580	13.7003	0.78888	20.4229
56	2005	9	0.112946	0.965183	108194286	5	436700	19.029	0.705693	20.4067
56	2004	8	-0.623312	1.3801	111406778	9	436700	19.029	0.81813	20.6587
56	2003	7	-0.011146	1.28412	115185325	6	580700	19.029	0.649585	20.7915
56	2002	6	-0.09191	1.51385		8	550500		0.65023	20.8144
56	2001	5	0.053006	1.57253		7	550500		0.633398	20.8958
56	2000	4	0.08246	1.58824			460800		0.607166	20.8266
56	1999	3	0.089283	1.216			460800		0.643349	20.933
56	1998	2	0.008173	1.08094					0.600298	20.7854
56	1997	1	0.099974	1.12507					0.544601	20.6162
56	1996	0	0.135112	1.46848					0.522845	20.464
56	1995	-1
58	2022	26	0.016333	2.08266			165900	56.5434	0.538946	22.3945
58	2021	25	0.038406	1.4246		12	165900	56.7001	0.54314	22.4518
58	2020	24	0.012164	1.43226		17	183000	56.7001	0.574448	22.4865
58	2019	23	0.041093	1.47368		19	74100	56.7001	0.594452	22.5463
58	2018	22	0.009611	1.3127		20	210205	56.7009	0.656307	22.6873
58	2017	21	0.119347	1.44415		17	222586	56.7009	0.630906	22.6681
58	2016	20	0.080881	3.06806		24	92586	30.2446	0.309922	21.6587
58	2015	19	0.064254			12	95586	30.2446	0.357337	21.6844
58	2014	18	0.052612	2.07437		17	35586	30.2446	0.437772	21.7015
58	2013	17	0.050702	1.82337		18	35586	30.2446	0.327471	21.4817
58	2012	16	0.040268	1.75727		12	47286	30.2446	0.211593	21.2776
58	2011	15	0.052026			17	47286	30.2446	0.209863	21.2382
58	2010	14	0.054148	2.52962		11	47286	30.2446	0.199613	21.106
58	2009	13	-0.282487	3.32268		12	47286	30.2446	0.186105	21.0304
58	2008	12	0.041816	0.942861		13	47286	30.2446	0.159902	21.1803
58	2007	11	0.050563	2.1363		15	60320	30.2446	0.206745	21.2201
58	2006	10	-0.10075	1.02093		5	60482	30.2446	0.518072	21.8719
58	2005	9	-0.147145	0.949908		7	41300	32.6876	0.520537	21.9641
58	2004	8	0.071807	1.04851		6	41300	32.6876	0.507736	22.0741
58	2003	7	0.116735	1.15035		6	8900	32.6876	0.515973	22.0871
58	2002	6	0.089353	1.19297		9	34650		0.541992	22.0377
58	2001	5	-0.235357	1.2864		4	86624		0.562002	21.9643
58	2000	4	0.005478	1.19694			138598		0.45749	22.1363
58	1999	3	0.102616	1.19517			178002		0.502354	22.09
58	1998	2	0.094335	0.995708					0.329504	21.8145
58	1997	1	0.198444	1.19708					0.412733	21.5995
58	1996	0	0.22334	1.2246					0.479281	21.496
59	2022	25	0.03978	0.870483		9		27.1623	0.537197	24.2086
59	2021	24	0.062966	0.89911		9		27.1623	0.53655	24.1926
59	2020	23	0.024446	0.810643		9		27.1623	0.494189	24.0519
59	2019	22	0.074153	0.849944		10		32.1623	0.51817	24.1029
59	2018	21	0.081827	0.869618		15		32.1623	0.576934	24.2033
59	2017	20	0.153278	1.07288		10		32.1623	0.591054	24.1562
59	2016	19	0.166738	1.2218		11		32.1623	0.646672	24.1691
59	2015	18	0.039331	1.08882		9		47.5365	0.691936	24.1218
59	2014	17	-0.156758	1.13612		14		50.8551	0.725987	24.2671
59	2013	16	-0.022401	0.956381		10		51.1393	0.745773	24.0712
59	2012	15	0.002698	1.02403		9		51.1393	0.774421	24.2123
59	2011	14	0.111577	1.05528		9		51.1393	0.735552	24.0744
59	2010	13	0.062361	1.22589		8		51.1393	0.750634	24.0018
59	2009	12	0.031623	1.27538		9		51.1393	0.702672	23.8168
59	2008	11	0.063913	1.00294		10		51.1393	0.640793	23.5424
59	2007	10	0.042315	1.14675		9		60.2584	0.368114	22.9182
59	2006	9	0.049424	1.0556		4		60.2584	0.596686	22.223
59	2005	8	0.148153	1.04615		5		60.2584	0.599404	22.147
59	2004	7	0.096483	1.16407		6		69.2578	0.51901	21.8281
59	2003	6	0.004486	1.14851		6		69.2578	0.514617	21.7099
59	2002	5	-0.044971	1.20885		4			0.482108	21.6392
59	2001	4	0.002872	1.2286		4			0.4402	21.6171
59	2000	3	0.002543	1.33627					0.412831	21.6592
59	1999	2	0.069889	1.14497					0.441376	21.7654
59	1998	1	0.013304	1.17081					0.401276	21.7971
59	1997	0	0.165586	1.46817					0.521275	21.7494
60	2022	25	0.080768	1.00088		13	60000	34.9001	0.531575	24.2092
60	2021	24	0.088719	1.15057		11	60000	32.8806	0.501386	24.0412
60	2020	23	0.085647	1.17918		10	1075826	27.5064	0.47259	23.9157
60	2019	22	0.076681	1.19608		13	1075826	27.5064	0.440773	23.7349
60	2018	21	0.084873	1.17521		15	1716595	27.5064	0.450591	23.694
60	2017	20	0.105093	1.79676		9	1263396	27.5064	0.448532	23.6608
60	2016	19	0.041615	1.96924		12	1384804	29.5844	0.515829	23.5547
60	2015	18	0.033045	2.35813		13	1520615	29.5844	0.503239	23.4885
60	2014	17	0.084365	1.91697		11	1885841	31.7311	0.540798	23.3776
60	2013	16	0.066443	1.45758		13	2534577	31.7311	0.561427	23.3939
60	2012	15	0.075284	1.82193		7	2245889	31.7311	0.495988	23.3675
60	2011	14	0.164156	1.73397		9	2245889	31.7311	0.525585	23.3653
60	2010	13	0.168819	3.06206		14	2179524	31.7311	0.6138	23.4023
60	2009	12	0.110016	3.04444		11	1428613	31.7311	0.594227	23.1783
60	2008	11	0.101983	1.36831		13	1491530	31.7311	0.498024	22.7927
60	2007	10	0.322763	3.47043		9	754556	31.7311	0.525661	22.7944
60	2006	9	0.342387	1.6691		10	816614	31.6271	0.538094	22.6971
60	2005	8	0.185391	1.14552		11	360576	34.7647	0.67793	22.282
60	2004	7	0.10752	1.1242		6	371700	46.6667	0.732312	22.3221
60	2003	6	0.055714	1.18855		8	366700	46.6667	0.746424	22.2949
60	2002	5	0.049371	1.1341		7	407700		0.748833	22.2562
60	2001	4	0.038821	1.1865		6	523200		0.757734	22.2625
60	2000	3	0.120718	1.30317			523200		0.743872	22.2447
60	1999	2	0.121288	1.08144			384800		0.728417	22.1733
60	1998	1	0.107669	1.17779					0.577221	20.9092
60	1997	0	0.112484	1.21697					0.57146	20.6807
61	2022	25	0.043547	1.10272			37500	33.997	0.641841	23.7672
61	2021	24	0.066286	1.1629		8	37500	33.997	0.638294	23.7519
61	2020	23	0.062325	1.25091		10	37500	33.997	0.634451	23.6888
61	2019	22	0.059225	1.13336		10	373561	33.997	0.649514	23.6988
61	2018	21	0.015208	1.08624		11	392561	33.997	0.653134	23.6677
61	2017	20	0.009545	1.34938		12	2057197	28.7595	0.659883	23.6594
61	2016	19	0.014928	1.85198		7	7084654	28.7595	0.637762	23.571
61	2015	18	0.007275	2.4055		11	7246114	26.7595	0.622803	23.504
61	2014	17	0.021994	2.10185		7	7217438	24.7625	0.554065	23.3483
61	2013	16	0.035309	1.54158		13	9803026	24.3056	0.499835	23.2266
61	2012	15	0.024297	1.33246		16	18032280	24.6784	0.593047	23.0857
61	2011	14	0.063438	1.465		14	10017934	21.5168	0.564772	22.9713
61	2010	13	0.073961	1.90441		6	10280186	21.5168	0.585435	22.9329
61	2009	12	0.045122	1.6363		16	13037589	21.5168	0.50535	22.6707
61	2008	11	0.036867	1.35835		8	13421095	21.5168	0.446161	22.5405
61	2007	10	0.104747	2.13803		8	486794	22.8817	0.561746	22.3916
61	2006	9	0.043664	1.47602		8	622393	22.8817	0.529593	22.1631
61	2005	8	0.051799	0.97535		10	887847	22.8817	0.582472	22.2093
61	2004	7	0.017467	0.952267		6	1165301	22.8817	0.570279	22.1336
61	2003	6	0.0599	1.14251		8	1165300	22.8817	0.519436	21.9769
61	2002	5	0.126577	1.24174		10	1109813		0.591954	21.9153
61	2001	4	0.092193	1.2504		5	1109813		0.560884	21.724
61	2000	3	0.092853	1.52853			1109813		0.474632	21.5327
61	1999	2	0.130634	1.38932			1444817		0.5434	21.0603
61	1998	1	0.120364	1.52319					0.522475	20.9334
61	1997	0	0.135251	1.72012					0.524382	20.5809
62	2022	25	0.138008	1.30193	820197485	25	1815732	57.2751	0.52189	23.5183
62	2021	24	0.153407	1.71096	805836965	20	1808482	60.5258	0.568913	23.4812
62	2020	23	0.11797	1.56377	806999660	21	1808482	70.7561	0.50159	23.2281
62	2019	22	0.125585	1.80801	555555589	27	1692792	70.7561	0.496825	23.1525
62	2018	21	0.149567	1.66624	555074978	28	1162891	70.7561	0.500546	23.0556
62	2017	20	0.102065	2.346	556289726	21	20659586	70.7561	0.477586	22.871
62	2016	19	0.10774	3.19188	554653077	26	20659586	70.7561	0.410328	22.6581
62	2015	18	0.101581	4.39817	502963600	30	20659586	70.7561	0.404929	22.545
62	2014	17	0.198138	2.91249	500103198	9		74.9648	0.411927	22.121
62	2013	16	0.202697	2.21066	501784544	17		74.9648	0.588971	22.3071
62	2012	15	0.176812	1.48454	520106809	13	10000	74.9648	0.679874	22.3323
62	2011	14	0.027999	1.11262	501376948	15	57159	74.9648	0.620521	22.2631
62	2010	13	0.0987	1.2531	500200018	19	57159	74.9648	0.531336	22.0651
62	2009	12	0.119883	1.46314	142640701	11	112523	74.9648	0.383852	21.7345
62	2008	11	0.023343	0.976706	145743428	16	123568	45.9519	0.332836	21.4409
62	2007	10	0.034974	1.60379	144371043	14	123568	45.9519	0.347281	21.7475
62	2006	9	0.043225	1.23392	142460426	11	177357	45.9519	0.424918	21.6322
62	2005	8	0.020256	0.965222	142044766	6	136429	52.5	0.477468	21.7083
62	2004	7	0.027685	1.04664	141988105	6	136429	52.5	0.477476	21.7233
62	2003	6	0.001266	1.29653	142264443	6	136429	52.5	0.1192	21.081
62	2002	5	0.021051	1.32612		8	175827		0.146489	21.1082
62	2001	4	0.050721	1.70444		7	213007		0.078358	20.9751
62	2000	3	0.084393	2.44997			418477		0.092913	20.9581
62	1999	2	0.106355	1.7762			594575		0.204825	21.044
62	1998	1	0.123614	1.8641					0.198222	21.0056
62	1997	0	0.139533	1.94521					0.509414	20.6833
63	2022	25	0.130856	1.29225	1490784056	23	970992	21.2807	0.670948	25.9215
63	2021	24	0.132036	1.51246		14	631096	21.3046	0.684246	25.8518
63	2020	23	0.102373	1.54584	1458500440	17	753896	22.4449	0.693813	25.7381
63	2019	22	0.152201	1.64936	1526568285	15	658030	27.1754	0.731206	25.6735
63	2018	21	-0.210837	1.31133	1542238552	18	573730	30.3355	0.745184	25.5858
63	2017	20	0.118694	1.60913	1668264785	13	3989615	30.3355	0.684777	25.6928
63	2016	19	-0.034435	1.1494	1638356426	14	6009893	30.3451	0.711347	25.6766
63	2015	18	0.086284	1.22932	1390228513	15	10084447	30.5925	0.641433	25.5182
63	2014	17	0.103746	1.27458	1294967954	10	7868230	30.7834	0.752458	25.3887
63	2013	16	0.060681	1.17343	1540767444	15	8641292	30.7834	0.763931	25.3292
63	2012	15	-0.115052	1.08256	1485526594	14	11319806	30.7607	0.789302	25.4003
63	2011	14	0.085325	1.24541	1310108792	9	10651681	30.7607	0.750505	25.3807
63	2010	13	0.139271	1.50267	942329748	18	8038608	32.4523	0.703371	25.1559
63	2009	12	0.150186	1.75293	782569350	10	5941909	33.8668	0.737368	24.9478
63	2008	11	0.125921	1.34923	471416756	11	2065858	35.5153	0.701499	24.6525
63	2007	10	0.112617	1.62534	398398143	13	1224616	35.0773	0.670988	24.3913
63	2006	9	0.083979	1.5147	488650933	5	1240591	37.4102	0.566276	23.9782
63	2005	8	0.126778	1.28917	644229149	4	1240591	37.4102	0.513487	23.8042
63	2004	7	0.125622	1.24113	423177830	11	984457	44.1076	0.537692	23.7606
63	2003	6	0.154493	1.1723	348886588	6	699925	52.8528	0.66534	23.4812
63	2002	5	0.137215	1.08065		5	706691		0.637813	23.2414
63	2001	4	0.152705	1.37841		3	666613		0.56238	22.9265
63	2000	3	0.192586	1.65852			341611		0.691529	22.5671
63	1999	2	0.142041	1.74127			438976		0.533399	21.9426
63	1998	1	0.340068	2.05142					0.559891	21.5142
63	1997	0	0.172889	1.99097					0.483291	21.0289
65	2022	24	0.093867	0.987956			0	43.1135	0.612401	23.818
65	2021	23	0.098957	0.991091		12	0	42.8943	0.6463	23.6856
65	2020	22	0.12592	0.976456		16	0	43.1712	0.655597	23.6181
65	2019	21	0.1356	1.06663		9	0	43.1718	0.630137	23.4142
65	2018	20	0.134049	1.09289		14	0	43.1718	0.597413	23.1611
65	2017	19	0.131694	1.3618		13	0	43.1718	0.640241	23.1625
65	2016	18	0.144314	1.65818		10	0	43.1718	0.698646	23.2204
65	2015	17	0.10649			10	0	52.9386	0.672985	22.613
65	2014	16	0.189919	1.69399		9	0	54.4132	0.75983	22.3162
65	2013	15	0.203274	1.46898		6	0	54.4132	0.757927	22.1052
65	2012	14	0.184197	1.24573		7	0	54.4132	0.756321	21.8832
65	2011	13	0.132485	1.593		8	0	54.4132	0.723701	21.5692
65	2010	12	0.086729	2.30078		5	0	54.4132	0.706491	21.3927
65	2009	11	0.086859	2.72731		12	0	55.546	0.77056	21.5728
65	2008	10	0.070581	1.23893		10	0	58.0463	0.796744	21.5153
65	2007	9	-0.126234	2.11941		9	64865	58.0463	0.680719	21.018
65	2006	8	0.03611	1.05736		7	18104	58.0463	0.649897	21.1063
65	2005	7	0.055989	1.11422		7	63365	58.0463	0.669167	21.009
65	2004	6	0.092196	1.09468		6	46592	66.258	0.642657	20.911
65	2003	5	0.049783	1.23019		5	46592	55.4782	0.684074	20.9074
65	2002	4	0.071061	1.271		7	46592		0.627528	20.6807
65	2001	3	0.051986	1.47936		5	41600		0.61319	20.5692
65	2000	2	0.102989	2.67893			113600		0.518383	19.5395
65	1999	1	0.124552	1.97017			203200		0.445371	19.2897
65	1998	0	0.108882	2.20523					0.296033	18.9511
66	2022	25	0.015239	1.51999			279000	39.3454	0.561631	24.2458
66	2021	24	0.063409	1.94279		39	279000	41.3659	0.670954	24.211
66	2020	23	0.104267	2.6801		55	159000	41.5097	0.660481	24.0386
66	2019	22	0.13477	2.44883		37	385680	40.5877	0.600809	23.7992
66	2018	21	0.158842	1.38523		38	445680	40.7493	0.584406	23.496
66	2017	20	0.092092	1.77388		46	31680	40.9083	0.502777	23.4447
66	2016	19	0.022581	1.17034		9	31680	53.9174	0.767378	24.4334
66	2015	18	-0.022384			4	31680	53.9174	0.779422	24.3985
66	2014	17	-0.040122	0.978179		7	31680	53.9174	0.791154	24.4258
66	2013	16	-0.087807	0.906399		6	31680	53.9174	0.77851	24.3926
66	2012	15	0.009316	0.935517		6	31680	53.9174	0.738523	24.3915
66	2011	14	0.04641	0.951821		5	95480	53.9174	0.68834	24.2137
66	2010	13	0.076727	1.02979		6	95480	53.9174	0.674447	24.2175
66	2009	12	0.078646	1.02285		5	148483	47.8151	0.700102	24.0355
66	2008	11	0.010061	1.13207		7	148483	47.8151	0.539303	21.6598
66	2007	10	0.055974	1.6095		7	98736	47.8151	0.467344	21.915
66	2006	9	0.036333	1.19484		3	182688	47.8151	0.263458	21.5382
66	2005	8	0.193799	1.31631		7	138400	60.466	0.285766	21.6141
66	2004	7	0.209132	1.45174		6	274015	60.466	0.29927	21.5168
66	2003	6	0.083846	1.51478		2	274815	60.466	0.355007	21.4018
66	2002	5	0.050009	1.58865		6	259393		0.432305	21.4416
66	2001	4	0.059586	1.88825		4	322993		0.476183	21.5418
66	2000	3	0.137639	2.53865			540600		0.455322	21.5244
66	1999	2	0.258028	2.33344			327600		0.48025	21.2574
66	1998	1	0.246863	1.98286					0.463868	21.092
66	1997	0	0.165027	2.40816					0.390214	20.7102
68	2022	25	-0.553173	1.7964			0	26.4767	0.901682	22.184
68	2021	24	-0.179797	1.70142	461044819	10	0	26.4767	0.836634	22.1165
68	2020	23	-0.230092	1.67139	466375818	9		26.4767	0.790441	22.0353
68	2019	22	0.00753	1.85582	326044755	12		26.4767	0.747129	22.0547
68	2018	21	-0.149183	1.97047	501448758	8	1200	26.4767	0.728095	21.9598
68	2017	20	0.029877	2.26796	529815252	9	1200	26.434	0.610299	21.7542
68	2016	19	0.010892	6.13572	537553179	11	1200	26.434	0.390353	20.9961
68	2015	18	0.012279	15.2118	538655564	12	0	26.434	0.125987	20.446
68	2014	17	-0.905098	19.35	425841080	10	0	22.4547	0.723252	19.8575
68	2013	16	-0.189992	9.0204	539426580	12	0	22.4547	0.669023	20.1983
68	2012	15	0.013588	10.1719	269926930	8	0	22.4547	0.453366	19.8706
68	2011	14	-0.180142		269926930	6	3465	22.4547	0.422459	19.7888
68	2010	13	0.132197	8.93627	270077330	5	4620	22.4547	0.387955	19.8964
68	2009	12	-10.9255	6.29049	539615780	11	6160	22.4547	0.748636	20.3687
68	2008	11	0.010904	1.02078	564555229	7	8214	23.3931	0.397693	21.8728
68	2007	10	-0.102101		557744766	11	12500	26.6879	0.453169	21.9584
68	2006	9	0.022475	1.11945	557540466	6	12500	26.6879	0.428767	22.0179
68	2005	8	0.019854	1.04781	565436277	4	22200	21.3695	0.522651	22.1747
68	2004	7	0.132501	1.2639	561144065	6	22200	21.3695	0.584246	22.3293
68	2003	6	0.099692	1.40524	557480966	8	24900	28.1109	0.480441	21.9611
68	2002	5	0.075795	1.49626		6	24900		0.338822	21.6052
68	2001	4	0.063276	1.4097		5	24900		0.469363	21.7473
68	2000	3	0.097403	1.63364			24900		0.51104	21.8463
68	1999	2	0.004034	1.2497			91500		0.505167	21.7772
68	1998	1	-0.067657	1.20213					0.455084	21.6983
68	1997	0	0.108594	1.32242					0.423022	21.7066
69	2022	25	-0.126872	0.875379		7	6326934	47.0103	0.743891	26.6969
69	2021	24	0.059211	0.887026		6	6326934	47.0103	0.748394	26.8972
69	2020	23	0.142449	0.901594		7	9688028	47.0103	0.75826	26.847
69	2019	22	0.150983	0.929928		6	9278730	47.0062	0.749767	26.6624
69	2018	21	0.146371	0.936183		8	9258730	46.9972	0.737692	26.4074
69	2017	20	0.142319	1.01443		9	7021458	53.468	0.698911	26.1053
69	2016	19	0.151944	1.04546		9	13987864	53.468	0.671215	25.7092
69	2015	18	0.12432	1.08276		17	16901697	57.6635	0.634098	25.4705
69	2014	17	0.173372	1.12516		6	18005853	56.8951	0.660105	25.2758
69	2013	16	0.179209	1.05333		9	20302792	56.6319	0.685297	25.1992
69	2012	15	0.184951	1.19128		6	26915632	56.6182	0.699528	25.0137
69	2011	14	0.181619	1.14808		5	21229333	56.5198	0.711698	24.8626
69	2010	13	0.226273	1.19947		10	11854074	56.3633	0.696934	24.6056
69	2009	12	0.162826	1.58658		13	20143074	56.3633	0.627589	24.149
69	2008	11	0.169162	1.50564		15	24159840	48.2658	0.504461	23.3585
69	2007	10	0.140903	3.33823		8	12868906	47.7013	0.542387	23.2465
69	2006	9	0.184374	2.29349		10	170770	55.8959	0.48491	22.6821
69	2005	8	0.162846	1.7688		8	166268	65.5437	0.438888	22.3793
69	2004	7	0.160392	1.43769		5	133414	69.1772	0.426652	22.0246
69	2003	6	0.128739	1.48558		9	164268	68.599	0.393046	21.8195
69	2002	5	0.216216	1.62448		5	70200		0.43448	21.5698
69	2001	4	0.170264	1.79959		5	70200		0.418652	21.3376
69	2000	3	0.090328	2.1485			58500		0.261846	20.9878
69	1999	2	0.087608	1.51558			116640		0.424585	20.8389
69	1998	1	0.111629	1.66643					0.335966	20.747
69	1997	0	0.105735	1.57825					0.278474	20.5035
70	2022	22	0.022784	1.43569			0	37.3153	0.699494	22.7867
70	2021	21	-0.238911	1.34768		27	45180	37.0702	0.697191	22.8424
70	2020	20	0.019601	1.43894		20	243475	36.1042	0.705036	23.0344
70	2019	19	0.127328	1.81836		13	243475	36.174	0.5931	22.6819
70	2018	18	0.136898	1.29828		17	197950	39.1841	0.694881	22.7
70	2017	17	0.132219	1.59516		14	142950	39.1841	0.688177	22.4902
70	2016	16	0.087949	2.15434		14	99375	39.1841	0.6724	22.2849
70	2015	15	-0.202183	2.79996		16	108675	39.1841	0.64449	22.1007
70	2014	14	0.056135			10	172425	45.3289	0.51634	21.6819
70	2013	13	0.055254	1.61966		8	179925	45.3289	0.482769	21.5357
70	2012	12	0.055885	1.32348		14	259900	49.1365	0.509238	21.4122
70	2011	11	0.04566	1.43842		11	3000	49.1365	0.495641	21.3223
70	2010	10	0.071877	2.13849		13	27694	49.1365	0.454388	21.191
70	2009	9	0.055188	2.32821		11	21520	49.1365	0.401516	20.9285
70	2008	8	0.050818	1.13445		6	27694	49.1365	0.386032	20.8429
70	2007	7	0.017767	2.00539		11	32925	49.1365	0.334518	20.6965
70	2006	6	0.00431	1.12586		5	43900	49.1365	0.370422	20.7308
70	2005	5	-0.274211			5	0	51.1926	0.375914	20.7081
70	2004	4	0.006258	1.15477		7	0	32.7031	0.380564	20.9496
70	2003	3	0.006363	1.18423		7	0	29.8631	0.385022	20.9582
70	2002	2	0.001498	1.37941		7	0		0.3732	20.9635
70	2001	1	0.049741	1.66454		3	0		0.409079	21.0223
70	2000	0	0.071734	2.20018			0		0.424588	21.0376
78	2022	24	-0.162367	1.07939			19732853	44.221	0.831447	24.3138
78	2021	23	0.035284	1.06087	1235256446	8	29531646	44.221	0.805651	24.3504
78	2020	22	-0.005513	1.08495	1242962435	12	29531646	44.221	0.811438	24.4051
78	2019	21	0.065587	1.05657	1238165884	14	29531646	44.0329	0.809302	24.4409
78	2018	20	0.101996	1.01243	1272884927	9	16496599	45.9623	0.825944	24.4399
78	2017	19	0.127325	1.20786	1238340792	12	16496599	45.9623	0.790373	24.1529
78	2016	18	0.084867	1.45162	190628454	16	16496599	45.9346	0.647212	23.5364
78	2015	17	0.241938	2.2074	207368028	14	10788503	23.9804	0.832078	23.2698
78	2014	16	0.046914	1.55643	258498632	9	1261203	24.662	0.814926	22.9883
78	2013	15	0.121458	1.40379	181744852	11	1261203	24.662	0.764565	22.8051
78	2012	14	0.095633	1.46673	181959152	13	1261203	27.6556	0.819737	22.492
78	2011	13	0.063738	1.66726	181959285	16	1261203	27.6556	0.799178	22.2992
78	2010	12	0.06124	2.65675	213353882	18	1261203	27.6556	0.782385	22.1458
78	2009	11	0.000883	3.21088	213713813	18	1261203	32.5353	0.781156	21.8753
78	2008	10	0.021568	1.30261	214360617	19	1253334	32.5353	0.718892	21.7448
78	2007	9	0.051277	1.97805	170781990	17	1227201	34.3794	0.710526	21.8616
78	2006	8	0.034988	1.13864	172811699	17	1179720	34.3794	0.753361	21.9824
78	2005	7	-0.914381	1.03508	168811300	26	545052	49.0848	0.797985	22.1061
78	2004	6	0.019342	0.979237	167294450	23	64000	49.0848	0.555009	22.0535
78	2003	5	0.027736	1.02332	167168300	14	65050	49.0848	0.569147	22.1437
78	2002	4	0.022232	1.0623		10	60000		0.398365	21.9556
78	2001	3	0.059878	1.20663		7	68000		0.351179	21.8363
78	2000	2	0.260325	1.8972			144000		0.7263	20.5866
78	1999	1	0.152108	2.01072			166000		0.679753	20.2805
78	1998	0	0.14899	2.77026					0.229986	19.2534
88	2022	25	0.044711	1.03348			35032	67.483	0.337973	23.5203
88	2021	24	0.047409	1.12292		12	0	67.483	0.26846	23.3588
88	2020	23	0.038934	1.33344		18	0	67.483	0.2492	23.2967
88	2019	22	0.048217	1.24998		11	0	67.3695	0.257485	23.1227
88	2018	21	0.062726	1.19078		14	0	67.3695	0.248857	23.0564
88	2017	20	0.061177	1.84136		12	0	67.3695	0.238875	22.9529
88	2016	19	0.05939	1.89243		9	0	67.3695	0.215342	22.8343
88	2015	18	0.086082	2.35423		9	72271	67.3695	0.229364	22.7874
88	2014	17	0.085444	2.99932		10	72271	67.3695	0.188218	22.644
88	2013	16	0.083171	2.18903		7	96271	67.3695	0.085955	22.4437
88	2012	15	0.090702	1.56111		11	96271	67.3695	0.074929	22.3896
88	2011	14	0.09389	1.46503		12	148155	67.3695	0.077074	22.4123
88	2010	13	0.101885	1.19985		8	123462	67.3695	0.078657	22.3277
88	2009	12	0.115456	1.39373		6	123462	67.3695	0.079491	22.305
88	2008	11	0.150249	1.12292		14	178712	67.3695	0.080665	22.2432
88	2007	10	0.188515	2.35417		8	178712	67.3695	0.044432	22.1437
88	2006	9	0.201138	1.59234		13	284050	67.3695	0.063385	22.1456
88	2005	8	0.20619	1.55979		9	227240	73.8956	0.073653	22.11
88	2004	7	0.19961	1.73343		13	267240	73.8956	0.086783	22.1269
88	2003	6	0.290624	1.59757		10	107400	78.6325	0.259593	22.0952
88	2002	5	0.300387	1.40446		8	107400		0.377334	21.9572
88	2001	4	0.275592	1.44935		9	107400		0.516397	21.926
88	2000	3	0.0825	1.42408			129000		0.5514	21.9483
88	1999	2	0.077375	1.35427			174000		0.269636	21.3984
88	1998	1	0.104929	1.31743					0.237439	21.3343
88	1997	0	0.105972	1.43765					0.271798	21.3625
89	2022	24	-0.105491	1.21584		7		56.9686	0.574362	23.9472
89	2021	23	-0.001688	1.11807		10		56.9686	0.547947	23.994
89	2020	22	0.003222	1.31853		11		56.9686	0.210235	23.4391
89	2019	21	0.050136	1.56747		11		56.9686	0.138555	23.3639
89	2018	20	0.058488	1.32098		9		56.9686	0.13351	23.3225
89	2017	19	0.060162	1.50481		11		56.9686	0.144605	23.2972
89	2016	18	0.053634	1.45562		8		56.9686	0.141008	23.2474
89	2015	17	0.051969	1.54198		7		56.9686	0.142207	23.2044
89	2014	16	0.034861	1.14881		6		61.2995	0.376038	23.2647
89	2013	15	0.065153	0.958888		6		61.2997	0.341296	23.1965
89	2012	14	0.079805	0.919065		8		61.3552	0.293495	23.0653
89	2011	13	0.097258	1.01425		8		61.3556	0.251293	22.9386
89	2010	12	0.123545	1.20645		9		61.3556	0.104214	22.6006
89	2009	11	0.112256	1.50052		9		61.3556	0.103256	22.4795
89	2008	10	0.054238	1.30483		10		61.3556	0.139359	22.4154
89	2007	9	0.134394	2.67519		9		54.63	0.093281	22.1048
89	2006	8	0.124757	1.73043		9		54.63	0.093135	22.0207
89	2005	7	0.118	1.26217		10		54.63	0.103925	21.9711
89	2004	6	0.089965	1.42486		7		63.9921	0.114141	21.9145
89	2003	5	0.107685	1.51188		7		63.9921	0.128453	21.8978
89	2002	4	0.129918	1.546		9			0.082687	21.7207
89	2001	3	0.155329	1.75565		8			0.165517	21.6824
89	2000	2	0.160008	1.98146					0.240763	21.6878
89	1999	1	0.199226	2.13678					0.232222	21.2401
89	1998	0	0.12111	1.55225					0.10854	20.8693
90	2022	23	0.13988	0.943856		12	105000	23.4748	0.79643	24.9603
90	2021	22	0.152157	0.968943		14	265790	23.4748	0.785596	24.8147
90	2020	21	0.134887	1.00126		20	341610	23.4748	0.774743	24.6151
90	2019	20	0.127699	1.00602		12	170820	23.4748	0.760364	24.4199
90	2018	19	0.088738	0.933024		15	120000	23.4748	0.724716	24.1809
90	2017	18	0.090795	1.13613		14	1400	23.4748	0.74455	23.9734
90	2016	17	0.070418	1.17526		9	1400	23.4748	0.671569	23.6829
90	2015	16	0.063307	1.32628		9	1000	23.4748	0.625577	23.5299
90	2014	15	0.114022	1.35623		12	0	36.3494	0.664769	23.1236
90	2013	14	0.112257	1.03492		10	0	36.3494	0.655718	23.0048
90	2012	13	0.077653	1.06891		14	5675	36.3494	0.624482	22.8725
90	2011	12	0.066199	1.00775		7	5159	36.3494	0.590704	22.7382
90	2010	11	0.023685	1.06987		14	5159	36.3494	0.539683	23.0417
90	2009	10	0.02189	1.45716		12	3869	36.3494	0.552343	22.4965
90	2008	9	-0.055094	0.895539		8	107928	36.3494	0.613565	22.4081
90	2007	8	0.054831	1.2375		8	155409	36.3494	0.532721	22.6348
90	2006	7	0.061832	1.16108		9	242878	40.8456	0.543272	22.1002
90	2005	6	0.055925	0.96841		6	135854	50.6946	0.60164	21.8482
90	2004	5	0.037154	1.02036		7	244588	50.6946	0.571556	21.7213
90	2003	4	0.047615	1.09616		5	281232	50.6946	0.545737	21.6438
90	2002	3	0.064393	1.15928		6	388888		0.60832	21.733
90	2001	2	0.090758	1.2021		3	368888		0.665752	21.8584
90	2000	1	0.099494	1.37651			399210		0.669283	21.8244
90	1999	0	0.112555	1.28555			432198		0.629548	21.6452
96	2022	22	0.022568	1.57431		7	0	55.5436	0.054761	21.7355
96	2021	21	0.024188	1.54836		8	0	55.5436	0.055024	21.8495
96	2020	20	0.046522	1.7096		10	0	55.5436	0.07023	21.847
96	2019	19	0.04714	2.07792		5	0	55.5436	0.07143	21.804
96	2018	18	0.044697	1.87167		6	0	55.5436	0.055786	21.6967
96	2017	17	0.064528	2.73497		6	0	55.5436	0.0593	21.6606
96	2016	16	0.128805	3.1939		6	0	55.5436	0.051592	21.6111
96	2015	15	0.07397	4.06816		5	0	55.4113	0.089219	21.5194
96	2014	14	0.023071	2.09062		7	0	57.6082	0.070359	21.4328
96	2013	13	0.036486	1.43723		9	0	57.6082	0.085742	21.4403
96	2012	12	0.011646	1.10829		6	0	57.6082	0.09312	21.4114
96	2011	11	0.051932	1.19147		6	0	57.6082	0.088711	21.4113
96	2010	10	0.050551	1.90852		9	0	57.6082	0.079303	21.3513
96	2009	9	0.068165	2.29559		8	78336	57.6082	0.102706	21.3312
96	2008	8	0.081264	1.11142		8	78336	38.753	0.05046	21.2426
96	2007	7	0.152358	1.91762		10	65280	36.1052	0.132568	21.2916
96	2006	6	0.096057	1.15304		7	65280	36.1052	0.15856	21.2252
96	2005	5	0.054353	1.16824		6	48000	44.3273	0.141975	21.1302
96	2004	4	0.117294	1.284		5	0	44.3273	0.142328	21.1323
96	2003	3	0.115768	1.4557		5	48000	44.3273	0.148348	21.0711
96	2002	2	0.108578	1.5705		7	0		0.20012	20.9968
96	2001	1	0.088202	1.68563		8	0		0.224336	20.9811
96	2000	0	0.075968	1.73564					0.292703	20.9823
99	2022	22	0.03319	1.07455		8	0	30.179	0.207693	22.5895
99	2021	21	0.050236	1.20762		10	700	30.179	0.251649	22.6129
99	2020	20	0.059391	1.16787		10	700	38.6291	0.347693	22.4303
99	2019	19	0.06226	1.18558		6	700	38.6291	0.42148	22.4917
99	2018	18	0.049691	1.03803		10	700	38.6291	0.434482	22.4573
99	2017	17	0.0312	1.42752		10	700	38.6291	0.455037	22.4499
99	2016	16	0.031187	1.86262		6	700	38.6291	0.412218	22.3111
99	2015	15	0.061643	2.23819		8	0	38.6291	0.432835	22.325
99	2014	14	0.075553	2.25949		11	0	39.5288	0.388661	22.2172
99	2013	13	0.079182	1.61286		9	0	42.1828	0.360138	22.0687
99	2012	12	0.072783	1.55259		6	0	46.6457	0.435512	21.9849
99	2011	11	0.081691	1.73385		7	0	46.6457	0.3603	21.7206
99	2010	10	0.077183	1.88266		5	0	46.6457	0.356164	21.6461
99	2009	9	0.074417	1.52694		5	0	46.6457	0.391922	21.6412
99	2008	8	0.065897	1.06951		6	0	46.6457	0.378659	21.5603
99	2007	7	0.062819	1.9514		6	0	46.6457	0.402758	21.5524
99	2006	6	0.05506	1.18216		5	0	46.6457	0.36697	21.449
99	2005	5	0.07253	1.158		7	0	57.1308	0.359594	21.4063
99	2004	4	0.071493	1.25966		6	0	57.1308	0.333052	21.3136
99	2003	3	0.07145	1.25158		5	0	57.1308	0.27825	21.1936
99	2002	2	0.067867	1.31863		9	0		0.33386	21.0508
99	2001	1	0.069958	1.62035		5	0		0.188921	20.7999
99	2000	0	0.062072	2.10194			0		0.245365	20.8134
100	2022	18	0.013532	0.84755		13	816570282	6.7894	0.632944	26.6094
100	2021	17	0.125028	0.897539		11	816147318	8.2576	0.612464	26.4557
100	2020	16	0.056244	1.03247		14	815891948	8.2576	0.650817	26.2759
100	2019	15	0.057257	0.980635		9	813447988	9.031	0.612465	25.8283
100	2018	14	0.066783	0.875775		8	648856568	7.8227	0.684216	25.9847
100	2017	13	0.065469	0.994039		13	646315369	7.842	0.662227	25.8003
100	2016	12	0.046725	0.972744		15	646315369	7.1921	0.689087	25.7146
100	2015	11	0.085837	1.09522		13	646315369	7.1835	0.663286	25.4396
100	2014	10	0.157582	1.08394		12	653585545	8.7869	0.710795	25.2545
100	2013	9	0.144537	0.999027		13	529725071	9.7354	0.744391	25.081
100	2012	8	0.062903	0.980421		9	502631916	9.7989	0.74628	25.1021
100	2011	7	0.086659	0.9533		15	468804442	9.7989	0.739467	25.0275
100	2010	6	0.026111	0.956049		9	252470532	9.7989	0.661685	24.7025
100	2009	5	0.083473	1.18669		14	180606132	11.1874	0.721231	24.1322
100	2008	4	0.070921	1.02366		14	118604981	12.704	0.732179	23.8671
100	2007	3	0.058124	1.40348		16	126668403	12.7353	0.726481	23.7515
100	2006	2	-0.834373	1.03597		9	188557788	12.8435	0.796919	23.8125
100	2005	1	-0.221854	0.978617		10	263047617	25.2204	0.742927	24.1258
100	2004	0	0.01244	0.996091		9	257473908	25.2204	0.686053	24.1487
100	2003	-1	0.238533					25.2204	0.67395	23.4917
100	2002	-2	0.300127						0.696312
100	2001	-3	0.169821						0.642611
100	2000	-4	0.159767						0.712785
150	2022	22		1.43323			0	26.4712	1.18666	22.1329
150	2021	21		1.84547	366389680	13	0	33.0418	1.07405	22.18
150	2020	20	-2.2304	1.41874	481254825	11	0	33.0418	0.94591	22.3512
150	2019	19	-1.70355	1.50792	363175680	9	0	37.0418	0.846754	22.507
150	2018	18	0.079581	1.74503	272357449	20	0	37.0775	0.695233	22.8364
150	2017	17	0.077636	2.24506	219834086	17	0	37.0775	0.68845	22.7541
150	2016	16	0.295861	2.24191	298808293	16	0	37.0775	0.65133	22.6973
150	2015	15	0.03271	3.44557	234441076	13	0	35.079	0.630016	22.2383
150	2014	14	0.036089	2.90596	164850463	11	0	48.4832	0.673085	21.6506
150	2013	13	0.115378	1.35447	157230095	8	0	48.4832	0.706744	21.7225
150	2012	12	0.003308	1.52163	157085616	9	0	48.4832	0.574363	21.2273
150	2011	11	0.01122	1.24624	159466316	7	0	48.4832	0.528672	21.1221
150	2010	10	0.013541	1.89713	157085616	14	0	48.4832	0.285637	20.7542
150	2009	9	0.137983	1.85231	157633865	6	0	48.4832	0.347549	20.8312
150	2008	8	0.134971	1.12351	158326742	9	0	48.0093	0.480059	20.9212
150	2007	7	0.210277	2.13207	96885800	9	0	47.2222	0.496151	20.8076
150	2006	6	-0.093937		115461100	10	15500	29.903	0.151366	20.0841
150	2005	5	-0.196508	1.10093	96885800	6	15500	29.903	0.182658	20.1951
150	2004	4	0.019038	1.21327	164810300	8	0	29.903	0.082247	20.2574
150	2003	3	-0.163052	1.56556	198083300	8	0	21.1667	0.074292	20.2265
150	2002	2	-0.088735	1.73407		10	0		0.024902	20.3041
150	2001	1	0.003844	1.87228		7	0		0.017576	20.3639
150	2000	0	0.063017	2.9495			0		0.116321	20.4577
151	2022	22	-0.386085	1.53418			0	39.7937	0.732907	22.2383
151	2021	21	0.045142	1.30835		18	0	39.7937	0.608654	22.0243
151	2020	20	-0.455963	1.88249		9	0	45.3585	0.64677	21.3138
151	2019	19	0.009231	1.81291		10	0	45.3585	0.60374	21.5956
151	2018	18	0.083389	1.84747		8	0	45.3585	0.536344	21.4923
151	2017	17	0.089287	2.10775		5	5000	45.3585	0.54077	21.4919
151	2016	16	0.101078	3.08957		6	0	45.3585	0.517535	21.4502
151	2015	15	0.132295	3.3182		8	0	45.3585	0.579701	21.6052
151	2014	14	0.112395	2.41892		9	0	47.7235	0.656582	21.7947
151	2013	13	0.0945	1.42726		11	0	50.0886	0.606677	21.6355
151	2012	12	0.048598	1.60706		9	0	50.0886	0.45525	21.2336
151	2011	11	-0.012599	2.27933		7	0	48.0918	0.272902	20.8932
151	2010	10	0.00879	3.28812		8	0	48.0918	0.190006	20.8078
151	2009	9	0.032394	2.20198		8	0	49.7811	0.197865	20.8358
151	2008	8	0.04883	1.08229		7	0	49.7811	0.224753	20.8678
151	2007	7	0.045455	2.42321		9	0	49.7811	0.15343	20.7723
151	2006	6	0.053467	1.03829		11	0	49.7811	0.589225	21.5072
151	2005	5	0.04072	0.987725		7	0	60.8149	0.622527	21.8488
151	2004	4	0.044361	1.01979		10	0	60.8149	0.597171	21.7737
151	2003	3	0.047645	1.2202		7	0	60.8149	0.239428	20.8315
151	2002	2	0.059339	1.99771		5	0		0.181809	20.7096
151	2001	1	0.111456	1.81089		2	0		0.274825	20.8114
151	2000	0	0.083446	2.34554			0		0.23842	20.7123
153	2022	22	0.086018	1.57773		8	5190000	10.7922	0.607369	22.2205
153	2021	21	0.070276	1.57139	95086526	3	0	11.4827	0.591833	22.0626
153	2020	20	0.07051	1.35702	89167525	6	0	11.4827	0.601789	22.0142
153	2019	19	0.06074	1.20669	79965784	8	0	11.4827	0.627174	21.9929
153	2018	18	0.046995	1.11159	93652595	5	0	11.3039	0.570549	21.8245
153	2017	17	0.053544	1.45775	94983325	9	1021400	11.3039	0.559038	21.7413
153	2016	16	0.039653	2.15212	95295523	8	0	11.4827	0.537108	21.6357
153	2015	15	0.026572		35274629	10	0	11.4827	0.486291	21.5585
153	2014	14	0.035849	2.15019	90863230	9	0	11.4827	0.487414	21.5286
153	2013	13	0.025788	1.51811	79099930	9	0	7.642	0.467801	21.4069
153	2012	12	0.023344	1.55739	76462200	8	0	14.7509	0.465688	21.0952
153	2011	11	0.012969	1.54629	76562200	6	0	14.7509	0.419497	20.9996
153	2010	10	0.053696	2.28773	76462200	9	0	14.7509	0.40916	20.9669
153	2009	9	0.03493	1.87515	83817984	4	0	14.7509	0.436987	20.9101
153	2008	8	0.023235	1.1299	90727614	9	0	14.7509	0.438817	20.8765
153	2007	7	0.009218	1.62548	119527614	11	0	14.7509	0.413116	20.8082
153	2006	6	0.035692	1.11447	95993949	7	8100	14.7509	0.417703	20.7868
153	2005	5	0.01547	1.0626	79889800	8	6000	18.8809	0.451264	20.8119
153	2004	4	0.016993	1.23682	79971800	9	0	18.8809	0.340271	20.6134
153	2003	3	0.031459	1.69745	39985900	5	0	18.8809	0.21838	20.418
153	2002	2	0.046041	1.48075		6	0		0.180515	20.3441
153	2001	1	0.046194	1.69494		5	0		0.244304	20.38
153	2000	0	0.049332	2.17			0		0.161132	20.2688
155	2022	22	0.146291	1.79713		18		36.1762	0.546268	23.6859
155	2021	21	0.092437	2.57846		18		35.3207	0.580014	23.5745
155	2020	20	0.06454	1.64876		14		26.2047	0.507244	22.9462
155	2019	19	0.078027	1.17623		14		26.2047	0.417335	22.7037
155	2018	18	0.10847	1.07999		15		26.2047	0.475944	22.7014
155	2017	17	0.103786	1.43306		14		26.2047	0.458189	22.638
155	2016	16	0.303215			12		26.2047	0.030155	21.8026
155	2015	15		9.33433		23		30.5319	3.2619	20.3945
155	2014	14		4.06613		20		42.5319	1.64989	21.0233
155	2013	13	-0.941385	1.25005		22		58.5957	0.74215	21.7994
155	2012	12	0.001062	1.12916		14		63.4894	0.536233	21.8722
155	2011	11	-0.150193	1.17141		5		63.4894	0.523088	21.8579
155	2010	10	-0.128388	1.46676		5		63.4894	0.495575	21.9405
155	2009	9	0.03762	1.70599		4		63.4894	0.396789	21.8916
155	2008	8	0.076776	1.12112		7		63.4894	0.352525	21.8071
155	2007	7	0.076574	1.79527		11		63.4894	0.349825	21.7459
155	2006	6	0.079621	1.04154		7		63.4894	0.340483	21.7115
155	2005	5	0.143614	1.09069		6		72.3404	0.305274	21.5965
155	2004	4	0.0021	1.07375		10		72.3404	0.337143	21.523
155	2003	3	0.056564	1.22343		5		72.3404	0.206898	21.3571
155	2002	2	0.042612	1.20152		5			0.230126	21.3303
155	2001	1	0.039783	1.30293		3			0.288543	21.3876
155	2000	0	0.074034	1.58517					0.258339	21.2961
156	2022	22	0.054027	0.966894				36.4335	0.448888	24.0232
156	2021	21	0.063896	1.03162	1010773730	8		36.2966	0.433444	23.9659
156	2020	20	0.068526	1.05815	937070531	15		36.2966	0.40751	23.8777
156	2019	19	0.058671	1.22504	967829756	6		41.8468	0.300245	23.4784
156	2018	18	0.060511	1.04367	1025936093	11		41.8468	0.277813	23.4139
156	2017	17	0.061791	1.28667	1110633140	8		41.8468	0.280398	23.3919
156	2016	16	0.059385	1.76854	1155408007	7		41.8468	0.279278	23.3647
156	2015	15	0.057526	2.13649	1295954931	15		41.8468	0.269583	23.2629
156	2014	14	0.173928	1.48699	1056806089	13		52.3086	0.602917	22.4385
156	2013	13	0.140851	1.26244	1029714301	9		52.3086	0.643314	22.3495
156	2012	12	0.204409	1.18244	29601260	15		54.299	0.74873	21.9422
156	2011	11			30153381	9		14.9736	1.69575	19.4731
156	2010	10			29847260	15		14.9736	2.00302	19.5109
156	2009	9			31118560	10		14.9736	2.37346	19.6795
156	2008	8			36991257	4		14.9736	2.627	19.6809
156	2007	7			28899970	14		14.9736	1.96847	20.2338
156	2006	6			51312898	15		29.8539	2.00448	20.2215
156	2005	5		1.40024	51117000	7		29.8539	1.69068	20.4488
156	2004	4	-1.71971	1.0476	52503000	11		29.8539	0.844552	20.9057
156	2003	3	0.03231	1.09705	51716534	14		29.8539	0.49416	20.8656
156	2002	2	0.055584	1.32281		12			0.324125	20.4441
156	2001	1	0.029596	1.58872		9			0.281018	20.3247
156	2000	0	0.047419	2.02029					0.269259	20.2789
157	2022	22	0.041854	0.935609		9	36400942	18.1908	0.53886	25.5399
157	2021	21	0.109543	1.02619		10	36400942	18.1958	0.522225	25.5274
157	2020	20	0.153596	1.21669		10	39891342	17.4547	0.588158	25.4792
157	2019	19	0.10814	1.11422		11	32739175	17.6033	0.570609	25.2458
157	2018	18	0.05047	0.905477		11	33498427	17.7443	0.585172	25.2608
157	2017	17	0.032646	0.967453		9	45958347	17.7793	0.540256	25.1439
157	2016	16	-0.02394	0.972495		8	15044028	18.0789	0.576009	25.2135
157	2015	15	0.002245	1.00344		6	13808928	18.0802	0.566712	25.2636
157	2014	14	0.015222	1.11401		7	18709406	18.5267	0.56006	25.264
157	2013	13	0.093977	0.999509		7	19248073	18.5284	0.530345	25.2179
157	2012	12	0.182791	1.27254		8	2444422	18.528	0.53707	25.2116
157	2011	11	0.229364	1.2687		8	2485535	18.5286	0.502181	24.9941
157	2010	10	0.16699	1.62394		7	1911948	16.7681	0.563865	24.8663
157	2009	9	0.318612	1.52042		9	716852	24.9913	0.77615	24.2471
157	2008	8	0.303433	1.30167		11	780882	41.8614	0.771943	23.8601
157	2007	7	0.354885	3.56685		10	0	41.8614	0.560398	22.8671
157	2006	6	0.206307	1.73493		10	0	41.8614	0.56291	22.4
157	2005	5	0.17484	1.1182		6	0	49.835	0.575902	22.152
157	2004	4	0.228417	1.18866		8	0	49.835	0.536709	21.9989
157	2003	3	0.183512	1.46366		8	0	49.835	0.514607	21.678
[truncated: 75,780 more rows]
