# Supplementary material for: The ESG performance influence mechanism analysis-based on empirical analysis
Source: PLoS One. 2024 May 14;19(5):e0295548. doi: 10.1371/journal.pone.0295548 (PMC11093350; doi:10.1371/journal.pone.0295548)
Supplement: S1 File — (ZIP) [file pone.0295548.s001.zip › Huazheng ESG.xlsx]

## Sheet: Sheet1
id	name	year	Huazheng_ ESG comprehensive rating	Huazheng_ ESG assignment	Huazheng_ ESG comprehensive score	Huazheng_ E rating	Huazheng_ E score	Huazheng_ S rating	Huazheng_ S score	Huazheng_ G rating	Huazheng_ G score	IndustryName	IndustryCode	PROVINCECODE	PROVINCE	CITYCODE	CITY
1	Ping An Bank	2010	BBB	6	81.49	CCC	69.87	BBB	75.07	AA	91.51	Monetary and financial services	J66	440000	Guangdong	440300	Shenzhen
1	Ping An Bank	2021	BBB	6	83.5	B	73.73	BBB	81.88	A	89.29	Monetary and financial services	J66	440000	Guangdong	440300	Shenzhen
1	Ping An Bank	2016	BBB	6	84.73	BB	79.41	BBB	79.23	AA	91.1	Monetary and financial services	J66	440000	Guangdong	440300	Shenzhen
1	Ping An Bank	2017	BBB	6	81.69	BBB	80.52	BBB	74.32	A	87.39	Monetary and financial services	J66	440000	Guangdong	440300	Shenzhen
1	Ping An Bank	2014	BBB	6	84.45	B	72.98	BBB	83.75	AA	90.41	Monetary and financial services	J66	440000	Guangdong	440300	Shenzhen
1	Ping An Bank	2019	BBB	6	82.22	BB	77.31	BBB	78.17	A	87.39	Monetary and financial services	J66	440000	Guangdong	440300	Shenzhen
1	Ping An Bank	2020	BBB	6	81.45	BB	77.31	BBB	71.78	AA	90.18	Monetary and financial services	J66	440000	Guangdong	440300	Shenzhen
1	Ping An Bank	2011	BBB	6	80.71	CC	60.53	BBB	77.54	AA	92.55	Monetary and financial services	J66	440000	Guangdong	440300	Shenzhen
1	Ping An Bank	2015	BBB	6	83.63	B	72.98	BBB	80.15	AA	91.14	Monetary and financial services	J66	440000	Guangdong	440300	Shenzhen
1	Ping An Bank	2012	BBB	6	84.76	B	72.98	BBB	82.01	AA	92.29	Monetary and financial services	J66	440000	Guangdong	440300	Shenzhen
1	Ping An Bank	2022	BBB	6	84.911	BBB	83.082	BBB	83.286	A	86.768	Monetary and financial services	J66	440000	Guangdong	440300	Shenzhen
1	Ping An Bank	2018	BB	5	77.59	BB	77.31	BB	67.27	BBB	84.91	Monetary and financial services	J66	440000	Guangdong	440300	Shenzhen
1	Ping An Bank	2009	BBB	6	82.38	CCC	69.87	BB	77.46	AA	91.77	Monetary and financial services	J66	440000	Guangdong	440300	Shenzhen
1	Ping An Bank	2013	A	7	85.16	BB	76.2	A	82.01	AA	91.62	Monetary and financial services	J66	440000	Guangdong	440300	Shenzhen
2	Vanke A	2022	A	7	85.547	A	86.643	A	85.6	BBB	84.649	Real estate industry	K70	440000	Guangdong	440300	Shenzhen
2	Vanke A	2017	BBB	6	83.49	CC	64.51	BBB	93.13	BBB	80.61	Real estate industry	K70	440000	Guangdong	440300	Shenzhen
2	Vanke A	2021	A	7	86.72	CC	64.51	A	91.97	A	89.06	Real estate industry	K70	440000	Guangdong	440300	Shenzhen
2	Vanke A	2010	BBB	6	83.93	B	70.8	BBB	91.05	BBB	81.53	Real estate industry	K70	440000	Guangdong	440300	Shenzhen
2	Vanke A	2019	A	7	85.66	CC	64.51	A	94.06	BBB	84.68	Real estate industry	K70	440000	Guangdong	440300	Shenzhen
2	Vanke A	2012	BBB	6	84.27	CCC	65.41	BBB	91.88	BBB	83.28	Real estate industry	K70	440000	Guangdong	440300	Shenzhen
2	Vanke A	2016	BBB	6	80.14	CC	62.03	BBB	87.79	BB	78.88	Real estate industry	K70	440000	Guangdong	440300	Shenzhen
2	Vanke A	2009	BBB	6	80.3	CCC	69.23	BBB	81.92	BBB	82.41	Real estate industry	K70	440000	Guangdong	440300	Shenzhen
2	Vanke A	2013	BBB	6	83.46	B	70.8	BBB	93.64	BB	77.99	Real estate industry	K70	440000	Guangdong	440300	Shenzhen
2	Vanke A	2011	BBB	6	81.81	CCC	67.21	BBB	92.72	BB	76.29	Real estate industry	K70	440000	Guangdong	440300	Shenzhen
2	Vanke A	2014	BBB	6	83.41	CC	63.61	BBB	92.3	BBB	81.53	Real estate industry	K70	440000	Guangdong	440300	Shenzhen
2	Vanke A	2015	BBB	6	84.7	CCC	67.21	BBB	92.3	BBB	83.28	Real estate industry	K70	440000	Guangdong	440300	Shenzhen
2	Vanke A	2020	A	7	86.21	CC	64.51	A	94.06	A	85.93	Real estate industry	K70	440000	Guangdong	440300	Shenzhen
2	Vanke A	2018	BBB	6	83.74	CCC	69.91	BBB	92.47	BBB	80.02	Real estate industry	K70	440000	Guangdong	440300	Shenzhen
4	ST Guohua	2016	CC	2	62.06	C	50.87	CC	63.13	CCC	67.06	Software and information technology services	I65	440000	Guangdong	440300	Shenzhen
4	ST Guohua	2015	CCC	3	66.18	C	52.66	CCC	58.1	BB	78.54	Software and information technology services	I65	440000	Guangdong	440300	Shenzhen
4	ST Guohua	2013	B	4	70.68	C	52.45	B	61.64	A	86.09	Software and information technology services	I65	440000	Guangdong	440300	Shenzhen
4	ST Guohua	2019	CC	2	61.07	C	48.19	CC	64.8	CCC	65.13	Software and information technology services	I65	440000	Guangdong	440300	Shenzhen
4	ST Guohua	2020	CCC	3	69.57	C	50.21	CCC	75.88	BB	76.58	Software and information technology services	I65	440000	Guangdong	440300	Shenzhen
4	ST Guohua	2017	CCC	3	66.38	C	49.98	CCC	60.78	BB	78.53	Software and information technology services	I65	440000	Guangdong	440300	Shenzhen
4	ST Guohua	2012	B	4	71.15	C	52.45	B	72.54	BB	79.77	Software and information technology services	I65	440000	Guangdong	440300	Shenzhen
4	ST Guohua	2022	B	4	71.547	C	56.143	B	72.037	BB	75.836	Software and information technology services	I65	440000	Guangdong	440300	Shenzhen
4	ST Guohua	2009	CCC	3	66.52	C	47.5	CCC	65.26	BB	77.09	Software and information technology services	I65	440000	Guangdong	440300	Shenzhen
4	ST Guohua	2018	C	1	58.76	C	49.98	C	57.74	CC	63.92	Software and information technology services	I65	440000	Guangdong	440300	Shenzhen
4	ST Guohua	2014	CCC	3	65.7	C	50.87	CCC	53.04	BBB	81.82	Software and information technology services	I65	440000	Guangdong	440300	Shenzhen
4	ST Guohua	2011	CCC	3	69.02	C	54.24	CCC	64.63	BB	79.53	Software and information technology services	I65	440000	Guangdong	440300	Shenzhen
4	ST Guohua	2021	B	4	71.24	C	50.21	B	76.24	BB	79.69	Software and information technology services	I65	440000	Guangdong	440300	Shenzhen
4	ST Guohua	2010	CCC	3	65.44	C	51.08	CCC	67.84	B	71.15	Software and information technology services	I65	440000	Guangdong	440300	Shenzhen
5	ST star source	2021	CC	2	62.04	C	52.9	CC	61.46	CCC	66.26	Ecological protection and environmental management industry	N77	440000	Guangdong	440300	Shenzhen
5	ST star source	2014	CC	2	63.34	C	53.95	CC	54.62	B	73.94	Ecological protection and environmental management industry	N77	440000	Guangdong	440300	Shenzhen
5	ST star source	2010	CC	2	64.25	C	59.78	CC	56.17	B	72.32	Ecological protection and environmental management industry	N77	440000	Guangdong	440300	Shenzhen
5	ST star source	2016	CCC	3	65.25	C	59.26	CCC	59.28	B	72.32	Ecological protection and environmental management industry	N77	440000	Guangdong	440300	Shenzhen
5	ST star source	2015	CCC	3	66.77	C	58.62	CCC	59.28	BB	75.91	Ecological protection and environmental management industry	N77	440000	Guangdong	440300	Shenzhen
5	ST star source	2017	CCC	3	66.95	C	57.58	CCC	59.28	BB	76.72	Ecological protection and environmental management industry	N77	440000	Guangdong	440300	Shenzhen
5	ST star source	2009	CCC	3	67	C	56.79	C	56.17	BB	79.55	Ecological protection and environmental management industry	N77	440000	Guangdong	440300	Shenzhen
5	ST star source	2018	CC	2	63.94	C	54.06	CC	59.28	B	71.6	Ecological protection and environmental management industry	N77	440000	Guangdong	440300	Shenzhen
5	ST star source	2022	CCC	3	65.677	C	59.876	CCC	68.92	B	70.636	Ecological protection and environmental management industry	N77	440000	Guangdong	440300	Shenzhen
5	ST star source	2011	CC	2	61.29	C	56.79	CC	53.07	CCC	69.49	Ecological protection and environmental management industry	N77	440000	Guangdong	440300	Shenzhen
5	ST star source	2013	CC	2	63.37	C	55.11	CC	51.52	BB	75.91	Ecological protection and environmental management industry	N77	440000	Guangdong	440300	Shenzhen
5	ST star source	2012	CCC	3	67.32	C	55.11	CCC	62.71	BB	75.91	Ecological protection and environmental management industry	N77	440000	Guangdong	440300	Shenzhen
5	ST star source	2019	CCC	3	67.95	C	54.06	CCC	67.52	B	74.03	Ecological protection and environmental management industry	N77	440000	Guangdong	440300	Shenzhen
5	ST star source	2020	CCC	3	65.29	C	52.9	CCC	64.26	B	71.2	Ecological protection and environmental management industry	N77	440000	Guangdong	440300	Shenzhen
6	Deep Vibration Industry A	2009	BB	5	77.53	CCC	69.01	A	85.68	B	72.63	Real estate industry	K70	440000	Guangdong	440300	Shenzhen
6	Deep Vibration Industry A	2017	BBB	6	83.74	CC	61.58	BBB	90.44	BBB	84.7	Real estate industry	K70	440000	Guangdong	440300	Shenzhen
6	Deep Vibration Industry A	2010	BB	5	77.84	CCC	67.21	BB	86.1	B	73.52	Real estate industry	K70	440000	Guangdong	440300	Shenzhen
6	Deep Vibration Industry A	2016	BBB	6	81.37	C	57.3	BBB	86.77	BBB	84.19	Real estate industry	K70	440000	Guangdong	440300	Shenzhen
6	Deep Vibration Industry A	2012	BBB	6	80.72	CCC	65.41	BBB	86.68	BBB	80.13	Real estate industry	K70	440000	Guangdong	440300	Shenzhen
6	Deep Vibration Industry A	2021	BBB	6	80.68	C	56.75	BBB	84.35	A	85.08	Real estate industry	K70	440000	Guangdong	440300	Shenzhen
6	Deep Vibration Industry A	2019	BBB	6	82.77	CC	60	BBB	86.77	A	86.48	Real estate industry	K70	440000	Guangdong	440300	Shenzhen
6	Deep Vibration Industry A	2011	BBB	6	82.85	CCC	65.41	BBB	90.86	BBB	81.02	Real estate industry	K70	440000	Guangdong	440300	Shenzhen
6	Deep Vibration Industry A	2020	BBB	6	83.39	C	56.75	BBB	86.43	A	89.28	Real estate industry	K70	440000	Guangdong	440300	Shenzhen
6	Deep Vibration Industry A	2014	BBB	6	81.06	CC	62.03	BBB	85.85	BBB	82.8	Real estate industry	K70	440000	Guangdong	440300	Shenzhen
6	Deep Vibration Industry A	2022	B	4	73.324	CCC	67.942	BB	75.43	BB	75.955	Real estate industry	K70	440000	Guangdong	440300	Shenzhen
6	Deep Vibration Industry A	2015	BB	5	79.01	C	53.09	BB	83.49	BBB	83.33	Real estate industry	K70	440000	Guangdong	440300	Shenzhen
6	Deep Vibration Industry A	2018	BBB	6	82.34	CC	60	BBB	86.68	A	85.59	Real estate industry	K70	440000	Guangdong	440300	Shenzhen
6	Deep Vibration Industry A	2013	BBB	6	80.09	CC	62.03	BBB	83.51	BBB	82.8	Real estate industry	K70	440000	Guangdong	440300	Shenzhen
7	Brand new good	2018	CCC	3	68.29	CC	60.97	CCC	74.55	CC	64.78	Real estate industry	K70	440000	Guangdong	440300	Shenzhen
7	Brand new good	2012	CCC	3	65.62	C	54.89	CCC	70.54	CC	64.51	Real estate industry	K70	440000	Guangdong	440300	Shenzhen
7	Brand new good	2014	CCC	3	66.43	CCC	65.02	CCC	72.88	CC	60.8	Real estate industry	K70	440000	Guangdong	440300	Shenzhen
7	Brand new good	2016	CC	2	62.54	CCC	65.02	CC	72.88	C	51.94	Real estate industry	K70	440000	Guangdong	440300	Shenzhen
7	Brand new good	2020	CCC	3	66.13	CC	60.74	CCC	78.72	C	56	Real estate industry	K70	440000	Guangdong	440300	Shenzhen
7	Brand new good	2015	CC	2	60.59	CC	63.44	CC	72.88	C	48.02	Real estate industry	K70	440000	Guangdong	440300	Shenzhen
7	Brand new good	2017	B	4	74.34	CCC	65.92	B	84.99	CCC	67.04	Real estate industry	K70	440000	Guangdong	440300	Shenzhen
7	Brand new good	2009	B	4	70.6	C	55.11	B	74.97	B	71.56	Real estate industry	K70	440000	Guangdong	440300	Shenzhen
7	Brand new good	2022	CCC	3	65.606	CCC	65.495	B	72.438	CC	60.546	Real estate industry	K70	440000	Guangdong	440300	Shenzhen
7	Brand new good	2010	B	4	71.44	C	55.11	B	74.97	B	73.48	Real estate industry	K70	440000	Guangdong	440300	Shenzhen
7	Brand new good	2013	B	4	71.92	CCC	65.02	B	83.32	CC	63.4	Real estate industry	K70	440000	Guangdong	440300	Shenzhen
7	Brand new good	2021	CC	2	64.81	CC	62.32	CC	79.14	C	52.06	Real estate industry	K70	440000	Guangdong	440300	Shenzhen
7	Brand new good	2019	CCC	3	69.8	CC	60.97	CCC	74.55	CCC	68.22	Real estate industry	K70	440000	Guangdong	440300	Shenzhen
7	Brand new good	2011	B	4	71.83	C	56.47	B	72.63	BB	76.15	Real estate industry	K70	440000	Guangdong	440300	Shenzhen
8	Shenzhou-china high-speed Rail	2016	B	4	71.75	C	49.49	B	76.11	BBB	80.18	Railway, Marine, aerospace and other transportation equipment manufacturing	C37	110000	北京市	110000	北京市
8	Shenzhou-china high-speed Rail	2014	CCC	3	66.36	C	47.48	CCC	57.74	BBB	81.82	Railway, Marine, aerospace and other transportation equipment manufacturing	C37	110000	北京市	110000	北京市
8	Shenzhou-china high-speed Rail	2019	B	4	72.59	C	58.86	B	73.76	BB	78.81	Railway, Marine, aerospace and other transportation equipment manufacturing	C37	110000	北京市	110000	北京市
8	Shenzhou-china high-speed Rail	2015	CCC	3	65.54	C	45.9	CCC	59.92	BB	79.36	Railway, Marine, aerospace and other transportation equipment manufacturing	C37	110000	北京市	110000	北京市
8	Shenzhou-china high-speed Rail	2018	B	4	71.78	C	54.24	B	76.11	BB	77.81	Railway, Marine, aerospace and other transportation equipment manufacturing	C37	110000	北京市	110000	北京市
8	Shenzhou-china high-speed Rail	2020	B	4	70.38	C	52.67	B	72.5	BB	78	Railway, Marine, aerospace and other transportation equipment manufacturing	C37	110000	北京市	110000	北京市
8	Shenzhou-china high-speed Rail	2009	B	4	72.35	C	45.9	CCC	66.35	A	89.9	Railway, Marine, aerospace and other transportation equipment manufacturing	C37	110000	北京市	110000	北京市
8	Shenzhou-china high-speed Rail	2022	B	4	72.783	CCC	67.275	BB	75.402	B	74.217	Railway, Marine, aerospace and other transportation equipment manufacturing	C37	110000	北京市	110000	北京市
8	Shenzhou-china high-speed Rail	2021	CCC	3	68.61	C	54.46	CCC	70.14	B	74.8	Railway, Marine, aerospace and other transportation equipment manufacturing	C37	110000	北京市	110000	北京市
8	Shenzhou-china high-speed Rail	2017	B	4	70.15	C	54.24	B	64.35	BBB	82.17	Railway, Marine, aerospace and other transportation equipment manufacturing	C37	110000	北京市	110000	北京市
8	Shenzhou-china high-speed Rail	2013	CCC	3	68.17	C	45.9	CCC	64.8	BBB	81.82	Railway, Marine, aerospace and other transportation equipment manufacturing	C37	110000	北京市	110000	北京市
8	Shenzhou-china high-speed Rail	2011	CCC	3	69.5	C	48.93	CCC	63.69	BBB	83.92	Railway, Marine, aerospace and other transportation equipment manufacturing	C37	110000	北京市	110000	北京市
8	Shenzhou-china high-speed Rail	2010	B	4	71.87	C	45.9	B	64.8	A	89.9	Railway, Marine, aerospace and other transportation equipment manufacturing	C37	110000	北京市	110000	北京市
8	Shenzhou-china high-speed Rail	2012	CC	2	63.96	C	47.7	CC	57.74	BB	76.45	Railway, Marine, aerospace and other transportation equipment manufacturing	C37	110000	北京市	110000	北京市
9	Baoan, China	2012	CCC	3	68.1	CC	60.58	CCC	76.25	CCC	66.27	Synthesis	S90	440000	Guangdong	440300	Shenzhen
9	Baoan, China	2018	B	4	74.46	C	57.99	B	81.44	BB	77.54	Synthesis	S90	440000	Guangdong	440300	Shenzhen
9	Baoan, China	2022	B	4	73.404	CCC	66.492	BB	75.338	BB	77.255	Synthesis	S90	440000	Guangdong	440300	Shenzhen
9	Baoan, China	2009	BB	5	78.94	CC	60.58	BBB	80.99	A	86.11	Synthesis	S90	440000	Guangdong	440300	Shenzhen
9	Baoan, China	2015	BB	5	77.59	CC	64.69	BB	78.2	BBB	83.16	Synthesis	S90	440000	Guangdong	440300	Shenzhen
9	Baoan, China	2013	B	4	72.14	CCC	65.39	B	75.95	B	72.78	Synthesis	S90	440000	Guangdong	440300	Shenzhen
9	Baoan, China	2020	B	4	74.62	CC	61.58	B	80.2	BB	77.03	Synthesis	S90	440000	Guangdong	440300	Shenzhen
9	Baoan, China	2016	BB	5	75.92	C	59.52	BB	80.67	BBB	80.42	Synthesis	S90	440000	Guangdong	440300	Shenzhen
9	Baoan, China	2010	B	4	74.27	C	55.27	B	76.98	BBB	81.31	Synthesis	S90	440000	Guangdong	440300	Shenzhen
9	Baoan, China	2021	BB	5	77.07	C	54.89	BB	82.72	BBB	83.66	Synthesis	S90	440000	Guangdong	440300	Shenzhen
9	Baoan, China	2019	BB	5	78.34	CCC	67.08	BB	87.98	BB	77.28	Synthesis	S90	440000	Guangdong	440300	Shenzhen
9	Baoan, China	2011	CCC	3	69.12	CC	62.29	CCC	82.21	CC	63.75	Synthesis	S90	440000	Guangdong	440300	Shenzhen
9	Baoan, China	2017	BB	5	78.01	B	70.55	BB	80.86	BB	79.62	Synthesis	S90	440000	Guangdong	440300	Shenzhen
9	Baoan, China	2014	B	4	72.9	C	52.5	B	76.98	BB	79.7	Synthesis	S90	440000	Guangdong	440300	Shenzhen
10	Beautiful ecology	2011	CC	2	60.49	C	47.68	CC	55.1	B	70.48	Civil engineering construction industry	E48	440000	Guangdong	440300	Shenzhen
10	Beautiful ecology	2016	CC	2	60.43	C	52.59	CC	57.95	CCC	65.97	Civil engineering construction industry	E48	440000	Guangdong	440300	Shenzhen
10	Beautiful ecology	2021	C	1	55.88	C	55.92	C	61.93	C	51.75	Civil engineering construction industry	E48	440000	Guangdong	440300	Shenzhen
10	Beautiful ecology	2010	CC	2	60.22	C	44.88	CC	55.1	B	71.27	Civil engineering construction industry	E48	440000	Guangdong	440300	Shenzhen
10	Beautiful ecology	2013	CC	2	64.95	C	50.95	CC	59.44	BB	75.6	Civil engineering construction industry	E48	440000	Guangdong	440300	Shenzhen
10	Beautiful ecology	2018	CC	2	60.9	C	51.57	CC	65.77	CC	62.21	Civil engineering construction industry	E48	440000	Guangdong	440300	Shenzhen
10	Beautiful ecology	2022	CCC	3	68.755	CC	60.035	BB	76.266	B	70.638	Civil engineering construction industry	E48	440000	Guangdong	440300	Shenzhen
10	Beautiful ecology	2017	C	1	55.29	C	49.93	C	59.92	C	54.8	Civil engineering construction industry	E48	440000	Guangdong	440300	Shenzhen
10	Beautiful ecology	2019	C	1	55.78	C	54.5	C	66.77	C	48.97	Civil engineering construction industry	E48	440000	Guangdong	440300	Shenzhen
10	Beautiful ecology	2014	CCC	3	66.86	C	53.99	CCC	57.95	BB	79.25	Civil engineering construction industry	E48	440000	Guangdong	440300	Shenzhen
10	Beautiful ecology	2012	CC	2	62.16	C	49.08	CC	57.95	B	71.47	Civil engineering construction industry	E48	440000	Guangdong	440300	Shenzhen
10	Beautiful ecology	2015	CC	2	60.66	C	50.95	CC	50.68	B	72.22	Civil engineering construction industry	E48	440000	Guangdong	440300	Shenzhen
10	Beautiful ecology	2009	CC	2	62.71	C	44.88	CC	60.13	B	73.26	Civil engineering construction industry	E48	440000	Guangdong	440300	Shenzhen
10	Beautiful ecology	2020	C	1	50.76	C	52.65	C	63.15	C	41.45	Civil engineering construction industry	E48	440000	Guangdong	440300	Shenzhen
11	Deep Property A	2017	BB	5	76.7	CC	60.97	BB	77.05	BBB	81.55	Real estate industry	K70	440000	Guangdong	440300	Shenzhen
11	Deep Property A	2009	B	4	74.07	C	56.24	BB	76.8	BB	77.35	Real estate industry	K70	440000	Guangdong	440300	Shenzhen
11	Deep Property A	2013	BB	5	75.23	C	53.09	BB	76.8	BBB	81.04	Real estate industry	K70	440000	Guangdong	440300	Shenzhen
11	Deep Property A	2016	B	4	73.24	CC	60.06	B	70.54	BBB	80.15	Real estate industry	K70	440000	Guangdong	440300	Shenzhen
11	Deep Property A	2010	CCC	3	69.11	C	53.09	CCC	77.64	CCC	66.31	Real estate industry	K70	440000	Guangdong	440300	Shenzhen
11	Deep Property A	2011	B	4	72.6	C	56.24	B	79.31	B	71.64	Real estate industry	K70	440000	Guangdong	440300	Shenzhen
11	Deep Property A	2015	BB	5	76.96	CCC	65.02	BB	76.8	BBB	81.04	Real estate industry	K70	440000	Guangdong	440300	Shenzhen
11	Deep Property A	2020	BB	5	76.46	C	57.14	BB	85.82	B	73.96	Real estate industry	K70	440000	Guangdong	440300	Shenzhen
11	Deep Property A	2014	BB	5	77.52	C	56.91	BB	80.98	BBB	81.04	Real estate industry	K70	440000	Guangdong	440300	Shenzhen
11	Deep Property A	2021	BB	5	75.45	C	53.99	BB	82.07	BB	76.25	Real estate industry	K70	440000	Guangdong	440300	Shenzhen
11	Deep Property A	2022	B	4	71.843	CCC	65.495	BB	75.027	B	74.418	Real estate industry	K70	440000	Guangdong	440300	Shenzhen
11	Deep Property A	2018	BB	5	78.36	C	57.81	BB	83.32	BBB	80.45	Real estate industry	K70	440000	Guangdong	440300	Shenzhen
11	Deep Property A	2012	B	4	72.14	C	54.67	B	74.71	BB	75.45	Real estate industry	K70	440000	Guangdong	440300	Shenzhen
11	Deep Property A	2019	B	4	73.32	C	55.57	B	81.23	B	71.68	Real estate industry	K70	440000	Guangdong	440300	Shenzhen
12	South glass A	2010	BB	5	77.98	CCC	65.55	BB	78.44	BBB	84.02	Non-metallic mineral products industry	C30	440000	Guangdong	440300	Shenzhen
12	South glass A	2022	CCC	3	69.363	C	56.935	B	74.447	BB	79.575	Non-metallic mineral products industry	C30	440000	Guangdong	440300	Shenzhen
12	South glass A	2020	BB	5	77.66	B	72.59	BB	74.11	BBB	82.65	Non-metallic mineral products industry	C30	440000	Guangdong	440300	Shenzhen
12	South glass A	2018	BB	5	78.3	CCC	69.76	BB	81.3	BBB	80.65	Non-metallic mineral products industry	C30	440000	Guangdong	440300	Shenzhen
12	South glass A	2013	B	4	73.29	C	53.65	B	72.25	BBB	84.02	Non-metallic mineral products industry	C30	440000	Guangdong	440300	Shenzhen
12	South glass A	2009	BB	5	78.88	CCC	67.13	BBB	80.16	BBB	84.02	Non-metallic mineral products industry	C30	440000	Guangdong	440300	Shenzhen
12	South glass A	2014	B	4	73.86	CCC	65.55	B	68.04	BBB	82.02	Non-metallic mineral products industry	C30	440000	Guangdong	440300	Shenzhen
12	South glass A	2011	BBB	6	80.12	B	72.78	BBB	82.87	BBB	82.02	Non-metallic mineral products industry	C30	440000	Guangdong	440300	Shenzhen
12	South glass A	2016	BB	5	75.96	CC	62.39	BB	77.23	BBB	82.02	Non-metallic mineral products industry	C30	440000	Guangdong	440300	Shenzhen
12	South glass A	2021	BB	5	76.84	CCC	65.36	BB	75.7	BBB	83.47	Non-metallic mineral products industry	C30	440000	Guangdong	440300	Shenzhen
12	South glass A	2012	BB	5	77.63	CCC	65.55	BB	77.3	BBB	84.02	Non-metallic mineral products industry	C30	440000	Guangdong	440300	Shenzhen
12	South glass A	2015	BB	5	76.32	CC	63.97	BB	77.23	BBB	82.02	Non-metallic mineral products industry	C30	440000	Guangdong	440300	Shenzhen
12	South glass A	2019	BB	5	77.28	BB	75.81	BB	70.17	BBB	82.83	Non-metallic mineral products industry	C30	440000	Guangdong	440300	Shenzhen
12	South glass A	2017	BB	5	78.31	CCC	65.46	BB	79.58	BBB	84.02	Non-metallic mineral products industry	C30	440000	Guangdong	440300	Shenzhen
14	Shahe Stock	2017	B	4	73.15	C	52.41	B	75.8	BB	77.48	Real estate industry	K70	440000	Guangdong	440300	Shenzhen
14	Shahe Stock	2019	B	4	71.57	C	52.41	B	72.63	BB	76.89	Real estate industry	K70	440000	Guangdong	440300	Shenzhen
14	Shahe Stock	2013	CCC	3	65.69	C	51.51	CCC	74.71	CC	61.81	Real estate industry	K70	440000	Guangdong	440300	Shenzhen
14	Shahe Stock	2009	B	4	73.44	C	53.09	BB	76.8	BB	76.97	Real estate industry	K70	440000	Guangdong	440300	Shenzhen
14	Shahe Stock	2015	B	4	73.83	C	51.51	B	78.06	BB	77.18	Real estate industry	K70	440000	Guangdong	440300	Shenzhen
14	Shahe Stock	2022	B	4	72.838	CCC	65.495	B	73.878	BB	77.807	Real estate industry	K70	440000	Guangdong	440300	Shenzhen
14	Shahe Stock	2018	B	4	73.09	C	54.21	B	74.71	BB	77.78	Real estate industry	K70	440000	Guangdong	440300	Shenzhen
14	Shahe Stock	2010	B	4	72.69	C	59.84	B	72.63	BB	76.97	Real estate industry	K70	440000	Guangdong	440300	Shenzhen
14	Shahe Stock	2020	B	4	73.31	C	52.41	B	76.8	BB	76.89	Real estate industry	K70	440000	Guangdong	440300	Shenzhen
14	Shahe Stock	2011	B	4	73.27	C	51.51	B	72.63	BBB	81.04	Real estate industry	K70	440000	Guangdong	440300	Shenzhen
14	Shahe Stock	2014	BB	5	75.78	C	53.31	BB	84.32	BB	75.11	Real estate industry	K70	440000	Guangdong	440300	Shenzhen
14	Shahe Stock	2021	B	4	72.66	C	52.41	B	74.71	BB	77.4	Real estate industry	K70	440000	Guangdong	440300	Shenzhen
14	Shahe Stock	2016	B	4	72.01	C	51.51	B	74.3	BB	76.59	Real estate industry	K70	440000	Guangdong	440300	Shenzhen
14	Shahe Stock	2012	BB	5	76.84	C	54.89	BB	80.98	BBB	80.15	Real estate industry	K70	440000	Guangdong	440300	Shenzhen
16	Deepkonka A	2018	B	4	74.26	B	70.39	B	68.7	BB	79.99	Computer, communications and other electronic equipment manufacturing	C39	440000	Guangdong	440300	Shenzhen
16	Deepkonka A	2016	B	4	72.22	CCC	69	B	64.63	BB	78.98	Computer, communications and other electronic equipment manufacturing	C39	440000	Guangdong	440300	Shenzhen
16	Deepkonka A	2022	B	4	73.039	CC	62.45	BB	76.234	BB	76.334	Computer, communications and other electronic equipment manufacturing	C39	440000	Guangdong	440300	Shenzhen
16	Deepkonka A	2014	B	4	73.75	CCC	65.74	B	67.33	BBB	82.17	Computer, communications and other electronic equipment manufacturing	C39	440000	Guangdong	440300	Shenzhen
16	Deepkonka A	2015	B	4	72.73	CC	64.16	B	62.27	BBB	84.17	Computer, communications and other electronic equipment manufacturing	C39	440000	Guangdong	440300	Shenzhen
16	Deepkonka A	2010	CC	2	64.06	C	59.21	CC	71.68	CC	61.41	Computer, communications and other electronic equipment manufacturing	C39	440000	Guangdong	440300	Shenzhen
16	Deepkonka A	2012	B	4	70.88	CC	63.95	B	66.47	BB	77.39	Computer, communications and other electronic equipment manufacturing	C39	440000	Guangdong	440300	Shenzhen
16	Deepkonka A	2019	B	4	73.47	B	73.55	B	71.05	BB	75.07	Computer, communications and other electronic equipment manufacturing	C39	440000	Guangdong	440300	Shenzhen
16	Deepkonka A	2020	B	4	71.84	B	73.55	B	63.54	BB	76.57	Computer, communications and other electronic equipment manufacturing	C39	440000	Guangdong	440300	Shenzhen
16	Deepkonka A	2009	B	4	70.78	C	52.93	CC	64.98	BBB	83.81	Computer, communications and other electronic equipment manufacturing	C39	440000	Guangdong	440300	Shenzhen
16	Deepkonka A	2021	B	4	72.85	B	71.75	B	56.48	BBB	84.44	Computer, communications and other electronic equipment manufacturing	C39	440000	Guangdong	440300	Shenzhen
16	Deepkonka A	2017	B	4	74.07	B	70.39	B	64.86	BBB	82.17	Computer, communications and other electronic equipment manufacturing	C39	440000	Guangdong	440300	Shenzhen
16	Deepkonka A	2011	CCC	3	68.67	CC	62.37	CCC	68.83	B	71.79	Computer, communications and other electronic equipment manufacturing	C39	440000	Guangdong	440300	Shenzhen
16	Deepkonka A	2013	B	4	74.56	CCC	65.74	B	71.18	BBB	81.36	Computer, communications and other electronic equipment manufacturing	C39	440000	Guangdong	440300	Shenzhen
17	Shenzhonghua A	2011	CC	2	63.73	C	49.77	CC	60.45	B	73.07	Railway, Marine, aerospace and other transportation equipment manufacturing	C37	440000	Guangdong	440300	Shenzhen
17	Shenzhonghua A	2022	CCC	3	66.067	CC	60.95	CCC	65.216	CCC	69.646	Railway, Marine, aerospace and other transportation equipment manufacturing	C37	440000	Guangdong	440300	Shenzhen
17	Shenzhonghua A	2021	CCC	3	66.36	C	49.36	CCC	68.24	B	73.76	Railway, Marine, aerospace and other transportation equipment manufacturing	C37	440000	Guangdong	440300	Shenzhen
17	Shenzhonghua A	2016	CC	2	62.11	C	47.98	CC	67.28	CCC	65.83	Railway, Marine, aerospace and other transportation equipment manufacturing	C37	440000	Guangdong	440300	Shenzhen
17	Shenzhonghua A	2018	CC	2	63.39	C	47.57	CC	61.18	B	72.94	Railway, Marine, aerospace and other transportation equipment manufacturing	C37	440000	Guangdong	440300	Shenzhen
17	Shenzhonghua A	2020	CC	2	64.52	C	49.36	CC	68.24	CCC	69.75	Railway, Marine, aerospace and other transportation equipment manufacturing	C37	440000	Guangdong	440300	Shenzhen
17	Shenzhonghua A	2010	CC	2	60.6	C	46.19	CC	53.04	B	73.07	Railway, Marine, aerospace and other transportation equipment manufacturing	C37	440000	Guangdong	440300	Shenzhen
17	Shenzhonghua A	2014	CC	2	63.75	C	51.35	CC	53.04	BB	77.31	Railway, Marine, aerospace and other transportation equipment manufacturing	C37	440000	Guangdong	440300	Shenzhen
17	Shenzhonghua A	2019	CC	2	63.44	C	49.36	CC	63.54	B	70.57	Railway, Marine, aerospace and other transportation equipment manufacturing	C37	440000	Guangdong	440300	Shenzhen
17	Shenzhonghua A	2015	CCC	3	66.35	C	47.98	CCC	60.1	BB	79.95	Railway, Marine, aerospace and other transportation equipment manufacturing	C37	440000	Guangdong	440300	Shenzhen
17	Shenzhonghua A	2017	CC	2	62.99	C	49.36	CC	57.74	B	73.49	Railway, Marine, aerospace and other transportation equipment manufacturing	C37	440000	Guangdong	440300	Shenzhen
17	Shenzhonghua A	2013	CC	2	61.71	C	47.98	CC	56.75	B	72.07	Railway, Marine, aerospace and other transportation equipment manufacturing	C37	440000	Guangdong	440300	Shenzhen
17	Shenzhonghua A	2009	CC	2	61.82	C	46.19	C	58.2	B	72.25	Railway, Marine, aerospace and other transportation equipment manufacturing	C37	440000	Guangdong	440300	Shenzhen
17	Shenzhonghua A	2012	CC	2	63.35	C	49.77	CC	60.45	B	72.25	Railway, Marine, aerospace and other transportation equipment manufacturing	C37	440000	Guangdong	440300	Shenzhen
19	Shenzhen Grain Holdings	2010	B	4	70.38	C	52.87	B	67.77	BBB	81.08	Wholesale business	F51	440000	Guangdong	440300	Shenzhen
19	Shenzhen Grain Holdings	2017	CCC	3	68.33	C	50.79	CCC	56.75	A	85.09	Wholesale business	F51	440000	Guangdong	440300	Shenzhen
19	Shenzhen Grain Holdings	2019	B	4	74.36	C	46.26	B	100	BB	77.95	Wholesale business	F51	440000	Guangdong	440300	Shenzhen
19	Shenzhen Grain Holdings	2018	CCC	3	67.8	C	50.79	CCC	63	BB	79.72	Wholesale business	F51	440000	Guangdong	440300	Shenzhen
19	Shenzhen Grain Holdings	2014	B	4	72.58	C	56.03	B	67.51	BBB	84.45	Wholesale business	F51	440000	Guangdong	440300	Shenzhen
19	Shenzhen Grain Holdings	2015	B	4	70.28	C	56.03	B	59.1	A	85.09	Wholesale business	F51	440000	Guangdong	440300	Shenzhen
19	Shenzhen Grain Holdings	2009	B	4	73.12	C	52.87	B	70.68	A	85.09	Wholesale business	F51	440000	Guangdong	440300	Shenzhen
19	Shenzhen Grain Holdings	2022	B	4	72.444	C	59.071	B	74.136	A	85.075	Wholesale business	F51	440000	Guangdong	440300	Shenzhen
19	Shenzhen Grain Holdings	2013	B	4	74.16	C	56.03	B	72.9	BBB	84.28	Wholesale business	F51	440000	Guangdong	440300	Shenzhen
19	Shenzhen Grain Holdings	2011	BB	5	75.88	C	56.03	BB	76.01	A	85.91	Wholesale business	F51	440000	Guangdong	440300	Shenzhen
19	Shenzhen Grain Holdings	2016	CCC	3	69.59	C	54.45	CCC	62.8	BBB	81.9	Wholesale business	F51	440000	Guangdong	440300	Shenzhen
19	Shenzhen Grain Holdings	2012	B	4	74.43	C	56.03	B	73.76	BBB	84.28	Wholesale business	F51	440000	Guangdong	440300	Shenzhen
19	Shenzhen Grain Holdings	2021	BB	5	76.51	C	59.88	BB	90.23	BB	79.11	Wholesale business	F51	440000	Guangdong	440300	Shenzhen
19	Shenzhen Grain Holdings	2020	B	4	73.84	C	46.26	B	95.12	BB	78.64	Wholesale business	F51	440000	Guangdong	440300	Shenzhen
20	Deep hair A	2021	CCC	3	65.74	C	47.15	CCC	68.24	B	73.54	Computer, communications and other electronic equipment manufacturing	C39	440000	Guangdong	440300	Shenzhen
20	Deep hair A	2010	CCC	3	69.87	CC	61.52	CCC	55.53	BBB	83.81	Computer, communications and other electronic equipment manufacturing	C39	440000	Guangdong	440300	Shenzhen
20	Deep hair A	2022	B	4	71.536	CCC	67.111	CCC	68.973	BB	75.691	Computer, communications and other electronic equipment manufacturing	C39	440000	Guangdong	440300	Shenzhen
20	Deep hair A	2017	C	1	57.32	C	52.31	C	68.24	C	52.5	Computer, communications and other electronic equipment manufacturing	C39	440000	Guangdong	440300	Shenzhen
20	Deep hair A	2009	BB	5	76.9	CC	63.1	BB	75.89	BBB	84.63	Computer, communications and other electronic equipment manufacturing	C39	440000	Guangdong	440300	Shenzhen
20	Deep hair A	2011	CCC	3	67.75	C	49.35	CCC	62.58	BBB	80.64	Computer, communications and other electronic equipment manufacturing	C39	440000	Guangdong	440300	Shenzhen
20	Deep hair A	2020	CC	2	64.39	C	47.15	CC	61.18	BB	75.36	Computer, communications and other electronic equipment manufacturing	C39	440000	Guangdong	440300	Shenzhen
20	Deep hair A	2019	CC	2	61.97	C	47.15	CC	63.54	CCC	68.49	Computer, communications and other electronic equipment manufacturing	C39	440000	Guangdong	440300	Shenzhen
20	Deep hair A	2015	CCC	3	68.52	C	50.93	CCC	65.07	BB	79.82	Computer, communications and other electronic equipment manufacturing	C39	440000	Guangdong	440300	Shenzhen
20	Deep hair A	2014	CC	2	64.22	C	51.14	CC	57.74	BB	75.27	Computer, communications and other electronic equipment manufacturing	C39	440000	Guangdong	440300	Shenzhen
20	Deep hair A	2012	CC	2	63.74	C	54.3	CC	55.39	B	74.2	Computer, communications and other electronic equipment manufacturing	C39	440000	Guangdong	440300	Shenzhen
20	Deep hair A	2018	CC	2	61.56	C	47.54	CC	65.89	CCC	65.79	Computer, communications and other electronic equipment manufacturing	C39	440000	Guangdong	440300	Shenzhen
20	Deep hair A	2016	C	1	54.76	C	50.93	C	59.92	C	53.22	Computer, communications and other electronic equipment manufacturing	C39	440000	Guangdong	440300	Shenzhen
20	Deep hair A	2013	CCC	3	65.63	C	54.3	CCC	62.45	B	73.56	Computer, communications and other electronic equipment manufacturing	C39	440000	Guangdong	440300	Shenzhen
21	Shenzhen Science and Technology	2011	BB	5	79.39	B	70.5	BB	76.81	A	85.66	Computer, communications and other electronic equipment manufacturing	C39	440000	Guangdong	440300	Shenzhen
21	Shenzhen Science and Technology	2016	BBB	6	81.37	B	71.37	BBB	85	BBB	84.02	Computer, communications and other electronic equipment manufacturing	C39	440000	Guangdong	440300	Shenzhen
21	Shenzhen Science and Technology	2012	BB	5	79.66	B	70.5	BB	78.92	BBB	84.84	Computer, communications and other electronic equipment manufacturing	C39	440000	Guangdong	440300	Shenzhen
21	Shenzhen Science and Technology	2013	BB	5	77.69	CCC	67.13	BB	71.01	A	87.6	Computer, communications and other electronic equipment manufacturing	C39	440000	Guangdong	440300	Shenzhen
21	Shenzhen Science and Technology	2021	BBB	6	80.32	CCC	69.38	BBB	77.8	A	87.6	Computer, communications and other electronic equipment manufacturing	C39	440000	Guangdong	440300	Shenzhen
21	Shenzhen Science and Technology	2009	B	4	74.24	C	55.88	B	70.82	A	85.91	Computer, communications and other electronic equipment manufacturing	C39	440000	Guangdong	440300	Shenzhen
21	Shenzhen Science and Technology	2019	BB	5	77.44	CCC	65.63	BB	79.87	BBB	81.83	Computer, communications and other electronic equipment manufacturing	C39	440000	Guangdong	440300	Shenzhen
21	Shenzhen Science and Technology	2022	BB	5	77.301	CCC	68.385	BB	78.823	BBB	80.983	Computer, communications and other electronic equipment manufacturing	C39	440000	Guangdong	440300	Shenzhen
21	Shenzhen Science and Technology	2020	BBB	6	82.6	B	71.18	BBB	88.28	BBB	84.59	Computer, communications and other electronic equipment manufacturing	C39	440000	Guangdong	440300	Shenzhen
21	Shenzhen Science and Technology	2010	BB	5	75.25	CC	62.93	BB	69.96	A	85.09	Computer, communications and other electronic equipment manufacturing	C39	440000	Guangdong	440300	Shenzhen
21	Shenzhen Science and Technology	2014	BB	5	76.44	CCC	65.34	BB	72.38	BBB	84.84	Computer, communications and other electronic equipment manufacturing	C39	440000	Guangdong	440300	Shenzhen
21	Shenzhen Science and Technology	2018	BB	5	77.07	CC	64.05	BB	79.87	BBB	81.83	Computer, communications and other electronic equipment manufacturing	C39	440000	Guangdong	440300	Shenzhen
21	Shenzhen Science and Technology	2015	BBB	6	80.33	CCC	65.34	BBB	85	BBB	84.84	Computer, communications and other electronic equipment manufacturing	C39	440000	Guangdong	440300	Shenzhen
21	Shenzhen Science and Technology	2017	BBB	6	81.92	CCC	65.42	BBB	91.31	BBB	84.02	Computer, communications and other electronic equipment manufacturing	C39	440000	Guangdong	440300	Shenzhen
23	Deep Sky A	2012	CCC	3	67.58	C	58.7	CCC	66.67	B	72.74	Non-metallic mineral products industry	C30	440000	Guangdong	440300	Shenzhen
23	Deep Sky A	2018	CCC	3	67.01	C	57.26	CCC	68.1	B	71.26	Non-metallic mineral products industry	C30	440000	Guangdong	440300	Shenzhen
23	Deep Sky A	2015	CCC	3	69.59	C	52.51	CCC	72.82	BB	76.14	Non-metallic mineral products industry	C30	440000	Guangdong	440300	Shenzhen
23	Deep Sky A	2017	CC	2	63.04	C	53.89	CC	65.75	CCC	65.88	Non-metallic mineral products industry	C30	440000	Guangdong	440300	Shenzhen
23	Deep Sky A	2014	CCC	3	67.84	C	52.51	CCC	70.47	B	73.89	Non-metallic mineral products industry	C30	440000	Guangdong	440300	Shenzhen
23	Deep Sky A	2019	CC	2	61.12	C	58.51	CC	62.94	CC	61.24	Non-metallic mineral products industry	C30	440000	Guangdong	440300	Shenzhen
23	Deep Sky A	2021	CCC	3	67.11	CC	60.09	CCC	66.61	B	71.03	Non-metallic mineral products industry	C30	440000	Guangdong	440300	Shenzhen
23	Deep Sky A	2010	CCC	3	68.26	C	56.78	CCC	63.96	BB	77.01	Non-metallic mineral products industry	C30	440000	Guangdong	440300	Shenzhen
23	Deep Sky A	2013	CC	2	64.7	C	45.76	CC	68.66	B	71.69	Non-metallic mineral products industry	C30	440000	Guangdong	440300	Shenzhen
23	Deep Sky A	2020	CC	2	63.54	CC	63.46	CC	62.94	CC	63.98	Non-metallic mineral products industry	C30	440000	Guangdong	440300	Shenzhen
23	Deep Sky A	2009	CCC	3	68.88	C	48.59	B	72.45	BB	76.83	Non-metallic mineral products industry	C30	440000	Guangdong	440300	Shenzhen
23	Deep Sky A	2022	CCC	3	66.247	CC	61.851	B	74.224	CCC	66.123	Non-metallic mineral products industry	C30	440000	Guangdong	440300	Shenzhen
23	Deep Sky A	2016	C	1	57.61	C	48.92	C	70.68	C	53.22	Non-metallic mineral products industry	C30	440000	Guangdong	440300	Shenzhen
23	Deep Sky A	2011	B	4	70.91	C	45.76	B	76.17	BBB	80.21	Non-metallic mineral products industry	C30	440000	Guangdong	440300	Shenzhen
25	Terebinate A	2019	B	4	74.3	C	48.15	B	95.12	BB	78.64	Wholesale business	F51	440000	Guangdong	440300	Shenzhen
25	Terebinate A	2016	CCC	3	68.58	C	49.47	CCC	85.35	B	71.25	Wholesale business	F51	440000	Guangdong	440300	Shenzhen
25	Terebinate A	2021	B	4	72.44	C	50.13	B	80.46	BB	79.34	Wholesale business	F51	440000	Guangdong	440300	Shenzhen
25	Terebinate A	2012	B	4	70.92	C	55.34	B	80.46	B	74.44	Wholesale business	F51	440000	Guangdong	440300	Shenzhen
25	Terebinate A	2011	B	4	71.9	C	55.34	B	80.46	BB	76.17	Wholesale business	F51	440000	Guangdong	440300	Shenzhen
25	Terebinate A	2015	B	4	72.94	C	49.47	B	80.46	BBB	80.49	Wholesale business	F51	440000	Guangdong	440300	Shenzhen
25	Terebinate A	2009	B	4	72.66	C	55.34	BB	75.58	BB	79.11	Wholesale business	F51	440000	Guangdong	440300	Shenzhen
25	Terebinate A	2013	B	4	73.97	C	55.25	B	85.35	BB	78.24	Wholesale business	F51	440000	Guangdong	440300	Shenzhen
25	Terebinate A	2017	B	4	72.69	C	53.92	B	85.35	BB	76.56	Wholesale business	F51	440000	Guangdong	440300	Shenzhen
25	Terebinate A	2022	B	4	72.809	CC	63.3	B	71.332	BB	78.019	Wholesale business	F51	440000	Guangdong	440300	Shenzhen
25	Terebinate A	2018	B	4	71.11	C	50.04	B	75.58	BB	78.64	Wholesale business	F51	440000	Guangdong	440300	Shenzhen
25	Terebinate A	2020	B	4	74.69	C	54.01	B	85.35	BBB	80.03	Wholesale business	F51	440000	Guangdong	440300	Shenzhen
25	Terebinate A	2010	B	4	73.09	C	53.35	B	80.46	BB	79.11	Wholesale business	F51	440000	Guangdong	440300	Shenzhen
25	Terebinate A	2014	B	4	74.75	C	57.23	B	85.35	BB	78.76	Wholesale business	F51	440000	Guangdong	440300	Shenzhen
26	Fiyada	2013	BB	5	76.88	C	47.67	BB	100	BBB	81.77	Retail business	F52	440000	Guangdong	440300	Shenzhen
26	Fiyada	2011	BB	5	79.82	C	54.32	BB	100	BBB	84.09	Retail business	F52	440000	Guangdong	440300	Shenzhen
26	Fiyada	2019	BB	5	75.95	C	56.92	BB	85.35	BBB	81	Retail business	F52	440000	Guangdong	440300	Shenzhen
26	Fiyada	2021	BB	5	75.95	C	56.92	BB	85.35	BBB	81	Retail business	F52	440000	Guangdong	440300	Shenzhen
26	Fiyada	2015	BB	5	75.59	C	49.57	BB	95.12	BBB	80.31	Retail business	F52	440000	Guangdong	440300	Shenzhen
26	Fiyada	2012	BB	5	75.65	C	47.67	BB	100	BB	79.61	Retail business	F52	440000	Guangdong	440300	Shenzhen
26	Fiyada	2016	BB	5	77.35	C	58.92	BB	90.23	BBB	81	Retail business	F52	440000	Guangdong	440300	Shenzhen
26	Fiyada	2017	BB	5	75.04	C	57.6	BB	85.35	BB	79.11	Retail business	F52	440000	Guangdong	440300	Shenzhen
26	Fiyada	2022	B	4	73.058	CC	60.723	B	71.397	BBB	82.956	Retail business	F52	440000	Guangdong	440300	Shenzhen
26	Fiyada	2009	BBB	6	80.3	C	56.31	AAA	100	BBB	84.09	Retail business	F52	440000	Guangdong	440300	Shenzhen
26	Fiyada	2010	BBB	6	80.98	C	56.31	BBB	95.12	A	86.88	Retail business	F52	440000	Guangdong	440300	Shenzhen
26	Fiyada	2014	BB	5	75.32	C	45.69	BB	90.23	BBB	83.1	Retail business	F52	440000	Guangdong	440300	Shenzhen
26	Fiyada	2018	B	4	73.21	C	46.26	B	90.23	BB	79.15	Retail business	F52	440000	Guangdong	440300	Shenzhen
26	Fiyada	2020	BB	5	75.95	C	56.92	BB	85.35	BBB	81	Retail business	F52	440000	Guangdong	440300	Shenzhen
27	Shenzhen Energy	2012	BB	5	77.81	CCC	65.41	BB	75.05	A	85.37	Electricity and heat production and supply industry	D44	440000	Guangdong	440300	Shenzhen
27	Shenzhen Energy	2020	BBB	6	80.59	CCC	67.55	BBB	86.85	BBB	83.1	Electricity and heat production and supply industry	D44	440000	Guangdong	440300	Shenzhen
27	Shenzhen Energy	2021	BBB	6	83.32	B	73.38	BBB	89.14	BBB	84.61	Electricity and heat production and supply industry	D44	440000	Guangdong	440300	Shenzhen
27	Shenzhen Energy	2009	BBB	6	81.03	CCC	65.41	A	85.03	A	86.13	Electricity and heat production and supply industry	D44	440000	Guangdong	440300	Shenzhen
27	Shenzhen Energy	2018	BB	5	77.99	CCC	65.22	BB	79.67	BBB	83.1	Electricity and heat production and supply industry	D44	440000	Guangdong	440300	Shenzhen
27	Shenzhen Energy	2013	B	4	74.34	CC	64.05	B	69.6	BBB	82.07	Electricity and heat production and supply industry	D44	440000	Guangdong	440300	Shenzhen
27	Shenzhen Energy	2016	B	4	70.82	CCC	66.78	B	53.38	BBB	83.1	Electricity and heat production and supply industry	D44	440000	Guangdong	440300	Shenzhen
27	Shenzhen Energy	2019	BBB	6	81.05	CCC	65.22	BBB	90.36	BBB	83.1	Electricity and heat production and supply industry	D44	440000	Guangdong	440300	Shenzhen
27	Shenzhen Energy	2010	B	4	71.11	CCC	65.41	B	51.64	A	85.37	Electricity and heat production and supply industry	D44	440000	Guangdong	440300	Shenzhen
27	Shenzhen Energy	2015	BB	5	78.13	CCC	65.41	BB	78.71	BBB	83.86	Electricity and heat production and supply industry	D44	440000	Guangdong	440300	Shenzhen
27	Shenzhen Energy	2022	CCC	3	69.688	CC	62.604	CCC	66.073	BB	79.321	Electricity and heat production and supply industry	D44	440000	Guangdong	440300	Shenzhen
27	Shenzhen Energy	2017	B	4	73.38	CCC	65.41	B	65.67	BBB	81.75	Electricity and heat production and supply industry	D44	440000	Guangdong	440300	Shenzhen
27	Shenzhen Energy	2014	BB	5	77.04	CCC	65.41	BB	73.65	BBB	84.61	Electricity and heat production and supply industry	D44	440000	Guangdong	440300	Shenzhen
27	Shenzhen Energy	2011	B	4	71.6	CCC	66.78	B	52.28	A	85.37	Electricity and heat production and supply industry	D44	440000	Guangdong	440300	Shenzhen
28	Consistency of Chinese medicine	2015	B	4	72.43	C	49.47	B	95.12	B	74.79	Wholesale business	F51	440000	Guangdong	440300	Shenzhen
28	Consistency of Chinese medicine	2013	B	4	73.88	C	58.01	B	90.23	BB	75.29	Wholesale business	F51	440000	Guangdong	440300	Shenzhen
28	Consistency of Chinese medicine	2018	BB	5	77.51	C	52.91	BB	95.12	BBB	82.24	Wholesale business	F51	440000	Guangdong	440300	Shenzhen
28	Consistency of Chinese medicine	2011	BB	5	76.56	C	58.3	BB	100	BB	76.68	Wholesale business	F51	440000	Guangdong	440300	Shenzhen
28	Consistency of Chinese medicine	2012	B	4	72.99	C	58.3	B	85.35	BB	75.21	Wholesale business	F51	440000	Guangdong	440300	Shenzhen
28	Consistency of Chinese medicine	2014	BB	5	76.99	CCC	67.56	BB	90.23	BB	76.68	Wholesale business	F51	440000	Guangdong	440300	Shenzhen
28	Consistency of Chinese medicine	2021	BB	5	78.86	C	52.91	BB	100	BBB	83.01	Wholesale business	F51	440000	Guangdong	440300	Shenzhen
28	Consistency of Chinese medicine	2010	B	4	72.22	C	52.34	B	75.58	BB	79.61	Wholesale business	F51	440000	Guangdong	440300	Shenzhen
28	Consistency of Chinese medicine	2016	BB	5	79.39	CCC	67.56	BB	80.46	BBB	84.09	Wholesale business	F51	440000	Guangdong	440300	Shenzhen
28	Consistency of Chinese medicine	2020	BB	5	75.16	C	46.26	BB	95.12	BBB	80.96	Wholesale business	F51	440000	Guangdong	440300	Shenzhen
28	Consistency of Chinese medicine	2022	B	4	74.586	C	56.636	BB	79.596	BB	79.119	Wholesale business	F51	440000	Guangdong	440300	Shenzhen
28	Consistency of Chinese medicine	2019	BB	5	79.45	C	52.09	BB	100	BBB	84.4	Wholesale business	F51	440000	Guangdong	440300	Shenzhen
28	Consistency of Chinese medicine	2017	A	7	86.8	BB	77.78	A	100	A	86.33	Wholesale business	F51	440000	Guangdong	440300	Shenzhen
28	Consistency of Chinese medicine	2009	BB	5	79.58	CCC	65.96	AAA	95.12	BBB	80.31	Wholesale business	F51	440000	Guangdong	440300	Shenzhen
29	Deep chamber A	2019	BB	5	77.93	C	52.41	BB	84.15	BBB	80.45	Real estate industry	K70	440000	Guangdong	440300	Shenzhen
29	Deep chamber A	2011	BB	5	76.94	C	53.09	BB	79.98	BBB	81.93	Real estate industry	K70	440000	Guangdong	440300	Shenzhen
29	Deep chamber A	2021	B	4	73.5	C	52.41	B	75.38	BB	78.67	Real estate industry	K70	440000	Guangdong	440300	Shenzhen
29	Deep chamber A	2020	BB	5	77.72	C	52.41	BB	81.23	BBB	82.73	Real estate industry	K70	440000	Guangdong	440300	Shenzhen
29	Deep chamber A	2018	BB	5	76.71	C	52.41	BB	81.23	BBB	80.45	Real estate industry	K70	440000	Guangdong	440300	Shenzhen
29	Deep chamber A	2014	BB	5	76.19	C	53.31	BB	79.98	BBB	80.15	Real estate industry	K70	440000	Guangdong	440300	Shenzhen
29	Deep chamber A	2022	B	4	74.801	CCC	65.495	B	74.106	BBB	82.618	Real estate industry	K70	440000	Guangdong	440300	Shenzhen
29	Deep chamber A	2015	BB	5	77.74	C	53.31	BB	81.81	BBB	81.93	Real estate industry	K70	440000	Guangdong	440300	Shenzhen
29	Deep chamber A	2013	BB	5	75.47	C	59.84	BB	80.39	BB	75.95	Real estate industry	K70	440000	Guangdong	440300	Shenzhen
29	Deep chamber A	2009	BB	5	77.93	C	51.51	BBB	82.9	BBB	81.93	Real estate industry	K70	440000	Guangdong	440300	Shenzhen
29	Deep chamber A	2016	BB	5	76.71	C	51.51	BB	79.98	BBB	81.93	Real estate industry	K70	440000	Guangdong	440300	Shenzhen
29	Deep chamber A	2012	BB	5	76.59	C	54.89	BB	80.39	BBB	80.15	Real estate industry	K70	440000	Guangdong	440300	Shenzhen
29	Deep chamber A	2010	BB	5	75.93	C	51.51	BB	79.98	BBB	80.15	Real estate industry	K70	440000	Guangdong	440300	Shenzhen
29	Deep chamber A	2017	BBB	6	80.36	C	52.41	BBB	87.5	BBB	82.82	Real estate industry	K70	440000	Guangdong	440300	Shenzhen
30	Fuao Stock	2019	CCC	3	65.58	C	50.52	CCC	63.8	B	74.47	Automobile manufacturing industry	C36	220000	吉林省	220100	长春市
30	Fuao Stock	2018	CCC	3	65.6	C	53.89	CCC	62.54	B	73.65	Automobile manufacturing industry	C36	220000	吉林省	220100	长春市
30	Fuao Stock	2012	C	1	58.84	C	49.35	C	57.74	CC	64.43	Automobile manufacturing industry	C36	220000	吉林省	220100	长春市
30	Fuao Stock	2014	CCC	3	67.08	C	52.29	CCC	67.51	B	74.35	Automobile manufacturing industry	C36	220000	吉林省	220100	长春市
30	Fuao Stock	2016	CCC	3	67.76	C	52.29	CCC	67.51	BB	75.83	Automobile manufacturing industry	C36	220000	吉林省	220100	长春市
30	Fuao Stock	2009	C	1	57.7	C	45.76	C	53.04	CCC	66.94	Automobile manufacturing industry	C36	220000	吉林省	220100	长春市
30	Fuao Stock	2022	B	4	71.335	C	59.787	B	73.234	BB	77.955	Automobile manufacturing industry	C36	220000	吉林省	220100	长春市
30	Fuao Stock	2013	C	1	58.64	C	49.35	C	53.04	CCC	67.17	Automobile manufacturing industry	C36	220000	吉林省	220100	长春市
30	Fuao Stock	2010	C	1	57.04	C	49.35	C	53.04	CC	63.66	Automobile manufacturing industry	C36	220000	吉林省	220100	长春市
30	Fuao Stock	2017	CCC	3	66.73	C	50.52	CCC	62.54	BB	77.83	Automobile manufacturing industry	C36	220000	吉林省	220100	长春市
30	Fuao Stock	2011	CC	2	64.94	C	49.35	CC	57.74	BB	77.75	Automobile manufacturing industry	C36	220000	吉林省	220100	长春市
30	Fuao Stock	2015	CCC	3	65.85	C	52.29	CCC	60.45	BB	76.42	Automobile manufacturing industry	C36	220000	吉林省	220100	长春市
30	Fuao Stock	2020	CCC	3	70	C	53.89	CCC	64.26	BBB	82.09	Automobile manufacturing industry	C36	220000	吉林省	220100	长春市
30	Fuao Stock	2021	CCC	3	66.74	C	50.52	CCC	65.12	BB	76.11	Automobile manufacturing industry	C36	220000	吉林省	220100	长春市
31	Joy City	2010	BB	5	79.45	CC	62.03	BB	82.93	BBB	81.91	Real estate industry	K70	440000	Guangdong	440300	Shenzhen
31	Joy City	2015	BB	5	79.11	CC	60.45	BB	83.6	BBB	81.02	Real estate industry	K70	440000	Guangdong	440300	Shenzhen
31	Joy City	2013	BBB	6	81.51	CC	64.05	BBB	90.54	BB	78.73	Real estate industry	K70	440000	Guangdong	440300	Shenzhen
31	Joy City	2016	BB	5	79.52	CC	62.03	BB	84.02	BBB	81.02	Real estate industry	K70	440000	Guangdong	440300	Shenzhen
31	Joy City	2022	B	4	74.264	B	70.895	BB	77.158	B	74.724	Real estate industry	K70	440000	Guangdong	440300	Shenzhen
31	Joy City	2009	BBB	6	80.51	CC	64.05	A	89.19	BB	77.71	Real estate industry	K70	440000	Guangdong	440300	Shenzhen
31	Joy City	2020	A	7	85.86	CCC	67.88	A	93.88	BBB	84.19	Real estate industry	K70	440000	Guangdong	440300	Shenzhen
31	Joy City	2018	BBB	6	81.41	CC	62.48	BBB	89.37	BBB	80.13	Real estate industry	K70	440000	Guangdong	440300	Shenzhen
31	Joy City	2011	BBB	6	81.25	CCC	69.23	BBB	85.69	BBB	81.02	Real estate industry	K70	440000	Guangdong	440300	Shenzhen
31	Joy City	2014	BBB	6	80.03	C	58.88	BBB	86.36	BBB	81.02	Real estate industry	K70	440000	Guangdong	440300	Shenzhen
31	Joy City	2019	BBB	6	83.92	CC	60.81	BBB	92.62	BBB	83.3	Real estate industry	K70	440000	Guangdong	440300	Shenzhen
31	Joy City	2012	BBB	6	81.26	CC	63.83	BBB	90.54	BB	78.22	Real estate industry	K70	440000	Guangdong	440300	Shenzhen
31	Joy City	2017	BBB	6	81.6	CCC	68.33	BBB	87.78	BBB	80.13	Real estate industry	K70	440000	Guangdong	440300	Shenzhen
31	Joy City	2021	BBB	6	83.17	CC	62.76	BBB	90.13	BBB	83.3	Real estate industry	K70	440000	Guangdong	440300	Shenzhen
32	Deepsonda A	2020	BB	5	77.51	CCC	69.33	BB	80.46	BBB	80.03	Construction and installation industry	E49	440000	Guangdong	440300	Shenzhen
32	Deepsonda A	2012	CCC	3	69.32	C	53.54	CCC	75.58	B	74.01	Construction and installation industry	E49	440000	Guangdong	440300	Shenzhen
32	Deepsonda A	2022	B	4	74.731	CCC	68.083	BB	79.683	B	74.618	Construction and installation industry	E49	440000	Guangdong	440300	Shenzhen
32	Deepsonda A	2011	B	4	74.33	C	53.54	B	100	B	74.79	Construction and installation industry	E49	440000	Guangdong	440300	Shenzhen
32	Deepsonda A	2019	BB	5	76.2	CCC	69.33	BB	75.58	BB	79.34	Construction and installation industry	E49	440000	Guangdong	440300	Shenzhen
32	Deepsonda A	2013	BB	5	75.33	C	59.31	BB	80.46	BBB	80.49	Construction and installation industry	E49	440000	Guangdong	440300	Shenzhen
32	Deepsonda A	2021	B	4	73.67	CC	62.42	B	67.09	BBB	83.67	Construction and installation industry	E49	440000	Guangdong	440300	Shenzhen
32	Deepsonda A	2009	B	4	74.25	C	55.34	BB	75.58	BBB	81.9	Construction and installation industry	E49	440000	Guangdong	440300	Shenzhen
32	Deepsonda A	2015	B	4	74.5	C	59.31	B	80.46	BB	79.03	Construction and installation industry	E49	440000	Guangdong	440300	Shenzhen
32	Deepsonda A	2018	BB	5	76.66	B	71.22	BB	75.58	BB	79.34	Construction and installation industry	E49	440000	Guangdong	440300	Shenzhen
32	Deepsonda A	2014	BB	5	75.41	C	59.31	BB	85.35	BB	79.03	Construction and installation industry	E49	440000	Guangdong	440300	Shenzhen
32	Deepsonda A	2016	BB	5	77.97	B	70.66	BB	100	B	73.86	Construction and installation industry	E49	440000	Guangdong	440300	Shenzhen
32	Deepsonda A	2017	BB	5	78.7	B	71.22	BB	85.35	BB	79.72	Construction and installation industry	E49	440000	Guangdong	440300	Shenzhen
32	Deepsonda A	2010	B	4	72.62	C	53.35	B	75.58	BB	79.88	Construction and installation industry	E49	440000	Guangdong	440300	Shenzhen
34	Digital China	2009	CCC	3	69.54	C	59.22	BB	75.58	B	71.97	Wholesale business	F51	440000	Guangdong	440300	Shenzhen
34	Digital China	2013	BB	5	75.29	CC	62.99	BB	90.23	BB	75.64	Wholesale business	F51	440000	Guangdong	440300	Shenzhen
34	Digital China	2020	B	4	70.13	C	46.26	B	85.35	BB	75.34	Wholesale business	F51	440000	Guangdong	440300	Shenzhen
34	Digital China	2016	B	4	72.29	CCC	66.78	B	75.58	B	73.56	Wholesale business	F51	440000	Guangdong	440300	Shenzhen
34	Digital China	2017	B	4	74.01	C	48.24	B	100	BB	76.49	Wholesale business	F51	440000	Guangdong	440300	Shenzhen
34	Digital China	2010	BB	5	75.2	C	59.31	BB	95.12	BB	75.45	Wholesale business	F51	440000	Guangdong	440300	Shenzhen
34	Digital China	2014	BB	5	78.31	B	70.66	BB	85.35	BB	79.27	Wholesale business	F51	440000	Guangdong	440300	Shenzhen
34	Digital China	2012	B	4	70.09	C	51.55	B	80.46	B	74.6	Wholesale business	F51	440000	Guangdong	440300	Shenzhen
34	Digital China	2019	CCC	3	68.82	C	46.26	CCC	80.46	B	74.64	Wholesale business	F51	440000	Guangdong	440300	Shenzhen
34	Digital China	2021	B	4	72.87	C	46.26	B	100	BB	75.34	Wholesale business	F51	440000	Guangdong	440300	Shenzhen
34	Digital China	2018	CCC	3	67.38	C	46.26	CCC	95.12	CCC	67.3	Wholesale business	F51	440000	Guangdong	440300	Shenzhen
34	Digital China	2015	BB	5	77.91	B	70.66	BB	85.35	BB	78.57	Wholesale business	F51	440000	Guangdong	440300	Shenzhen
34	Digital China	2011	B	4	71.5	C	45.69	B	95.12	B	74.77	Wholesale business	F51	440000	Guangdong	440300	Shenzhen
34	Digital China	2022	B	4	71.236	CCC	68.083	B	73.364	B	71.342	Wholesale business	F51	440000	Guangdong	440300	Shenzhen
35	Jacaranda chinensis	2022	B	4	72.783	C	57.449	BB	79.733	BBB	80.909	Ecological protection and environmental management industry	N77	320000	江苏省	320600	南通市
35	Jacaranda chinensis	2010	CC	2	62.14	C	54.44	CC	54.62	B	71.11	Ecological protection and environmental management industry	N77	320000	江苏省	320600	南通市
35	Jacaranda chinensis	2014	CCC	3	66.21	C	56.36	CCC	53.07	BBB	80.4	Ecological protection and environmental management industry	N77	320000	江苏省	320600	南通市
35	Jacaranda chinensis	2017	BB	5	79.2	CCC	67.95	BB	77.31	A	85.3	Ecological protection and environmental management industry	N77	320000	江苏省	320600	南通市
35	Jacaranda chinensis	2015	BB	5	75.06	CCC	67.42	BB	66.12	A	85.1	Ecological protection and environmental management industry	N77	320000	江苏省	320600	南通市
35	Jacaranda chinensis	2020	BB	5	78.99	CCC	68.47	BB	77.15	BBB	84.76	Ecological protection and environmental management industry	N77	320000	江苏省	320600	南通市
35	Jacaranda chinensis	2018	BB	5	79.2	CCC	67.95	BB	80.1	BBB	83.14	Ecological protection and environmental management industry	N77	320000	江苏省	320600	南通市
35	Jacaranda chinensis	2021	BB	5	78.16	CCC	67.95	BB	77.15	BBB	83.14	Ecological protection and environmental management industry	N77	320000	江苏省	320600	南通市
35	Jacaranda chinensis	2013	CC	2	63.72	C	53.92	CC	51.52	BB	77.17	Ecological protection and environmental management industry	N77	320000	江苏省	320600	南通市
35	Jacaranda chinensis	2012	CC	2	61.01	C	56.24	CC	51.52	B	70.3	Ecological protection and environmental management industry	N77	320000	江苏省	320600	南通市
35	Jacaranda chinensis	2009	CC	2	62.14	C	54.44	C	54.62	B	71.11	Ecological protection and environmental management industry	N77	320000	江苏省	320600	南通市
35	Jacaranda chinensis	2019	BB	5	78.56	CCC	68.47	BB	75.91	BBB	84.76	Ecological protection and environmental management industry	N77	320000	江苏省	320600	南通市
35	Jacaranda chinensis	2011	CC	2	62.04	C	53.92	CC	54.62	B	71.11	Ecological protection and environmental management industry	N77	320000	江苏省	320600	南通市
35	Jacaranda chinensis	2016	BB	5	79.16	CCC	67.42	BB	75.91	A	86.51	Ecological protection and environmental management industry	N77	320000	江苏省	320600	南通市
36	Hualian Holdings	2021	BBB	6	80.68	CC	60.52	BBB	84.99	BBB	83.24	Real estate industry	K70	440000	Guangdong	440300	Shenzhen
36	Hualian Holdings	2013	BB	5	75.06	C	58.26	BB	74.71	BBB	80.91	Real estate industry	K70	440000	Guangdong	440300	Shenzhen
36	Hualian Holdings	2012	BBB	6	80.37	C	56.47	BBB	85.16	BBB	83.71	Real estate industry	K70	440000	Guangdong	440300	Shenzhen
36	Hualian Holdings	2017	BBB	6	80.07	C	57.37	BBB	87.5	BBB	80.53	Real estate industry	K70	440000	Guangdong	440300	Shenzhen
36	Hualian Holdings	2020	BB	5	77.06	C	57.14	BB	77.47	BBB	83.24	Real estate industry	K70	440000	Guangdong	440300	Shenzhen
36	Hualian Holdings	2014	BB	5	76.66	CC	60.06	BB	78.89	BBB	80.02	Real estate industry	K70	440000	Guangdong	440300	Shenzhen
36	Hualian Holdings	2019	BBB	6	80.1	C	58.94	BBB	84.15	BBB	83.24	Real estate industry	K70	440000	Guangdong	440300	Shenzhen
36	Hualian Holdings	2018	B	4	74.73	C	57.14	B	77.22	BB	78.16	Real estate industry	K70	440000	Guangdong	440300	Shenzhen
36	Hualian Holdings	2022	BB	5	75.81	CCC	65.495	BB	76.854	BBB	83.104	Real estate industry	K70	440000	Guangdong	440300	Shenzhen
36	Hualian Holdings	2015	BB	5	78.78	C	56.69	BB	85.16	BBB	80.02	Real estate industry	K70	440000	Guangdong	440300	Shenzhen
36	Hualian Holdings	2010	BB	5	76.7	CC	63.22	BB	77.05	BBB	80.82	Real estate industry	K70	440000	Guangdong	440300	Shenzhen
36	Hualian Holdings	2009	B	4	74.18	CC	61.42	B	73.88	BB	78.68	Real estate industry	K70	440000	Guangdong	440300	Shenzhen
36	Hualian Holdings	2016	BB	5	78.63	C	54.67	BB	85.91	BB	79.64	Real estate industry	K70	440000	Guangdong	440300	Shenzhen
36	Hualian Holdings	2011	BB	5	76.96	C	58.26	BB	76.8	BBB	83.26	Real estate industry	K70	440000	Guangdong	440300	Shenzhen
37	Shennan Power A	2018	CCC	3	67.11	C	57.25	CCC	63.25	B	74.11	Electricity and heat production and supply industry	D44	440000	Guangdong	440300	Shenzhen
37	Shennan Power A	2011	CC	2	63.96	C	59.77	CC	59.14	CCC	68.83	Electricity and heat production and supply industry	D44	440000	Guangdong	440300	Shenzhen
37	Shennan Power A	2022	B	4	71.16	CC	64.513	CCC	69.564	BB	79.247	Electricity and heat production and supply industry	D44	440000	Guangdong	440300	Shenzhen
37	Shennan Power A	2016	CCC	3	69.81	C	56.47	CCC	77.12	B	71.86	Electricity and heat production and supply industry	D44	440000	Guangdong	440300	Shenzhen
37	Shennan Power A	2020	CCC	3	69.16	C	57.25	CCC	66.13	BB	76.65	Electricity and heat production and supply industry	D44	440000	Guangdong	440300	Shenzhen
37	Shennan Power A	2014	CCC	3	69.96	C	56.47	CCC	66.13	BB	78.67	Electricity and heat production and supply industry	D44	440000	Guangdong	440300	Shenzhen
37	Shennan Power A	2017	CCC	3	69.06	C	55.89	CCC	63.25	BB	78.81	Electricity and heat production and supply industry	D44	440000	Guangdong	440300	Shenzhen
37	Shennan Power A	2013	CCC	3	69.28	C	59.77	CCC	66.13	BB	75.7	Electricity and heat production and supply industry	D44	440000	Guangdong	440300	Shenzhen
37	Shennan Power A	2019	CCC	3	69.56	C	57.25	CCC	69.02	BB	75.76	Electricity and heat production and supply industry	D44	440000	Guangdong	440300	Shenzhen
37	Shennan Power A	2015	CCC	3	69.41	C	56.47	CCC	66.13	BB	77.54	Electricity and heat production and supply industry	D44	440000	Guangdong	440300	Shenzhen
37	Shennan Power A	2009	CCC	3	67.01	C	59.77	C	59.14	BB	75.13	Electricity and heat production and supply industry	D44	440000	Guangdong	440300	Shenzhen
37	Shennan Power A	2010	CCC	3	65.96	C	58.4	CCC	59.14	B	73.61	Electricity and heat production and supply industry	D44	440000	Guangdong	440300	Shenzhen
37	Shennan Power A	2021	B	4	71.48	C	55.89	B	65.03	BBB	82.76	Electricity and heat production and supply industry	D44	440000	Guangdong	440300	Shenzhen
37	Shennan Power A	2012	B	4	70.25	C	58.4	B	65.58	BB	78.67	Electricity and heat production and supply industry	D44	440000	Guangdong	440300	Shenzhen
38	*ST Chase	2014	CCC	3	66.15	C	49.62	CCC	65.54	BB	77.01	Business service industry	L72	440000	Guangdong	440300	Shenzhen
38	*ST Chase	2016	CCC	3	66.77	C	48.17	CCC	66.54	BB	78.69	Business service industry	L72	440000	Guangdong	440300	Shenzhen
38	*ST Chase	2022	CCC	3	65.943	CC	60.667	B	72.528	CC	61.196	Business service industry	L72	440000	Guangdong	440300	Shenzhen
38	*ST Chase	2021	CCC	3	66.12	C	53.43	CCC	79.95	CCC	65.13	Business service industry	L72	440000	Guangdong	440300	Shenzhen
38	*ST Chase	2010	CCC	3	69.04	C	55.11	CCC	69.1	BB	77.81	Business service industry	L72	440000	Guangdong	440300	Shenzhen
38	*ST Chase	2009	CCC	3	66.89	C	56.56	CC	61.44	BB	76.98	Business service industry	L72	440000	Guangdong	440300	Shenzhen
38	*ST Chase	2013	B	4	72.35	C	52.52	B	84.46	BB	77.01	Business service industry	L72	440000	Guangdong	440300	Shenzhen
38	*ST Chase	2015	CC	2	64.91	C	49.62	CC	64.76	B	74.68	Business service industry	L72	440000	Guangdong	440300	Shenzhen
38	*ST Chase	2018	CC	2	63.63	C	51.55	CC	56.34	BB	76.02	Business service industry	L72	440000	Guangdong	440300	Shenzhen
38	*ST Chase	2017	CCC	3	65.93	C	48.65	CCC	82.92	CCC	65.8	Business service industry	L72	440000	Guangdong	440300	Shenzhen
38	*ST Chase	2012	CC	2	62.83	C	51.07	CC	62.98	B	70.16	Business service industry	L72	440000	Guangdong	440300	Shenzhen
38	*ST Chase	2011	B	4	70.19	C	56.56	B	69.1	BB	79.53	Business service industry	L72	440000	Guangdong	440300	Shenzhen
38	*ST Chase	2020	C	1	53.59	C	51.55	C	56.34	C	53.08	Business service industry	L72	440000	Guangdong	440300	Shenzhen
38	*ST Chase	2019	C	1	53.66	C	50.1	C	63.99	C	49.17	Business service industry	L72	440000	Guangdong	440300	Shenzhen
39	Cimc Group	2018	BB	5	78.87	B	70.27	BB	78.78	BBB	83.32	Metal products industry	C33	440000	Guangdong	440300	Shenzhen
39	Cimc Group	2021	BB	5	79.77	B	72.06	BB	78.57	BBB	84.53	Metal products industry	C33	440000	Guangdong	440300	Shenzhen
39	Cimc Group	2014	CCC	3	69.92	C	59.25	CCC	64.26	BB	79.18	Metal products industry	C33	440000	Guangdong	440300	Shenzhen
39	Cimc Group	2010	BB	5	76.56	CCC	67.3	BB	72.24	BBB	84.2	Metal products industry	C33	440000	Guangdong	440300	Shenzhen
39	Cimc Group	2019	BBB	6	81.28	B	70.27	BBB	85.36	BBB	84.14	Metal products industry	C33	440000	Guangdong	440300	Shenzhen
39	Cimc Group	2017	B	4	73.46	CCC	65.98	B	66.54	BBB	81.94	Metal products industry	C33	440000	Guangdong	440300	Shenzhen
39	Cimc Group	2013	BB	5	78.41	CCC	67.85	BB	74.95	A	86.14	Metal products industry	C33	440000	Guangdong	440300	Shenzhen
39	Cimc Group	2012	BB	5	77.23	CC	64.48	BB	73.68	A	86.14	Metal products industry	C33	440000	Guangdong	440300	Shenzhen
39	Cimc Group	2022	BBB	6	84.354	BBB	80.161	AA	93.025	BBB	82.17	Metal products industry	C33	440000	Guangdong	440300	Shenzhen
39	Cimc Group	2009	BB	5	77.02	B	70.67	CCC	69.97	A	85.02	Metal products industry	C33	440000	Guangdong	440300	Shenzhen
39	Cimc Group	2020	BBB	6	80.06	B	72.06	BBB	83.01	BBB	82.15	Metal products industry	C33	440000	Guangdong	440300	Shenzhen
39	Cimc Group	2015	BB	5	79.54	B	70.67	BB	80.65	BBB	83.32	Metal products industry	C33	440000	Guangdong	440300	Shenzhen
39	Cimc Group	2016	BB	5	77.36	B	70.67	BB	73.6	BBB	83.32	Metal products industry	C33	440000	Guangdong	440300	Shenzhen
39	Cimc Group	2011	BB	5	79	CCC	69.09	BB	80	BBB	83.38	Metal products industry	C33	440000	Guangdong	440300	Shenzhen
40	Dongxu Blue Sky	2017	B	4	72.54	C	54.04	B	74.23	BBB	80.38	Electricity and heat production and supply industry	D44	440000	Guangdong	440300	Shenzhen
40	Dongxu Blue Sky	2015	CCC	3	67.11	C	50.54	CCC	62.02	BB	78.05	Electricity and heat production and supply industry	D44	440000	Guangdong	440300	Shenzhen
40	Dongxu Blue Sky	2013	CC	2	62	C	50.54	CC	78.29	C	57.83	Electricity and heat production and supply industry	D44	440000	Guangdong	440300	Shenzhen
40	Dongxu Blue Sky	2020	CCC	3	68.34	CCC	66.04	CCC	69.69	CCC	68.63	Electricity and heat production and supply industry	D44	440000	Guangdong	440300	Shenzhen
40	Dongxu Blue Sky	2011	CCC	3	67.83	C	55.76	CCC	63.86	BB	75.94	Electricity and heat production and supply industry	D44	440000	Guangdong	440300	Shenzhen
40	Dongxu Blue Sky	2014	CCC	3	67.34	C	51.9	CCC	77.12	CCC	68.91	Electricity and heat production and supply industry	D44	440000	Guangdong	440300	Shenzhen
40	Dongxu Blue Sky	2021	CC	2	60.98	CCC	66.04	CC	69.69	C	53.4	Electricity and heat production and supply industry	D44	440000	Guangdong	440300	Shenzhen
40	Dongxu Blue Sky	2016	CCC	3	69.84	C	51.9	CCC	67.79	BB	79.62	Electricity and heat production and supply industry	D44	440000	Guangdong	440300	Shenzhen
40	Dongxu Blue Sky	2012	CCC	3	65.67	C	50.54	CCC	53.37	BBB	80.19	Electricity and heat production and supply industry	D44	440000	Guangdong	440300	Shenzhen
40	Dongxu Blue Sky	2009	CCC	3	69.31	C	55.76	BB	76.57	B	71.48	Electricity and heat production and supply industry	D44	440000	Guangdong	440300	Shenzhen
40	Dongxu Blue Sky	2019	B	4	71.02	CC	63.13	B	69.69	BB	75.58	Electricity and heat production and supply industry	D44	440000	Guangdong	440300	Shenzhen
40	Dongxu Blue Sky	2010	B	4	71.92	C	55.76	B	71.35	BB	79.97	Electricity and heat production and supply industry	D44	440000	Guangdong	440300	Shenzhen
40	Dongxu Blue Sky	2018	BB	5	76.49	CC	63.13	BB	84.11	BB	78.36	Electricity and heat production and supply industry	D44	440000	Guangdong	440300	Shenzhen
40	Dongxu Blue Sky	2022	B	4	73.535	BB	77.61	B	73.498	CCC	69.116	Electricity and heat production and supply industry	D44	440000	Guangdong	440300	Shenzhen
42	Zhongzhou Holdings	2018	B	4	70.31	CC	60.52	B	83.9	CC	60.67	Real estate industry	K70	440000	Guangdong	440300	Shenzhen
42	Zhongzhou Holdings	2020	B	4	70.35	C	57.14	B	81.73	CC	63.93	Real estate industry	K70	440000	Guangdong	440300	Shenzhen
42	Zhongzhou Holdings	2022	B	4	71.585	CCC	68.08	BB	75.03	B	71.736	Real estate industry	K70	440000	Guangdong	440300	Shenzhen
42	Zhongzhou Holdings	2016	CCC	3	69.37	C	54.67	CCC	83.9	CC	60.46	Real estate industry	K70	440000	Guangdong	440300	Shenzhen
42	Zhongzhou Holdings	2017	B	4	74.87	CC	62.32	B	86.41	CCC	68.08	Real estate industry	K70	440000	Guangdong	440300	Shenzhen
42	Zhongzhou Holdings	2014	B	4	73.71	C	53.09	B	79.73	B	74.81	Real estate industry	K70	440000	Guangdong	440300	Shenzhen
42	Zhongzhou Holdings	2010	B	4	73.98	C	55.11	B	74.97	BB	79.26	Real estate industry	K70	440000	Guangdong	440300	Shenzhen
42	Zhongzhou Holdings	2012	B	4	73.86	C	53.09	B	75.38	BB	79.26	Real estate industry	K70	440000	Guangdong	440300	Shenzhen
42	Zhongzhou Holdings	2015	BB	5	75.98	C	54.67	BB	81.81	BB	77.48	Real estate industry	K70	440000	Guangdong	440300	Shenzhen
42	Zhongzhou Holdings	2021	B	4	70.62	C	55.57	B	77.97	CCC	68.63	Real estate industry	K70	440000	Guangdong	440300	Shenzhen
42	Zhongzhou Holdings	2013	B	4	74.25	C	53.09	B	79.14	BB	76.59	Real estate industry	K70	440000	Guangdong	440300	Shenzhen
42	Zhongzhou Holdings	2011	BB	5	77.25	C	54.89	BB	82.9	BB	79.26	Real estate industry	K70	440000	Guangdong	440300	Shenzhen
42	Zhongzhou Holdings	2009	BB	5	76.36	C	59.84	BB	76.22	BBB	81.93	Real estate industry	K70	440000	Guangdong	440300	Shenzhen
42	Zhongzhou Holdings	2019	CCC	3	68.53	C	57.14	CCC	83.4	C	58.22	Real estate industry	K70	440000	Guangdong	440300	Shenzhen
45	Deep textile A	2015	B	4	71.77	CC	61.52	B	61.81	BBB	83.72	Computer, communications and other electronic equipment manufacturing	C39	440000	Guangdong	440300	Shenzhen
45	Deep textile A	2018	B	4	73.66	CC	61.88	B	67.64	BBB	83.73	Computer, communications and other electronic equipment manufacturing	C39	440000	Guangdong	440300	Shenzhen
45	Deep textile A	2014	B	4	70.13	C	55.88	B	57.51	A	85.91	Computer, communications and other electronic equipment manufacturing	C39	440000	Guangdong	440300	Shenzhen
45	Deep textile A	2017	B	4	72.07	CC	61.33	B	62.94	BBB	83.72	Computer, communications and other electronic equipment manufacturing	C39	440000	Guangdong	440300	Shenzhen
45	Deep textile A	2019	B	4	70.05	CC	62.91	B	65.29	BB	76.9	Computer, communications and other electronic equipment manufacturing	C39	440000	Guangdong	440300	Shenzhen
45	Deep textile A	2011	B	4	70.85	C	45.76	B	67.51	A	85.91	Computer, communications and other electronic equipment manufacturing	C39	440000	Guangdong	440300	Shenzhen
45	Deep textile A	2020	B	4	70.6	CC	61.33	B	65.29	BB	78.92	Computer, communications and other electronic equipment manufacturing	C39	440000	Guangdong	440300	Shenzhen
45	Deep textile A	2022	B	4	71.123	CC	64.194	CCC	66.102	BB	78.357	Computer, communications and other electronic equipment manufacturing	C39	440000	Guangdong	440300	Shenzhen
45	Deep textile A	2016	B	4	71.49	C	59.94	B	57.11	A	87.09	Computer, communications and other electronic equipment manufacturing	C39	440000	Guangdong	440300	Shenzhen
45	Deep textile A	2010	B	4	72.61	C	45.76	B	72.67	A	86.27	Computer, communications and other electronic equipment manufacturing	C39	440000	Guangdong	440300	Shenzhen
45	Deep textile A	2009	B	4	71.49	C	45.76	CCC	67.84	A	87.09	Computer, communications and other electronic equipment manufacturing	C39	440000	Guangdong	440300	Shenzhen
45	Deep textile A	2021	B	4	72.43	CC	61.33	B	65.29	BBB	82.91	Computer, communications and other electronic equipment manufacturing	C39	440000	Guangdong	440300	Shenzhen
45	Deep textile A	2012	C	1	57.87	C	45.76	C	26.66	A	85.09	Computer, communications and other electronic equipment manufacturing	C39	440000	Guangdong	440300	Shenzhen
45	Deep textile A	2013	CCC	3	65.42	CC	61.52	CCC	48.64	BB	78.73	Computer, communications and other electronic equipment manufacturing	C39	440000	Guangdong	440300	Shenzhen
46	Oceanwide Holdings	2009	BBB	6	81.74	CC	64.28	AA	90.86	BB	78.86	Other financial industries	J69	110000	北京市	110000	北京市
46	Oceanwide Holdings	2010	BBB	6	80.3	CC	62.48	BBB	88.03	BB	78.86	Other financial industries	J69	110000	北京市	110000	北京市
46	Oceanwide Holdings	2015	BBB	6	82.27	CC	63.83	BBB	89.12	BBB	81.86	Other financial industries	J69	110000	北京市	110000	北京市
46	Oceanwide Holdings	2019	BB	5	77.93	CC	63.15	BB	85.78	BB	75.37	Other financial industries	J69	110000	北京市	110000	北京市
46	Oceanwide Holdings	2014	BBB	6	82.84	CCC	69.01	BBB	90.54	BBB	80.11	Other financial industries	J69	110000	北京市	110000	北京市
46	Oceanwide Holdings	2012	BB	5	79.09	C	58.88	BB	88.96	BB	76.42	Other financial industries	J69	110000	北京市	110000	北京市
46	Oceanwide Holdings	2021	CCC	3	66.01	CCC	67	CCC	71.11	CC	61.98	Other financial industries	J69	110000	北京市	110000	北京市
46	Oceanwide Holdings	2018	BB	5	79.71	CC	63.15	BB	88.96	BB	76.42	Other financial industries	J69	110000	北京市	110000	北京市
46	Oceanwide Holdings	2017	BB	5	78.69	CCC	66.75	BB	85.36	BB	76.3	Other financial industries	J69	110000	北京市	110000	北京市
46	Oceanwide Holdings	2011	BB	5	77.87	CC	62.25	BB	81.51	BB	79.57	Other financial industries	J69	110000	北京市	110000	北京市
46	Oceanwide Holdings	2016	BB	5	78.05	CC	60.45	BB	89.12	B	73.37	Other financial industries	J69	110000	北京市	110000	北京市
46	Oceanwide Holdings	2022	CCC	3	65.297	CC	60.615	B	74.657	C	59.161	Other financial industries	J69	110000	北京市	110000	北京市
46	Oceanwide Holdings	2020	CCC	3	68.36	CCC	68.39	CCC	81.81	C	58.98	Other financial industries	J69	110000	北京市	110000	北京市
46	Oceanwide Holdings	2013	BBB	6	82.7	CCC	67.43	BBB	89.28	BBB	81.5	Other financial industries	J69	110000	北京市	110000	北京市
48	Jing Ji Zhi Nong	2018	C	1	58.54	C	51.22	C	65.24	C	57.77	Agricultural and sideline food processing industry	C13	440000	Guangdong	440300	Shenzhen
48	Jing Ji Zhi Nong	2013	CC	2	61.75	C	57.82	CC	69.96	C	58.22	Agricultural and sideline food processing industry	C13	440000	Guangdong	440300	Shenzhen
48	Jing Ji Zhi Nong	2022	CCC	3	68.506	CC	60.697	BB	77.062	CCC	69.781	Agricultural and sideline food processing industry	C13	440000	Guangdong	440300	Shenzhen
48	Jing Ji Zhi Nong	2017	CCC	3	65.16	C	56.51	CCC	70.45	CCC	66.01	Agricultural and sideline food processing industry	C13	440000	Guangdong	440300	Shenzhen
48	Jing Ji Zhi Nong	2019	C	1	52.78	C	48.68	C	66.47	C	45.65	Agricultural and sideline food processing industry	C13	440000	Guangdong	440300	Shenzhen
48	Jing Ji Zhi Nong	2014	CC	2	63.48	C	59.4	CC	68.83	CC	61.96	Agricultural and sideline food processing industry	C13	440000	Guangdong	440300	Shenzhen
48	Jing Ji Zhi Nong	2021	CCC	3	65.84	C	58.99	CCC	72.17	CCC	65.05	Agricultural and sideline food processing industry	C13	440000	Guangdong	440300	Shenzhen
48	Jing Ji Zhi Nong	2016	CCC	3	66.48	C	58.64	CCC	69.82	CCC	68.24	Agricultural and sideline food processing industry	C13	440000	Guangdong	440300	Shenzhen
48	Jing Ji Zhi Nong	2011	CCC	3	69.74	C	57.61	CCC	65.49	BB	78.8	Agricultural and sideline food processing industry	C13	440000	Guangdong	440300	Shenzhen
48	Jing Ji Zhi Nong	2015	CC	2	64.31	C	54.24	CC	68.83	CCC	66.41	Agricultural and sideline food processing industry	C13	440000	Guangdong	440300	Shenzhen
48	Jing Ji Zhi Nong	2020	C	1	55.5	C	52.05	C	63	C	52.21	Agricultural and sideline food processing industry	C13	440000	Guangdong	440300	Shenzhen
48	Jing Ji Zhi Nong	2010	B	4	71.13	C	57.61	B	65.26	BBB	82	Agricultural and sideline food processing industry	C13	440000	Guangdong	440300	Shenzhen
48	Jing Ji Zhi Nong	2012	CCC	3	68.51	C	56.03	CCC	60.91	BBB	80	Agricultural and sideline food processing industry	C13	440000	Guangdong	440300	Shenzhen
48	Jing Ji Zhi Nong	2009	CCC	3	69.1	CC	60.98	CC	64.63	BB	76.26	Agricultural and sideline food processing industry	C13	440000	Guangdong	440300	Shenzhen
49	Desai cell	2022	B	4	70.349	CC	64.194	CCC	69.875	B	73.897	Electrical machinery and equipment manufacturing	C38	440000	Guangdong	440300	Shenzhen
49	Desai cell	2019	CCC	3	67.83	C	56.95	CCC	57.74	BBB	80.18	Electrical machinery and equipment manufacturing	C38	440000	Guangdong	440300	Shenzhen
49	Desai cell	2017	B	4	70.64	C	57.98	B	67.28	BB	79.36	Electrical machinery and equipment manufacturing	C38	440000	Guangdong	440300	Shenzhen
49	Desai cell	2018	B	4	71.07	C	55.16	B	70.82	BB	79.36	Electrical machinery and equipment manufacturing	C38	440000	Guangdong	440300	Shenzhen
49	Desai cell	2020	CCC	3	67.47	C	56.95	CCC	55.39	BBB	81	Electrical machinery and equipment manufacturing	C38	440000	Guangdong	440300	Shenzhen
49	Desai cell	2010	CCC	3	69.96	CC	64.37	CCC	62.58	BB	77.8	Electrical machinery and equipment manufacturing	C38	440000	Guangdong	440300	Shenzhen
49	Desai cell	2011	CCC	3	68.75	C	53.98	CCC	64.8	BB	78.95	Electrical machinery and equipment manufacturing	C38	440000	Guangdong	440300	Shenzhen
49	Desai cell	2013	CCC	3	69.68	C	58.93	CCC	60.42	BBB	81.41	Electrical machinery and equipment manufacturing	C38	440000	Guangdong	440300	Shenzhen
49	Desai cell	2009	CCC	3	67.96	CC	60.51	C	53.04	BBB	81.82	Electrical machinery and equipment manufacturing	C38	440000	Guangdong	440300	Shenzhen
49	Desai cell	2016	CCC	3	68.22	C	55.35	CCC	61.45	BB	79.36	Electrical machinery and equipment manufacturing	C38	440000	Guangdong	440300	Shenzhen
49	Desai cell	2015	B	4	71.68	C	57.14	B	71.31	BB	79.36	Electrical machinery and equipment manufacturing	C38	440000	Guangdong	440300	Shenzhen
49	Desai cell	2012	B	4	70.41	C	57.14	B	64.8	BBB	80.97	Electrical machinery and equipment manufacturing	C38	440000	Guangdong	440300	Shenzhen
49	Desai cell	2014	B	4	72.7	C	57.14	B	72.17	BBB	81	Electrical machinery and equipment manufacturing	C38	440000	Guangdong	440300	Shenzhen
49	Desai cell	2021	B	4	70.41	C	56.95	B	66.12	BBB	80.18	Electrical machinery and equipment manufacturing	C38	440000	Guangdong	440300	Shenzhen
50	Deep Tenma A	2010	B	4	70.29	C	55.88	B	64	BBB	81.9	Computer, communications and other electronic equipment manufacturing	C39	440000	Guangdong	440300	Shenzhen
50	Deep Tenma A	2016	B	4	73.05	CC	62.35	B	62.82	A	85.42	Computer, communications and other electronic equipment manufacturing	C39	440000	Guangdong	440300	Shenzhen
50	Deep Tenma A	2015	BB	5	75.33	CC	62.14	BB	70.65	A	85.22	Computer, communications and other electronic equipment manufacturing	C39	440000	Guangdong	440300	Shenzhen
50	Deep Tenma A	2019	B	4	73.72	CC	61.95	B	75.03	BB	78.85	Computer, communications and other electronic equipment manufacturing	C39	440000	Guangdong	440300	Shenzhen
50	Deep Tenma A	2013	B	4	70.03	CC	60.77	B	58.11	BBB	82.79	Computer, communications and other electronic equipment manufacturing	C39	440000	Guangdong	440300	Shenzhen
50	Deep Tenma A	2014	B	4	71.6	CC	64.14	B	65.95	BB	79.21	Computer, communications and other electronic equipment manufacturing	C39	440000	Guangdong	440300	Shenzhen
50	Deep Tenma A	2020	B	4	72.85	CC	63.53	B	67.98	BBB	80.9	Computer, communications and other electronic equipment manufacturing	C39	440000	Guangdong	440300	Shenzhen
50	Deep Tenma A	2018	BB	5	76.72	CC	63.53	BB	75.03	BBB	84.59	Computer, communications and other electronic equipment manufacturing	C39	440000	Guangdong	440300	Shenzhen
50	Deep Tenma A	2021	B	4	73.9	CC	60.16	B	66.41	A	85.96	Computer, communications and other electronic equipment manufacturing	C39	440000	Guangdong	440300	Shenzhen
50	Deep Tenma A	2012	B	4	71.93	CC	61.52	B	65.15	BBB	81.82	Computer, communications and other electronic equipment manufacturing	C39	440000	Guangdong	440300	Shenzhen
50	Deep Tenma A	2017	BB	5	75.69	CCC	66.9	BB	70.33	BBB	83.79	Computer, communications and other electronic equipment manufacturing	C39	440000	Guangdong	440300	Shenzhen
50	Deep Tenma A	2022	BB	5	77.249	B	73.917	BB	76.419	BB	79.584	Computer, communications and other electronic equipment manufacturing	C39	440000	Guangdong	440300	Shenzhen
50	Deep Tenma A	2009	B	4	72.38	C	57.45	CC	62.45	A	86.69	Computer, communications and other electronic equipment manufacturing	C39	440000	Guangdong	440300	Shenzhen
50	Deep Tenma A	2011	B	4	71.89	C	45.76	B	73.31	BBB	84.28	Computer, communications and other electronic equipment manufacturing	C39	440000	Guangdong	440300	Shenzhen
55	Fangda Group	2018	B	4	71.4	C	48.98	B	72.41	BBB	82.17	Metal products industry	C33	440000	Guangdong	440300	Shenzhen
55	Fangda Group	2019	BB	5	75.93	CC	60.4	BB	77.2	BBB	83.01	Metal products industry	C33	440000	Guangdong	440300	Shenzhen
55	Fangda Group	2020	BB	5	77.96	CC	60.4	BB	83.75	BBB	83.01	Metal products industry	C33	440000	Guangdong	440300	Shenzhen
55	Fangda Group	2022	B	4	74.471	CC	61.042	BB	78.869	BBB	82.509	Metal products industry	C33	440000	Guangdong	440300	Shenzhen
55	Fangda Group	2021	BB	5	78.41	CCC	65.56	BB	78.05	A	85.21	Metal products industry	C33	440000	Guangdong	440300	Shenzhen
55	Fangda Group	2017	BB	5	76.79	CC	63.37	BB	78.96	BBB	82.17	Metal products industry	C33	440000	Guangdong	440300	Shenzhen
55	Fangda Group	2010	B	4	74.6	CC	61.07	B	69.96	BBB	84.63	Metal products industry	C33	440000	Guangdong	440300	Shenzhen
55	Fangda Group	2014	B	4	70.05	C	59.49	B	61.28	BBB	81.36	Metal products industry	C33	440000	Guangdong	440300	Shenzhen
55	Fangda Group	2009	B	4	74.23	CC	61.07	CCC	66.35	A	86.27	Metal products industry	C33	440000	Guangdong	440300	Shenzhen
55	Fangda Group	2013	B	4	71.12	C	59.49	B	66.47	BBB	80.18	Metal products industry	C33	440000	Guangdong	440300	Shenzhen
55	Fangda Group	2016	CCC	3	69.04	C	57.91	CCC	60.42	BBB	80.54	Metal products industry	C33	440000	Guangdong	440300	Shenzhen
55	Fangda Group	2012	BB	5	76.27	CC	62.32	BB	76.87	BBB	82.99	Metal products industry	C33	440000	Guangdong	440300	Shenzhen
55	Fangda Group	2015	B	4	73.57	C	59.49	B	73.9	BBB	80.54	Metal products industry	C33	440000	Guangdong	440300	Shenzhen
55	Fangda Group	2011	BB	5	75.14	C	59.49	BB	72.9	BBB	84.63	Metal products industry	C33	440000	Guangdong	440300	Shenzhen
56	Royal court International	2019	CCC	3	67.3	C	52.89	CCC	72.5	B	73.03	Business service industry	L72	440000	Guangdong	440300	Shenzhen
56	Royal court International	2014	B	4	70.38	C	55.11	B	78.89	CCC	67.35	Business service industry	L72	440000	Guangdong	440300	Shenzhen
56	Royal court International	2011	CC	2	60.7	C	54.67	CC	76.8	C	47.45	Business service industry	L72	440000	Guangdong	440300	Shenzhen
56	Royal court International	2009	B	4	71.87	C	51.51	B	72.63	BB	77.85	Business service industry	L72	440000	Guangdong	440300	Shenzhen
56	Royal court International	2010	CCC	3	67.63	C	51.51	CCC	74.71	CCC	66.23	Business service industry	L72	440000	Guangdong	440300	Shenzhen
56	Royal court International	2017	B	4	71.98	C	52.41	B	78.89	B	71.89	Business service industry	L72	440000	Guangdong	440300	Shenzhen
56	Royal court International	2021	CCC	3	65.66	C	48.65	CCC	77.39	CCC	68.77	Business service industry	L72	440000	Guangdong	440300	Shenzhen
56	Royal court International	2016	B	4	70.78	C	51.51	B	70.54	BB	77.35	Business service industry	L72	440000	Guangdong	440300	Shenzhen
56	Royal court International	2015	B	4	71.07	C	51.51	B	80.98	CCC	68.13	Business service industry	L72	440000	Guangdong	440300	Shenzhen
56	Royal court International	2018	B	4	71.26	C	55.57	B	80.98	CCC	67.23	Business service industry	L72	440000	Guangdong	440300	Shenzhen
56	Royal court International	2020	CC	2	61.95	C	51.55	CC	68.78	CC	64.08	Business service industry	L72	440000	Guangdong	440300	Shenzhen
56	Royal court International	2012	CCC	3	66.15	C	53.09	CCC	80.98	C	56.42	Business service industry	L72	440000	Guangdong	440300	Shenzhen
56	Royal court International	2022	CC	2	63.585	CCC	65.495	B	71.286	C	56.285	Business service industry	L72	440000	Guangdong	440300	Shenzhen
56	Royal court International	2013	B	4	70.15	C	56.69	B	78.89	CCC	66.31	Business service industry	L72	440000	Guangdong	440300	Shenzhen
58	Deep Sager	2011	B	4	73.74	C	48.17	B	83.32	BBB	83.68	Business service industry	L72	440000	Guangdong	440300	Shenzhen
58	Deep Sager	2010	CCC	3	69.68	C	55.11	CCC	64.64	BBB	82.18	Business service industry	L72	440000	Guangdong	440300	Shenzhen
58	Deep Sager	2014	B	4	73.27	C	51.07	B	80.15	BBB	82.84	Business service industry	L72	440000	Guangdong	440300	Shenzhen
58	Deep Sager	2012	B	4	70.95	C	48.17	B	77.39	BBB	81.17	Business service industry	L72	440000	Guangdong	440300	Shenzhen
58	Deep Sager	2016	B	4	72.15	C	52.52	B	77.39	BBB	81.17	Business service industry	L72	440000	Guangdong	440300	Shenzhen
58	Deep Sager	2020	B	4	73.66	C	55.69	B	84.3	BB	78.09	Business service industry	L72	440000	Guangdong	440300	Shenzhen
58	Deep Sager	2017	CCC	3	67.92	C	53	CCC	64.64	BB	79.49	Business service industry	L72	440000	Guangdong	440300	Shenzhen
58	Deep Sager	2018	B	4	73.69	C	55.79	B	84.3	BB	78.09	Business service industry	L72	440000	Guangdong	440300	Shenzhen
58	Deep Sager	2015	B	4	71.77	C	49.62	B	80.15	BBB	80.33	Business service industry	L72	440000	Guangdong	440300	Shenzhen
58	Deep Sager	2013	CCC	3	68.11	C	49.62	CCC	66.02	BBB	81.17	Business service industry	L72	440000	Guangdong	440300	Shenzhen
58	Deep Sager	2019	B	4	71.68	C	56.08	B	75.7	BB	78.93	Business service industry	L72	440000	Guangdong	440300	Shenzhen
58	Deep Sager	2022	B	4	72.784	CCC	67.545	BB	77.373	B	73.433	Business service industry	L72	440000	Guangdong	440300	Shenzhen
58	Deep Sager	2021	CCC	3	69.79	CCC	66.59	CCC	61.45	BB	77.25	Business service industry	L72	440000	Guangdong	440300	Shenzhen
58	Deep Sager	2009	CCC	3	69.94	C	51.07	CCC	67.19	BBB	83.68	Business service industry	L72	440000	Guangdong	440300	Shenzhen
59	Huajin Stock	2016	B	4	72.72	C	50.38	B	73.72	BBB	83.46	Petroleum processing, coking and nuclear fuel processing industries	C25	210000	辽宁省	211100	盘锦市
59	Huajin Stock	2018	BB	5	76.21	CC	62.27	BB	81.67	BB	79.63	Petroleum processing, coking and nuclear fuel processing industries	C25	210000	辽宁省	211100	盘锦市
59	Huajin Stock	2012	BBB	6	80.03	B	73.82	BBB	83.25	BBB	81.03	Petroleum processing, coking and nuclear fuel processing industries	C25	210000	辽宁省	211100	盘锦市
59	Huajin Stock	2011	BB	5	78.78	B	70.45	BB	80.54	BBB	81.84	Petroleum processing, coking and nuclear fuel processing industries	C25	210000	辽宁省	211100	盘锦市
59	Huajin Stock	2015	B	4	73.26	CC	64.67	B	71.83	BB	78.62	Petroleum processing, coking and nuclear fuel processing industries	C25	210000	辽宁省	211100	盘锦市
59	Huajin Stock	2009	BB	5	75.96	CC	60.98	B	72.54	A	85.91	Petroleum processing, coking and nuclear fuel processing industries	C25	210000	辽宁省	211100	盘锦市
59	Huajin Stock	2010	BB	5	77.35	CC	63.39	BB	74.39	A	86.48	Petroleum processing, coking and nuclear fuel processing industries	C25	210000	辽宁省	211100	盘锦市
59	Huajin Stock	2020	BB	5	78.36	CCC	66.77	BB	82.82	BBB	81.27	Petroleum processing, coking and nuclear fuel processing industries	C25	210000	辽宁省	211100	盘锦市
59	Huajin Stock	2013	BB	5	77.9	B	73.82	BB	73.14	BBB	83.2	Petroleum processing, coking and nuclear fuel processing industries	C25	210000	辽宁省	211100	盘锦市
59	Huajin Stock	2019	BB	5	77.06	CCC	67.42	BB	79.32	BBB	80.45	Petroleum processing, coking and nuclear fuel processing industries	C25	210000	辽宁省	211100	盘锦市
59	Huajin Stock	2021	BB	5	75.91	CC	61.22	BB	79.61	BBB	80.92	Petroleum processing, coking and nuclear fuel processing industries	C25	210000	辽宁省	211100	盘锦市
59	Huajin Stock	2014	B	4	74.78	CCC	68.04	B	74.18	BB	78.62	Petroleum processing, coking and nuclear fuel processing industries	C25	210000	辽宁省	211100	盘锦市
59	Huajin Stock	2022	B	4	72.505	CCC	65.306	BB	78.938	BB	75.37	Petroleum processing, coking and nuclear fuel processing industries	C25	210000	辽宁省	211100	盘锦市
59	Huajin Stock	2017	BB	5	76.37	C	58.7	BB	81.67	BBB	81.82	Petroleum processing, coking and nuclear fuel processing industries	C25	210000	辽宁省	211100	盘锦市
60	Zhongjin Lingnan	2009	BB	5	76.24	CC	63.53	B	74.05	BBB	84.2	Nonferrous metal smelting and rolling industry	C32	440000	Guangdong	440300	Shenzhen
60	Zhongjin Lingnan	2016	BB	5	78.03	CC	64.35	BB	76.54	A	86.01	Nonferrous metal smelting and rolling industry	C32	440000	Guangdong	440300	Shenzhen
60	Zhongjin Lingnan	2013	BB	5	79.13	B	72.55	BB	76.6	BBB	84.2	Nonferrous metal smelting and rolling industry	C32	440000	Guangdong	440300	Shenzhen
60	Zhongjin Lingnan	2014	B	4	72.55	C	59.33	B	67.33	BBB	82.82	Nonferrous metal smelting and rolling industry	C32	440000	Guangdong	440300	Shenzhen
60	Zhongjin Lingnan	2012	BB	5	79.03	B	70.75	BB	74.74	A	86.14	Nonferrous metal smelting and rolling industry	C32	440000	Guangdong	440300	Shenzhen
60	Zhongjin Lingnan	2020	BB	5	78.64	CCC	67.59	BB	77.82	BBB	84.84	Nonferrous metal smelting and rolling industry	C32	440000	Guangdong	440300	Shenzhen
60	Zhongjin Lingnan	2010	BB	5	79.29	B	70.97	BB	79.52	BBB	83.38	Nonferrous metal smelting and rolling industry	C32	440000	Guangdong	440300	Shenzhen
60	Zhongjin Lingnan	2019	BB	5	77.76	CC	64.46	BB	78.55	BBB	84.02	Nonferrous metal smelting and rolling industry	C32	440000	Guangdong	440300	Shenzhen
60	Zhongjin Lingnan	2022	B	4	73.743	CCC	65.971	BB	78.218	BBB	80.179	Nonferrous metal smelting and rolling industry	C32	440000	Guangdong	440300	Shenzhen
60	Zhongjin Lingnan	2017	BB	5	78.78	CCC	65.5	BB	75.42	A	87.83	Nonferrous metal smelting and rolling industry	C32	440000	Guangdong	440300	Shenzhen
60	Zhongjin Lingnan	2018	BB	5	76.32	CC	61.28	BB	76.28	BBB	84.02	Nonferrous metal smelting and rolling industry	C32	440000	Guangdong	440300	Shenzhen
60	Zhongjin Lingnan	2021	BB	5	79.37	CCC	67.59	BB	80.17	BBB	84.84	Nonferrous metal smelting and rolling industry	C32	440000	Guangdong	440300	Shenzhen
60	Zhongjin Lingnan	2011	BB	5	79.58	B	70.75	BB	76.54	A	86.14	Nonferrous metal smelting and rolling industry	C32	440000	Guangdong	440300	Shenzhen
60	Zhongjin Lingnan	2015	BB	5	77.76	CCC	67.93	BB	74.19	A	85.19	Nonferrous metal smelting and rolling industry	C32	440000	Guangdong	440300	Shenzhen
61	Agricultural products	2016	BB	5	78.23	CC	64.14	BB	83.74	BBB	83.55	Business service industry	L72	440000	Guangdong	440300	Shenzhen
61	Agricultural products	2022	B	4	73.328	CCC	66.029	B	71.727	BB	78.092	Business service industry	L72	440000	Guangdong	440300	Shenzhen
61	Agricultural products	2015	BB	5	77.23	CC	61.34	BB	82.97	BBB	83.55	Business service industry	L72	440000	Guangdong	440300	Shenzhen
61	Agricultural products	2014	B	4	73.82	CC	61.34	B	70.99	BBB	83.55	Business service industry	L72	440000	Guangdong	440300	Shenzhen
61	Agricultural products	2013	B	4	74.58	CC	62.69	B	72.37	BBB	83.55	Business service industry	L72	440000	Guangdong	440300	Shenzhen
61	Agricultural products	2019	BB	5	77.75	CC	64.62	BB	81.62	BBB	83.55	Business service industry	L72	440000	Guangdong	440300	Shenzhen
61	Agricultural products	2017	BB	5	78.15	CC	64.62	BB	83	BBB	83.55	Business service industry	L72	440000	Guangdong	440300	Shenzhen
61	Agricultural products	2018	BB	5	78.15	CC	64.62	BB	83	BBB	83.55	Business service industry	L72	440000	Guangdong	440300	Shenzhen
61	Agricultural products	2012	BB	5	78.04	CC	64.14	BB	83.74	BBB	83.13	Business service industry	L72	440000	Guangdong	440300	Shenzhen
61	Agricultural products	2021	BBB	6	80.13	CC	64.62	BBB	82.01	A	88.71	Business service industry	L72	440000	Guangdong	440300	Shenzhen
61	Agricultural products	2009	B	4	74.73	CC	61.34	B	73.54	BBB	83.97	Business service industry	L72	440000	Guangdong	440300	Shenzhen
61	Agricultural products	2020	BB	5	77.88	CC	62.31	BB	82.34	BBB	84.82	Business service industry	L72	440000	Guangdong	440300	Shenzhen
61	Agricultural products	2010	BB	5	75.35	C	55.86	BB	82.36	BBB	83.13	Business service industry	L72	440000	Guangdong	440300	Shenzhen
61	Agricultural products	2011	B	4	74.6	C	58.76	B	83.74	BB	78.67	Business service industry	L72	440000	Guangdong	440300	Shenzhen
62	Shenzhen Huaqiang	2022	B	4	73.46	CC	64.194	B	71.661	BB	79.586	Wholesale business	F51	440000	Guangdong	440300	Shenzhen
62	Shenzhen Huaqiang	2011	B	4	70.77	C	49.57	B	75.58	BB	78.26	Wholesale business	F51	440000	Guangdong	440300	Shenzhen
62	Shenzhen Huaqiang	2016	B	4	73.48	C	49.57	B	85.35	BB	79.8	Wholesale business	F51	440000	Guangdong	440300	Shenzhen
62	Shenzhen Huaqiang	2021	B	4	74.19	C	54.11	B	85.35	BB	79.11	Wholesale business	F51	440000	Guangdong	440300	Shenzhen
62	Shenzhen Huaqiang	2020	B	4	74.19	C	54.11	B	85.35	BB	79.11	Wholesale business	F51	440000	Guangdong	440300	Shenzhen
62	Shenzhen Huaqiang	2014	B	4	71.81	C	49.57	B	85.35	BB	76.87	Wholesale business	F51	440000	Guangdong	440300	Shenzhen
62	Shenzhen Huaqiang	2019	B	4	74.24	C	52.21	B	90.23	BB	78.41	Wholesale business	F51	440000	Guangdong	440300	Shenzhen
62	Shenzhen Huaqiang	2010	BB	5	77.45	C	51.37	BB	100	BBB	81.19	Wholesale business	F51	440000	Guangdong	440300	Shenzhen
62	Shenzhen Huaqiang	2015	B	4	72.66	C	51.46	B	85.35	BB	77.56	Wholesale business	F51	440000	Guangdong	440300	Shenzhen
62	Shenzhen Huaqiang	2018	BB	5	76.53	C	54.11	BB	100	BB	78.41	Wholesale business	F51	440000	Guangdong	440300	Shenzhen
62	Shenzhen Huaqiang	2012	B	4	73.76	C	49.57	B	100	BB	75.48	Wholesale business	F51	440000	Guangdong	440300	Shenzhen
62	Shenzhen Huaqiang	2009	B	4	71.67	C	53.26	BB	75.58	BB	78.26	Wholesale business	F51	440000	Guangdong	440300	Shenzhen
62	Shenzhen Huaqiang	2013	BB	5	76.85	C	55.43	BB	100	BB	78.41	Wholesale business	F51	440000	Guangdong	440300	Shenzhen
62	Shenzhen Huaqiang	2017	B	4	72.28	C	46.26	B	85.35	BB	79.11	Wholesale business	F51	440000	Guangdong	440300	Shenzhen
63	Zte Corporation	2021	BBB	6	84.28	BBB	84.09	BBB	83.67	BBB	84.78	Computer, communications and other electronic equipment manufacturing	C39	440000	Guangdong	440300	Shenzhen
63	Zte Corporation	2019	BBB	6	80.65	A	87.46	BBB	78.55	BB	78.59	Computer, communications and other electronic equipment manufacturing	C39	440000	Guangdong	440300	Shenzhen
63	Zte Corporation	2010	BB	5	77.27	CCC	69.09	BB	69.09	A	86.96	Computer, communications and other electronic equipment manufacturing	C39	440000	Guangdong	440300	Shenzhen
63	Zte Corporation	2013	B	4	73.34	CCC	67.13	B	62.57	BBB	83.76	Computer, communications and other electronic equipment manufacturing	C39	440000	Guangdong	440300	Shenzhen
63	Zte Corporation	2009	BB	5	78.23	B	70.67	B	71.01	A	86.96	Computer, communications and other electronic equipment manufacturing	C39	440000	Guangdong	440300	Shenzhen
63	Zte Corporation	2022	A	7	85.182	BB	77.711	A	86.289	A	87.531	Computer, communications and other electronic equipment manufacturing	C39	440000	Guangdong	440300	Shenzhen
63	Zte Corporation	2020	BBB	6	83.3	A	87.46	BBB	83.25	BBB	81.22	Computer, communications and other electronic equipment manufacturing	C39	440000	Guangdong	440300	Shenzhen
63	Zte Corporation	2018	BB	5	79.9	A	87.25	BB	74.82	BB	79.58	Computer, communications and other electronic equipment manufacturing	C39	440000	Guangdong	440300	Shenzhen
63	Zte Corporation	2012	BB	5	78.1	B	70.5	BB	73.68	BBB	84.96	Computer, communications and other electronic equipment manufacturing	C39	440000	Guangdong	440300	Shenzhen
63	Zte Corporation	2015	BB	5	76.66	B	70.5	BB	71.98	BBB	82.97	Computer, communications and other electronic equipment manufacturing	C39	440000	Guangdong	440300	Shenzhen
63	Zte Corporation	2017	BB	5	79.63	BBB	83.01	BB	77.17	BB	79.57	Computer, communications and other electronic equipment manufacturing	C39	440000	Guangdong	440300	Shenzhen
63	Zte Corporation	2016	BBB	6	80.35	B	72.08	BBB	79.76	BBB	84.96	Computer, communications and other electronic equipment manufacturing	C39	440000	Guangdong	440300	Shenzhen
63	Zte Corporation	2011	BB	5	76.13	CCC	68.71	BB	69.87	BBB	84.14	Computer, communications and other electronic equipment manufacturing	C39	440000	Guangdong	440300	Shenzhen
63	Zte Corporation	2014	B	4	74.3	B	70.5	B	62.57	BBB	84.14	Computer, communications and other electronic equipment manufacturing	C39	440000	Guangdong	440300	Shenzhen
65	North International	2022	B	4	72.541	CC	64.009	BBB	81.693	B	73.112	Civil engineering construction industry	E48	110000	北京市	110000	北京市
65	North International	2020	BB	5	77.54	CCC	69.4	BB	80.82	BB	79.34	Civil engineering construction industry	E48	110000	北京市	110000	北京市
65	North International	2015	B	4	70.25	C	58.12	B	65.5	BB	79.47	Civil engineering construction industry	E48	110000	北京市	110000	北京市
65	North International	2014	BB	5	75.65	CC	63.32	BB	72.02	BBB	84.2	Civil engineering construction industry	E48	110000	北京市	110000	北京市
65	North International	2016	BB	5	76.6	CC	61.68	BB	72.74	A	86.59	Civil engineering construction industry	E48	110000	北京市	110000	北京市
65	North International	2019	BB	5	78.57	CCC	69.4	BB	83.73	BB	79.61	Civil engineering construction industry	E48	110000	北京市	110000	北京市
65	North International	2011	CC	2	62.67	C	48.56	CC	60.1	B	71.38	Civil engineering construction industry	E48	110000	北京市	110000	北京市
65	North International	2013	B	4	74.68	CC	64.48	B	77.64	BB	77.71	Civil engineering construction industry	E48	110000	北京市	110000	北京市
65	North International	2009	CCC	3	67.81	C	47.16	CCC	66.84	BB	78.67	Civil engineering construction industry	E48	110000	北京市	110000	北京市
65	North International	2017	BB	5	77.52	CC	63.25	BB	79.33	BBB	83.34	Civil engineering construction industry	E48	110000	北京市	110000	北京市
65	North International	2018	BB	5	76.43	CCC	68.8	BB	75.71	BBB	80.69	Civil engineering construction industry	E48	110000	北京市	110000	北京市
65	North International	2010	CCC	3	65.9	C	47.16	CCC	57.19	BBB	81.06	Civil engineering construction industry	E48	110000	北京市	110000	北京市
65	North International	2012	B	4	70.18	C	56.48	B	78.39	B	71.38	Civil engineering construction industry	E48	110000	北京市	110000	北京市
65	North International	2021	BB	5	77.78	CCC	66.23	BB	82.73	BBB	80.14	Civil engineering construction industry	E48	110000	北京市	110000	北京市
66	Great Wall of China	2022	BB	5	76.655	B	73.718	BBB	82.714	B	72.944	Computer, communications and other electronic equipment manufacturing	C39	440000	Guangdong	440300	Shenzhen
66	Great Wall of China	2017	BBB	6	81.77	BB	77.85	BBB	77.31	A	86.78	Computer, communications and other electronic equipment manufacturing	C39	440000	Guangdong	440300	Shenzhen
66	Great Wall of China	2009	BB	5	77.57	B	74.38	B	72.46	BBB	82.64	Computer, communications and other electronic equipment manufacturing	C39	440000	Guangdong	440300	Shenzhen
66	Great Wall of China	2016	BB	5	76.72	B	72.48	BB	74.82	BBB	80.18	Computer, communications and other electronic equipment manufacturing	C39	440000	Guangdong	440300	Shenzhen
66	Great Wall of China	2018	BBB	6	84.83	BBB	81.87	BBB	84.17	A	86.78	Computer, communications and other electronic equipment manufacturing	C39	440000	Guangdong	440300	Shenzhen
66	Great Wall of China	2011	BBB	6	81.79	BB	78.57	BBB	83.36	BBB	82.38	Computer, communications and other electronic equipment manufacturing	C39	440000	Guangdong	440300	Shenzhen
66	Great Wall of China	2020	A	7	85.48	A	85.46	A	88.02	BBB	83.79	Computer, communications and other electronic equipment manufacturing	C39	440000	Guangdong	440300	Shenzhen
66	Great Wall of China	2015	BB	5	78.72	BB	75.2	BB	77.16	BBB	81.56	Computer, communications and other electronic equipment manufacturing	C39	440000	Guangdong	440300	Shenzhen
66	Great Wall of China	2013	BBB	6	82.18	BB	78.57	BBB	85	BBB	82.12	Computer, communications and other electronic equipment manufacturing	C39	440000	Guangdong	440300	Shenzhen
66	Great Wall of China	2014	BB	5	77.49	BB	76.78	BB	77.95	BB	77.55	Computer, communications and other electronic equipment manufacturing	C39	440000	Guangdong	440300	Shenzhen
66	Great Wall of China	2012	BBB	6	82.69	BB	76.99	BBB	83.36	A	85.14	Computer, communications and other electronic equipment manufacturing	C39	440000	Guangdong	440300	Shenzhen
66	Great Wall of China	2010	BB	5	78.73	B	72.8	BB	78.66	BBB	81.82	Computer, communications and other electronic equipment manufacturing	C39	440000	Guangdong	440300	Shenzhen
66	Great Wall of China	2019	A	7	85.5	BBB	82.09	A	90.37	BBB	83.96	Computer, communications and other electronic equipment manufacturing	C39	440000	Guangdong	440300	Shenzhen
66	Great Wall of China	2021	BBB	6	84.8	BBB	82.63	BBB	90.65	BBB	81.97	Computer, communications and other electronic equipment manufacturing	C39	440000	Guangdong	440300	Shenzhen
68	Huacheng Seg	2022	CCC	3	67.324	C	56.143	B	71.854	CCC	67.113	Professional technical service industry	M74	440000	Guangdong	440300	Shenzhen
68	Huacheng Seg	2016	B	4	70.38	C	57.49	B	66.15	BB	79.82	Professional technical service industry	M74	440000	Guangdong	440300	Shenzhen
68	Huacheng Seg	2013	C	1	57.55	C	47.59	C	53.04	CCC	65.68	Professional technical service industry	M74	440000	Guangdong	440300	Shenzhen
68	Huacheng Seg	2009	B	4	70.29	C	52.96	CC	62.27	BBB	84.55	Professional technical service industry	M74	440000	Guangdong	440300	Shenzhen
68	Huacheng Seg	2014	CC	2	61.11	C	47.59	CC	64.8	CCC	65.53	Professional technical service industry	M74	440000	Guangdong	440300	Shenzhen
68	Huacheng Seg	2018	B	4	72.19	C	58.88	B	73.4	BB	78.17	Professional technical service industry	M74	440000	Guangdong	440300	Shenzhen
68	Huacheng Seg	2015	CCC	3	65.8	C	50.96	CCC	64.8	B	74.05	Professional technical service industry	M74	440000	Guangdong	440300	Shenzhen
68	Huacheng Seg	2012	CC	2	62.91	C	47.59	CC	53.04	BB	77.39	Professional technical service industry	M74	440000	Guangdong	440300	Shenzhen
68	Huacheng Seg	2019	CCC	3	68.68	C	55.51	CCC	66.35	BB	76.97	Professional technical service industry	M74	440000	Guangdong	440300	Shenzhen
68	Huacheng Seg	2020	CCC	3	68.78	C	56.45	CCC	57.24	BBB	84.18	Professional technical service industry	M74	440000	Guangdong	440300	Shenzhen
68	Huacheng Seg	2017	B	4	70.49	C	57.09	B	64.8	BBB	81.18	Professional technical service industry	M74	440000	Guangdong	440300	Shenzhen
68	Huacheng Seg	2021	CCC	3	67.69	C	58.61	CCC	62.06	BB	76.89	Professional technical service industry	M74	440000	Guangdong	440300	Shenzhen
68	Huacheng Seg	2011	CC	2	62.91	C	47.59	CC	53.04	BB	77.39	Professional technical service industry	M74	440000	Guangdong	440300	Shenzhen
68	Huacheng Seg	2010	CC	2	61.98	C	47.59	CC	53.04	BB	75.35	Professional technical service industry	M74	440000	Guangdong	440300	Shenzhen
69	Oct A	2011	A	7	86.33	CCC	65.63	A	92.3	A	87.5	Real estate industry	K70	440000	Guangdong	440300	Shenzhen
69	Oct A	2021	A	7	85	B	71.71	A	83.28	AA	91.01	Real estate industry	K70	440000	Guangdong	440300	Shenzhen
69	Oct A	2022	BBB	6	82.074	BB	76.157	A	85.725	BBB	83.961	Real estate industry	K70	440000	Guangdong	440300	Shenzhen
69	Oct A	2019	BBB	6	83.07	B	71.71	BBB	82.35	A	87.5	Real estate industry	K70	440000	Guangdong	440300	Shenzhen
69	Oct A	2015	A	7	85.81	CCC	66.08	A	89.96	A	88.39	Real estate industry	K70	440000	Guangdong	440300	Shenzhen
69	Oct A	2014	BBB	6	84.88	CCC	66.08	BBB	84.95	AA	91.01	Real estate industry	K70	440000	Guangdong	440300	Shenzhen
69	Oct A	2020	BBB	6	84.67	B	71.71	BBB	86.2	A	87.5	Real estate industry	K70	440000	Guangdong	440300	Shenzhen
69	Oct A	2018	BBB	6	84.92	CC	63.6	BBB	84.02	AA	92.79	Real estate industry	K70	440000	Guangdong	440300	Shenzhen
69	Oct A	2016	BBB	6	82.17	CC	64.28	BBB	82.77	A	87.5	Real estate industry	K70	440000	Guangdong	440300	Shenzhen
69	Oct A	2017	BB	5	78.86	C	59.39	BB	79.31	BBB	84.85	Real estate industry	K70	440000	Guangdong	440300	Shenzhen
69	Oct A	2013	BBB	6	84.93	CC	64.05	BBB	85.78	AA	91.01	Real estate industry	K70	440000	Guangdong	440300	Shenzhen
69	Oct A	2010	BB	5	79.8	C	51.51	BB	84.32	BBB	84.85	Real estate industry	K70	440000	Guangdong	440300	Shenzhen
69	Oct A	2012	BBB	6	80.62	CC	61.64	BBB	81.81	A	85.74	Real estate industry	K70	440000	Guangdong	440300	Shenzhen
69	Oct A	2009	BBB	6	80.05	CC	62.48	BB	79.01	A	86.82	Real estate industry	K70	440000	Guangdong	440300	Shenzhen
70	Special message	2010	B	4	71.42	C	53.56	B	71.68	BBB	80.36	Electrical machinery and equipment manufacturing	C38	440000	Guangdong	440300	Shenzhen
70	Special message	2015	CCC	3	68.44	C	51.77	CCC	62.45	BBB	81	Electrical machinery and equipment manufacturing	C38	440000	Guangdong	440300	Shenzhen
70	Special message	2016	CCC	3	69.58	C	55.14	CCC	64.8	BBB	80.18	Electrical machinery and equipment manufacturing	C38	440000	Guangdong	440300	Shenzhen
70	Special message	2013	CCC	3	69.96	C	53.56	CCC	64.8	BBB	81.82	Electrical machinery and equipment manufacturing	C38	440000	Guangdong	440300	Shenzhen
70	Special message	2009	B	4	71.89	C	55.35	CCC	69.96	BBB	81.64	Electrical machinery and equipment manufacturing	C38	440000	Guangdong	440300	Shenzhen
70	Special message	2014	CCC	3	69.23	C	55.14	CCC	62.45	BBB	81	Electrical machinery and equipment manufacturing	C38	440000	Guangdong	440300	Shenzhen
70	Special message	2012	B	4	70.91	C	53.56	B	70.82	BB	79.82	Electrical machinery and equipment manufacturing	C38	440000	Guangdong	440300	Shenzhen
70	Special message	2019	CCC	3	66	C	50.78	CCC	56.48	BBB	80.18	Electrical machinery and equipment manufacturing	C38	440000	Guangdong	440300	Shenzhen
70	Special message	2011	B	4	70.78	C	53.56	B	70.82	BB	79.54	Electrical machinery and equipment manufacturing	C38	440000	Guangdong	440300	Shenzhen
70	Special message	2022	B	4	74.225	CC	64.938	BB	79.224	B	73.516	Electrical machinery and equipment manufacturing	C38	440000	Guangdong	440300	Shenzhen
70	Special message	2021	CC	2	61.55	C	54.95	CC	59.19	CCC	66.51	Electrical machinery and equipment manufacturing	C38	440000	Guangdong	440300	Shenzhen
70	Special message	2017	CCC	3	69.42	C	47.61	CCC	68.24	BBB	81.36	Electrical machinery and equipment manufacturing	C38	440000	Guangdong	440300	Shenzhen
70	Special message	2020	CCC	3	67.39	C	54.95	CCC	57.84	BBB	80.18	Electrical machinery and equipment manufacturing	C38	440000	Guangdong	440300	Shenzhen
70	Special message	2018	B	4	70.45	C	50.57	B	69.59	BBB	81.18	Electrical machinery and equipment manufacturing	C38	440000	Guangdong	440300	Shenzhen
78	Neptunite	2020	C	1	54.61	C	55.91	C	9.77	CCC	68.78	Retail business	F52	440000	Guangdong	440300	Shenzhen
78	Neptunite	2012	B	4	71.17	C	47.67	B	100	B	71.75	Retail business	F52	440000	Guangdong	440300	Shenzhen
78	Neptunite	2019	B	4	71.13	C	57.89	B	100	CCC	67.31	Retail business	F52	440000	Guangdong	440300	Shenzhen
78	Neptunite	2010	B	4	73.34	C	53.35	B	100	B	73.14	Retail business	F52	440000	Guangdong	440300	Shenzhen
78	Neptunite	2018	B	4	74.01	C	57.8	B	100	B	72.4	Retail business	F52	440000	Guangdong	440300	Shenzhen
78	Neptunite	2022	CCC	3	67.636	C	56.636	B	71.079	B	70.114	Retail business	F52	440000	Guangdong	440300	Shenzhen
78	Neptunite	2014	BB	5	75.13	CCC	66.88	BB	95.12	B	72.09	Retail business	F52	440000	Guangdong	440300	Shenzhen
78	Neptunite	2009	B	4	72.33	C	49.66	BBB	80.46	BB	79.34	Retail business	F52	440000	Guangdong	440300	Shenzhen
78	Neptunite	2017	BB	5	75.54	C	59.79	BB	100	B	74.25	Retail business	F52	440000	Guangdong	440300	Shenzhen
78	Neptunite	2011	B	4	73.09	C	53.54	B	100	B	72.61	Retail business	F52	440000	Guangdong	440300	Shenzhen
78	Neptunite	2013	B	4	74.29	CCC	66.88	B	95.12	B	70.63	Retail business	F52	440000	Guangdong	440300	Shenzhen
78	Neptunite	2016	B	4	72.63	CC	61.21	B	80.46	B	74.95	Retail business	F52	440000	Guangdong	440300	Shenzhen
78	Neptunite	2021	CC	2	60.3	C	54.01	CC	42.67	CCC	68.78	Retail business	F52	440000	Guangdong	440300	Shenzhen
78	Neptunite	2015	B	4	72.83	CC	61.21	B	90.23	B	72.09	Retail business	F52	440000	Guangdong	440300	Shenzhen
88	Yantian Port	2019	BB	5	75.89	CC	62.64	BB	60.54	AA	90.1	Road transport industry	G54	440000	Guangdong	440300	Shenzhen
88	Yantian Port	2020	B	4	74.2	CC	60.92	B	60.54	A	87.68	Road transport industry	G54	440000	Guangdong	440300	Shenzhen
88	Yantian Port	2016	B	4	72.6	CC	61.03	B	56	A	86.41	Road transport industry	G54	440000	Guangdong	440300	Shenzhen
88	Yantian Port	2011	BB	5	75.17	CC	62.75	BB	59.35	A	89.12	Road transport industry	G54	440000	Guangdong	440300	Shenzhen
88	Yantian Port	2015	B	4	71.24	CC	61.03	B	56	BBB	83.7	Road transport industry	G54	440000	Guangdong	440300	Shenzhen
88	Yantian Port	2013	B	4	72.95	CC	61.03	B	51.47	A	89.12	Road transport industry	G54	440000	Guangdong	440300	Shenzhen
88	Yantian Port	2014	CCC	3	69.48	CC	61.76	CCC	59.35	BB	78.29	Road transport industry	G54	440000	Guangdong	440300	Shenzhen
88	Yantian Port	2018	BB	5	76.88	CC	64.36	BB	65.07	A	89.12	Road transport industry	G54	440000	Guangdong	440300	Shenzhen
88	Yantian Port	2012	CCC	3	66.66	CC	60.54	CCC	34.8	BBB	84.16	Road transport industry	G54	440000	Guangdong	440300	Shenzhen
88	Yantian Port	2010	B	4	74.89	CC	61.76	B	59.35	A	89.12	Road transport industry	G54	440000	Guangdong	440300	Shenzhen
88	Yantian Port	2017	B	4	73.57	CCC	67.37	B	57.48	BBB	84.16	Road transport industry	G54	440000	Guangdong	440300	Shenzhen
88	Yantian Port	2021	B	4	72.75	CC	62.64	B	56	A	85.81	Road transport industry	G54	440000	Guangdong	440300	Shenzhen
88	Yantian Port	2022	B	4	74.156	CC	61.372	B	72.83	BBB	83.824	Road transport industry	G54	440000	Guangdong	440300	Shenzhen
88	Yantian Port	2009	B	4	71.63	CC	63.48	C	42.4	A	89.12	Road transport industry	G54	440000	Guangdong	440300	Shenzhen
89	Shenzhen Airport	2022	B	4	73.344	CC	63.521	BB	77.495	BB	76.969	Air transport industry	G56	440000	Guangdong	440300	Shenzhen
89	Shenzhen Airport	2009	BB	5	75.9	CC	63.32	CCC	68.8	A	86.07	Air transport industry	G56	440000	Guangdong	440300	Shenzhen
89	Shenzhen Airport	2011	BB	5	78.15	B	71.98	BB	71.9	BBB	84.37	Air transport industry	G56	440000	Guangdong	440300	Shenzhen
89	Shenzhen Airport	2020	BB	5	77.64	BB	79.3	BB	70.72	BB	79.77	Air transport industry	G56	440000	Guangdong	440300	Shenzhen
89	Shenzhen Airport	2021	B	4	74.26	BB	75.83	B	61.41	BB	79.06	Air transport industry	G56	440000	Guangdong	440300	Shenzhen
89	Shenzhen Airport	2018	BB	5	76.46	BB	75.86	BB	68.09	BBB	80.49	Air transport industry	G56	440000	Guangdong	440300	Shenzhen
89	Shenzhen Airport	2012	B	4	73.59	CC	64.3	B	59.35	A	85.09	Air transport industry	G56	440000	Guangdong	440300	Shenzhen
89	Shenzhen Airport	2015	CCC	3	69.99	CC	63.81	CCC	55.1	BBB	80.04	Air transport industry	G56	440000	Guangdong	440300	Shenzhen
89	Shenzhen Airport	2013	B	4	72.21	CC	62.09	B	59.63	BBB	83.44	Air transport industry	G56	440000	Guangdong	440300	Shenzhen
89	Shenzhen Airport	2019	BBB	6	80	BB	79.3	BBB	79.79	BBB	80.49	Air transport industry	G56	440000	Guangdong	440300	Shenzhen
89	Shenzhen Airport	2016	BB	5	76.98	B	72.48	BB	68.09	BBB	83.44	Air transport industry	G56	440000	Guangdong	440300	Shenzhen
89	Shenzhen Airport	2017	BB	5	75.97	B	74.1	BB	68.09	BBB	80.49	Air transport industry	G56	440000	Guangdong	440300	Shenzhen
89	Shenzhen Airport	2010	BB	5	76.36	CCC	68.51	BB	64.35	A	86.07	Air transport industry	G56	440000	Guangdong	440300	Shenzhen
89	Shenzhen Airport	2014	B	4	70.62	CC	63.81	B	56.29	BBB	80.76	Air transport industry	G56	440000	Guangdong	440300	Shenzhen
90	Tianjian Group	2021	BB	5	76.87	CC	62.42	BB	83.18	BB	79.74	Civil engineering construction industry	E48	440000	Guangdong	440300	Shenzhen
90	Tianjian Group	2009	CCC	3	67.4	C	49.08	CC	61.82	BBB	80.23	Civil engineering construction industry	E48	440000	Guangdong	440300	Shenzhen
90	Tianjian Group	2015	CCC	3	69.49	C	55.52	CCC	65.26	BB	79.25	Civil engineering construction industry	E48	440000	Guangdong	440300	Shenzhen
90	Tianjian Group	2016	BB	5	75.42	CCC	66.93	BB	63.87	A	87.44	Civil engineering construction industry	E48	440000	Guangdong	440300	Shenzhen
90	Tianjian Group	2012	CCC	3	69.3	C	53.99	CCC	67.99	BB	77.75	Civil engineering construction industry	E48	440000	Guangdong	440300	Shenzhen
90	Tianjian Group	2018	B	4	72.64	CCC	65.09	B	66.05	BBB	80.82	Civil engineering construction industry	E48	440000	Guangdong	440300	Shenzhen
90	Tianjian Group	2014	CCC	3	66.77	C	55.52	CCC	56.55	BB	79.25	Civil engineering construction industry	E48	440000	Guangdong	440300	Shenzhen
90	Tianjian Group	2010	CC	2	62.05	C	48.15	CC	57.99	B	71.65	Civil engineering construction industry	E48	440000	Guangdong	440300	Shenzhen
90	Tianjian Group	2020	B	4	74.23	C	56.22	B	76.47	BBB	81.62	Civil engineering construction industry	E48	440000	Guangdong	440300	Shenzhen
90	Tianjian Group	2022	CCC	3	69.842	CC	63.588	CCC	66.754	BB	77.181	Civil engineering construction industry	E48	440000	Guangdong	440300	Shenzhen
90	Tianjian Group	2011	CCC	3	67.86	C	46.28	CCC	69.21	BB	77.61	Civil engineering construction industry	E48	440000	Guangdong	440300	Shenzhen
90	Tianjian Group	2019	BB	5	75.17	CC	63.82	BB	72.76	BBB	82.41	Civil engineering construction industry	E48	440000	Guangdong	440300	Shenzhen
90	Tianjian Group	2017	CCC	3	69.86	CCC	66.86	CCC	51.55	BBB	83.74	Civil engineering construction industry	E48	440000	Guangdong	440300	Shenzhen
90	Tianjian Group	2013	B	4	70.7	C	57.16	B	66.77	BBB	80.04	Civil engineering construction industry	E48	440000	Guangdong	440300	Shenzhen
96	Polymer energy	2011	B	4	73.64	C	45.69	B	80.46	BBB	83.35	Wholesale business	F51	440000	Guangdong	440300	Shenzhen
96	Polymer energy	2019	BB	5	76.53	C	50.04	BB	90.23	BBB	83.35	Wholesale business	F51	440000	Guangdong	440300	Shenzhen
96	Polymer energy	2022	B	4	72.632	CC	60.738	B	70.65	A	85.181	Wholesale business	F51	440000	Guangdong	440300	Shenzhen
96	Polymer energy	2018	BB	5	75.6	C	46.26	BB	90.23	BBB	83.35	Wholesale business	F51	440000	Guangdong	440300	Shenzhen
96	Polymer energy	2013	BB	5	75.96	C	51.46	BB	85.35	BBB	83.35	Wholesale business	F51	440000	Guangdong	440300	Shenzhen
96	Polymer energy	2012	B	4	73.69	C	49.66	B	75.58	BBB	83.35	Wholesale business	F51	440000	Guangdong	440300	Shenzhen
96	Polymer energy	2015	BB	5	75.47	C	45.69	BB	90.23	BBB	83.35	Wholesale business	F51	440000	Guangdong	440300	Shenzhen
96	Polymer energy	2017	BB	5	76.09	C	48.24	BB	90.23	BBB	83.35	Wholesale business	F51	440000	Guangdong	440300	Shenzhen
96	Polymer energy	2020	BB	5	75.61	C	50.04	BB	85.35	BBB	83.35	Wholesale business	F51	440000	Guangdong	440300	Shenzhen
96	Polymer energy	2014	BB	5	75.5	C	49.57	BB	85.35	BBB	83.35	Wholesale business	F51	440000	Guangdong	440300	Shenzhen
96	Polymer energy	2021	B	4	73.79	C	50.04	B	75.58	BBB	83.35	Wholesale business	F51	440000	Guangdong	440300	Shenzhen
96	Polymer energy	2010	BB	5	76.38	C	45.69	BB	95.12	BBB	83.35	Wholesale business	F51	440000	Guangdong	440300	Shenzhen
96	Polymer energy	2009	B	4	72.33	C	45.69	BB	75.58	BBB	82.65	Wholesale business	F51	440000	Guangdong	440300	Shenzhen
96	Polymer energy	2016	BB	5	75.04	C	47.67	BB	85.35	BBB	83.35	Wholesale business	F51	440000	Guangdong	440300	Shenzhen
99	Citic Haizhi	2012	B	4	70.65	CC	60.37	B	59.63	BBB	81.29	Air transport industry	G56	440000	Guangdong	440300	Shenzhen
99	Citic Haizhi	2019	CCC	3	66.38	C	56.93	CCC	59.6	B	74.67	Air transport industry	G56	440000	Guangdong	440300	Shenzhen
99	Citic Haizhi	2009	CCC	3	67.17	C	58.65	C	46.03	BBB	81.29	Air transport industry	G56	440000	Guangdong	440300	Shenzhen
99	Citic Haizhi	2010	B	4	71.17	C	58.65	B	64.17	BBB	81.29	Air transport industry	G56	440000	Guangdong	440300	Shenzhen
99	Citic Haizhi	2014	B	4	70.62	CC	63.81	B	55.1	BBB	81.29	Air transport industry	G56	440000	Guangdong	440300	Shenzhen
99	Citic Haizhi	2017	CCC	3	67.5	C	55.32	CCC	51.75	BBB	81.29	Air transport industry	G56	440000	Guangdong	440300	Shenzhen
99	Citic Haizhi	2020	CCC	3	69.62	CC	60.27	CCC	55.06	BBB	81.29	Air transport industry	G56	440000	Guangdong	440300	Shenzhen
99	Citic Haizhi	2013	B	4	70.21	C	58.65	B	58.19	BBB	82	Air transport industry	G56	440000	Guangdong	440300	Shenzhen
99	Citic Haizhi	2011	B	4	71.66	CC	60.37	B	64.17	BBB	81.29	Air transport industry	G56	440000	Guangdong	440300	Shenzhen
99	Citic Haizhi	2015	B	4	71.14	CC	62.09	B	59.63	BBB	81.29	Air transport industry	G56	440000	Guangdong	440300	Shenzhen
99	Citic Haizhi	2018	CCC	3	67.5	C	55.32	CCC	51.75	BBB	81.29	Air transport industry	G56	440000	Guangdong	440300	Shenzhen
99	Citic Haizhi	2016	B	4	70.18	C	56.93	B	59.63	BBB	82.27	Air transport industry	G56	440000	Guangdong	440300	Shenzhen
99	Citic Haizhi	2021	CCC	3	69.4	C	58.55	CCC	56.25	BBB	81.29	Air transport industry	G56	440000	Guangdong	440300	Shenzhen
99	Citic Haizhi	2022	BB	5	75.67	CCC	67.628	BB	77.724	BBB	80.105	Air transport industry	G56	440000	Guangdong	440300	Shenzhen
100	TCL Technology	2020	BB	5	77.28	CCC	69.67	BB	67.77	A	87.59	Computer, communications and other electronic equipment manufacturing	C39	440000	Guangdong	441300	惠州市
100	TCL Technology	2022	BB	5	77.242	B	74.917	BBB	81.912	BB	75.081	Computer, communications and other electronic equipment manufacturing	C39	440000	Guangdong	441300	惠州市
100	TCL Technology	2021	BB	5	76.11	B	72.83	BB	79.53	BB	75.47	Computer, communications and other electronic equipment manufacturing	C39	440000	Guangdong	441300	惠州市
100	TCL Technology	2012	BBB	6	82.25	BB	78.36	BBB	78.74	A	86.6	Computer, communications and other electronic equipment manufacturing	C39	440000	Guangdong	441300	惠州市
100	TCL Technology	2016	BB	5	76.85	BB	78.04	BB	68.65	BBB	81.77	Computer, communications and other electronic equipment manufacturing	C39	440000	Guangdong	441300	惠州市
100	TCL Technology	2019	BBB	6	81.48	B	74.62	BBB	80.31	A	85.77	Computer, communications and other electronic equipment manufacturing	C39	440000	Guangdong	441300	惠州市
100	TCL Technology	2009	BB	5	79.09	BB	78.74	CCC	67.69	A	86.96	Computer, communications and other electronic equipment manufacturing	C39	440000	Guangdong	441300	惠州市
100	TCL Technology	2014	BB	5	79.15	BBB	80.15	BB	74.9	BBB	81.51	Computer, communications and other electronic equipment manufacturing	C39	440000	Guangdong	441300	惠州市
100	TCL Technology	2011	BB	5	79.11	CCC	65.26	BB	76.75	A	87.78	Computer, communications and other electronic equipment manufacturing	C39	440000	Guangdong	441300	惠州市
100	TCL Technology	2015	BBB	6	80.32	BBB	83.2	BBB	72.74	BBB	83.96	Computer, communications and other electronic equipment manufacturing	C39	440000	Guangdong	441300	惠州市
100	TCL Technology	2018	BBB	6	80.2	BBB	81.22	BBB	70.9	A	85.96	Computer, communications and other electronic equipment manufacturing	C39	440000	Guangdong	441300	惠州市
100	TCL Technology	2010	BBB	6	82.08	BB	78.74	BBB	78.6	A	86.14	Computer, communications and other electronic equipment manufacturing	C39	440000	Guangdong	441300	惠州市
100	TCL Technology	2013	BBB	6	81.13	BBB	80.15	BBB	78.89	BBB	83.15	Computer, communications and other electronic equipment manufacturing	C39	440000	Guangdong	441300	惠州市
100	TCL Technology	2017	BBB	6	81.55	BB	77.64	BBB	77.96	A	85.96	Computer, communications and other electronic equipment manufacturing	C39	440000	Guangdong	441300	惠州市
150	*ST Yi Kang	2019	C	1	53.22	C	47.48	C	59.61	C	53.27	hygiene	Q83	440000	Guangdong	440500	汕头市
150	*ST Yi Kang	2015	CCC	3	65.71	C	46.95	CCC	61.81	BBB	80.9	hygiene	Q83	440000	Guangdong	440500	汕头市
150	*ST Yi Kang	2013	CC	2	64.43	C	43.8	CC	65.79	BB	77.72	hygiene	Q83	440000	Guangdong	440500	汕头市
150	*ST Yi Kang	2021	C	1	57.47	C	47.48	C	54.36	CCC	66.19	hygiene	Q83	440000	Guangdong	440500	汕头市
150	*ST Yi Kang	2020	C	1	58.78	C	51.17	C	59.29	CC	63.69	hygiene	Q83	440000	Guangdong	440500	汕头市
150	*ST Yi Kang	2009	CC	2	62.29	C	44.34	C	47.43	BBB	83.6	hygiene	Q83	440000	Guangdong	440500	汕头市
150	*ST Yi Kang	2022	CC	2	60.33	C	58.75	CCC	69.741	C	53.144	hygiene	Q83	440000	Guangdong	440500	汕头市
150	*ST Yi Kang	2016	CCC	3	65.4	C	46.95	CCC	67.27	BB	76.88	hygiene	Q83	440000	Guangdong	440500	汕头市
150	*ST Yi Kang	2017	CCC	3	67.24	C	46.94	CCC	69.89	BB	79.52	hygiene	Q83	440000	Guangdong	440500	汕头市
150	*ST Yi Kang	2018	CC	2	62.74	C	45.63	CC	66.12	B	72.4	hygiene	Q83	440000	Guangdong	440500	汕头市
150	*ST Yi Kang	2014	CC	2	63.66	C	41.95	CC	64.95	BB	77.72	hygiene	Q83	440000	Guangdong	440500	汕头市
150	*ST Yi Kang	2010	CCC	3	67.18	C	44.34	CCC	68.94	BBB	81.74	hygiene	Q83	440000	Guangdong	440500	汕头市
150	*ST Yi Kang	2012	CC	2	64.32	C	40.64	CC	68.94	BB	77.72	hygiene	Q83	440000	Guangdong	440500	汕头市
150	*ST Yi Kang	2011	CC	2	64	C	40.64	CC	64.95	BB	79.4	hygiene	Q83	440000	Guangdong	440500	汕头市
151	Zhongcheng Stock	2012	B	4	71.03	C	47.67	B	85.35	BB	76.32	Wholesale business	F51	110000	北京市	110000	北京市
151	Zhongcheng Stock	2015	BBB	6	81.01	CCC	67.63	BBB	100	BBB	80.49	Wholesale business	F51	110000	北京市	110000	北京市
151	Zhongcheng Stock	2019	BB	5	77.71	B	72.92	BB	85.35	BB	77.26	Wholesale business	F51	110000	北京市	110000	北京市
151	Zhongcheng Stock	2011	B	4	71.23	C	45.69	B	80.46	BB	79.11	Wholesale business	F51	110000	北京市	110000	北京市
151	Zhongcheng Stock	2022	CCC	3	69.961	C	59.456	BB	76.99	B	70.814	Wholesale business	F51	110000	北京市	110000	北京市
151	Zhongcheng Stock	2010	B	4	72.53	C	45.69	B	85.35	BB	79.8	Wholesale business	F51	110000	北京市	110000	北京市
151	Zhongcheng Stock	2016	BBB	6	80.44	CC	61.85	BBB	100	BBB	81.96	Wholesale business	F51	110000	北京市	110000	北京市
151	Zhongcheng Stock	2018	BB	5	78.55	B	74.72	BB	85.35	BB	77.95	Wholesale business	F51	110000	北京市	110000	北京市
151	Zhongcheng Stock	2017	BB	5	78.83	CC	62.42	BB	95.12	BBB	80.49	Wholesale business	F51	110000	北京市	110000	北京市
151	Zhongcheng Stock	2020	BB	5	77.2	B	72.92	BB	80.46	BB	77.95	Wholesale business	F51	110000	北京市	110000	北京市
151	Zhongcheng Stock	2021	BB	5	76.07	B	74.82	BB	80.46	BB	75.16	Wholesale business	F51	110000	北京市	110000	北京市
151	Zhongcheng Stock	2014	BB	5	77.84	CCC	69.61	BB	80.46	BBB	80.49	Wholesale business	F51	110000	北京市	110000	北京市
151	Zhongcheng Stock	2009	B	4	74.88	C	45.69	AAA	100	BB	79.11	Wholesale business	F51	110000	北京市	110000	北京市
151	Zhongcheng Stock	2013	B	4	74.77	C	59.12	B	75.58	BBB	81.19	Wholesale business	F51	110000	北京市	110000	北京市
153	Fengyuan Pharmaceutical	2016	CCC	3	68.53	C	50.87	CCC	64.63	BBB	80.18	Pharmaceutical manufacturing industry	C27	340000	安徽省	340200	芜湖市
153	Fengyuan Pharmaceutical	2019	CCC	3	68.26	C	47.4	CCC	70.82	BB	77.18	Pharmaceutical manufacturing industry	C27	340000	安徽省	340200	芜湖市
153	Fengyuan Pharmaceutical	2015	CCC	3	68.59	C	54.24	CCC	62.27	BBB	80.18	Pharmaceutical manufacturing industry	C27	340000	安徽省	340200	芜湖市
153	Fengyuan Pharmaceutical	2009	B	4	72.95	C	57.61	B	70.19	BBB	82.64	Pharmaceutical manufacturing industry	C27	340000	安徽省	340200	芜湖市
153	Fengyuan Pharmaceutical	2017	CCC	3	67.97	C	45.82	CCC	67.84	BB	79.36	Pharmaceutical manufacturing industry	C27	340000	安徽省	340200	芜湖市
153	Fengyuan Pharmaceutical	2020	CCC	3	66.92	C	47.59	CCC	65.12	BB	78	Pharmaceutical manufacturing industry	C27	340000	安徽省	340200	芜湖市
153	Fengyuan Pharmaceutical	2014	CCC	3	69.12	C	54.24	CCC	62.77	BBB	81	Pharmaceutical manufacturing industry	C27	340000	安徽省	340200	芜湖市
153	Fengyuan Pharmaceutical	2018	CCC	3	65.93	C	45.61	CCC	64.63	BB	77.18	Pharmaceutical manufacturing industry	C27	340000	安徽省	340200	芜湖市
153	Fengyuan Pharmaceutical	2011	CCC	3	69.86	C	54.24	CCC	67.61	BB	79.36	Pharmaceutical manufacturing industry	C27	340000	安徽省	340200	芜湖市
153	Fengyuan Pharmaceutical	2010	CCC	3	68.31	C	51.08	CCC	63.77	BBB	80.18	Pharmaceutical manufacturing industry	C27	340000	安徽省	340200	芜湖市
153	Fengyuan Pharmaceutical	2022	BB	5	75.211	C	56.406	BB	78.864	BBB	81.006	Pharmaceutical manufacturing industry	C27	340000	安徽省	340200	芜湖市
153	Fengyuan Pharmaceutical	2021	CCC	3	67.95	C	53.14	CCC	64.26	BB	78	Pharmaceutical manufacturing industry	C27	340000	安徽省	340200	芜湖市
153	Fengyuan Pharmaceutical	2012	CCC	3	69.53	C	56.03	CCC	68.83	BB	76.9	Pharmaceutical manufacturing industry	C27	340000	安徽省	340200	芜湖市
153	Fengyuan Pharmaceutical	2013	B	4	72.4	C	54.24	B	72.17	BBB	81.82	Pharmaceutical manufacturing industry	C27	340000	安徽省	340200	芜湖市
155	Chuan energy force	2014	B	4	70.27	CC	63.9	B	63.4	BB	78.16	Electricity and heat production and supply industry	D44	510000	四川省	510100	成都市
155	Chuan energy force	2010	BB	5	75.96	CC	63.9	BB	69.82	A	86.27	Electricity and heat production and supply industry	D44	510000	四川省	510100	成都市
155	Chuan energy force	2013	BB	5	75.34	CCC	66.72	BB	68.1	BBB	84.63	Electricity and heat production and supply industry	D44	510000	四川省	510100	成都市
155	Chuan energy force	2022	B	4	70.56	CC	64.672	B	71.882	BB	76.271	Electricity and heat production and supply industry	D44	510000	四川省	510100	成都市
155	Chuan energy force	2012	B	4	72.06	CC	61.07	B	66.47	BBB	81.44	Electricity and heat production and supply industry	D44	510000	四川省	510100	成都市
155	Chuan energy force	2021	B	4	72.88	C	57.72	B	73.07	BBB	80.01	Electricity and heat production and supply industry	D44	510000	四川省	510100	成都市
155	Chuan energy force	2009	BB	5	77.06	CC	63.9	B	72.17	A	87.09	Electricity and heat production and supply industry	D44	510000	四川省	510100	成都市
155	Chuan energy force	2019	B	4	71.26	C	50.77	B	76.11	BB	78.46	Electricity and heat production and supply industry	D44	510000	四川省	510100	成都市
155	Chuan energy force	2018	B	4	73.04	C	55.72	B	74.26	BBB	81.07	Electricity and heat production and supply industry	D44	510000	四川省	510100	成都市
155	Chuan energy force	2017	CCC	3	69.68	C	59.09	CCC	63	BB	79.59	Electricity and heat production and supply industry	D44	510000	四川省	510100	成都市
155	Chuan energy force	2015	CCC	3	69.54	CC	63.9	CCC	63.4	BB	76.58	Electricity and heat production and supply industry	D44	510000	四川省	510100	成都市
155	Chuan energy force	2020	B	4	71.75	C	53.06	B	76.57	BB	77.82	Electricity and heat production and supply industry	D44	510000	四川省	510100	成都市
155	Chuan energy force	2016	CCC	3	66.18	C	57.7	CCC	60.91	B	74.06	Electricity and heat production and supply industry	D44	510000	四川省	510100	成都市
155	Chuan energy force	2011	B	4	72.79	CC	61.07	B	68.83	BBB	81.44	Electricity and heat production and supply industry	D44	510000	四川省	510100	成都市
156	Wasu Media	2017	BB	5	78.99	CCC	67.43	BB	72.54	AA	90.67	Radio, television, film and video recording	R86	330000	浙江省	330100	杭州市
156	Wasu Media	2013	B	4	73.94	CC	61.21	B	79.16	B	74.83	Radio, television, film and video recording	R86	330000	浙江省	330100	杭州市
156	Wasu Media	2015	BB	5	76.45	C	56.38	BB	73.39	A	88.83	Radio, television, film and video recording	R86	330000	浙江省	330100	杭州市
156	Wasu Media	2012	CCC	3	68.81	CC	61.21	CCC	57.69	BBB	83.17	Radio, television, film and video recording	R86	330000	浙江省	330100	杭州市
156	Wasu Media	2018	BBB	6	81.83	BBB	82.43	BBB	73.12	AA	90	Radio, television, film and video recording	R86	330000	浙江省	330100	杭州市
156	Wasu Media	2011	CCC	3	69.14	BB	76.08	CCC	51.33	BBB	83.17	Radio, television, film and video recording	R86	330000	浙江省	330100	杭州市
156	Wasu Media	2020	A	7	85.5	BBB	82.43	A	76.52	AAA	95.67	Radio, television, film and video recording	R86	330000	浙江省	330100	杭州市
156	Wasu Media	2010	BB	5	79.99	C	58.6	BB	81.55	A	88.5	Radio, television, film and video recording	R86	330000	浙江省	330100	杭州市
156	Wasu Media	2016	BBB	6	80.23	C	57.41	BBB	81.87	A	89.33	Radio, television, film and video recording	R86	330000	浙江省	330100	杭州市
156	Wasu Media	2009	B	4	72.92	C	58.6	CCC	66.18	A	86.17	Radio, television, film and video recording	R86	330000	浙江省	330100	杭州市
156	Wasu Media	2019	BBB	6	80.85	B	72.38	BBB	75.51	AA	90	Radio, television, film and video recording	R86	330000	浙江省	330100	杭州市
156	Wasu Media	2021	A	7	87.24	BB	79.82	A	80.76	AAA	97	Radio, television, film and video recording	R86	330000	浙江省	330100	杭州市
156	Wasu Media	2022	BB	5	77.457	CC	61.333	B	74.595	BBB	81.917	Radio, television, film and video recording	R86	330000	浙江省	330100	杭州市
156	Wasu Media	2014	B	4	71.19	C	49.2	B	76.78	BB	76.08	Radio, television, film and video recording	R86	330000	浙江省	330100	杭州市
157	Zoomlion	2015	B	4	74.15	CCC	67.24	B	60.04	A	87.19	Special equipment manufacturing industry	C35	430000	湖南省	430100	长沙市
157	Zoomlion	2014	BB	5	75.9	CCC	65.66	BB	66.92	A	87.19	Special equipment manufacturing industry	C35	430000	湖南省	430100	长沙市
157	Zoomlion	2009	BB	5	77.36	CCC	69.03	CCC	69.09	A	87.19	Special equipment manufacturing industry	C35	430000	湖南省	430100	长沙市
157	Zoomlion	2021	BB	5	78.73	CC	62.5	BB	82.12	BBB	84.73	Special equipment manufacturing industry	C35	430000	湖南省	430100	长沙市
157	Zoomlion	2012	B	4	74.42	C	56.43	B	69.09	A	87.19	Special equipment manufacturing industry	C35	430000	湖南省	430100	长沙市
157	Zoomlion	2017	BB	5	75.68	CCC	67.94	BB	69.2	BBB	83.99	Special equipment manufacturing industry	C35	430000	湖南省	430100	长沙市
157	Zoomlion	2018	B	4	72.3	C	58.92	B	70.06	BBB	80.63	Special equipment manufacturing industry	C35	430000	湖南省	430100	长沙市
157	Zoomlion	2016	B	4	74.5	CCC	67.24	B	62.39	A	86.37	Special equipment manufacturing industry	C35	430000	湖南省	430100	长沙市
157	Zoomlion	2011	BB	5	76.94	CCC	67.24	BB	69.09	A	87.19	Special equipment manufacturing industry	C35	430000	湖南省	430100	长沙市
157	Zoomlion	2019	BB	5	77.77	CC	60.71	BB	82.12	BBB	83.55	Special equipment manufacturing industry	C35	430000	湖南省	430100	长沙市
157	Zoomlion	2020	BB	5	78.57	CC	62.5	BB	82.12	BBB	84.37	Special equipment manufacturing industry	C35	430000	湖南省	430100	长沙市
157	Zoomlion	2022	BB	5	78.091	BB	75.39	BB	78.15	BBB	80.156	Special equipment manufacturing industry	C35	430000	湖南省	430100	长沙市
157	Zoomlion	2013	BB	5	76.65	CC	60.02	BB	73.62	A	87.19	Special equipment manufacturing industry	C35	430000	湖南省	430100	长沙市
157	Zoomlion	2010	BB	5	76.46	CC	64.3	BB	69.78	A	87.19	Special equipment manufacturing industry	C35	430000	湖南省	430100	长沙市
158	Chang Shan North Ming	2021	BB	5	77.7	BB	77.08	BB	76.61	BB	78.51	Software and information technology services	I65	130000	河北省	130100	石家庄市
158	Chang Shan North Ming	2017	CCC	3	69.45	C	52.56	CCC	75.77	B	73.8	Software and information technology services	I65	130000	河北省	130100	石家庄市
158	Chang Shan North Ming	2009	CCC	3	67.3	C	52.87	C	53.04	BBB	84.28	Software and information technology services	I65	130000	河北省	130100	石家庄市
158	Chang Shan North Ming	2020	BB	5	75.93	BB	77.08	BB	77.31	B	74.74	Software and information technology services	I65	130000	河北省	130100	石家庄市
158	Chang Shan North Ming	2022	B	4	72.426	CC	60.969	BB	75.873	BB	78.017	Software and information technology services	I65	130000	河北省	130100	石家庄市
158	Chang Shan North Ming	2016	B	4	70.52	C	54.03	B	70.84	BB	78.72	Software and information technology services	I65	130000	河北省	130100	石家庄市
158	Chang Shan North Ming	2012	CCC	3	68.45	C	51.08	CCC	60.55	BBB	82.64	Software and information technology services	I65	130000	河北省	130100	石家庄市
158	Chang Shan North Ming	2011	CCC	3	68.72	C	52.87	CCC	60.1	BBB	82.64	Software and information technology services	I65	130000	河北省	130100	石家庄市
158	Chang Shan North Ming	2018	B	4	71.05	CCC	67.23	B	73.01	B	71.67	Software and information technology services	I65	130000	河北省	130100	石家庄市
158	Chang Shan North Ming	2019	B	4	73.29	BB	75.4	B	81.96	CCC	68.37	Software and information technology services	I65	130000	河北省	130100	石家庄市
158	Chang Shan North Ming	2014	CCC	3	67.98	C	52.45	CCC	58.01	BBB	82.64	Software and information technology services	I65	130000	河北省	130100	石家庄市
158	Chang Shan North Ming	2013	CCC	3	69.99	C	55.82	CCC	63.17	BBB	81.82	Software and information technology services	I65	130000	河北省	130100	石家庄市
158	Chang Shan North Ming	2010	CCC	3	67.95	C	51.08	CCC	57.74	BBB	83.46	Software and information technology services	I65	130000	河北省	130100	石家庄市
158	Chang Shan North Ming	2015	CCC	3	66.99	C	54.24	CCC	59.25	BB	78.72	Software and information technology services	I65	130000	河北省	130100	石家庄市
159	International industry	2019	CCC	3	69.66	C	55.81	CCC	75.58	B	73.63	Wholesale business	F51	650000	新疆维吾尔自治区	650100	乌鲁木齐市
159	International industry	2013	B	4	70.56	C	47.67	B	85.35	BB	75.48	Wholesale business	F51	650000	新疆维吾尔自治区	650100	乌鲁木齐市
159	International industry	2010	B	4	71.65	C	59.31	B	75.58	BB	75.64	Wholesale business	F51	650000	新疆维吾尔自治区	650100	乌鲁木齐市
159	International industry	2017	B	4	70.63	C	50.23	B	75.58	BB	77.72	Wholesale business	F51	650000	新疆维吾尔自治区	650100	乌鲁木齐市
159	International industry	2009	B	4	72.84	C	59.31	BB	75.58	BB	77.72	Wholesale business	F51	650000	新疆维吾尔自治区	650100	乌鲁木齐市
159	International industry	2020	B	4	73.92	C	59.79	B	80.46	BB	77.81	Wholesale business	F51	650000	新疆维吾尔自治区	650100	乌鲁木齐市
159	International industry	2014	B	4	72.96	C	55.43	B	90.23	B	74.79	Wholesale business	F51	650000	新疆维吾尔自治区	650100	乌鲁木齐市
159	International industry	2016	B	4	72.35	C	53.54	B	80.46	BB	77.72	Wholesale business	F51	650000	新疆维吾尔自治区	650100	乌鲁木齐市
159	International industry	2011	CC	2	62.53	C	47.67	CC	75.58	CC	64.6	Wholesale business	F51	650000	新疆维吾尔自治区	650100	乌鲁木齐市
159	International industry	2012	B	4	71.8	C	49.66	B	100	B	72.01	Wholesale business	F51	650000	新疆维吾尔自治区	650100	乌鲁木齐市
159	International industry	2022	B	4	70.433	CC	62.068	B	72.051	BB	77.392	Wholesale business	F51	650000	新疆维吾尔自治区	650100	乌鲁木齐市
159	International industry	2015	B	4	74.94	C	47.58	B	100	BB	78.41	Wholesale business	F51	650000	新疆维吾尔自治区	650100	乌鲁木齐市
159	International industry	2021	B	4	74.5	C	55.81	B	75.58	BBB	82.13	Wholesale business	F51	650000	新疆维吾尔自治区	650100	乌鲁木齐市
159	International industry	2018	CCC	3	69.43	C	57.8	CCC	75.58	B	72.39	Wholesale business	F51	650000	新疆维吾尔自治区	650100	乌鲁木齐市
166	Shen Wan Hongyuan	2017	BB	5	76.27	CC	64.33	BB	68.74	A	87.22	Capital market services	J67	650000	新疆维吾尔自治区	650100	乌鲁木齐市
166	Shen Wan Hongyuan	2016	BBB	6	81.48	CC	63.07	BBB	83.17	A	89.07	Capital market services	J67	650000	新疆维吾尔自治区	650100	乌鲁木齐市
166	Shen Wan Hongyuan	2020	BB	5	78.8	B	73.73	BB	68.98	A	88.06	Capital market services	J67	650000	新疆维吾尔自治区	650100	乌鲁木齐市
166	Shen Wan Hongyuan	2019	BB	5	77.61	CCC	69.55	BB	67.66	A	88.4	Capital market services	J67	650000	新疆维吾尔自治区	650100	乌鲁木齐市
166	Shen Wan Hongyuan	2021	BB	5	75.6	CCC	69.65	BB	62.75	A	87.39	Capital market services	J67	650000	新疆维吾尔自治区	650100	乌鲁木齐市
166	Shen Wan Hongyuan	2015	BBB	6	82.29	CCC	68.53	BBB	81.96	A	89.07	Capital market services	J67	650000	新疆维吾尔自治区	650100	乌鲁木齐市
166	Shen Wan Hongyuan	2018	BB	5	78.24	CCC	69.55	BB	72.63	A	86.29	Capital market services	J67	650000	新疆维吾尔自治区	650100	乌鲁木齐市
166	Shen Wan Hongyuan	2022	BBB	6	82.919	B	74.61	BBB	80.409	A	86.919	Capital market services	J67	650000	新疆维吾尔自治区	650100	乌鲁木齐市
301	Oriental Shenghong	2011	BBB	6	80.54	CC	60.19	BBB	82.76	A	88.95	Chemical fiber manufacturing industry	C28	320000	江苏省	320500	苏州市
301	Oriental Shenghong	2010	BB	5	76.27	C	58.4	BB	73.07	A	86.7	Chemical fiber manufacturing industry	C28	320000	江苏省	320500	苏州市
301	Oriental Shenghong	2022	B	4	72.31	CC	62.321	B	74.425	BBB	82.509	Chemical fiber manufacturing industry	C28	320000	江苏省	320500	苏州市
301	Oriental Shenghong	2016	BB	5	79.84	CC	64.09	BB	82.76	A	85.64	Chemical fiber manufacturing industry	C28	320000	江苏省	320500	苏州市
301	Oriental Shenghong	2019	CCC	3	69.2	C	51.71	CCC	71.31	BB	76.7	Chemical fiber manufacturing industry	C28	320000	江苏省	320500	苏州市
301	Oriental Shenghong	2017	BB	5	79.62	C	57.86	BB	83.99	A	87.43	Chemical fiber manufacturing industry	C28	320000	江苏省	320500	苏州市
301	Oriental Shenghong	2009	BB	5	75.49	CC	62.12	CCC	68.34	A	86.13	Chemical fiber manufacturing industry	C28	320000	江苏省	320500	苏州市
301	Oriental Shenghong	2013	BB	5	77.13	C	55.5	BB	78.71	A	86.53	Chemical fiber manufacturing industry	C28	320000	江苏省	320500	苏州市
301	Oriental Shenghong	2012	BB	5	77	C	55.5	BB	82.76	BBB	83.86	Chemical fiber manufacturing industry	C28	320000	江苏省	320500	苏州市
301	Oriental Shenghong	2015	B	4	74.39	C	54.54	B	73.68	BBB	84.3	Chemical fiber manufacturing industry	C28	320000	江苏省	320500	苏州市
301	Oriental Shenghong	2014	BB	5	78.84	C	57.69	BB	79.87	A	88.33	Chemical fiber manufacturing industry	C28	320000	江苏省	320500	苏州市
301	Oriental Shenghong	2020	B	4	74.98	C	52.93	B	74.25	A	86.72	Chemical fiber manufacturing industry	C28	320000	江苏省	320500	苏州市
301	Oriental Shenghong	2021	BB	5	76.24	C	57.72	BB	76.58	A	85.47	Chemical fiber manufacturing industry	C28	320000	江苏省	320500	苏州市
301	Oriental Shenghong	2018	CCC	3	66.29	C	53.76	CCC	68.52	B	70.95	Chemical fiber manufacturing industry	C28	320000	江苏省	320500	苏州市
333	Midea Group	2019	B	4	70.72	CC	62.79	B	75.8	B	71.35	Electrical machinery and equipment manufacturing	C38	440000	Guangdong	440600	佛山市
333	Midea Group	2020	B	4	72.67	CC	62.79	B	73.31	BB	77.28	Electrical machinery and equipment manufacturing	C38	440000	Guangdong	440600	佛山市
333	Midea Group	2016	B	4	72.66	CC	62.5	B	64.21	BBB	83.55	Electrical machinery and equipment manufacturing	C38	440000	Guangdong	440600	佛山市
333	Midea Group	2022	BB	5	78.015	CCC	68.625	BBB	81.072	BBB	80.739	Electrical machinery and equipment manufacturing	C38	440000	Guangdong	440600	佛山市
333	Midea Group	2017	BB	5	78.59	CCC	66.37	BB	80.46	BBB	83.55	Electrical machinery and equipment manufacturing	C38	440000	Guangdong	440600	佛山市
333	Midea Group	2013	CCC	3	66.29	C	53	CCC	54.28	BBB	81.18	Electrical machinery and equipment manufacturing	C38	440000	Guangdong	440600	佛山市
333	Midea Group	2021	B	4	72.09	C	59.9	B	70.85	BB	79.15	Electrical machinery and equipment manufacturing	C38	440000	Guangdong	440600	佛山市
333	Midea Group	2018	B	4	74.91	C	58.93	B	75.93	BBB	82.38	Electrical machinery and equipment manufacturing	C38	440000	Guangdong	440600	佛山市
333	Midea Group	2015	B	4	71.14	CC	60.09	B	64.63	BBB	81.18	Electrical machinery and equipment manufacturing	C38	440000	Guangdong	440600	佛山市
333	Midea Group	2014	BB	5	78.97	CCC	67.11	BB	79.37	BBB	84.76	Electrical machinery and equipment manufacturing	C38	440000	Guangdong	440600	佛山市
338	Weichai Power	2013	B	4	70.87	C	52.51	B	67.33	BBB	82.64	Automobile manufacturing industry	C36	370000	山东省	370700	潍坊市
338	Weichai Power	2011	BB	5	75.81	CCC	65.51	BB	76.83	BBB	80.38	Automobile manufacturing industry	C36	370000	山东省	370700	潍坊市
338	Weichai Power	2018	BB	5	76.55	CC	61.95	BB	79.87	BBB	81.77	Automobile manufacturing industry	C36	370000	山东省	370700	潍坊市
338	Weichai Power	2019	BB	5	77.35	CCC	66.68	BB	78.87	BBB	81.77	Automobile manufacturing industry	C36	370000	山东省	370700	潍坊市
338	Weichai Power	2009	BB	5	77.41	CC	60.28	BBB	81.8	BBB	83.2	Automobile manufacturing industry	C36	370000	山东省	370700	潍坊市
338	Weichai Power	2022	BBB	6	84.847	A	87.165	AA	92.544	BB	78.175	Automobile manufacturing industry	C36	370000	山东省	370700	潍坊市
338	Weichai Power	2012	B	4	73.09	C	56.49	B	73.62	BBB	81.2	Automobile manufacturing industry	C36	370000	山东省	370700	潍坊市
338	Weichai Power	2015	B	4	72.76	C	50.93	B	74.39	BBB	82.82	Automobile manufacturing industry	C36	370000	山东省	370700	潍坊市
338	Weichai Power	2016	BB	5	75.49	CC	60.56	BB	73.9	BBB	84.2	Automobile manufacturing industry	C36	370000	山东省	370700	潍坊市
338	Weichai Power	2017	B	4	74.65	CC	60.37	B	70.46	BBB	84.76	Automobile manufacturing industry	C36	370000	山东省	370700	潍坊市
338	Weichai Power	2020	BB	5	76.79	CCC	65.11	BB	79.73	BBB	80.77	Automobile manufacturing industry	C36	370000	山东省	370700	潍坊市
338	Weichai Power	2014	B	4	74.77	C	58.28	B	74.76	BBB	83.2	Automobile manufacturing industry	C36	370000	山东省	370700	潍坊市
338	Weichai Power	2021	BB	5	75.87	CCC	66.9	BB	74.17	BBB	81.59	Automobile manufacturing industry	C36	370000	山东省	370700	潍坊市
338	Weichai Power	2010	BB	5	76.19	CCC	65.51	BB	73.89	BBB	83.2	Automobile manufacturing industry	C36	370000	山东省	370700	潍坊市
400	Xu Ji Electric	2016	B	4	73.18	CCC	67.98	B	71.14	BB	77.21	Electrical machinery and equipment manufacturing	C38	410000	河南省	411000	许昌市
400	Xu Ji Electric	2014	B	4	72.41	CCC	67.76	B	68.79	BB	77.21	Electrical machinery and equipment manufacturing	C38	410000	河南省	411000	许昌市
400	Xu Ji Electric	2011	B	4	73.63	CCC	69.72	B	68.31	BB	79.21	Electrical machinery and equipment manufacturing	C38	410000	河南省	411000	许昌市
400	Xu Ji Electric	2010	B	4	74.84	CCC	69.72	B	66.31	BBB	83.2	Electrical machinery and equipment manufacturing	C38	410000	河南省	411000	许昌市
400	Xu Ji Electric	2015	BB	5	75.31	CCC	67.76	BB	78.2	BB	77.21	Electrical machinery and equipment manufacturing	C38	410000	河南省	411000	许昌市
400	Xu Ji Electric	2012	CCC	3	67.11	C	54.93	CCC	60.45	BB	77.83	Electrical machinery and equipment manufacturing	C38	410000	河南省	411000	许昌市
400	Xu Ji Electric	2019	BB	5	76.17	B	72.02	BB	77.77	BB	77.21	Electrical machinery and equipment manufacturing	C38	410000	河南省	411000	许昌市
400	Xu Ji Electric	2009	B	4	74.47	CC	63.32	CCC	68.77	BBB	84.02	Electrical machinery and equipment manufacturing	C38	410000	河南省	411000	许昌市
400	Xu Ji Electric	2017	BB	5	75.38	CCC	67.57	BB	78.31	BB	77.39	Electrical machinery and equipment manufacturing	C38	410000	河南省	411000	许昌市
400	Xu Ji Electric	2020	BB	5	75.34	CCC	68.44	BB	77.77	BB	77.21	Electrical machinery and equipment manufacturing	C38	410000	河南省	411000	许昌市
400	Xu Ji Electric	2021	BB	5	79.18	B	72.02	BB	88.73	BB	76.4	Electrical machinery and equipment manufacturing	C38	410000	河南省	411000	许昌市
400	Xu Ji Electric	2018	BB	5	75.29	CCC	69.15	BB	78.31	BB	76.4	Electrical machinery and equipment manufacturing	C38	410000	河南省	411000	许昌市
400	Xu Ji Electric	2013	CCC	3	68.06	C	58.51	CCC	62.27	BB	76.83	Electrical machinery and equipment manufacturing	C38	410000	河南省	411000	许昌市
400	Xu Ji Electric	2022	B	4	70.538	CC	61.989	BB	79.254	B	72.466	Electrical machinery and equipment manufacturing	C38	410000	河南省	411000	许昌市
401	Jidong Cement	2020	AA	8	90.93	A	87.39	AA	96.79	A	88.77	Non-metallic mineral products industry	C30	130000	河北省	130200	唐山市
401	Jidong Cement	2012	BBB	6	81.15	BBB	83.42	BBB	80.58	BBB	80.38	Non-metallic mineral products industry	C30	130000	河北省	130200	唐山市
401	Jidong Cement	2016	B	4	72.92	BB	77.64	B	71.83	B	71.24	Non-metallic mineral products industry	C30	130000	河北省	130200	唐山市
401	Jidong Cement	2022	B	4	72.217	CCC	66.567	BB	79.461	B	74.034	Non-metallic mineral products industry	C30	130000	河北省	130200	唐山市
401	Jidong Cement	2015	BB	5	75.13	BBB	83.2	BB	82.73	CCC	65.88	Non-metallic mineral products industry	C30	130000	河北省	130200	唐山市
401	Jidong Cement	2021	BBB	6	83.09	BB	79.02	BBB	83.6	BBB	84.84	Non-metallic mineral products industry	C30	130000	河北省	130200	唐山市
401	Jidong Cement	2014	B	4	70.87	BBB	85	B	77.16	C	59.41	Non-metallic mineral products industry	C30	130000	河北省	130200	唐山市
401	Jidong Cement	2017	BB	5	78.02	CCC	68.73	BB	74.5	A	85.14	Non-metallic mineral products industry	C30	130000	河北省	130200	唐山市
401	Jidong Cement	2019	A	7	87.09	BBB	83.82	A	94.21	BBB	83.96	Non-metallic mineral products industry	C30	130000	河北省	130200	唐山市
401	Jidong Cement	2009	BBB	6	83.31	BB	77.94	BBB	82.24	A	86.78	Non-metallic mineral products industry	C30	130000	河北省	130200	唐山市
401	Jidong Cement	2013	BBB	6	80.98	BBB	83.42	BBB	81.24	BB	79.57	Non-metallic mineral products industry	C30	130000	河北省	130200	唐山市
401	Jidong Cement	2018	BBB	6	81.25	BBB	81.68	BBB	86.37	BB	77.57	Non-metallic mineral products industry	C30	130000	河北省	130200	唐山市
401	Jidong Cement	2011	BBB	6	80.68	BBB	80.21	BBB	79.72	BBB	81.56	Non-metallic mineral products industry	C30	130000	河北省	130200	唐山市
401	Jidong Cement	2010	BBB	6	82.29	BBB	83.58	BBB	78.76	BBB	84.02	Non-metallic mineral products industry	C30	130000	河北省	130200	唐山市
402	Financial Street	2011	BB	5	79.61	C	57.82	BB	84.74	BBB	81.93	Real estate industry	K70	110000	北京市	110000	北京市
402	Financial Street	2012	BB	5	79.22	C	57.82	BB	84.74	BBB	81.04	Real estate industry	K70	110000	北京市	110000	北京市
402	Financial Street	2016	BBB	6	82	C	58.11	BBB	87.78	BBB	84.41	Real estate industry	K70	110000	北京市	110000	北京市
402	Financial Street	2013	BB	5	77.54	C	54.67	BB	81.81	BBB	81.04	Real estate industry	K70	110000	北京市	110000	北京市
402	Financial Street	2019	BBB	6	80.03	C	56.75	BBB	84.27	BBB	83.68	Real estate industry	K70	110000	北京市	110000	北京市
402	Financial Street	2009	BBB	6	80.52	C	56.24	A	87.5	BBB	81.93	Real estate industry	K70	110000	北京市	110000	北京市
402	Financial Street	2021	BB	5	79.66	C	59.01	BB	83.53	BBB	82.8	Real estate industry	K70	110000	北京市	110000	北京市
402	Financial Street	2017	BB	5	78.82	C	52.41	BB	84.74	BBB	81.93	Real estate industry	K70	110000	北京市	110000	北京市
402	Financial Street	2010	BB	5	78.99	C	56.24	BB	84.74	BBB	81.04	Real estate industry	K70	110000	北京市	110000	北京市
402	Financial Street	2014	B	4	73.12	C	56.53	B	80.26	B	71.83	Real estate industry	K70	110000	北京市	110000	北京市
402	Financial Street	2018	BB	5	79.93	CC	60.58	BB	81.76	BBB	84.57	Real estate industry	K70	110000	北京市	110000	北京市
402	Financial Street	2015	BB	5	77.15	C	55.79	BB	83.02	BB	78.64	Real estate industry	K70	110000	北京市	110000	北京市
402	Financial Street	2020	BBB	6	82.16	C	59.78	BBB	89.28	BBB	82.8	Real estate industry	K70	110000	北京市	110000	北京市
402	Financial Street	2022	BB	5	79.989	BB	79.212	BBB	83.344	BB	78.07	Real estate industry	K70	110000	北京市	110000	北京市
403	Pellinobiosis	2012	C	1	54.07	C	51.08	C	68.7	C	45.72	Pharmaceutical manufacturing industry	C27	140000	山西省	140100	太原市
403	Pellinobiosis	2011	CC	2	61.12	C	51.08	CC	59.06	CCC	67.64	Pharmaceutical manufacturing industry	C27	140000	山西省	140100	太原市
403	Pellinobiosis	2016	CC	2	61.23	C	50.87	CC	64.63	CC	64.24	Pharmaceutical manufacturing industry	C27	140000	山西省	140100	太原市
403	Pellinobiosis	2013	C	1	55.67	C	49.29	C	61.64	C	54.91	Pharmaceutical manufacturing industry	C27	140000	山西省	140100	太原市
403	Pellinobiosis	2009	B	4	72.15	C	57.61	BB	75.25	BB	77.49	Pharmaceutical manufacturing industry	C27	140000	山西省	140100	太原市
403	Pellinobiosis	2015	C	1	53.39	C	50.87	C	62.77	C	48.34	Pharmaceutical manufacturing industry	C27	140000	山西省	140100	太原市
403	Pellinobiosis	2020	CC	2	63.29	C	51.77	CC	62.14	CCC	69.95	Pharmaceutical manufacturing industry	C27	140000	山西省	140100	太原市
403	Pellinobiosis	2014	C	1	58.64	C	50.87	C	71.68	C	53.8	Pharmaceutical manufacturing industry	C27	140000	山西省	140100	太原市
403	Pellinobiosis	2021	CC	2	63.26	C	49.98	CC	70.05	CCC	65.46	Pharmaceutical manufacturing industry	C27	140000	山西省	140100	太原市
403	Pellinobiosis	2010	CCC	3	65.77	C	57.61	CCC	63.49	B	71.48	Pharmaceutical manufacturing industry	C27	140000	山西省	140100	太原市
403	Pellinobiosis	2019	C	1	59.7	C	49.98	C	65.12	CC	61	Pharmaceutical manufacturing industry	C27	140000	山西省	140100	太原市
403	Pellinobiosis	2018	C	1	59.4	C	48.19	C	69.96	C	57.99	Pharmaceutical manufacturing industry	C27	140000	山西省	140100	太原市
403	Pellinobiosis	2022	CCC	3	68.328	C	56.406	B	71.537	B	71.29	Pharmaceutical manufacturing industry	C27	140000	山西省	140100	太原市
403	Pellinobiosis	2017	C	1	58.83	C	48.19	C	63.13	CC	61.35	Pharmaceutical manufacturing industry	C27	140000	山西省	140100	太原市
404	Changhong Huayi	2010	CCC	3	69.81	C	50.5	CCC	67.84	BBB	81	General equipment manufacturing	C34	360000	江西省	360200	景德镇市
404	Changhong Huayi	2018	B	4	73.83	CCC	68.56	B	75.42	BB	75.46	General equipment manufacturing	C34	360000	江西省	360200	景德镇市
404	Changhong Huayi	2020	BB	5	75.09	CC	60.06	BB	78.52	BBB	80.45	General equipment manufacturing	C34	360000	江西省	360200	景德镇市
404	Changhong Huayi	2015	BB	5	75.14	CC	62.93	BB	78.66	BB	79	General equipment manufacturing	C34	360000	江西省	360200	景德镇市
404	Changhong Huayi	2014	B	4	74.37	CCC	66.3	B	76.31	BB	77.19	General equipment manufacturing	C34	360000	江西省	360200	景德镇市
404	Changhong Huayi	2016	B	4	72.82	CC	62.93	B	71.14	BB	79	General equipment manufacturing	C34	360000	江西省	360200	景德镇市
404	Changhong Huayi	2022	B	4	73.205	CC	62.296	BB	78.188	BB	78.56	General equipment manufacturing	C34	360000	江西省	360200	景德镇市
404	Changhong Huayi	2012	CCC	3	68.06	C	57.45	CCC	65.26	BB	75.37	General equipment manufacturing	C34	360000	江西省	360200	景德镇市
404	Changhong Huayi	2019	BB	5	78.6	CCC	68.56	BB	87.64	BB	77.64	General equipment manufacturing	C34	360000	江西省	360200	景德镇市
404	Changhong Huayi	2011	CCC	3	66.3	C	48.79	CCC	63.69	BB	77.01	General equipment manufacturing	C34	360000	江西省	360200	景德镇市
404	Changhong Huayi	2021	B	4	74.1	CCC	65.73	B	71	BBB	80.45	General equipment manufacturing	C34	360000	江西省	360200	景德镇市
404	Changhong Huayi	2013	CCC	3	69.16	C	59.25	CCC	66.25	BB	76.19	General equipment manufacturing	C34	360000	江西省	360200	景德镇市
404	Changhong Huayi	2017	BB	5	75.55	CCC	66.98	BB	75.42	BBB	80	General equipment manufacturing	C34	360000	江西省	360200	景德镇市
404	Changhong Huayi	2009	B	4	73.42	C	59.25	B	71.68	BBB	81.82	General equipment manufacturing	C34	360000	江西省	360200	景德镇市
407	Shengli Shares	2021	CCC	3	67.98	C	44.56	CCC	76.38	B	74.18	Gas production and supply industry	D45	370000	山东省	370100	济南市
407	Shengli Shares	2018	B	4	72.22	C	52.09	B	72.33	BBB	81.77	Gas production and supply industry	D45	370000	山东省	370100	济南市
407	Shengli Shares	2014	B	4	71.53	C	53.29	B	79.32	BB	75.61	Gas production and supply industry	D45	370000	山东省	370100	济南市
407	Shengli Shares	2016	B	4	74.77	C	49.95	B	76.99	A	85.3	Gas production and supply industry	D45	370000	山东省	370100	济南市
407	Shengli Shares	2010	B	4	72.87	C	49.58	B	71.9	BBB	84.57	Gas production and supply industry	D45	370000	山东省	370100	济南市
407	Shengli Shares	2017	BB	5	75.39	C	57.92	BB	76.99	BBB	82.79	Gas production and supply industry	D45	370000	山东省	370100	济南市
407	Shengli Shares	2012	C	1	59.37	C	50.94	C	65.58	C	59.72	Gas production and supply industry	D45	370000	山东省	370100	济南市
407	Shengli Shares	2013	B	4	70.71	CC	62.42	B	78.1	B	70.3	Gas production and supply industry	D45	370000	山东省	370100	济南市
407	Shengli Shares	2020	CCC	3	68.44	C	47.09	CCC	80.98	B	71.21	Gas production and supply industry	D45	370000	山东省	370100	济南市
407	Shengli Shares	2019	CC	2	64.48	C	50.16	CC	85.03	C	59.13	Gas production and supply industry	D45	370000	山东省	370100	济南市
407	Shengli Shares	2011	B	4	73.88	C	57.16	B	70.06	BBB	84.13	Gas production and supply industry	D45	370000	山东省	370100	济南市
407	Shengli Shares	2022	B	4	70.835	CC	62.863	BB	77.845	BB	75.181	Gas production and supply industry	D45	370000	山东省	370100	济南市
407	Shengli Shares	2009	BB	5	75.6	C	51.51	B	74.79	A	87.59	Gas production and supply industry	D45	370000	山东省	370100	济南市
407	Shengli Shares	2015	B	4	72.8	C	51.88	B	70.06	BBB	84.41	Gas production and supply industry	D45	370000	山东省	370100	济南市
408	Zangge Mining Company Limited	2018	B	4	70.34	C	58.84	B	70.32	BB	76.22	Chemical raw material and chemical product manufacturing industry	C26	630000	Qinghai Province	632801	Golmud City
408	Zangge Mining Company Limited	2009	CCC	3	67	C	55.88	CC	63.13	BB	75.29	Chemical raw material and chemical product manufacturing industry	C26	630000	Qinghai Province	632801	Golmud City
408	Zangge Mining Company Limited	2015	C	1	48.72	C	45.76	C	53.04	C	47.31	Chemical raw material and chemical product manufacturing industry	C26	630000	Qinghai Province	632801	Golmud City
408	Zangge Mining Company Limited	2017	CCC	3	67.67	C	53.89	CCC	80.32	CCC	66.18	Chemical raw material and chemical product manufacturing industry	C26	630000	Qinghai Province	632801	Golmud City
408	Zangge Mining Company Limited	2021	C	1	55.58	C	55.47	C	70.05	C	45.88	Chemical raw material and chemical product manufacturing industry	C26	630000	Qinghai Province	632801	Golmud City
408	Zangge Mining Company Limited	2014	C	1	53.64	C	45.76	C	62.45	C	51.73	Chemical raw material and chemical product manufacturing industry	C26	630000	Qinghai Province	632801	Golmud City
408	Zangge Mining Company Limited	2016	C	1	56.92	C	45.76	C	53.04	CCC	65.23	Chemical raw material and chemical product manufacturing industry	C26	630000	Qinghai Province	632801	Golmud City
408	Zangge Mining Company Limited	2013	CC	2	61.19	C	45.76	CC	60.1	CCC	69.8	Chemical raw material and chemical product manufacturing industry	C26	630000	Qinghai Province	632801	Golmud City
408	Zangge Mining Company Limited	2019	C	1	52.47	C	58.84	C	65.02	C	40.74	Chemical raw material and chemical product manufacturing industry	C26	630000	Qinghai Province	632801	Golmud City
408	Zangge Mining Company Limited	2011	C	1	57.05	C	45.76	C	53.04	CCC	65.53	Chemical raw material and chemical product manufacturing industry	C26	630000	Qinghai Province	632801	Golmud City
408	Zangge Mining Company Limited	2010	C	1	58.04	C	45.76	C	57.74	CC	64.5	Chemical raw material and chemical product manufacturing industry	C26	630000	Qinghai Province	632801	Golmud City
408	Zangge Mining Company Limited	2012	C	1	52.33	C	45.76	C	55.75	C	53.37	Chemical raw material and chemical product manufacturing industry	C26	630000	Qinghai Province	632801	Golmud City
408	Zangge Mining Company Limited	2022	CCC	3	67.792	C	59.369	B	74.9	B	72.797	Chemical raw material and chemical product manufacturing industry	C26	630000	Qinghai Province	632801	Golmud City
408	Zangge Mining Company Limited	2020	CC	2	61.2	C	55.47	CC	73.26	C	55.99	Chemical raw material and chemical product manufacturing industry	C26	630000	Qinghai Province	632801	Golmud City
409	Yunding Technology Co., Ltd.	2010	CCC	3	67.41	C	55.92	CCC	63.83	BB	75.06	Software and information technology services	I65	370000	Shandong Province	370100	JiNan
409	Yunding Technology Co., Ltd.	2016	B	4	74.09	C	54.21	B	78.38	BBB	80.51	Software and information technology services	I65	370000	Shandong Province	370100	JiNan
409	Yunding Technology Co., Ltd.	2021	CCC	3	65.61	C	58.9	CCC	58.03	B	72.4	Software and information technology services	I65	370000	Shandong Province	370100	JiNan
409	Yunding Technology Co., Ltd.	2013	B	4	73.51	C	49.73	B	73.04	BBB	84.83	Software and information technology services	I65	370000	Shandong Province	370100	JiNan
409	Yunding Technology Co., Ltd.	2020	CC	2	61.75	C	53.51	CC	66.86	CC	62.22	Software and information technology services	I65	370000	Shandong Province	370100	JiNan
409	Yunding Technology Co., Ltd.	2019	C	1	55.22	C	49.45	C	65.78	C	51.01	Software and information technology services	I65	370000	Shandong Province	370100	JiNan
409	Yunding Technology Co., Ltd.	2014	B	4	73.62	C	51.44	B	80.05	BB	79.7	Software and information technology services	I65	370000	Shandong Province	370100	JiNan
409	Yunding Technology Co., Ltd.	2011	CC	2	60.1	C	53.16	CC	62.08	CC	62.03	Software and information technology services	I65	370000	Shandong Province	370100	JiNan
409	Yunding Technology Co., Ltd.	2018	C	1	59.43	C	51.69	C	64.5	C	59.72	Software and information technology services	I65	370000	Shandong Province	370100	JiNan
409	Yunding Technology Co., Ltd.	2012	CCC	3	68.66	C	53.16	CCC	69.47	BB	75.32	Software and information technology services	I65	370000	Shandong Province	370100	JiNan
409	Yunding Technology Co., Ltd.	2015	B	4	73.3	C	51.44	B	80.05	BB	79.01	Software and information technology services	I65	370000	Shandong Province	370100	JiNan
409	Yunding Technology Co., Ltd.	2017	CC	2	60.37	C	47.74	CC	68.53	CC	60.9	Software and information technology services	I65	370000	Shandong Province	370100	JiNan
409	Yunding Technology Co., Ltd.	2009	CCC	3	68.82	C	51.44	CCC	67	BB	78.05	Software and information technology services	I65	370000	Shandong Province	370100	JiNan
409	Yunding Technology Co., Ltd.	2022	B	4	70.784	C	56.143	B	71.381	B	74.756	Software and information technology services	I65	370000	Shandong Province	370100	JiNan
410	Shenyang Machine Tool Co.,Ltd.	2012	CCC	3	69.18	C	49.35	CCC	67.61	BBB	80.36	General equipment manufacturing	C34	210000	Liaoning Province	210100	Shenyang City
410	Shenyang Machine Tool Co.,Ltd.	2010	B	4	70.74	C	52.51	B	69.33	BBB	81	General equipment manufacturing	C34	210000	Liaoning Province	210100	Shenyang City
410	Shenyang Machine Tool Co.,Ltd.	2021	CCC	3	65.77	CC	60.02	CCC	73.95	CC	63.18	General equipment manufacturing	C34	210000	Liaoning Province	210100	Shenyang City
410	Shenyang Machine Tool Co.,Ltd.	2016	C	1	57.91	C	54.4	C	66.44	C	53.94	General equipment manufacturing	C34	210000	Liaoning Province	210100	Shenyang City
410	Shenyang Machine Tool Co.,Ltd.	2020	CCC	3	69.27	CC	61.82	CCC	80.58	CCC	65.44	General equipment manufacturing	C34	210000	Liaoning Province	210100	Shenyang City
410	Shenyang Machine Tool Co.,Ltd.	2022	CCC	3	66.929	C	55.917	BB	75.29	B	70.245	General equipment manufacturing	C34	210000	Liaoning Province	210100	Shenyang City
410	Shenyang Machine Tool Co.,Ltd.	2018	CCC	3	66.7	C	55.79	CCC	77.68	CC	64.87	General equipment manufacturing	C34	210000	Liaoning Province	210100	Shenyang City
410	Shenyang Machine Tool Co.,Ltd.	2019	CC	2	60.99	CC	60.02	CC	75.88	C	51.43	General equipment manufacturing	C34	210000	Liaoning Province	210100	Shenyang City
410	Shenyang Machine Tool Co.,Ltd.	2015	B	4	71.75	C	54.4	B	74.82	BB	78.54	General equipment manufacturing	C34	210000	Liaoning Province	210100	Shenyang City
410	Shenyang Machine Tool Co.,Ltd.	2017	C	1	58.24	C	54.21	C	66.44	C	54.77	General equipment manufacturing	C34	210000	Liaoning Province	210100	Shenyang City
410	Shenyang Machine Tool Co.,Ltd.	2011	CCC	3	68.03	C	48.79	CCC	68.22	BB	77.72	General equipment manufacturing	C34	210000	Liaoning Province	210100	Shenyang City
410	Shenyang Machine Tool Co.,Ltd.	2014	B	4	71.15	C	56.19	B	73.95	BB	76.9	General equipment manufacturing	C34	210000	Liaoning Province	210100	Shenyang City
410	Shenyang Machine Tool Co.,Ltd.	2013	B	4	71.43	C	52.82	B	77.4	BB	76.9	General equipment manufacturing	C34	210000	Liaoning Province	210100	Shenyang City
410	Shenyang Machine Tool Co.,Ltd.	2009	B	4	72.8	C	55.88	CCC	67.51	A	85.01	General equipment manufacturing	C34	210000	Liaoning Province	210100	Shenyang City
411	Zhejiang Int'l Group Co., Ltd.	2012	BB	5	75.52	C	51.55	BB	100	BB	77.72	Wholesale business	F51	330000	Zhejiang Province	330100	Hangzhou City
411	Zhejiang Int'l Group Co., Ltd.	2015	B	4	73.73	C	53.35	B	90.23	BB	77.03	Wholesale business	F51	330000	Zhejiang Province	330100	Hangzhou City
411	Zhejiang Int'l Group Co., Ltd.	2018	B	4	74.16	C	51.93	B	100	BB	75.18	Wholesale business	F51	330000	Zhejiang Province	330100	Hangzhou City
411	Zhejiang Int'l Group Co., Ltd.	2014	BB	5	75.93	C	51.46	BB	100	BB	78.49	Wholesale business	F51	330000	Zhejiang Province	330100	Hangzhou City
411	Zhejiang Int'l Group Co., Ltd.	2020	B	4	74.58	C	52.03	B	100	BB	75.87	Wholesale business	F51	330000	Zhejiang Province	330100	Hangzhou City
411	Zhejiang Int'l Group Co., Ltd.	2019	B	4	70.96	C	50.04	B	85.35	BB	75.18	Wholesale business	F51	330000	Zhejiang Province	330100	Hangzhou City
411	Zhejiang Int'l Group Co., Ltd.	2022	B	4	74.716	C	56.636	BB	78.661	BBB	80.169	Wholesale business	F51	330000	Zhejiang Province	330100	Hangzhou City
411	Zhejiang Int'l Group Co., Ltd.	2010	BB	5	76.01	C	57.33	BB	95.12	BB	77.72	Wholesale business	F51	330000	Zhejiang Province	330100	Hangzhou City
411	Zhejiang Int'l Group Co., Ltd.	2016	B	4	73.73	C	53.35	B	90.23	BB	77.03	Wholesale business	F51	330000	Zhejiang Province	330100	Hangzhou City
411	Zhejiang Int'l Group Co., Ltd.	2017	B	4	72.47	C	51.93	B	85.35	BB	77.03	Wholesale business	F51	330000	Zhejiang Province	330100	Hangzhou City
411	Zhejiang Int'l Group Co., Ltd.	2013	B	4	74.18	C	51.46	B	95.12	BB	77.03	Wholesale business	F51	330000	Zhejiang Province	330100	Hangzhou City
411	Zhejiang Int'l Group Co., Ltd.	2021	B	4	71.73	C	48.15	B	85.35	BB	77.34	Wholesale business	F51	330000	Zhejiang Province	330100	Hangzhou City
411	Zhejiang Int'l Group Co., Ltd.	2009	BB	5	76.83	C	55.34	AAA	100	BB	78.41	Wholesale business	F51	330000	Zhejiang Province	330100	Hangzhou City
411	Zhejiang Int'l Group Co., Ltd.	2011	BB	5	76.92	C	57.33	BB	100	BB	77.72	Wholesale business	F51	330000	Zhejiang Province	330100	Hangzhou City
413	Tunghsu Optoelectronic Technology Co., Ltd.	2020	C	1	52.61	C	58.84	C	67.79	C	39.19	Computer, communications and other electronic equipment manufacturing	C39	130000	Hebei Province	130100	Shijiazhuang City
413	Tunghsu Optoelectronic Technology Co., Ltd.	2013	B	4	71.59	C	56.09	B	73.4	BB	78.29	Computer, communications and other electronic equipment manufacturing	C39	130000	Hebei Province	130100	Shijiazhuang City
413	Tunghsu Optoelectronic Technology Co., Ltd.	2022	CCC	3	66.802	CCC	68.083	B	73.105	CC	61.584	Computer, communications and other electronic equipment manufacturing	C39	130000	Hebei Province	130100	Shijiazhuang City
413	Tunghsu Optoelectronic Technology Co., Ltd.	2011	CCC	3	65.59	C	54.3	CCC	53.04	BB	79.82	Computer, communications and other electronic equipment manufacturing	C39	130000	Hebei Province	130100	Shijiazhuang City
413	Tunghsu Optoelectronic Technology Co., Ltd.	2018	B	4	73.98	C	55.75	B	78.55	BBB	80.2	Computer, communications and other electronic equipment manufacturing	C39	130000	Hebei Province	130100	Shijiazhuang City
413	Tunghsu Optoelectronic Technology Co., Ltd.	2009	CCC	3	69.98	C	57.45	C	57.74	BBB	84.63	Computer, communications and other electronic equipment manufacturing	C39	130000	Hebei Province	130100	Shijiazhuang City
413	Tunghsu Optoelectronic Technology Co., Ltd.	2014	B	4	70.84	C	56.09	B	73.4	BB	76.65	Computer, communications and other electronic equipment manufacturing	C39	130000	Hebei Province	130100	Shijiazhuang City
413	Tunghsu Optoelectronic Technology Co., Ltd.	2021	C	1	54.98	C	58.84	C	69.28	C	43.37	Computer, communications and other electronic equipment manufacturing	C39	130000	Hebei Province	130100	Shijiazhuang City
413	Tunghsu Optoelectronic Technology Co., Ltd.	2016	B	4	71.3	C	56.09	B	64.8	BBB	83.46	Computer, communications and other electronic equipment manufacturing	C39	130000	Hebei Province	130100	Shijiazhuang City
413	Tunghsu Optoelectronic Technology Co., Ltd.	2019	CCC	3	68.64	C	47.15	CCC	72.77	BB	76.82	Computer, communications and other electronic equipment manufacturing	C39	130000	Hebei Province	130100	Shijiazhuang City
413	Tunghsu Optoelectronic Technology Co., Ltd.	2015	CCC	3	68.27	C	56.09	CCC	64.8	BB	76.83	Computer, communications and other electronic equipment manufacturing	C39	130000	Hebei Province	130100	Shijiazhuang City
413	Tunghsu Optoelectronic Technology Co., Ltd.	2012	CCC	3	65.99	C	56.09	CCC	60.1	BB	75.02	Computer, communications and other electronic equipment manufacturing	C39	130000	Hebei Province	130100	Shijiazhuang City
413	Tunghsu Optoelectronic Technology Co., Ltd.	2017	BB	5	77.3	CCC	67.11	BB	70.06	A	87.39	Computer, communications and other electronic equipment manufacturing	C39	130000	Hebei Province	130100	Shijiazhuang City
413	Tunghsu Optoelectronic Technology Co., Ltd.	2010	CCC	3	67.36	C	54.08	CCC	57.74	BBB	80.62	Computer, communications and other electronic equipment manufacturing	C39	130000	Hebei Province	130100	Shijiazhuang City
415	Bohai Leasing Co., Ltd.	2014	CCC	3	68.47	C	56.96	CCC	81.54	CCC	67.25	Leasing industry	L71	650000	the Xinjiang Uygur Autonomous Region	650100	Urumqi City
415	Bohai Leasing Co., Ltd.	2009	CCC	3	68.49	C	52.51	CCC	68.09	BB	78.87	Leasing industry	L71	650000	the Xinjiang Uygur Autonomous Region	650100	Urumqi City
415	Bohai Leasing Co., Ltd.	2021	CC	2	64.1	C	57.44	CC	69.34	CC	64.89	Leasing industry	L71	650000	the Xinjiang Uygur Autonomous Region	650100	Urumqi City
415	Bohai Leasing Co., Ltd.	2018	B	4	73.11	C	57.26	B	84.3	BB	75.85	Leasing industry	L71	650000	the Xinjiang Uygur Autonomous Region	650100	Urumqi City
415	Bohai Leasing Co., Ltd.	2020	CCC	3	66.84	CC	62.22	CCC	71.55	CCC	66.69	Leasing industry	L71	650000	the Xinjiang Uygur Autonomous Region	650100	Urumqi City
415	Bohai Leasing Co., Ltd.	2016	CCC	3	66.55	C	52.71	CCC	66.54	BB	75.3	Leasing industry	L71	650000	the Xinjiang Uygur Autonomous Region	650100	Urumqi City
415	Bohai Leasing Co., Ltd.	2017	B	4	71.69	C	53.09	B	82.92	BB	76.14	Leasing industry	L71	650000	the Xinjiang Uygur Autonomous Region	650100	Urumqi City
415	Bohai Leasing Co., Ltd.	2019	CC	2	64.43	CC	60.78	CC	80.58	C	56.21	Leasing industry	L71	650000	the Xinjiang Uygur Autonomous Region	650100	Urumqi City
415	Bohai Leasing Co., Ltd.	2012	CC	2	61.81	C	55.51	CC	56.34	CCC	69.36	Leasing industry	L71	650000	the Xinjiang Uygur Autonomous Region	650100	Urumqi City
415	Bohai Leasing Co., Ltd.	2022	B	4	70.451	CC	60.615	B	72.132	B	71.464	Leasing industry	L71	650000	the Xinjiang Uygur Autonomous Region	650100	Urumqi City
415	Bohai Leasing Co., Ltd.	2010	B	4	70.31	C	56.85	B	68.94	BB	79.7	Leasing industry	L71	650000	the Xinjiang Uygur Autonomous Region	650100	Urumqi City
415	Bohai Leasing Co., Ltd.	2013	CCC	3	67.44	C	51.37	CCC	78.77	B	70.24	Leasing industry	L71	650000	the Xinjiang Uygur Autonomous Region	650100	Urumqi City
415	Bohai Leasing Co., Ltd.	2015	CC	2	63.64	C	54.16	CC	61.44	B	71.07	Leasing industry	L71	650000	the Xinjiang Uygur Autonomous Region	650100	Urumqi City
415	Bohai Leasing Co., Ltd.	2011	CCC	3	68.34	C	50.86	CCC	66.91	BBB	80.33	Leasing industry	L71	650000	the Xinjiang Uygur Autonomous Region	650100	Urumqi City
416	Minsheng Holdings Co.,Ltd.	2011	B	4	71.27	C	59.69	B	52.27	AA	90.04	Other financial industries	J69	370000	Shandong Province	370200	Qingdao City
416	Minsheng Holdings Co.,Ltd.	2015	CCC	3	65.51	CC	64.53	CCC	52.27	BB	75.21	Other financial industries	J69	370000	Shandong Province	370200	Qingdao City
416	Minsheng Holdings Co.,Ltd.	2021	B	4	71.26	C	59.41	B	61.31	BBB	83.85	Other financial industries	J69	370000	Shandong Province	370200	Qingdao City
416	Minsheng Holdings Co.,Ltd.	2013	CCC	3	69.53	CC	64.53	CCC	52.27	BBB	83.95	Other financial industries	J69	370000	Shandong Province	370200	Qingdao City
416	Minsheng Holdings Co.,Ltd.	2022	CCC	3	69.999	CC	60.615	B	70.109	B	72.12	Other financial industries	J69	370000	Shandong Province	370200	Qingdao City
416	Minsheng Holdings Co.,Ltd.	2020	B	4	72.37	CC	62.53	B	61.31	BBB	84.78	Other financial industries	J69	370000	Shandong Province	370200	Qingdao City
416	Minsheng Holdings Co.,Ltd.	2018	CCC	3	70	C	59.41	CCC	54.7	A	85.71	Other financial industries	J69	370000	Shandong Province	370200	Qingdao City
416	Minsheng Holdings Co.,Ltd.	2012	B	4	71.05	C	55.19	B	61.31	A	85.4	Other financial industries	J69	370000	Shandong Province	370200	Qingdao City
416	Minsheng Holdings Co.,Ltd.	2010	B	4	71.27	C	59.69	B	52.27	AA	90.04	Other financial industries	J69	370000	Shandong Province	370200	Qingdao City
416	Minsheng Holdings Co.,Ltd.	2019	B	4	72	CC	61.66	B	60.75	BBB	84.78	Other financial industries	J69	370000	Shandong Province	370200	Qingdao City
416	Minsheng Holdings Co.,Ltd.	2009	B	4	72.38	C	59.69	C	54.4	AA	90.97	Other financial industries	J69	370000	Shandong Province	370200	Qingdao City
416	Minsheng Holdings Co.,Ltd.	2014	CCC	3	68.39	CC	62.28	CCC	74.86	CCC	66.8	Other financial industries	J69	370000	Shandong Province	370200	Qingdao City
416	Minsheng Holdings Co.,Ltd.	2016	BB	5	75.97	CC	63.67	BB	74.86	BBB	82.61	Other financial industries	J69	370000	Shandong Province	370200	Qingdao City
416	Minsheng Holdings Co.,Ltd.	2017	B	4	70.42	CC	61.66	B	52.27	A	87.26	Other financial industries	J69	370000	Shandong Province	370200	Qingdao City
417	Hefei Department Store Group Co., Ltd.	2019	B	4	73.74	C	57.99	B	90.23	BB	75.05	Retail business	F52	340000	Anhui Province	340100	Hefei
417	Hefei Department Store Group Co., Ltd.	2011	BB	5	79.94	C	51.65	BB	100	A	85.44	Retail business	F52	340000	Anhui Province	340100	Hefei
417	Hefei Department Store Group Co., Ltd.	2017	BB	5	76.43	C	59.88	BB	85.35	BBB	80.57	Retail business	F52	340000	Anhui Province	340100	Hefei
417	Hefei Department Store Group Co., Ltd.	2021	BB	5	75.28	C	57.99	BB	80.46	BBB	80.96	Retail business	F52	340000	Anhui Province	340100	Hefei
417	Hefei Department Store Group Co., Ltd.	2010	BB	5	76.13	C	51.65	BB	90.23	BBB	81.96	Retail business	F52	340000	Anhui Province	340100	Hefei
417	Hefei Department Store Group Co., Ltd.	2018	BB	5	77.43	C	57.99	BB	100	BB	78.34	Retail business	F52	340000	Anhui Province	340100	Hefei
417	Hefei Department Store Group Co., Ltd.	2022	BB	5	75.777	CCC	66.765	B	74.559	BBB	81.175	Retail business	F52	340000	Anhui Province	340100	Hefei
417	Hefei Department Store Group Co., Ltd.	2012	BB	5	76.52	C	51.65	BB	90.23	BBB	82.65	Retail business	F52	340000	Anhui Province	340100	Hefei
417	Hefei Department Store Group Co., Ltd.	2015	BB	5	77.14	C	57.42	BB	90.23	BBB	81.27	Retail business	F52	340000	Anhui Province	340100	Hefei
417	Hefei Department Store Group Co., Ltd.	2016	BB	5	77.14	C	57.42	BB	90.23	BBB	81.27	Retail business	F52	340000	Anhui Province	340100	Hefei
417	Hefei Department Store Group Co., Ltd.	2014	BB	5	76.69	C	59.31	BB	85.35	BBB	81.27	Retail business	F52	340000	Anhui Province	340100	Hefei
417	Hefei Department Store Group Co., Ltd.	2013	BB	5	78.91	C	59.31	BB	95.12	BBB	81.96	Retail business	F52	340000	Anhui Province	340100	Hefei
417	Hefei Department Store Group Co., Ltd.	2020	BB	5	75.22	C	57.99	BB	90.23	BB	77.66	Retail business	F52	340000	Anhui Province	340100	Hefei
417	Hefei Department Store Group Co., Ltd.	2009	BB	5	78.35	C	51.65	AAA	100	BBB	82.65	Retail business	F52	340000	Anhui Province	340100	Hefei
419	Changsha Tongcheng Holdings Co., Ltd.	2019	BB	5	77.48	B	72.92	BB	75.58	BBB	80.05	Retail business	F52	430000	Hunan Province	430100	Changsha City
419	Changsha Tongcheng Holdings Co., Ltd.	2014	CCC	3	65.95	C	59.31	CCC	75.58	CCC	65.63	Retail business	F52	430000	Hunan Province	430100	Changsha City
419	Changsha Tongcheng Holdings Co., Ltd.	2021	BB	5	77.48	B	72.92	BB	75.58	BBB	80.05	Retail business	F52	430000	Hunan Province	430100	Changsha City
419	Changsha Tongcheng Holdings Co., Ltd.	2010	BBB	6	80.13	C	57.33	BBB	100	BBB	83.36	Retail business	F52	430000	Hunan Province	430100	Changsha City
419	Changsha Tongcheng Holdings Co., Ltd.	2011	BB	5	77.78	C	47.67	BB	100	BBB	83.36	Retail business	F52	430000	Hunan Province	430100	Changsha City
419	Changsha Tongcheng Holdings Co., Ltd.	2018	B	4	74.29	C	56.09	B	80.46	BBB	80.05	Retail business	F52	430000	Hunan Province	430100	Changsha City
419	Changsha Tongcheng Holdings Co., Ltd.	2012	CC	2	62.27	C	47.67	CC	80.46	CC	62.54	Retail business	F52	430000	Hunan Province	430100	Changsha City
419	Changsha Tongcheng Holdings Co., Ltd.	2013	B	4	72.11	CC	61.21	B	90.23	B	70.83	Retail business	F52	430000	Hunan Province	430100	Changsha City
419	Changsha Tongcheng Holdings Co., Ltd.	2020	BB	5	78.39	B	72.92	BB	80.46	BBB	80.05	Retail business	F52	430000	Hunan Province	430100	Changsha City
419	Changsha Tongcheng Holdings Co., Ltd.	2017	BB	5	75.83	C	52.21	BB	90.23	BBB	81.2	Retail business	F52	430000	Hunan Province	430100	Changsha City
419	Changsha Tongcheng Holdings Co., Ltd.	2015	BB	5	75.31	C	55.43	BB	85.35	BBB	80.51	Retail business	F52	430000	Hunan Province	430100	Changsha City
419	Changsha Tongcheng Holdings Co., Ltd.	2016	B	4	73.19	C	51.65	B	85.35	BB	78.41	Retail business	F52	430000	Hunan Province	430100	Changsha City
419	Changsha Tongcheng Holdings Co., Ltd.	2009	BB	5	78.19	C	59.31	AAA	100	BB	79.11	Retail business	F52	430000	Hunan Province	430100	Changsha City
419	Changsha Tongcheng Holdings Co., Ltd.	2022	BB	5	75.991	CCC	68.353	BB	77.264	BB	78.738	Retail business	F52	430000	Hunan Province	430100	Changsha City
420	Jilin Chemical Fibre Stock Co., Ltd.	2019	B	4	71.4	C	50.31	B	73.4	BBB	80.81	Chemical fiber manufacturing industry	C28	220000	Jilin Province	220200	Jilin City
420	Jilin Chemical Fibre Stock Co., Ltd.	2018	CCC	3	69.72	C	50.31	CCC	68.24	BBB	80.63	Chemical fiber manufacturing industry	C28	220000	Jilin Province	220200	Jilin City
420	Jilin Chemical Fibre Stock Co., Ltd.	2021	C	1	58.87	C	58.34	C	27.07	BBB	80.59	Chemical fiber manufacturing industry	C28	220000	Jilin Province	220200	Jilin City
420	Jilin Chemical Fibre Stock Co., Ltd.	2010	B	4	70.93	C	57.45	B	66.47	BBB	80.82	Chemical fiber manufacturing industry	C28	220000	Jilin Province	220200	Jilin City
420	Jilin Chemical Fibre Stock Co., Ltd.	2016	CCC	3	67.42	C	52.29	CCC	60.1	BBB	80.08	Chemical fiber manufacturing industry	C28	220000	Jilin Province	220200	Jilin City
420	Jilin Chemical Fibre Stock Co., Ltd.	2013	B	4	70.75	C	57.67	B	62.77	BBB	82.82	Chemical fiber manufacturing industry	C28	220000	Jilin Province	220200	Jilin City
420	Jilin Chemical Fibre Stock Co., Ltd.	2011	CCC	3	68.92	C	55.66	CCC	69.69	BB	75.17	Chemical fiber manufacturing industry	C28	220000	Jilin Province	220200	Jilin City
420	Jilin Chemical Fibre Stock Co., Ltd.	2015	CCC	3	67.84	C	54.08	CCC	60.78	BB	79.62	Chemical fiber manufacturing industry	C28	220000	Jilin Province	220200	Jilin City
420	Jilin Chemical Fibre Stock Co., Ltd.	2017	CCC	3	68.56	C	50.31	CCC	62.45	BBB	82	Chemical fiber manufacturing industry	C28	220000	Jilin Province	220200	Jilin City
420	Jilin Chemical Fibre Stock Co., Ltd.	2022	CCC	3	68.585	CC	62.746	CCC	68.65	BB	75.337	Chemical fiber manufacturing industry	C28	220000	Jilin Province	220200	Jilin City
420	Jilin Chemical Fibre Stock Co., Ltd.	2014	B	4	72.22	C	57.45	B	72.17	BB	79.8	Chemical fiber manufacturing industry	C28	220000	Jilin Province	220200	Jilin City
420	Jilin Chemical Fibre Stock Co., Ltd.	2020	CCC	3	67.87	C	50.18	CCC	64.78	BB	78.99	Chemical fiber manufacturing industry	C28	220000	Jilin Province	220200	Jilin City
420	Jilin Chemical Fibre Stock Co., Ltd.	2009	B	4	73.42	CC	64.89	CCC	69.46	BBB	80.44	Chemical fiber manufacturing industry	C28	220000	Jilin Province	220200	Jilin City
420	Jilin Chemical Fibre Stock Co., Ltd.	2012	CCC	3	67.81	C	52.29	CCC	63.26	BB	78.8	Chemical fiber manufacturing industry	C28	220000	Jilin Province	220200	Jilin City
421	Nanjing Public Utilities Development Co., Ltd.	2022	B	4	70.919	CC	62.5	B	73.92	BB	77.764	Gas production and supply industry	D45	320000	Jiangsu Province	320100	Nanjing City
421	Nanjing Public Utilities Development Co., Ltd.	2021	CCC	3	66.35	C	47.29	CCC	59.14	BB	79.74	Gas production and supply industry	D45	320000	Jiangsu Province	320100	Nanjing City
421	Nanjing Public Utilities Development Co., Ltd.	2019	CCC	3	65.87	C	44.56	CCC	60.92	BB	78.98	Gas production and supply industry	D45	320000	Jiangsu Province	320100	Nanjing City
421	Nanjing Public Utilities Development Co., Ltd.	2013	CCC	3	67.22	C	45.72	CCC	61.53	BBB	80.86	Gas production and supply industry	D45	320000	Jiangsu Province	320100	Nanjing City
421	Nanjing Public Utilities Development Co., Ltd.	2010	C	1	57.69	C	43.79	C	60.36	CC	62.75	Gas production and supply industry	D45	320000	Jiangsu Province	320100	Nanjing City
421	Nanjing Public Utilities Development Co., Ltd.	2016	B	4	72.21	C	45.72	B	75.95	BBB	82.65	Gas production and supply industry	D45	320000	Jiangsu Province	320100	Nanjing City
421	Nanjing Public Utilities Development Co., Ltd.	2015	CCC	3	67.76	C	45.72	CCC	59.14	BBB	83.4	Gas production and supply industry	D45	320000	Jiangsu Province	320100	Nanjing City
421	Nanjing Public Utilities Development Co., Ltd.	2012	CCC	3	67.53	C	43.79	CCC	70.18	BB	77.29	Gas production and supply industry	D45	320000	Jiangsu Province	320100	Nanjing City
421	Nanjing Public Utilities Development Co., Ltd.	2014	B	4	70.89	C	42.42	B	70.18	BBB	84.92	Gas production and supply industry	D45	320000	Jiangsu Province	320100	Nanjing City
421	Nanjing Public Utilities Development Co., Ltd.	2009	B	4	71.54	C	47.08	B	70.18	BBB	84.02	Gas production and supply industry	D45	320000	Jiangsu Province	320100	Nanjing City
421	Nanjing Public Utilities Development Co., Ltd.	2020	CCC	3	69.26	C	47.29	CCC	67.79	BBB	80.63	Gas production and supply industry	D45	320000	Jiangsu Province	320100	Nanjing City
421	Nanjing Public Utilities Development Co., Ltd.	2011	CCC	3	66.81	C	45.15	CCC	77.12	B	71.05	Gas production and supply industry	D45	320000	Jiangsu Province	320100	Nanjing City
421	Nanjing Public Utilities Development Co., Ltd.	2017	CCC	3	68.02	C	44.56	CCC	65.03	BBB	81	Gas production and supply industry	D45	320000	Jiangsu Province	320100	Nanjing City
421	Nanjing Public Utilities Development Co., Ltd.	2018	CCC	3	66.81	C	43.2	CCC	63.8	BB	79.87	Gas production and supply industry	D45	320000	Jiangsu Province	320100	Nanjing City
422	Hubei Yihua Chemical Industry Co., Ltd.	2014	B	4	70.29	B	72.08	B	44.23	A	86.96	Chemical raw material and chemical product manufacturing industry	C26	420000	Hubei province	420500	Yichang City
422	Hubei Yihua Chemical Industry Co., Ltd.	2015	CC	2	60.17	C	50.44	CC	50.98	B	71.33	Chemical raw material and chemical product manufacturing industry	C26	420000	Hubei province	420500	Yichang City
422	Hubei Yihua Chemical Industry Co., Ltd.	2022	B	4	70.529	CC	61.202	BB	75.55	BB	77.996	Chemical raw material and chemical product manufacturing industry	C26	420000	Hubei province	420500	Yichang City
422	Hubei Yihua Chemical Industry Co., Ltd.	2017	C	1	55.21	CC	61.84	C	43.41	C	59.79	Chemical raw material and chemical product manufacturing industry	C26	420000	Hubei province	420500	Yichang City
422	Hubei Yihua Chemical Industry Co., Ltd.	2009	BB	5	75.97	CCC	65.02	B	70.84	A	85.02	Chemical raw material and chemical product manufacturing industry	C26	420000	Hubei province	420500	Yichang City
422	Hubei Yihua Chemical Industry Co., Ltd.	2021	CCC	3	69.46	CCC	65.53	CCC	71.52	B	70.08	Chemical raw material and chemical product manufacturing industry	C26	420000	Hubei province	420500	Yichang City
422	Hubei Yihua Chemical Industry Co., Ltd.	2011	B	4	72.03	CCC	65.02	B	56.41	A	86.14	Chemical raw material and chemical product manufacturing industry	C26	420000	Hubei province	420500	Yichang City
422	Hubei Yihua Chemical Industry Co., Ltd.	2019	C	1	58.48	C	55.85	C	67.93	C	53.45	Chemical raw material and chemical product manufacturing industry	C26	420000	Hubei province	420500	Yichang City
422	Hubei Yihua Chemical Industry Co., Ltd.	2020	CCC	3	68.9	CC	61.96	CCC	77.08	CCC	66.92	Chemical raw material and chemical product manufacturing industry	C26	420000	Hubei province	420500	Yichang City
422	Hubei Yihua Chemical Industry Co., Ltd.	2010	CCC	3	66.74	CC	63.23	CCC	39.87	A	86.65	Chemical raw material and chemical product manufacturing industry	C26	420000	Hubei province	420500	Yichang City
422	Hubei Yihua Chemical Industry Co., Ltd.	2018	CCC	3	67.2	CCC	65.4	CCC	72.04	CC	64.86	Chemical raw material and chemical product manufacturing industry	C26	420000	Hubei province	420500	Yichang City
422	Hubei Yihua Chemical Industry Co., Ltd.	2012	B	4	71.25	B	72.08	B	47.08	A	87.13	Chemical raw material and chemical product manufacturing industry	C26	420000	Hubei province	420500	Yichang City
422	Hubei Yihua Chemical Industry Co., Ltd.	2016	CCC	3	67.23	C	54.21	CCC	63.69	BB	76.25	Chemical raw material and chemical product manufacturing industry	C26	420000	Hubei province	420500	Yichang City
422	Hubei Yihua Chemical Industry Co., Ltd.	2013	B	4	73.02	B	72.08	B	53.06	A	86.96	Chemical raw material and chemical product manufacturing industry	C26	420000	Hubei province	420500	Yichang City
423	Dong-E-E-Jiao Co., Ltd.	2022	BB	5	77.543	CC	61.625	BBB	82.59	BBB	80.89	Pharmaceutical manufacturing industry	C27	370000	Shandong Province	371500	LiaoCheng
423	Dong-E-E-Jiao Co., Ltd.	2012	BBB	6	80.28	CCC	65.28	BBB	81.24	A	87.29	Pharmaceutical manufacturing industry	C27	370000	Shandong Province	371500	LiaoCheng
423	Dong-E-E-Jiao Co., Ltd.	2021	BB	5	77.86	CC	64.02	BB	81.25	BBB	82.65	Pharmaceutical manufacturing industry	C27	370000	Shandong Province	371500	LiaoCheng
423	Dong-E-E-Jiao Co., Ltd.	2019	BB	5	78.98	CC	61.29	BB	87.88	BBB	82.01	Pharmaceutical manufacturing industry	C27	370000	Shandong Province	371500	LiaoCheng
423	Dong-E-E-Jiao Co., Ltd.	2016	BB	5	78.57	CC	63.71	BB	84.96	BBB	81.84	Pharmaceutical manufacturing industry	C27	370000	Shandong Province	371500	LiaoCheng
423	Dong-E-E-Jiao Co., Ltd.	2018	BBB	6	80.56	C	59.71	BBB	94.44	BBB	81.83	Pharmaceutical manufacturing industry	C27	370000	Shandong Province	371500	LiaoCheng
423	Dong-E-E-Jiao Co., Ltd.	2013	BBB	6	80.62	CC	62.13	BBB	83.59	A	88.06	Pharmaceutical manufacturing industry	C27	370000	Shandong Province	371500	LiaoCheng
423	Dong-E-E-Jiao Co., Ltd.	2014	BB	5	78.12	CCC	67.08	BB	77.31	BBB	84.3	Pharmaceutical manufacturing industry	C27	370000	Shandong Province	371500	LiaoCheng
423	Dong-E-E-Jiao Co., Ltd.	2017	BB	5	75.32	C	59.71	BB	79.87	BBB	80.21	Pharmaceutical manufacturing industry	C27	370000	Shandong Province	371500	LiaoCheng
423	Dong-E-E-Jiao Co., Ltd.	2009	BB	5	78.41	CC	60.84	BB	78.54	A	87.29	Pharmaceutical manufacturing industry	C27	370000	Shandong Province	371500	LiaoCheng
423	Dong-E-E-Jiao Co., Ltd.	2011	BBB	6	81.89	CCC	67.08	BBB	85.08	A	87.29	Pharmaceutical manufacturing industry	C27	370000	Shandong Province	371500	LiaoCheng
423	Dong-E-E-Jiao Co., Ltd.	2010	BB	5	76.3	C	50.66	BB	81.46	A	85.91	Pharmaceutical manufacturing industry	C27	370000	Shandong Province	371500	LiaoCheng
423	Dong-E-E-Jiao Co., Ltd.	2020	BB	5	75.84	CC	62.74	BB	86.03	BB	75.65	Pharmaceutical manufacturing industry	C27	370000	Shandong Province	371500	LiaoCheng
423	Dong-E-E-Jiao Co., Ltd.	2015	BB	5	75.97	CC	63.71	BB	74.1	BBB	83.48	Pharmaceutical manufacturing industry	C27	370000	Shandong Province	371500	LiaoCheng
425	XCMG Construction Machinery Co., Ltd.	2019	B	4	73.75	CC	61.14	B	70.75	BBB	82.2	Special equipment manufacturing industry	C35	320000	Jiangsu Province	320300	Xuzhou City
425	XCMG Construction Machinery Co., Ltd.	2016	B	4	71.48	CC	62.29	B	65.23	BBB	80.38	Special equipment manufacturing industry	C35	320000	Jiangsu Province	320300	Xuzhou City
425	XCMG Construction Machinery Co., Ltd.	2011	BB	5	76.35	CCC	67.79	BB	72.66	BBB	83.2	Special equipment manufacturing industry	C35	320000	Jiangsu Province	320300	Xuzhou City
425	XCMG Construction Machinery Co., Ltd.	2012	BB	5	75.94	CCC	67.79	BB	69.85	BBB	84.2	Special equipment manufacturing industry	C35	320000	Jiangsu Province	320300	Xuzhou City
425	XCMG Construction Machinery Co., Ltd.	2017	B	4	73.05	CC	60.62	B	68.36	BBB	82.56	Special equipment manufacturing industry	C35	320000	Jiangsu Province	320300	Xuzhou City
425	XCMG Construction Machinery Co., Ltd.	2020	B	4	74.23	CCC	66.9	B	69.18	BBB	81.38	Special equipment manufacturing industry	C35	320000	Jiangsu Province	320300	Xuzhou City
425	XCMG Construction Machinery Co., Ltd.	2021	BB	5	76.13	CC	64.9	BB	78.05	BBB	80.56	Special equipment manufacturing industry	C35	320000	Jiangsu Province	320300	Xuzhou City
425	XCMG Construction Machinery Co., Ltd.	2014	CCC	3	69.35	C	54.03	CCC	62.45	BBB	81.82	Special equipment manufacturing industry	C35	320000	Jiangsu Province	320300	Xuzhou City
425	XCMG Construction Machinery Co., Ltd.	2013	B	4	70.89	CC	62.63	B	58.9	BBB	83.2	Special equipment manufacturing industry	C35	320000	Jiangsu Province	320300	Xuzhou City
425	XCMG Construction Machinery Co., Ltd.	2009	BB	5	75.91	B	70.61	CCC	69.12	BBB	83.2	Special equipment manufacturing industry	C35	320000	Jiangsu Province	320300	Xuzhou City
425	XCMG Construction Machinery Co., Ltd.	2010	BB	5	76.5	B	70.61	BB	71.01	BBB	83.2	Special equipment manufacturing industry	C35	320000	Jiangsu Province	320300	Xuzhou City
425	XCMG Construction Machinery Co., Ltd.	2018	B	4	73.32	CC	61.9	B	67.04	BBB	83.38	Special equipment manufacturing industry	C35	320000	Jiangsu Province	320300	Xuzhou City
425	XCMG Construction Machinery Co., Ltd.	2022	B	4	73.633	CC	60.325	BBB	82.242	BB	78.579	Special equipment manufacturing industry	C35	320000	Jiangsu Province	320300	Xuzhou City
425	XCMG Construction Machinery Co., Ltd.	2015	B	4	72.58	C	56.43	B	67.58	BBB	84.2	Special equipment manufacturing industry	C35	320000	Jiangsu Province	320300	Xuzhou City
426	Inner Mongolia Xingye Mining Co., Ltd.	2021	C	1	57.78	C	53.22	C	67.9	C	52.46	Non-ferrous metals mining and dressing	B09	150000	Inner Mongolia Autonomous Region	150400	Chifeng City
426	Inner Mongolia Xingye Mining Co., Ltd.	2019	C	1	41.19	C	42.02	C	29.9	C	49.17	Non-ferrous metals mining and dressing	B09	150000	Inner Mongolia Autonomous Region	150400	Chifeng City
426	Inner Mongolia Xingye Mining Co., Ltd.	2013	C	1	50.19	C	52.38	C	18.44	B	72.71	Non-ferrous metals mining and dressing	B09	150000	Inner Mongolia Autonomous Region	150400	Chifeng City
426	Inner Mongolia Xingye Mining Co., Ltd.	2010	B	4	72.56	C	49.91	B	72.97	BBB	83.16	Non-ferrous metals mining and dressing	B09	150000	Inner Mongolia Autonomous Region	150400	Chifeng City
426	Inner Mongolia Xingye Mining Co., Ltd.	2009	B	4	71.26	C	49.82	B	74.39	BB	79.26	Non-ferrous metals mining and dressing	B09	150000	Inner Mongolia Autonomous Region	150400	Chifeng City
426	Inner Mongolia Xingye Mining Co., Ltd.	2017	C	1	57.32	C	46.12	C	43.62	B	72.88	Non-ferrous metals mining and dressing	B09	150000	Inner Mongolia Autonomous Region	150400	Chifeng City
426	Inner Mongolia Xingye Mining Co., Ltd.	2018	C	1	55.53	C	31.08	C	60.58	CC	63.55	Non-ferrous metals mining and dressing	B09	150000	Inner Mongolia Autonomous Region	150400	Chifeng City
426	Inner Mongolia Xingye Mining Co., Ltd.	2020	C	1	49.38	C	49.65	C	46.8	C	51.17	Non-ferrous metals mining and dressing	B09	150000	Inner Mongolia Autonomous Region	150400	Chifeng City
426	Inner Mongolia Xingye Mining Co., Ltd.	2015	C	1	58.34	C	47.36	C	39.12	BB	77.9	Non-ferrous metals mining and dressing	B09	150000	Inner Mongolia Autonomous Region	150400	Chifeng City
426	Inner Mongolia Xingye Mining Co., Ltd.	2014	C	1	49.95	C	51.15	C	13	BB	76.81	Non-ferrous metals mining and dressing	B09	150000	Inner Mongolia Autonomous Region	150400	Chifeng City
426	Inner Mongolia Xingye Mining Co., Ltd.	2016	C	1	43.99	C	47.36	C	14.9	CC	63.97	Non-ferrous metals mining and dressing	B09	150000	Inner Mongolia Autonomous Region	150400	Chifeng City
426	Inner Mongolia Xingye Mining Co., Ltd.	2011	CCC	3	67.66	C	48.7	CCC	69.41	BB	75.5	Non-ferrous metals mining and dressing	B09	150000	Inner Mongolia Autonomous Region	150400	Chifeng City
426	Inner Mongolia Xingye Mining Co., Ltd.	2012	C	1	47.26	C	51.24	C	15.36	CCC	69.03	Non-ferrous metals mining and dressing	B09	150000	Inner Mongolia Autonomous Region	150400	Chifeng City
426	Inner Mongolia Xingye Mining Co., Ltd.	2022	CC	2	62.843	C	59.418	CC	64.902	CCC	65.613	Non-ferrous metals mining and dressing	B09	150000	Inner Mongolia Autonomous Region	150400	Chifeng City
428	Huatian Hotel Group Co., Ltd.	2021	CCC	3	67.42	C	44.29	CCC	72.75	B	73.81	Accommodation	H61	430000	Hunan Province	430100	Changsha City
428	Huatian Hotel Group Co., Ltd.	2009	CCC	3	69.83	C	43.71	BBB	83.65	B	74.84	Accommodation	H61	430000	Hunan Province	430100	Changsha City
428	Huatian Hotel Group Co., Ltd.	2020	B	4	73.51	C	48.48	B	78.2	BBB	80.73	Accommodation	H61	430000	Hunan Province	430100	Changsha City
428	Huatian Hotel Group Co., Ltd.	2010	B	4	73.59	C	48.03	B	100	B	74.84	Accommodation	H61	430000	Hunan Province	430100	Changsha City
428	Huatian Hotel Group Co., Ltd.	2019	B	4	70.95	C	44.29	B	78.2	BB	78	Accommodation	H61	430000	Hunan Province	430100	Changsha City
428	Huatian Hotel Group Co., Ltd.	2015	CCC	3	67.2	C	48.03	CCC	72.75	B	72.18	Accommodation	H61	430000	Hunan Province	430100	Changsha City
428	Huatian Hotel Group Co., Ltd.	2017	B	4	73.26	C	44.29	B	89.1	BB	78.67	Accommodation	H61	430000	Hunan Province	430100	Changsha City
428	Huatian Hotel Group Co., Ltd.	2018	B	4	71.98	C	44.29	B	83.65	BB	78.13	Accommodation	H61	430000	Hunan Province	430100	Changsha City
428	Huatian Hotel Group Co., Ltd.	2022	CCC	3	67.499	C	58.065	B	70.966	CCC	69.715	Accommodation	H61	430000	Hunan Province	430100	Changsha City
428	Huatian Hotel Group Co., Ltd.	2016	CCC	3	69.17	C	43.71	CCC	72.75	BB	76.85	Accommodation	H61	430000	Hunan Province	430100	Changsha City
428	Huatian Hotel Group Co., Ltd.	2014	CCC	3	67.59	C	45.87	CCC	72.75	B	73.55	Accommodation	H61	430000	Hunan Province	430100	Changsha City
428	Huatian Hotel Group Co., Ltd.	2013	B	4	73.02	C	45.87	B	83.65	BB	79.29	Accommodation	H61	430000	Hunan Province	430100	Changsha City
428	Huatian Hotel Group Co., Ltd.	2012	BB	5	75.87	C	45.87	BB	100	BB	79.29	Accommodation	H61	430000	Hunan Province	430100	Changsha City
428	Huatian Hotel Group Co., Ltd.	2011	BB	5	75.39	C	45.69	BB	100	BB	78.58	Accommodation	H61	430000	Hunan Province	430100	Changsha City
429	Guangdong Provincial Expressway Development Co., Ltd.	2010	CCC	3	69.17	CC	60.54	CCC	47.22	BBB	83.7	Road transport industry	G54	440000	Guangdong	440100	Guangzhou City
429	Guangdong Provincial Expressway Development Co., Ltd.	2020	CCC	3	69.73	CC	62.15	CCC	43.87	A	85.4	Road transport industry	G54	440000	Guangdong	440100	Guangzhou City
429	Guangdong Provincial Expressway Development Co., Ltd.	2016	CCC	3	66.35	CC	60.54	CCC	39.34	BBB	81.55	Road transport industry	G54	440000	Guangdong	440100	Guangzhou City
429	Guangdong Provincial Expressway Development Co., Ltd.	2014	CCC	3	69.41	CC	63.98	CCC	47.22	BBB	82.27	Road transport industry	G54	440000	Guangdong	440100	Guangzhou City
429	Guangdong Provincial Expressway Development Co., Ltd.	2022	B	4	72.87	C	59.138	BB	77.052	BB	79.131	Road transport industry	G54	440000	Guangdong	440100	Guangzhou City
429	Guangdong Provincial Expressway Development Co., Ltd.	2019	CCC	3	67.6	CC	60.43	CCC	48.41	BBB	80.09	Road transport industry	G54	440000	Guangdong	440100	Guangzhou City
429	Guangdong Provincial Expressway Development Co., Ltd.	2011	B	4	70.67	CC	62.26	B	55.1	BBB	82.27	Road transport industry	G54	440000	Guangdong	440100	Guangzhou City
429	Guangdong Provincial Expressway Development Co., Ltd.	2017	B	4	72.01	CC	63.87	B	57.48	BBB	82.99	Road transport industry	G54	440000	Guangdong	440100	Guangzhou City
429	Guangdong Provincial Expressway Development Co., Ltd.	2013	B	4	71.94	CC	62.26	B	60.82	BBB	82.27	Road transport industry	G54	440000	Guangdong	440100	Guangzhou City
429	Guangdong Provincial Expressway Development Co., Ltd.	2015	CCC	3	68.65	CC	62.26	CCC	42.68	BBB	83.7	Road transport industry	G54	440000	Guangdong	440100	Guangzhou City
429	Guangdong Provincial Expressway Development Co., Ltd.	2021	B	4	71.76	CC	60.43	B	57.48	BBB	84.42	Road transport industry	G54	440000	Guangdong	440100	Guangzhou City
429	Guangdong Provincial Expressway Development Co., Ltd.	2009	B	4	72.39	CC	62.26	C	59.63	BBB	83.7	Road transport industry	G54	440000	Guangdong	440100	Guangzhou City
429	Guangdong Provincial Expressway Development Co., Ltd.	2018	CCC	3	66.24	CC	60.43	CCC	43.87	BB	79.37	Road transport industry	G54	440000	Guangdong	440100	Guangzhou City
429	Guangdong Provincial Expressway Development Co., Ltd.	2012	CCC	3	69.95	CC	62.26	CCC	55.1	BBB	80.83	Road transport industry	G54	440000	Guangdong	440100	Guangzhou City
430	Zhang Jia Jie Tourism Group Co., Ltd.	2013	B	4	72.61	C	50.31	B	76.07	BB	79.14	Public facility management industry	N78	430000	Hunan Province	430800	Zhangjiajie
430	Zhang Jia Jie Tourism Group Co., Ltd.	2016	B	4	72.15	C	49.79	B	74.52	BB	79.55	Public facility management industry	N78	430000	Hunan Province	430800	Zhangjiajie
430	Zhang Jia Jie Tourism Group Co., Ltd.	2011	CCC	3	67.27	C	50.28	CCC	59.91	BB	79.95	Public facility management industry	N78	430000	Hunan Province	430800	Zhangjiajie
430	Zhang Jia Jie Tourism Group Co., Ltd.	2015	BB	5	75.63	C	49.79	BB	77.62	BBB	84.76	Public facility management industry	N78	430000	Hunan Province	430800	Zhangjiajie
430	Zhang Jia Jie Tourism Group Co., Ltd.	2021	B	4	74.34	C	47.55	B	78.56	BBB	82.15	Public facility management industry	N78	430000	Hunan Province	430800	Zhangjiajie
430	Zhang Jia Jie Tourism Group Co., Ltd.	2014	BB	5	75.16	C	49.27	BB	77.62	BBB	83.95	Public facility management industry	N78	430000	Hunan Province	430800	Zhangjiajie
430	Zhang Jia Jie Tourism Group Co., Ltd.	2019	B	4	70.43	C	47.55	B	78.56	B	73.62	Public facility management industry	N78	430000	Hunan Province	430800	Zhangjiajie
430	Zhang Jia Jie Tourism Group Co., Ltd.	2020	B	4	72.86	C	47.55	B	78.56	BB	78.92	Public facility management industry	N78	430000	Hunan Province	430800	Zhangjiajie
430	Zhang Jia Jie Tourism Group Co., Ltd.	2009	B	4	70.03	C	52.51	B	70.16	BB	77.17	Public facility management industry	N78	430000	Hunan Province	430800	Zhangjiajie
430	Zhang Jia Jie Tourism Group Co., Ltd.	2012	B	4	73.84	C	51.47	B	77.62	BBB	80.16	Public facility management industry	N78	430000	Hunan Province	430800	Zhangjiajie
430	Zhang Jia Jie Tourism Group Co., Ltd.	2022	CCC	3	69.634	C	58.065	B	72.97	B	73.012	Public facility management industry	N78	430000	Hunan Province	430800	Zhangjiajie
430	Zhang Jia Jie Tourism Group Co., Ltd.	2010	CCC	3	67.41	C	51.99	CCC	63.01	BB	77.17	Public facility management industry	N78	430000	Hunan Province	430800	Zhangjiajie
430	Zhang Jia Jie Tourism Group Co., Ltd.	2017	BB	5	75.38	C	48.71	BB	83.22	BBB	80.36	Public facility management industry	N78	430000	Hunan Province	430800	Zhangjiajie
430	Zhang Jia Jie Tourism Group Co., Ltd.	2018	B	4	74	C	47.55	B	77.01	BBB	82.6	Public facility management industry	N78	430000	Hunan Province	430800	Zhangjiajie
488	Shandong Chenming Paper Holdings Limited	2012	CCC	3	69.04	C	55.82	CCC	60.1	BBB	81.82	Paper Making and Paper Products Industry	C22	370000	Shandong Province	370783	Shouguang City
488	Shandong Chenming Paper Holdings Limited	2021	B	4	73.25	BB	77.41	B	66.11	BB	75.94	Paper Making and Paper Products Industry	C22	370000	Shandong Province	370783	Shouguang City
488	Shandong Chenming Paper Holdings Limited	2013	CCC	3	67.68	CC	63.8	CCC	54.39	BB	78.62	Paper Making and Paper Products Industry	C22	370000	Shandong Province	370783	Shouguang City
488	Shandong Chenming Paper Holdings Limited	2011	BB	5	76.53	B	70.61	BB	71.12	BBB	83.2	Paper Making and Paper Products Industry	C22	370000	Shandong Province	370783	Shouguang City
488	Shandong Chenming Paper Holdings Limited	2009	BB	5	76.3	CC	60.98	B	74.03	A	85.66	Paper Making and Paper Products Industry	C22	370000	Shandong Province	370783	Shouguang City
488	Shandong Chenming Paper Holdings Limited	2022	BBB	6	81.747	BB	75.604	AA	93.979	BBB	81.037	Paper Making and Paper Products Industry	C22	370000	Shandong Province	370783	Shouguang City
488	Shandong Chenming Paper Holdings Limited	2014	B	4	71.6	CC	63.8	B	59.92	BBB	83.46	Paper Making and Paper Products Industry	C22	370000	Shandong Province	370783	Shouguang City
488	Shandong Chenming Paper Holdings Limited	2019	CCC	3	65.26	C	48.29	CCC	75.03	CCC	67.33	Paper Making and Paper Products Industry	C22	370000	Shandong Province	370783	Shouguang City
488	Shandong Chenming Paper Holdings Limited	2015	B	4	71.95	CCC	66.63	B	63.77	BBB	80.18	Paper Making and Paper Products Industry	C22	370000	Shandong Province	370783	Shouguang City
488	Shandong Chenming Paper Holdings Limited	2018	CCC	3	68.99	C	48.29	CCC	68.6	BB	79.81	Paper Making and Paper Products Industry	C22	370000	Shandong Province	370783	Shouguang City
488	Shandong Chenming Paper Holdings Limited	2020	B	4	70.44	CCC	66.75	B	68.11	B	73.89	Paper Making and Paper Products Industry	C22	370000	Shandong Province	370783	Shouguang City
488	Shandong Chenming Paper Holdings Limited	2017	B	4	73.13	C	59.98	B	68.47	BBB	82.99	Paper Making and Paper Products Industry	C22	370000	Shandong Province	370783	Shouguang City
488	Shandong Chenming Paper Holdings Limited	2016	B	4	71.76	CCC	66.63	B	61.41	BBB	81.36	Paper Making and Paper Products Industry	C22	370000	Shandong Province	370783	Shouguang City
488	Shandong Chenming Paper Holdings Limited	2010	B	4	71.51	CC	60.98	B	60.55	BBB	84.28	Paper Making and Paper Products Industry	C22	370000	Shandong Province	370783	Shouguang City
498	Shandong Hi-Speed Road and Bridge Group Co., Ltd.	2019	B	4	71.87	CC	63.69	B	72.61	BB	75.41	Civil engineering construction industry	E48	370000	Shandong Province	370100	JiNan
498	Shandong Hi-Speed Road and Bridge Group Co., Ltd.	2016	CCC	3	67.05	C	54.89	CCC	67.58	B	72.7	Civil engineering construction industry	E48	370000	Shandong Province	370100	JiNan
498	Shandong Hi-Speed Road and Bridge Group Co., Ltd.	2011	C	1	55.21	C	47.68	C	49.17	CC	63.01	Civil engineering construction industry	E48	370000	Shandong Province	370100	JiNan
498	Shandong Hi-Speed Road and Bridge Group Co., Ltd.	2014	CCC	3	65.66	C	57.92	CCC	55.11	BB	76.63	Civil engineering construction industry	E48	370000	Shandong Province	370100	JiNan
498	Shandong Hi-Speed Road and Bridge Group Co., Ltd.	2022	CCC	3	69.158	CC	62.974	CCC	66.532	BB	76.111	Civil engineering construction industry	E48	370000	Shandong Province	370100	JiNan
498	Shandong Hi-Speed Road and Bridge Group Co., Ltd.	2017	B	4	71.23	CCC	65.22	B	73.46	B	72.7	Civil engineering construction industry	E48	370000	Shandong Province	370100	JiNan
498	Shandong Hi-Speed Road and Bridge Group Co., Ltd.	2009	CC	2	62.81	C	53.99	C	55.1	B	72.39	Civil engineering construction industry	E48	370000	Shandong Province	370100	JiNan
498	Shandong Hi-Speed Road and Bridge Group Co., Ltd.	2020	B	4	72.96	CC	61.32	B	77.51	BB	75.63	Civil engineering construction industry	E48	370000	Shandong Province	370100	JiNan
498	Shandong Hi-Speed Road and Bridge Group Co., Ltd.	2013	CC	2	60.99	CC	60.72	CC	42.59	B	73.58	Civil engineering construction industry	E48	370000	Shandong Province	370100	JiNan
498	Shandong Hi-Speed Road and Bridge Group Co., Ltd.	2012	C	1	58.39	C	47.68	C	52.08	CCC	67.96	Civil engineering construction industry	E48	370000	Shandong Province	370100	JiNan
498	Shandong Hi-Speed Road and Bridge Group Co., Ltd.	2010	C	1	55.2	C	48.15	C	53.59	C	59.77	Civil engineering construction industry	E48	370000	Shandong Province	370100	JiNan
498	Shandong Hi-Speed Road and Bridge Group Co., Ltd.	2021	BB	5	75.17	CCC	68.26	BB	77.51	BB	77	Civil engineering construction industry	E48	370000	Shandong Province	370100	JiNan
498	Shandong Hi-Speed Road and Bridge Group Co., Ltd.	2018	B	4	73.83	CCC	68.26	B	77.57	B	74.04	Civil engineering construction industry	E48	370000	Shandong Province	370100	JiNan
498	Shandong Hi-Speed Road and Bridge Group Co., Ltd.	2015	CCC	3	67.47	C	54.89	CCC	65.74	B	74.86	Civil engineering construction industry	E48	370000	Shandong Province	370100	JiNan
501	Wushang Group Co., Ltd.	2014	BB	5	77.09	C	55.43	BB	90.23	BBB	82.04	Retail business	F52	420000	Hubei province	420100	Wuhan City
501	Wushang Group Co., Ltd.	2010	B	4	73.44	C	51.37	B	80.46	BBB	80.57	Retail business	F52	420000	Hubei province	420100	Wuhan City
501	Wushang Group Co., Ltd.	2009	BB	5	75.71	C	45.69	AAA	100	BBB	80.57	Retail business	F52	420000	Hubei province	420100	Wuhan City
501	Wushang Group Co., Ltd.	2018	B	4	72.63	C	50.23	B	85.35	BB	78.03	Retail business	F52	420000	Hubei province	420100	Wuhan City
501	Wushang Group Co., Ltd.	2015	B	4	74.38	C	51.46	B	85.35	BBB	80.57	Retail business	F52	420000	Hubei province	420100	Wuhan City
501	Wushang Group Co., Ltd.	2020	B	4	70.49	C	46.26	B	90.23	B	74.36	Retail business	F52	420000	Hubei province	420100	Wuhan City
501	Wushang Group Co., Ltd.	2017	B	4	71.77	C	48.24	B	75.58	BBB	80.57	Retail business	F52	420000	Hubei province	420100	Wuhan City
501	Wushang Group Co., Ltd.	2022	B	4	74.302	CCC	67.382	BB	75.562	BB	76.707	Retail business	F52	420000	Hubei province	420100	Wuhan City
501	Wushang Group Co., Ltd.	2019	CC	2	64.6	C	46.26	CC	75.58	CCC	68.84	Retail business	F52	420000	Hubei province	420100	Wuhan City
501	Wushang Group Co., Ltd.	2012	BB	5	77.32	C	55.34	BB	100	BB	79.27	Retail business	F52	420000	Hubei province	420100	Wuhan City
501	Wushang Group Co., Ltd.	2011	BB	5	77.1	C	51.37	BB	100	BBB	80.57	Retail business	F52	420000	Hubei province	420100	Wuhan City
501	Wushang Group Co., Ltd.	2016	B	4	73.41	C	51.55	B	75.58	BBB	82.04	Retail business	F52	420000	Hubei province	420100	Wuhan City
501	Wushang Group Co., Ltd.	2013	BB	5	77.45	C	57.23	BB	85.35	BBB	83.51	Retail business	F52	420000	Hubei province	420100	Wuhan City
501	Wushang Group Co., Ltd.	2021	B	4	71.01	C	46.26	B	85.35	BB	76.89	Retail business	F52	420000	Hubei province	420100	Wuhan City
503	China Reform Health Management and Services Group Co., Ltd.	2019	B	4	71.52	CC	60.1	B	67.76	BB	78.98	Internet and related services	I64	460000	Hainan	460100	HaiKou
503	China Reform Health Management and Services Group Co., Ltd.	2011	B	4	72.81	C	54.68	B	67.62	BBB	84.32	Internet and related services	I64	460000	Hainan	460100	HaiKou
503	China Reform Health Management and Services Group Co., Ltd.	2013	CC	2	61.48	C	51.13	CC	76.91	C	59.86	Internet and related services	I64	460000	Hainan	460100	HaiKou
503	China Reform Health Management and Services Group Co., Ltd.	2009	B	4	74.02	CC	61.27	CCC	65.4	BBB	84.32	Internet and related services	I64	460000	Hainan	460100	HaiKou
503	China Reform Health Management and Services Group Co., Ltd.	2014	CCC	3	65.96	C	57.47	CCC	72.27	CCC	67.45	Internet and related services	I64	460000	Hainan	460100	HaiKou
503	China Reform Health Management and Services Group Co., Ltd.	2021	B	4	71.31	CC	60.54	B	76.3	B	74.54	Internet and related services	I64	460000	Hainan	460100	HaiKou
503	China Reform Health Management and Services Group Co., Ltd.	2017	BB	5	79.02	CCC	66.12	BB	78.54	A	85.79	Internet and related services	I64	460000	Hainan	460100	HaiKou
503	China Reform Health Management and Services Group Co., Ltd.	2015	B	4	72.92	C	58.67	B	73.9	BB	79.72	Internet and related services	I64	460000	Hainan	460100	HaiKou
503	China Reform Health Management and Services Group Co., Ltd.	2020	B	4	70.98	CC	62.89	B	68.56	BB	76.17	Internet and related services	I64	460000	Hainan	460100	HaiKou
503	China Reform Health Management and Services Group Co., Ltd.	2010	B	4	71.83	C	58.86	B	58.55	BBB	84.32	Internet and related services	I64	460000	Hainan	460100	HaiKou
503	China Reform Health Management and Services Group Co., Ltd.	2016	BB	5	76.22	C	57.02	BB	79.89	BBB	84.32	Internet and related services	I64	460000	Hainan	460100	HaiKou
503	China Reform Health Management and Services Group Co., Ltd.	2018	B	4	72.05	CC	60.1	B	66.26	BBB	80.7	Internet and related services	I64	460000	Hainan	460100	HaiKou
503	China Reform Health Management and Services Group Co., Ltd.	2022	B	4	74.163	C	56.143	CCC	69.838	BBB	83.082	Internet and related services	I64	460000	Hainan	460100	HaiKou
503	China Reform Health Management and Services Group Co., Ltd.	2012	B	4	73.33	C	59.37	B	64.55	BBB	84.32	Internet and related services	I64	460000	Hainan	460100	HaiKou
504	NanHua Bio-medicine Co., Ltd.	2021	BB	5	78.19	CC	60.24	BB	85.69	BBB	82.45	Technology promotion and application service industry	M75	430000	Hunan Province	430100	Changsha City
504	NanHua Bio-medicine Co., Ltd.	2011	CCC	3	67.94	C	56.08	CCC	54.42	BBB	84.57	Technology promotion and application service industry	M75	430000	Hunan Province	430100	Changsha City
504	NanHua Bio-medicine Co., Ltd.	2019	CCC	3	69.18	CC	60.24	CCC	70.95	B	72.77	Technology promotion and application service industry	M75	430000	Hunan Province	430100	Changsha City
504	NanHua Bio-medicine Co., Ltd.	2022	B	4	70.543	CC	62.552	B	73.325	B	71.705	Technology promotion and application service industry	M75	430000	Hunan Province	430100	Changsha City
504	NanHua Bio-medicine Co., Ltd.	2014	CC	2	60.71	C	52.32	CC	48.79	B	74.24	Technology promotion and application service industry	M75	430000	Hunan Province	430100	Changsha City
504	NanHua Bio-medicine Co., Ltd.	2016	C	1	59.78	C	48	C	62.88	CC	63.93	Technology promotion and application service industry	M75	430000	Hunan Province	430100	Changsha City
504	NanHua Bio-medicine Co., Ltd.	2009	CC	2	63.48	C	45.84	C	48.79	BBB	84.16	Technology promotion and application service industry	M75	430000	Hunan Province	430100	Changsha City
504	NanHua Bio-medicine Co., Ltd.	2012	CCC	3	66.87	C	45.84	CCC	62.88	BBB	81.41	Technology promotion and application service industry	M75	430000	Hunan Province	430100	Changsha City
504	NanHua Bio-medicine Co., Ltd.	2017	CCC	3	69.54	CC	60.24	CCC	68.65	BB	75.33	Technology promotion and application service industry	M75	430000	Hunan Province	430100	Changsha City
504	NanHua Bio-medicine Co., Ltd.	2020	B	4	74.94	CC	60.24	B	77.23	BBB	81.3	Technology promotion and application service industry	M75	430000	Hunan Province	430100	Changsha City
504	NanHua Bio-medicine Co., Ltd.	2018	CCC	3	69.18	CC	60.24	CCC	70.95	B	72.77	Technology promotion and application service industry	M75	430000	Hunan Province	430100	Changsha City
504	NanHua Bio-medicine Co., Ltd.	2010	CCC	3	67.27	C	52.32	CCC	60.06	BBB	80.88	Technology promotion and application service industry	M75	430000	Hunan Province	430100	Changsha City
504	NanHua Bio-medicine Co., Ltd.	2015	C	1	49.33	C	50.16	C	48.79	C	49.29	Technology promotion and application service industry	M75	430000	Hunan Province	430100	Changsha City
504	NanHua Bio-medicine Co., Ltd.	2013	CC	2	64.97	C	52.32	CC	54.42	BB	79.8	Technology promotion and application service industry	M75	430000	Hunan Province	430100	Changsha City
505	Hainan Jingliang Holdings Co., Ltd.	2011	CCC	3	67.51	C	50.66	CCC	59.06	BBB	81.82	Agricultural and sideline food processing industry	C13	460000	Hainan	460100	HaiKou
505	Hainan Jingliang Holdings Co., Ltd.	2019	CCC	3	68.6	C	48.19	CCC	65.26	BBB	81.27	Agricultural and sideline food processing industry	C13	460000	Hainan	460100	HaiKou
505	Hainan Jingliang Holdings Co., Ltd.	2009	CCC	3	68.67	C	52.24	CCC	66.35	BB	78.62	Agricultural and sideline food processing industry	C13	460000	Hainan	460100	HaiKou
505	Hainan Jingliang Holdings Co., Ltd.	2010	B	4	70.87	C	54.24	B	64.8	BBB	83.46	Agricultural and sideline food processing industry	C13	460000	Hainan	460100	HaiKou
505	Hainan Jingliang Holdings Co., Ltd.	2012	CCC	3	69.86	C	54.24	CCC	68.7	BB	78.62	Agricultural and sideline food processing industry	C13	460000	Hainan	460100	HaiKou
505	Hainan Jingliang Holdings Co., Ltd.	2018	CC	2	64.11	C	48.19	CC	58.2	BB	76.22	Agricultural and sideline food processing industry	C13	460000	Hainan	460100	HaiKou
505	Hainan Jingliang Holdings Co., Ltd.	2013	CCC	3	68.8	C	54.24	CCC	66.48	BB	77.8	Agricultural and sideline food processing industry	C13	460000	Hainan	460100	HaiKou
505	Hainan Jingliang Holdings Co., Ltd.	2021	CCC	3	67.91	C	51.56	CCC	62.91	BB	79.63	Agricultural and sideline food processing industry	C13	460000	Hainan	460100	HaiKou
505	Hainan Jingliang Holdings Co., Ltd.	2017	CC	2	63	C	51.35	CC	65.26	CCC	67.42	Agricultural and sideline food processing industry	C13	460000	Hainan	460100	HaiKou
505	Hainan Jingliang Holdings Co., Ltd.	2022	CCC	3	69.78	C	58.524	B	72.732	BB	78.199	Agricultural and sideline food processing industry	C13	460000	Hainan	460100	HaiKou
505	Hainan Jingliang Holdings Co., Ltd.	2020	CCC	3	67.87	C	48.19	CCC	62.91	BBB	81.27	Agricultural and sideline food processing industry	C13	460000	Hainan	460100	HaiKou
505	Hainan Jingliang Holdings Co., Ltd.	2015	CCC	3	65.8	C	54.24	CCC	67.28	B	70.71	Agricultural and sideline food processing industry	C13	460000	Hainan	460100	HaiKou
505	Hainan Jingliang Holdings Co., Ltd.	2016	CCC	3	67.57	C	58.09	CCC	69.1	B	71.39	Agricultural and sideline food processing industry	C13	460000	Hainan	460100	HaiKou
505	Hainan Jingliang Holdings Co., Ltd.	2014	CC	2	64.82	C	54.24	CC	66.25	CCC	69.26	Agricultural and sideline food processing industry	C13	460000	Hainan	460100	HaiKou
506	Zhongrun Resources Investment Corporation	2010	B	4	71.88	C	47.45	B	78.63	BB	78.65	Non-ferrous metals mining and dressing	B09	370000	Shandong Province	370100	JiNan
506	Zhongrun Resources Investment Corporation	2021	C	1	59.37	C	48.2	C	75.77	C	52.58	Non-ferrous metals mining and dressing	B09	370000	Shandong Province	370100	JiNan
506	Zhongrun Resources Investment Corporation	2017	B	4	70.27	C	47.74	B	80.71	B	73.38	Non-ferrous metals mining and dressing	B09	370000	Shandong Province	370100	JiNan
506	Zhongrun Resources Investment Corporation	2013	CCC	3	68.31	C	46.12	CCC	70.83	BB	77.14	Non-ferrous metals mining and dressing	B09	370000	Shandong Province	370100	JiNan
506	Zhongrun Resources Investment Corporation	2009	B	4	74.67	C	47.36	BBB	80.03	BBB	83.86	Non-ferrous metals mining and dressing	B09	370000	Shandong Province	370100	JiNan
506	Zhongrun Resources Investment Corporation	2022	CC	2	63.781	C	59.418	BB	75.574	CC	60.4	Non-ferrous metals mining and dressing	B09	370000	Shandong Province	370100	JiNan
506	Zhongrun Resources Investment Corporation	2020	C	1	57.37	C	48.2	C	68.77	C	53.33	Non-ferrous metals mining and dressing	B09	370000	Shandong Province	370100	JiNan
506	Zhongrun Resources Investment Corporation	2015	B	4	70.79	C	52.56	B	79.33	B	73.25	Non-ferrous metals mining and dressing	B09	370000	Shandong Province	370100	JiNan
506	Zhongrun Resources Investment Corporation	2011	CCC	3	69.46	C	48.77	CCC	71.53	BB	77.9	Non-ferrous metals mining and dressing	B09	370000	Shandong Province	370100	JiNan
506	Zhongrun Resources Investment Corporation	2012	B	4	71.88	C	47.45	B	78.63	BB	78.65	Non-ferrous metals mining and dressing	B09	370000	Shandong Province	370100	JiNan
506	Zhongrun Resources Investment Corporation	2014	B	4	70.62	C	52.56	B	72.23	BB	78.13	Non-ferrous metals mining and dressing	B09	370000	Shandong Province	370100	JiNan
506	Zhongrun Resources Investment Corporation	2018	CC	2	64.71	C	48.5	CC	77.91	CC	62.72	Non-ferrous metals mining and dressing	B09	370000	Shandong Province	370100	JiNan
506	Zhongrun Resources Investment Corporation	2019	CC	2	62.13	C	47.26	CC	74.35	CC	60.22	Non-ferrous metals mining and dressing	B09	370000	Shandong Province	370100	JiNan
506	Zhongrun Resources Investment Corporation	2016	CCC	3	69.86	C	50	CCC	72.95	BB	77.14	Non-ferrous metals mining and dressing	B09	370000	Shandong Province	370100	JiNan
507	Zhuhai Port Co., Ltd.	2012	CCC	3	69.03	C	56.36	CCC	60.82	BB	79.75	Water transportation industry	G55	440000	Guangdong	440400	Zhuhai City
507	Zhuhai Port Co., Ltd.	2022	BBB	6	80.594	B	73.951	BBB	83.311	BBB	83.536	Water transportation industry	G55	440000	Guangdong	440400	Zhuhai City
507	Zhuhai Port Co., Ltd.	2011	CC	2	62.58	C	56.36	CC	38.15	BB	76.85	Water transportation industry	G55	440000	Guangdong	440400	Zhuhai City
507	Zhuhai Port Co., Ltd.	2020	CCC	3	65.12	C	57.97	CCC	41.49	BB	79.56	Water transportation industry	G55	440000	Guangdong	440400	Zhuhai City
507	Zhuhai Port Co., Ltd.	2018	CCC	3	68.38	C	57.97	CCC	51.75	BBB	81.55	Water transportation industry	G55	440000	Guangdong	440400	Zhuhai City
507	Zhuhai Port Co., Ltd.	2017	CCC	3	67.41	C	54.53	CCC	51.75	BBB	81.55	Water transportation industry	G55	440000	Guangdong	440400	Zhuhai City
507	Zhuhai Port Co., Ltd.	2013	B	4	70.76	C	56.36	B	64.17	BBB	81.74	Water transportation industry	G55	440000	Guangdong	440400	Zhuhai City
507	Zhuhai Port Co., Ltd.	2009	CC	2	64.9	C	56.36	C	34.8	BBB	82.99	Water transportation industry	G55	440000	Guangdong	440400	Zhuhai City
507	Zhuhai Port Co., Ltd.	2019	B	4	70.14	C	57.97	B	70.36	BB	76.85	Water transportation industry	G55	440000	Guangdong	440400	Zhuhai City
507	Zhuhai Port Co., Ltd.	2016	CCC	3	68.95	C	54.64	CCC	60.82	BBB	80.57	Water transportation industry	G55	440000	Guangdong	440400	Zhuhai City
507	Zhuhai Port Co., Ltd.	2015	CCC	3	68.33	C	54.64	CCC	59.63	BB	79.85	Water transportation industry	G55	440000	Guangdong	440400	Zhuhai City
507	Zhuhai Port Co., Ltd.	2014	B	4	70.74	C	56.36	B	59.63	BBB	83.7	Water transportation industry	G55	440000	Guangdong	440400	Zhuhai City
507	Zhuhai Port Co., Ltd.	2010	CC	2	60.16	C	56.36	CC	42.68	B	70	Water transportation industry	G55	440000	Guangdong	440400	Zhuhai City
507	Zhuhai Port Co., Ltd.	2021	B	4	74.99	C	56.18	B	71.57	A	87.04	Water transportation industry	G55	440000	Guangdong	440400	Zhuhai City
509	Huasu Holdings Co., Ltd.	2014	C	1	52.62	C	54.24	C	57.74	C	48.34	hygiene	Q83	510000	Sichuan	511300	Nanchong
509	Huasu Holdings Co., Ltd.	2022	CCC	3	67.856	C	58.3	B	70.055	B	74.063	hygiene	Q83	510000	Sichuan	511300	Nanchong
509	Huasu Holdings Co., Ltd.	2013	C	1	51.35	C	52.45	C	59.1	C	45.56	hygiene	Q83	510000	Sichuan	511300	Nanchong
509	Huasu Holdings Co., Ltd.	2011	CCC	3	65.17	C	51.08	CCC	55.39	BB	78.95	hygiene	Q83	510000	Sichuan	511300	Nanchong
509	Huasu Holdings Co., Ltd.	2010	CC	2	64.98	C	56.03	CC	58.2	B	74.12	hygiene	Q83	510000	Sichuan	511300	Nanchong
509	Huasu Holdings Co., Ltd.	2019	C	1	48.93	C	48.19	C	55.39	C	44.95	hygiene	Q83	510000	Sichuan	511300	Nanchong
509	Huasu Holdings Co., Ltd.	2018	CC	2	62.88	C	48.19	CC	61.18	B	71.53	hygiene	Q83	510000	Sichuan	511300	Nanchong
509	Huasu Holdings Co., Ltd.	2012	CCC	3	67.67	C	54.24	CCC	62.91	BB	77.75	hygiene	Q83	510000	Sichuan	511300	Nanchong
509	Huasu Holdings Co., Ltd.	2015	C	1	55.08	C	52.45	C	53.04	C	57.79	hygiene	Q83	510000	Sichuan	511300	Nanchong
509	Huasu Holdings Co., Ltd.	2016	CC	2	61.6	C	49.08	CC	53.04	B	73.76	hygiene	Q83	510000	Sichuan	511300	Nanchong
509	Huasu Holdings Co., Ltd.	2021	C	1	59.21	C	43.79	C	57.4	B	70.85	hygiene	Q83	510000	Sichuan	511300	Nanchong
509	Huasu Holdings Co., Ltd.	2009	B	4	70.54	C	59.4	CCC	66.98	BB	78.62	hygiene	Q83	510000	Sichuan	511300	Nanchong
509	Huasu Holdings Co., Ltd.	2017	CC	2	62.65	C	49.77	CC	53.04	BB	75.7	hygiene	Q83	510000	Sichuan	511300	Nanchong
509	Huasu Holdings Co., Ltd.	2020	C	1	53.28	C	49.77	C	57.74	C	52.06	hygiene	Q83	510000	Sichuan	511300	Nanchong
510	Sichuan Xinjinlu Group Co., Ltd.	2021	B	4	70.77	C	55.47	B	71.64	BB	78	Chemical raw material and chemical product manufacturing industry	C26	510000	Sichuan	510600	Deyang
510	Sichuan Xinjinlu Group Co., Ltd.	2018	CC	2	60.14	CC	60.09	CC	62.5	C	58.58	Chemical raw material and chemical product manufacturing industry	C26	510000	Sichuan	510600	Deyang
510	Sichuan Xinjinlu Group Co., Ltd.	2014	CCC	3	69.14	C	54.3	CCC	63.63	BBB	80.44	Chemical raw material and chemical product manufacturing industry	C26	510000	Sichuan	510600	Deyang
510	Sichuan Xinjinlu Group Co., Ltd.	2019	CCC	3	67.77	C	55.68	CCC	70.01	B	72.43	Chemical raw material and chemical product manufacturing industry	C26	510000	Sichuan	510600	Deyang
510	Sichuan Xinjinlu Group Co., Ltd.	2013	B	4	70.19	C	54.3	B	63.77	BBB	82.64	Chemical raw material and chemical product manufacturing industry	C26	510000	Sichuan	510600	Deyang
510	Sichuan Xinjinlu Group Co., Ltd.	2010	B	4	72.68	C	59.25	B	60.91	A	87.47	Chemical raw material and chemical product manufacturing industry	C26	510000	Sichuan	510600	Deyang
510	Sichuan Xinjinlu Group Co., Ltd.	2012	B	4	73.29	CC	62.07	B	72.67	BB	79.44	Chemical raw material and chemical product manufacturing industry	C26	510000	Sichuan	510600	Deyang
510	Sichuan Xinjinlu Group Co., Ltd.	2015	B	4	70.18	C	52.51	B	68.33	BBB	80.44	Chemical raw material and chemical product manufacturing industry	C26	510000	Sichuan	510600	Deyang
510	Sichuan Xinjinlu Group Co., Ltd.	2009	B	4	73.53	C	59.25	CCC	69.69	BBB	83.42	Chemical raw material and chemical product manufacturing industry	C26	510000	Sichuan	510600	Deyang
510	Sichuan Xinjinlu Group Co., Ltd.	2022	CCC	3	68.758	CC	61.777	CCC	65.918	BB	78.802	Chemical raw material and chemical product manufacturing industry	C26	510000	Sichuan	510600	Deyang
510	Sichuan Xinjinlu Group Co., Ltd.	2017	C	1	49.6	C	55.68	C	48.7	C	47.11	Chemical raw material and chemical product manufacturing industry	C26	510000	Sichuan	510600	Deyang
510	Sichuan Xinjinlu Group Co., Ltd.	2011	B	4	73.64	C	59.25	B	66.47	A	85.83	Chemical raw material and chemical product manufacturing industry	C26	510000	Sichuan	510600	Deyang
510	Sichuan Xinjinlu Group Co., Ltd.	2020	CCC	3	68.42	C	55.68	CCC	71.37	B	72.94	Chemical raw material and chemical product manufacturing industry	C26	510000	Sichuan	510600	Deyang
510	Sichuan Xinjinlu Group Co., Ltd.	2016	C	1	59.64	C	55.88	C	28.38	BBB	82.64	Chemical raw material and chemical product manufacturing industry	C26	510000	Sichuan	510600	Deyang
513	Livzon Pharmaceutical Group Inc.	2017	BB	5	75.05	C	59.34	BB	74.11	BBB	83.7	Pharmaceutical manufacturing industry	C27	440000	Guangdong	440400	Zhuhai City
513	Livzon Pharmaceutical Group Inc.	2012	B	4	72.56	C	55.82	B	70.82	BBB	82.28	Pharmaceutical manufacturing industry	C27	440000	Guangdong	440400	Zhuhai City
513	Livzon Pharmaceutical Group Inc.	2018	CCC	3	67.44	CC	63.74	CCC	48.02	BBB	82.42	Pharmaceutical manufacturing industry	C27	440000	Guangdong	440400	Zhuhai City
513	Livzon Pharmaceutical Group Inc.	2014	B	4	74.42	CC	63.04	B	65.84	A	86.01	Pharmaceutical manufacturing industry	C27	440000	Guangdong	440400	Zhuhai City
513	Livzon Pharmaceutical Group Inc.	2022	BBB	6	84.066	BB	77.07	BBB	80.991	A	89.756	Pharmaceutical manufacturing industry	C27	440000	Guangdong	440400	Zhuhai City
513	Livzon Pharmaceutical Group Inc.	2010	B	4	71.92	C	55.82	B	69.96	BBB	81.46	Pharmaceutical manufacturing industry	C27	440000	Guangdong	440400	Zhuhai City
513	Livzon Pharmaceutical Group Inc.	2011	B	4	70.06	C	50.52	B	66.73	BBB	82.28	Pharmaceutical manufacturing industry	C27	440000	Guangdong	440400	Zhuhai City
513	Livzon Pharmaceutical Group Inc.	2020	BB	5	78.63	CCC	65.53	BB	73.77	A	88.59	Pharmaceutical manufacturing industry	C27	440000	Guangdong	440400	Zhuhai City
513	Livzon Pharmaceutical Group Inc.	2016	B	4	70.55	CC	61.47	B	68.96	BB	76.25	Pharmaceutical manufacturing industry	C27	440000	Guangdong	440400	Zhuhai City
513	Livzon Pharmaceutical Group Inc.	2013	B	4	74.52	CC	63.04	B	68.47	BBB	84.45	Pharmaceutical manufacturing industry	C27	440000	Guangdong	440400	Zhuhai City
513	Livzon Pharmaceutical Group Inc.	2015	CCC	3	68.21	C	58.64	CCC	72.04	B	70.51	Pharmaceutical manufacturing industry	C27	440000	Guangdong	440400	Zhuhai City
513	Livzon Pharmaceutical Group Inc.	2009	B	4	71.31	C	57.61	CCC	67.84	BBB	80.64	Pharmaceutical manufacturing industry	C27	440000	Guangdong	440400	Zhuhai City
513	Livzon Pharmaceutical Group Inc.	2019	B	4	71.35	C	58.19	B	64.9	BBB	82.42	Pharmaceutical manufacturing industry	C27	440000	Guangdong	440400	Zhuhai City
513	Livzon Pharmaceutical Group Inc.	2021	BBB	6	80.58	CCC	68.6	BBB	78.98	A	87.78	Pharmaceutical manufacturing industry	C27	440000	Guangdong	440400	Zhuhai City
514	Chongqing Yukaifa Co., Ltd.	2019	BB	5	75.86	C	57.59	BB	80.06	BB	77.91	Real estate industry	K70	500000	Chongqing City	500000	Chongqing City
514	Chongqing Yukaifa Co., Ltd.	2013	BB	5	75.23	C	51.51	BB	83.32	BB	75.4	Real estate industry	K70	500000	Chongqing City	500000	Chongqing City
514	Chongqing Yukaifa Co., Ltd.	2017	BB	5	76.58	C	53.99	BB	76.64	BBB	83.96	Real estate industry	K70	500000	Chongqing City	500000	Chongqing City
514	Chongqing Yukaifa Co., Ltd.	2020	BB	5	75.47	C	52.41	BB	77.97	BBB	80.7	Real estate industry	K70	500000	Chongqing City	500000	Chongqing City
514	Chongqing Yukaifa Co., Ltd.	2010	BB	5	78.67	C	54.67	BB	74.71	AA	90.33	Real estate industry	K70	500000	Chongqing City	500000	Chongqing City
514	Chongqing Yukaifa Co., Ltd.	2018	B	4	74.93	C	55.79	B	74.55	BBB	81.59	Real estate industry	K70	500000	Chongqing City	500000	Chongqing City
514	Chongqing Yukaifa Co., Ltd.	2016	B	4	74.79	C	51.51	B	80.06	BB	77.47	Real estate industry	K70	500000	Chongqing City	500000	Chongqing City
514	Chongqing Yukaifa Co., Ltd.	2011	BBB	6	82.45	C	54.67	BBB	84.74	A	89.44	Real estate industry	K70	500000	Chongqing City	500000	Chongqing City
514	Chongqing Yukaifa Co., Ltd.	2022	B	4	72.448	B	70.388	B	72.15	B	74.288	Real estate industry	K70	500000	Chongqing City	500000	Chongqing City
514	Chongqing Yukaifa Co., Ltd.	2012	BB	5	76.38	C	53.09	BB	86.66	B	74.33	Real estate industry	K70	500000	Chongqing City	500000	Chongqing City
514	Chongqing Yukaifa Co., Ltd.	2009	BB	5	77.3	C	53.09	B	73.04	A	89.3	Real estate industry	K70	500000	Chongqing City	500000	Chongqing City
514	Chongqing Yukaifa Co., Ltd.	2021	BB	5	76.05	C	55.79	BB	80.06	BB	78.92	Real estate industry	K70	500000	Chongqing City	500000	Chongqing City
514	Chongqing Yukaifa Co., Ltd.	2015	BB	5	76	C	54.67	BB	77.97	BBB	81.17	Real estate industry	K70	500000	Chongqing City	500000	Chongqing City
514	Chongqing Yukaifa Co., Ltd.	2014	BB	5	76.53	C	58.04	BB	74.97	BBB	84.11	Real estate industry	K70	500000	Chongqing City	500000	Chongqing City
516	Xi'an International Medical Investment Company Limited	2013	CCC	3	65.4	C	52.88	CCC	54.33	BBB	80.68	hygiene	Q83	610000	shaanxi province	610100	Xi'an City
516	Xi'an International Medical Investment Company Limited	2017	B	4	71.94	CC	63.71	B	62.65	BBB	83.2	hygiene	Q83	610000	shaanxi province	610100	Xi'an City
516	Xi'an International Medical Investment Company Limited	2010	CCC	3	66.67	C	57.36	CCC	73.1	CCC	69.15	hygiene	Q83	610000	shaanxi province	610100	Xi'an City
516	Xi'an International Medical Investment Company Limited	2016	B	4	70.33	C	56.06	B	65.23	BBB	83.2	hygiene	Q83	610000	shaanxi province	610100	Xi'an City
516	Xi'an International Medical Investment Company Limited	2014	CCC	3	66.68	C	50.11	CCC	64.95	BB	79.06	hygiene	Q83	610000	shaanxi province	610100	Xi'an City
516	Xi'an International Medical Investment Company Limited	2021	CCC	3	68.09	C	52.85	CCC	67.4	BB	78.94	hygiene	Q83	610000	shaanxi province	610100	Xi'an City
516	Xi'an International Medical Investment Company Limited	2022	CCC	3	68.641	C	54.893	B	72.939	B	70.888	hygiene	Q83	610000	shaanxi province	610100	Xi'an City
516	Xi'an International Medical Investment Company Limited	2011	CCC	3	69.43	C	52.9	CCC	75.37	BB	77.13	hygiene	Q83	610000	shaanxi province	610100	Xi'an City
516	Xi'an International Medical Investment Company Limited	2012	CCC	3	69.05	C	52.32	CCC	69.22	BBB	80.4	hygiene	Q83	610000	shaanxi province	610100	Xi'an City
516	Xi'an International Medical Investment Company Limited	2015	CCC	3	68.68	C	52.36	CCC	61.77	BBB	84.04	hygiene	Q83	610000	shaanxi province	610100	Xi'an City
516	Xi'an International Medical Investment Company Limited	2018	CCC	3	68.8	C	52.24	CCC	65.23	BBB	82.3	hygiene	Q83	610000	shaanxi province	610100	Xi'an City
516	Xi'an International Medical Investment Company Limited	2019	CCC	3	67.91	C	55.23	CCC	59.88	BBB	81.46	hygiene	Q83	610000	shaanxi province	610100	Xi'an City
516	Xi'an International Medical Investment Company Limited	2009	B	4	70.31	C	54.21	CCC	65.23	BBB	84.41	hygiene	Q83	610000	shaanxi province	610100	Xi'an City
516	Xi'an International Medical Investment Company Limited	2020	CCC	3	66.41	C	48.79	CCC	68.94	BB	76.93	hygiene	Q83	610000	shaanxi province	610100	Xi'an City
517	Rongan Property Co., Ltd.	2013	B	4	72.65	CC	61.64	B	75.13	B	73.92	Real estate industry	K70	330000	Zhejiang Province	330200	Ningbo City
517	Rongan Property Co., Ltd.	2012	B	4	74.79	C	51.51	B	84.74	B	73.03	Real estate industry	K70	330000	Zhejiang Province	330200	Ningbo City
517	Rongan Property Co., Ltd.	2022	B	4	72.644	CCC	66.649	BB	75.894	B	74.893	Real estate industry	K70	330000	Zhejiang Province	330200	Ningbo City
517	Rongan Property Co., Ltd.	2019	BB	5	77.47	C	56.75	BB	87.61	B	74.71	Real estate industry	K70	330000	Zhejiang Province	330200	Ningbo City
517	Rongan Property Co., Ltd.	2010	B	4	74.79	C	51.51	B	80.98	BB	76.59	Real estate industry	K70	330000	Zhejiang Province	330200	Ningbo City
517	Rongan Property Co., Ltd.	2017	BB	5	78.85	C	59.23	BB	85.27	BB	79.24	Real estate industry	K70	330000	Zhejiang Province	330200	Ningbo City
517	Rongan Property Co., Ltd.	2014	BBB	6	81.12	CC	64.28	BBB	91.79	BB	76.57	Real estate industry	K70	330000	Zhejiang Province	330200	Ningbo City
517	Rongan Property Co., Ltd.	2011	BB	5	75.57	C	51.51	BB	84.74	B	74.81	Real estate industry	K70	330000	Zhejiang Province	330200	Ningbo City
517	Rongan Property Co., Ltd.	2016	BB	5	77.64	C	58.33	BB	83.6	BB	78.35	Real estate industry	K70	330000	Zhejiang Province	330200	Ningbo City
517	Rongan Property Co., Ltd.	2020	BB	5	78.94	C	57.43	BB	88.61	BB	76.87	Real estate industry	K70	330000	Zhejiang Province	330200	Ningbo City
517	Rongan Property Co., Ltd.	2018	BB	5	77.19	C	58.2	BB	89.87	B	71.45	Real estate industry	K70	330000	Zhejiang Province	330200	Ningbo City
517	Rongan Property Co., Ltd.	2009	B	4	70.29	C	56.69	B	70.54	B	74.55	Real estate industry	K70	330000	Zhejiang Province	330200	Ningbo City
517	Rongan Property Co., Ltd.	2021	B	4	72.93	C	58.2	B	78.59	B	72.42	Real estate industry	K70	330000	Zhejiang Province	330200	Ningbo City
517	Rongan Property Co., Ltd.	2015	BBB	6	81.59	CC	64.28	BBB	91.04	BB	78.35	Real estate industry	K70	330000	Zhejiang Province	330200	Ningbo City
518	Jiangsu Sihuan Bioengineering Co., Ltd.	2022	CCC	3	69.207	C	56.406	B	72.077	B	72.845	Pharmaceutical manufacturing industry	C27	320000	Jiangsu Province	320200	Wuxi City
518	Jiangsu Sihuan Bioengineering Co., Ltd.	2012	B	4	70.02	C	51.08	B	66.35	BBB	82.17	Pharmaceutical manufacturing industry	C27	320000	Jiangsu Province	320200	Wuxi City
518	Jiangsu Sihuan Bioengineering Co., Ltd.	2015	B	4	71.17	C	52.66	B	64	A	85.45	Pharmaceutical manufacturing industry	C27	320000	Jiangsu Province	320200	Wuxi City
518	Jiangsu Sihuan Bioengineering Co., Ltd.	2010	B	4	70.83	C	47.5	B	73.4	BBB	81	Pharmaceutical manufacturing industry	C27	320000	Jiangsu Province	320200	Wuxi City
518	Jiangsu Sihuan Bioengineering Co., Ltd.	2019	CC	2	62.41	C	48.19	CC	73.4	CC	62.25	Pharmaceutical manufacturing industry	C27	320000	Jiangsu Province	320200	Wuxi City
518	Jiangsu Sihuan Bioengineering Co., Ltd.	2017	CC	2	64.74	C	48.19	CC	67.7	B	71.2	Pharmaceutical manufacturing industry	C27	320000	Jiangsu Province	320200	Wuxi City
518	Jiangsu Sihuan Bioengineering Co., Ltd.	2011	CCC	3	69.8	C	47.5	CCC	64	A	85.09	Pharmaceutical manufacturing industry	C27	320000	Jiangsu Province	320200	Wuxi City
518	Jiangsu Sihuan Bioengineering Co., Ltd.	2016	CCC	3	69.21	C	50.87	CCC	73.4	BB	75.76	Pharmaceutical manufacturing industry	C27	320000	Jiangsu Province	320200	Wuxi City
518	Jiangsu Sihuan Bioengineering Co., Ltd.	2009	CCC	3	66.86	C	47.5	CC	61.64	BBB	80.26	Pharmaceutical manufacturing industry	C27	320000	Jiangsu Province	320200	Wuxi City
518	Jiangsu Sihuan Bioengineering Co., Ltd.	2014	CCC	3	68.4	C	57.61	CCC	64	BB	76.89	Pharmaceutical manufacturing industry	C27	320000	Jiangsu Province	320200	Wuxi City
518	Jiangsu Sihuan Bioengineering Co., Ltd.	2013	B	4	73.76	C	56.03	B	73.4	BBB	83.05	Pharmaceutical manufacturing industry	C27	320000	Jiangsu Province	320200	Wuxi City
518	Jiangsu Sihuan Bioengineering Co., Ltd.	2021	C	1	59.24	C	49.77	C	61.64	CC	62.44	Pharmaceutical manufacturing industry	C27	320000	Jiangsu Province	320200	Wuxi City
518	Jiangsu Sihuan Bioengineering Co., Ltd.	2020	CC	2	61.7	C	48.19	CC	71.05	CC	62.29	Pharmaceutical manufacturing industry	C27	320000	Jiangsu Province	320200	Wuxi City
518	Jiangsu Sihuan Bioengineering Co., Ltd.	2018	CCC	3	66.97	C	48.19	CCC	61.64	BBB	80.14	Pharmaceutical manufacturing industry	C27	320000	Jiangsu Province	320200	Wuxi City
519	North Industries Group Red Arrow Co., Ltd.	2017	CCC	3	69.36	C	55.17	CCC	70.95	BB	75.54	Special equipment manufacturing industry	C35	430000	Hunan Province	430300	Xiangtan
519	North Industries Group Red Arrow Co., Ltd.	2009	CCC	3	68.22	C	59.4	C	57.74	BB	79.8	Special equipment manufacturing industry	C35	430000	Hunan Province	430300	Xiangtan
519	North Industries Group Red Arrow Co., Ltd.	2013	B	4	70.14	C	55.82	B	57.74	A	85.81	Special equipment manufacturing industry	C35	430000	Hunan Province	430300	Xiangtan
519	North Industries Group Red Arrow Co., Ltd.	2015	B	4	73.14	C	58.64	B	68.83	BBB	83.46	Special equipment manufacturing industry	C35	430000	Hunan Province	430300	Xiangtan
519	North Industries Group Red Arrow Co., Ltd.	2014	B	4	74.1	CC	63.04	B	66.15	A	85.09	Special equipment manufacturing industry	C35	430000	Hunan Province	430300	Xiangtan
519	North Industries Group Red Arrow Co., Ltd.	2022	B	4	71.83	CC	61.149	B	72.975	BB	78.888	Special equipment manufacturing industry	C35	430000	Hunan Province	430300	Xiangtan
519	North Industries Group Red Arrow Co., Ltd.	2010	B	4	70.74	C	57.61	B	60.1	BBB	84.63	Special equipment manufacturing industry	C35	430000	Hunan Province	430300	Xiangtan
519	North Industries Group Red Arrow Co., Ltd.	2012	CCC	3	66.66	C	51.08	CCC	57.74	BBB	80.62	Special equipment manufacturing industry	C35	430000	Hunan Province	430300	Xiangtan
519	North Industries Group Red Arrow Co., Ltd.	2020	CCC	3	68.08	CC	60.37	CCC	73.13	CCC	68.61	Special equipment manufacturing industry	C35	430000	Hunan Province	430300	Xiangtan
519	North Industries Group Red Arrow Co., Ltd.	2011	CCC	3	67.39	C	51.08	CCC	55.39	BBB	83.81	Special equipment manufacturing industry	C35	430000	Hunan Province	430300	Xiangtan
519	North Industries Group Red Arrow Co., Ltd.	2016	B	4	72.68	C	58.64	B	67.33	BBB	83.46	Special equipment manufacturing industry	C35	430000	Hunan Province	430300	Xiangtan
519	North Industries Group Red Arrow Co., Ltd.	2018	CC	2	63.95	C	52	CC	66.07	CCC	68.61	Special equipment manufacturing industry	C35	430000	Hunan Province	430300	Xiangtan
519	North Industries Group Red Arrow Co., Ltd.	2021	B	4	70.2	C	59.34	B	72.27	B	74.35	Special equipment manufacturing industry	C35	430000	Hunan Province	430300	Xiangtan
519	North Industries Group Red Arrow Co., Ltd.	2019	CC	2	61.49	C	56.51	CC	67.56	C	59.94	Special equipment manufacturing industry	C35	430000	Hunan Province	430300	Xiangtan
520	Chang Jiang Shipping Group Phoenix Co.,Ltd.	2015	CC	2	63.12	C	58.08	CC	38.15	BB	76.99	Water transportation industry	G55	420000	Hubei province	420100	Wuhan City
520	Chang Jiang Shipping Group Phoenix Co.,Ltd.	2016	CC	2	62.07	C	54.64	CC	38.15	BB	76.81	Water transportation industry	G55	420000	Hubei province	420100	Wuhan City
520	Chang Jiang Shipping Group Phoenix Co.,Ltd.	2022	B	4	70.639	C	57.761	B	72.167	BBB	81.25	Water transportation industry	G55	420000	Hubei province	420100	Wuhan City
520	Chang Jiang Shipping Group Phoenix Co.,Ltd.	2019	CC	2	64.41	C	53.02	CC	38.15	BBB	82.4	Water transportation industry	G55	420000	Hubei province	420100	Wuhan City
520	Chang Jiang Shipping Group Phoenix Co.,Ltd.	2011	CCC	3	67.29	C	58.08	CCC	50.56	BB	79.85	Water transportation industry	G55	420000	Hubei province	420100	Wuhan City
520	Chang Jiang Shipping Group Phoenix Co.,Ltd.	2018	CC	2	62	C	53.02	CC	38.15	BB	77.58	Water transportation industry	G55	420000	Hubei province	420100	Wuhan City
520	Chang Jiang Shipping Group Phoenix Co.,Ltd.	2014	CC	2	60.76	C	58.08	CC	38.15	B	72.25	Water transportation industry	G55	420000	Hubei province	420100	Wuhan City
520	Chang Jiang Shipping Group Phoenix Co.,Ltd.	2009	B	4	72.53	C	59.31	C	53.37	A	88.4	Water transportation industry	G55	420000	Hubei province	420100	Wuhan City
520	Chang Jiang Shipping Group Phoenix Co.,Ltd.	2020	CC	2	62.19	C	52.81	CC	34.8	BB	79.54	Water transportation industry	G55	420000	Hubei province	420100	Wuhan City
520	Chang Jiang Shipping Group Phoenix Co.,Ltd.	2021	CCC	3	65.43	C	52.81	CCC	39.34	BBB	84.02	Water transportation industry	G55	420000	Hubei province	420100	Wuhan City
520	Chang Jiang Shipping Group Phoenix Co.,Ltd.	2012	CC	2	62.38	C	56.36	CC	46.03	B	72.97	Water transportation industry	G55	420000	Hubei province	420100	Wuhan City
520	Chang Jiang Shipping Group Phoenix Co.,Ltd.	2017	CC	2	63.14	C	53.02	CC	39.34	BB	79.32	Water transportation industry	G55	420000	Hubei province	420100	Wuhan City
520	Chang Jiang Shipping Group Phoenix Co.,Ltd.	2013	CC	2	61.12	C	58.08	CC	38.15	B	72.97	Water transportation industry	G55	420000	Hubei province	420100	Wuhan City
520	Chang Jiang Shipping Group Phoenix Co.,Ltd.	2010	CCC	3	65.63	C	56.36	CCC	55.1	BB	75.48	Water transportation industry	G55	420000	Hubei province	420100	Wuhan City
521	Changhong Meiling Co., Ltd.	2017	B	4	73.22	CCC	66.95	B	71.14	BB	77.83	Electrical machinery and equipment manufacturing	C38	340000	Anhui Province	340100	Hefei
521	Changhong Meiling Co., Ltd.	2018	B	4	70.75	CC	62.66	B	69.34	BB	75.82	Electrical machinery and equipment manufacturing	C38	340000	Anhui Province	340100	Hefei
521	Changhong Meiling Co., Ltd.	2016	B	4	74.4	CCC	67.36	B	75.85	BB	77.01	Electrical machinery and equipment manufacturing	C38	340000	Anhui Province	340100	Hefei
521	Changhong Meiling Co., Ltd.	2014	B	4	73.18	B	70.52	B	69.25	BB	77.19	Electrical machinery and equipment manufacturing	C38	340000	Anhui Province	340100	Hefei
521	Changhong Meiling Co., Ltd.	2020	CCC	3	69.38	CC	62.66	CCC	70.72	B	71.91	Electrical machinery and equipment manufacturing	C38	340000	Anhui Province	340100	Hefei
521	Changhong Meiling Co., Ltd.	2012	BB	5	79.2	B	70.52	BB	78.66	BBB	83.99	Electrical machinery and equipment manufacturing	C38	340000	Anhui Province	340100	Hefei
521	Changhong Meiling Co., Ltd.	2011	B	4	73.95	CC	63.46	B	69.96	BBB	82	Electrical machinery and equipment manufacturing	C38	340000	Anhui Province	340100	Hefei
521	Changhong Meiling Co., Ltd.	2015	BB	5	76.09	CCC	68.94	BB	78.66	BB	78.01	Electrical machinery and equipment manufacturing	C38	340000	Anhui Province	340100	Hefei
521	Changhong Meiling Co., Ltd.	2010	B	4	70.79	CC	60.09	B	63.77	BBB	81	Electrical machinery and equipment manufacturing	C38	340000	Anhui Province	340100	Hefei
521	Changhong Meiling Co., Ltd.	2009	BB	5	75.89	CCC	65.74	BB	76.01	BBB	81	Electrical machinery and equipment manufacturing	C38	340000	Anhui Province	340100	Hefei
521	Changhong Meiling Co., Ltd.	2022	B	4	74.982	CCC	66.475	BBB	80.411	BB	75.094	Electrical machinery and equipment manufacturing	C38	340000	Anhui Province	340100	Hefei
521	Changhong Meiling Co., Ltd.	2021	CCC	3	68.75	CCC	69.95	CCC	80.87	C	59.97	Electrical machinery and equipment manufacturing	C38	340000	Anhui Province	340100	Hefei
521	Changhong Meiling Co., Ltd.	2013	BB	5	76.96	B	70.52	BB	75.85	BBB	81	Electrical machinery and equipment manufacturing	C38	340000	Anhui Province	340100	Hefei
521	Changhong Meiling Co., Ltd.	2019	CCC	3	69.12	CC	62.66	CCC	75.42	CCC	68.16	Electrical machinery and equipment manufacturing	C38	340000	Anhui Province	340100	Hefei
523	Lonkey Industrial Co., Ltd., Guangzhou	2021	CC	2	60.08	B	71.97	CC	70.32	C	47.11	Chemical raw material and chemical product manufacturing industry	C26	440000	Guangdong	440100	Guangzhou City
523	Lonkey Industrial Co., Ltd., Guangzhou	2013	BB	5	76.89	CCC	67.32	BB	72.67	BBB	84.63	Chemical raw material and chemical product manufacturing industry	C26	440000	Guangdong	440100	Guangzhou City
523	Lonkey Industrial Co., Ltd., Guangzhou	2010	B	4	74.98	CCC	67.32	B	66.47	BBB	84.63	Chemical raw material and chemical product manufacturing industry	C26	440000	Guangdong	440100	Guangzhou City
523	Lonkey Industrial Co., Ltd., Guangzhou	2011	B	4	73.5	CCC	67.32	B	60.45	A	85.45	Chemical raw material and chemical product manufacturing industry	C26	440000	Guangdong	440100	Guangzhou City
523	Lonkey Industrial Co., Ltd., Guangzhou	2014	B	4	73.24	CCC	67.32	B	63.26	BBB	82.99	Chemical raw material and chemical product manufacturing industry	C26	440000	Guangdong	440100	Guangzhou City
523	Lonkey Industrial Co., Ltd., Guangzhou	2015	B	4	73.55	CCC	67.32	B	64.26	BBB	82.99	Chemical raw material and chemical product manufacturing industry	C26	440000	Guangdong	440100	Guangzhou City
523	Lonkey Industrial Co., Ltd., Guangzhou	2012	B	4	74.98	CCC	67.32	B	66.47	BBB	84.63	Chemical raw material and chemical product manufacturing industry	C26	440000	Guangdong	440100	Guangzhou City
523	Lonkey Industrial Co., Ltd., Guangzhou	2017	BB	5	75.71	B	71.97	BB	68.96	BBB	82.17	Chemical raw material and chemical product manufacturing industry	C26	440000	Guangdong	440100	Guangzhou City
523	Lonkey Industrial Co., Ltd., Guangzhou	2018	B	4	73.13	B	73.55	B	70.32	B	74.81	Chemical raw material and chemical product manufacturing industry	C26	440000	Guangdong	440100	Guangzhou City
523	Lonkey Industrial Co., Ltd., Guangzhou	2019	CCC	3	69.05	B	73.55	CCC	65.61	CCC	69.07	Chemical raw material and chemical product manufacturing industry	C26	440000	Guangdong	440100	Guangzhou City
523	Lonkey Industrial Co., Ltd., Guangzhou	2020	B	4	74.01	B	71.97	B	70.95	BB	77.12	Chemical raw material and chemical product manufacturing industry	C26	440000	Guangdong	440100	Guangzhou City
523	Lonkey Industrial Co., Ltd., Guangzhou	2016	B	4	75	CCC	67.32	B	68.96	BBB	82.99	Chemical raw material and chemical product manufacturing industry	C26	440000	Guangdong	440100	Guangzhou City
523	Lonkey Industrial Co., Ltd., Guangzhou	2022	CCC	3	65.078	CC	60.492	B	71.224	CC	63.787	Chemical raw material and chemical product manufacturing industry	C26	440000	Guangdong	440100	Guangzhou City
523	Lonkey Industrial Co., Ltd., Guangzhou	2009	BB	5	75.65	CCC	67.32	CC	64.98	A	87.09	Chemical raw material and chemical product manufacturing industry	C26	440000	Guangdong	440100	Guangzhou City
524	Guangzhou Lingnan Group Holdings Company Limited	2011	B	4	73.21	C	45.61	B	78.2	BBB	81.23	Business service industry	L72	440000	Guangdong	440100	Guangzhou City
524	Guangzhou Lingnan Group Holdings Company Limited	2013	B	4	73.28	C	47.63	B	83.65	BB	79.1	Business service industry	L72	440000	Guangdong	440100	Guangzhou City
524	Guangzhou Lingnan Group Holdings Company Limited	2016	BB	5	75.01	C	49.66	BB	83.65	BBB	81.23	Business service industry	L72	440000	Guangdong	440100	Guangzhou City
524	Guangzhou Lingnan Group Holdings Company Limited	2018	BB	5	77.74	C	53.25	BB	100	BB	79.81	Business service industry	L72	440000	Guangdong	440100	Guangzhou City
524	Guangzhou Lingnan Group Holdings Company Limited	2009	CCC	3	69.66	C	41.55	B	72.75	BB	78.39	Business service industry	L72	440000	Guangdong	440100	Guangzhou City
524	Guangzhou Lingnan Group Holdings Company Limited	2017	B	4	74.56	C	43	B	89.1	BBB	81.23	Business service industry	L72	440000	Guangdong	440100	Guangzhou City
524	Guangzhou Lingnan Group Holdings Company Limited	2021	B	4	72.43	C	58.48	B	70.33	BBB	82.62	Business service industry	L72	440000	Guangdong	440100	Guangzhou City
524	Guangzhou Lingnan Group Holdings Company Limited	2020	BB	5	77.45	C	56.72	BB	89.1	BBB	81.23	Business service industry	L72	440000	Guangdong	440100	Guangzhou City
524	Guangzhou Lingnan Group Holdings Company Limited	2022	CCC	3	69.946	C	57.015	B	73.091	BB	78.421	Business service industry	L72	440000	Guangdong	440100	Guangzhou City
524	Guangzhou Lingnan Group Holdings Company Limited	2015	B	4	71.84	C	43.58	B	72.75	BBB	81.23	Business service industry	L72	440000	Guangdong	440100	Guangzhou City
524	Guangzhou Lingnan Group Holdings Company Limited	2019	BB	5	78.82	C	53.25	BB	94.55	BBB	83.09	Business service industry	L72	440000	Guangdong	440100	Guangzhou City
524	Guangzhou Lingnan Group Holdings Company Limited	2012	B	4	74.16	C	45.61	B	83.65	BBB	81.23	Business service industry	L72	440000	Guangdong	440100	Guangzhou City
524	Guangzhou Lingnan Group Holdings Company Limited	2014	B	4	74.16	C	45.61	B	83.65	BBB	81.23	Business service industry	L72	440000	Guangdong	440100	Guangzhou City
524	Guangzhou Lingnan Group Holdings Company Limited	2010	CCC	3	69.86	C	43.58	CCC	78.2	BB	76.47	Business service industry	L72	440000	Guangdong	440100	Guangzhou City
525	Nanjing Red Sun Co., Ltd.	2017	B	4	71.49	C	53.41	B	77.17	BB	76.9	Chemical raw material and chemical product manufacturing industry	C26	320000	Jiangsu Province	320100	Nanjing City
525	Nanjing Red Sun Co., Ltd.	2012	B	4	72.28	CCC	66.3	B	81.01	CCC	69.45	Chemical raw material and chemical product manufacturing industry	C26	320000	Jiangsu Province	320100	Nanjing City
525	Nanjing Red Sun Co., Ltd.	2018	BB	5	77.37	CC	64.78	BB	89.36	BB	75.72	Chemical raw material and chemical product manufacturing industry	C26	320000	Jiangsu Province	320100	Nanjing City
525	Nanjing Red Sun Co., Ltd.	2020	CC	2	62.78	B	71.93	CC	79.95	C	46.52	Chemical raw material and chemical product manufacturing industry	C26	320000	Jiangsu Province	320100	Nanjing City
525	Nanjing Red Sun Co., Ltd.	2016	CCC	3	69.9	C	52.02	CCC	71.83	BB	77.72	Chemical raw material and chemical product manufacturing industry	C26	320000	Jiangsu Province	320100	Nanjing City
525	Nanjing Red Sun Co., Ltd.	2011	CCC	3	67.9	C	48.79	CCC	59.44	BBB	83.35	Chemical raw material and chemical product manufacturing industry	C26	320000	Jiangsu Province	320100	Nanjing City
525	Nanjing Red Sun Co., Ltd.	2021	C	1	53.67	CCC	69.1	C	76.39	C	30.47	Chemical raw material and chemical product manufacturing industry	C26	320000	Jiangsu Province	320100	Nanjing City
525	Nanjing Red Sun Co., Ltd.	2022	CC	2	64.073	CC	60.605	BB	79.264	C	57.854	Chemical raw material and chemical product manufacturing industry	C26	320000	Jiangsu Province	320100	Nanjing City
525	Nanjing Red Sun Co., Ltd.	2010	BB	5	75.44	C	59.25	BB	73.53	BBB	84.99	Chemical raw material and chemical product manufacturing industry	C26	320000	Jiangsu Province	320100	Nanjing City
525	Nanjing Red Sun Co., Ltd.	2015	B	4	73.24	CCC	66.3	B	74.82	BB	75.73	Chemical raw material and chemical product manufacturing industry	C26	320000	Jiangsu Province	320100	Nanjing City
525	Nanjing Red Sun Co., Ltd.	2009	BB	5	76.08	C	59.25	B	74.39	A	85.81	Chemical raw material and chemical product manufacturing industry	C26	320000	Jiangsu Province	320100	Nanjing City
525	Nanjing Red Sun Co., Ltd.	2013	B	4	74.59	CCC	66.3	B	82.73	B	73.32	Chemical raw material and chemical product manufacturing industry	C26	320000	Jiangsu Province	320100	Nanjing City
525	Nanjing Red Sun Co., Ltd.	2014	B	4	72.71	CCC	66.3	B	80.38	B	70.81	Chemical raw material and chemical product manufacturing industry	C26	320000	Jiangsu Province	320100	Nanjing City
525	Nanjing Red Sun Co., Ltd.	2019	B	4	74.2	CCC	68.36	B	86.38	CCC	68.98	Chemical raw material and chemical product manufacturing industry	C26	320000	Jiangsu Province	320100	Nanjing City
526	Xueda (Xiamen) Education Technology Group Co., Ltd.	2014	CCC	3	65.73	C	50.8	CCC	52.74	BBB	84.46	education	P82	350000	Fujian Province	350200	Xiamen City
526	Xueda (Xiamen) Education Technology Group Co., Ltd.	2012	CC	2	63.04	C	45.21	CC	47.86	A	85.11	education	P82	350000	Fujian Province	350200	Xiamen City
526	Xueda (Xiamen) Education Technology Group Co., Ltd.	2017	C	1	53.11	C	45.96	C	79.76	C	34	education	P82	350000	Fujian Province	350200	Xiamen City
526	Xueda (Xiamen) Education Technology Group Co., Ltd.	2013	CCC	3	65.98	C	50.8	CCC	47.86	A	89.21	education	P82	350000	Fujian Province	350200	Xiamen City
526	Xueda (Xiamen) Education Technology Group Co., Ltd.	2018	C	1	46.45	C	45.96	C	55.18	C	39.24	education	P82	350000	Fujian Province	350200	Xiamen City
526	Xueda (Xiamen) Education Technology Group Co., Ltd.	2009	CCC	3	68.72	C	49.92	C	57.62	A	87.81	education	P82	350000	Fujian Province	350200	Xiamen City
526	Xueda (Xiamen) Education Technology Group Co., Ltd.	2011	CC	2	64.34	C	49.92	CC	47.86	A	85.79	education	P82	350000	Fujian Province	350200	Xiamen City
526	Xueda (Xiamen) Education Technology Group Co., Ltd.	2020	CCC	3	67.98	C	52.07	CCC	64.56	BB	79.02	education	P82	350000	Fujian Province	350200	Xiamen City
526	Xueda (Xiamen) Education Technology Group Co., Ltd.	2021	CCC	3	67.28	C	49.71	CCC	59.68	BBB	82.75	education	P82	350000	Fujian Province	350200	Xiamen City
526	Xueda (Xiamen) Education Technology Group Co., Ltd.	2016	C	1	56.04	C	45.21	C	47.86	CCC	68.55	education	P82	350000	Fujian Province	350200	Xiamen City
526	Xueda (Xiamen) Education Technology Group Co., Ltd.	2019	CC	2	63.71	C	48.75	CC	62.12	B	72.7	education	P82	350000	Fujian Province	350200	Xiamen City
526	Xueda (Xiamen) Education Technology Group Co., Ltd.	2022	B	4	70.161	CCC	66.842	CCC	66.849	B	73.929	education	P82	350000	Fujian Province	350200	Xiamen City
526	Xueda (Xiamen) Education Technology Group Co., Ltd.	2015	CCC	3	65.01	C	50.8	CCC	50.3	BBB	84.83	education	P82	350000	Fujian Province	350200	Xiamen City
526	Xueda (Xiamen) Education Technology Group Co., Ltd.	2010	CCC	3	66.1	C	49.92	CCC	52.74	A	85.79	education	P82	350000	Fujian Province	350200	Xiamen City
528	Guangxi Liugong Machinery Co., Ltd.	2019	BBB	6	83.94	CC	62.87	BBB	94.21	A	87.78	Special equipment manufacturing industry	C35	450000	the Guangxi Zhuang Autonomous Region	450200	Liuzhou
528	Guangxi Liugong Machinery Co., Ltd.	2012	BB	5	78.09	CC	64.67	BB	82.73	BBB	81.82	Special equipment manufacturing industry	C35	450000	the Guangxi Zhuang Autonomous Region	450200	Liuzhou
528	Guangxi Liugong Machinery Co., Ltd.	2020	BBB	6	84.18	B	70.21	BBB	91.86	A	86.14	Special equipment manufacturing industry	C35	450000	the Guangxi Zhuang Autonomous Region	450200	Liuzhou
528	Guangxi Liugong Machinery Co., Ltd.	2014	BB	5	79.65	CCC	68.87	BB	77.24	A	86.78	Special equipment manufacturing industry	C35	450000	the Guangxi Zhuang Autonomous Region	450200	Liuzhou
528	Guangxi Liugong Machinery Co., Ltd.	2021	BBB	6	82.42	CC	63.23	BBB	91.43	A	86.14	Special equipment manufacturing industry	C35	450000	the Guangxi Zhuang Autonomous Region	450200	Liuzhou
528	Guangxi Liugong Machinery Co., Ltd.	2016	BB	5	77.44	CCC	65.5	BB	72.38	A	86.96	Special equipment manufacturing industry	C35	450000	the Guangxi Zhuang Autonomous Region	450200	Liuzhou
528	Guangxi Liugong Machinery Co., Ltd.	2013	BB	5	78.5	CC	63.49	BB	78.81	A	85.96	Special equipment manufacturing industry	C35	450000	the Guangxi Zhuang Autonomous Region	450200	Liuzhou
528	Guangxi Liugong Machinery Co., Ltd.	2018	BBB	6	83.57	CC	64.26	BBB	94.36	A	86.14	Special equipment manufacturing industry	C35	450000	the Guangxi Zhuang Autonomous Region	450200	Liuzhou
528	Guangxi Liugong Machinery Co., Ltd.	2009	B	4	72.11	C	59.19	CCC	67.51	BBB	81.82	Special equipment manufacturing industry	C35	450000	the Guangxi Zhuang Autonomous Region	450200	Liuzhou
528	Guangxi Liugong Machinery Co., Ltd.	2011	B	4	74.57	CCC	66.21	B	66.06	BBB	84.58	Special equipment manufacturing industry	C35	450000	the Guangxi Zhuang Autonomous Region	450200	Liuzhou
528	Guangxi Liugong Machinery Co., Ltd.	2022	B	4	72.716	CC	60.102	BBB	82.933	BB	76.112	Special equipment manufacturing industry	C35	450000	the Guangxi Zhuang Autonomous Region	450200	Liuzhou
528	Guangxi Liugong Machinery Co., Ltd.	2010	BB	5	77.47	CCC	66.21	BB	75.47	BBB	84.58	Special equipment manufacturing industry	C35	450000	the Guangxi Zhuang Autonomous Region	450200	Liuzhou
528	Guangxi Liugong Machinery Co., Ltd.	2015	BB	5	78.96	CCC	67.08	BB	74.89	A	87.78	Special equipment manufacturing industry	C35	450000	the Guangxi Zhuang Autonomous Region	450200	Liuzhou
528	Guangxi Liugong Machinery Co., Ltd.	2017	BB	5	78.38	CC	61.84	BB	78.17	A	86.96	Special equipment manufacturing industry	C35	450000	the Guangxi Zhuang Autonomous Region	450200	Liuzhou
529	Guangdong Guanghong Holdings Co., Ltd.	2009	CCC	3	66.58	C	52.87	C	53.04	BBB	82.72	Agricultural and sideline food processing industry	C13	440000	Guangdong	440100	Guangzhou City
529	Guangdong Guanghong Holdings Co., Ltd.	2022	CCC	3	67.911	C	58.524	BB	75.928	B	71.035	Agricultural and sideline food processing industry	C13	440000	Guangdong	440100	Guangzhou City
529	Guangdong Guanghong Holdings Co., Ltd.	2018	B	4	73.82	C	56.94	B	71.64	BBB	83.91	Agricultural and sideline food processing industry	C13	440000	Guangdong	440100	Guangzhou City
529	Guangdong Guanghong Holdings Co., Ltd.	2019	B	4	72.24	C	40.86	B	78.69	BBB	83.91	Agricultural and sideline food processing industry	C13	440000	Guangdong	440100	Guangzhou City
529	Guangdong Guanghong Holdings Co., Ltd.	2021	CC	2	64.24	C	39.07	CC	71.18	B	72.42	Agricultural and sideline food processing industry	C13	440000	Guangdong	440100	Guangzhou City
529	Guangdong Guanghong Holdings Co., Ltd.	2015	B	4	73.45	C	54.45	B	65.84	A	88.29	Agricultural and sideline food processing industry	C13	440000	Guangdong	440100	Guangzhou City
529	Guangdong Guanghong Holdings Co., Ltd.	2010	B	4	74.14	C	55.82	B	70.55	A	85.91	Agricultural and sideline food processing industry	C13	440000	Guangdong	440100	Guangzhou City
529	Guangdong Guanghong Holdings Co., Ltd.	2012	B	4	74.5	C	57.82	B	71.41	A	85.09	Agricultural and sideline food processing industry	C13	440000	Guangdong	440100	Guangzhou City
529	Guangdong Guanghong Holdings Co., Ltd.	2014	B	4	74	C	56.03	B	69.69	A	86.09	Agricultural and sideline food processing industry	C13	440000	Guangdong	440100	Guangzhou City
529	Guangdong Guanghong Holdings Co., Ltd.	2017	B	4	72.76	C	51.56	B	69.05	A	86.09	Agricultural and sideline food processing industry	C13	440000	Guangdong	440100	Guangzhou City
529	Guangdong Guanghong Holdings Co., Ltd.	2020	CCC	3	69.65	C	46.42	CCC	67.56	BBB	82.91	Agricultural and sideline food processing industry	C13	440000	Guangdong	440100	Guangzhou City
529	Guangdong Guanghong Holdings Co., Ltd.	2013	B	4	74.6	C	59.4	B	70.55	A	85.09	Agricultural and sideline food processing industry	C13	440000	Guangdong	440100	Guangzhou City
529	Guangdong Guanghong Holdings Co., Ltd.	2011	B	4	72.31	C	59.4	B	69.05	BBB	81.11	Agricultural and sideline food processing industry	C13	440000	Guangdong	440100	Guangzhou City
529	Guangdong Guanghong Holdings Co., Ltd.	2016	B	4	71.88	C	50.87	B	68.19	A	85.09	Agricultural and sideline food processing industry	C13	440000	Guangdong	440100	Guangzhou City
530	Bingshan Refrigeration and Heat Transfer Technologies Co., Ltd.	2016	B	4	72.28	C	58.5	B	64.09	BBB	84.84	General equipment manufacturing	C34	210000	Liaoning Province	210200	Dalian
530	Bingshan Refrigeration and Heat Transfer Technologies Co., Ltd.	2020	B	4	71.98	C	58.58	B	67.5	BBB	81.83	General equipment manufacturing	C34	210000	Liaoning Province	210200	Dalian
530	Bingshan Refrigeration and Heat Transfer Technologies Co., Ltd.	2015	B	4	74.79	CC	61.65	B	65.09	A	88.03	General equipment manufacturing	C34	210000	Liaoning Province	210200	Dalian
530	Bingshan Refrigeration and Heat Transfer Technologies Co., Ltd.	2010	B	4	72.47	C	55.88	B	62.8	A	87.47	General equipment manufacturing	C34	210000	Liaoning Province	210200	Dalian
530	Bingshan Refrigeration and Heat Transfer Technologies Co., Ltd.	2014	B	4	72.58	C	59.86	B	63.74	A	85.04	General equipment manufacturing	C34	210000	Liaoning Province	210200	Dalian
530	Bingshan Refrigeration and Heat Transfer Technologies Co., Ltd.	2011	B	4	73.02	C	55.88	B	70.23	BBB	83.66	General equipment manufacturing	C34	210000	Liaoning Province	210200	Dalian
530	Bingshan Refrigeration and Heat Transfer Technologies Co., Ltd.	2018	B	4	73.12	C	58.58	B	69.99	BBB	82.65	General equipment manufacturing	C34	210000	Liaoning Province	210200	Dalian
530	Bingshan Refrigeration and Heat Transfer Technologies Co., Ltd.	2017	BB	5	77.87	CCC	67.11	BB	76.91	BBB	84.02	General equipment manufacturing	C34	210000	Liaoning Province	210200	Dalian
530	Bingshan Refrigeration and Heat Transfer Technologies Co., Ltd.	2012	B	4	72.46	C	55.88	B	71.68	BBB	81.46	General equipment manufacturing	C34	210000	Liaoning Province	210200	Dalian
530	Bingshan Refrigeration and Heat Transfer Technologies Co., Ltd.	2021	BB	5	75.87	CC	61.67	BB	74.82	BBB	83.83	General equipment manufacturing	C34	210000	Liaoning Province	210200	Dalian
530	Bingshan Refrigeration and Heat Transfer Technologies Co., Ltd.	2019	CCC	3	69.96	C	58.58	CCC	69.86	BB	75.85	General equipment manufacturing	C34	210000	Liaoning Province	210200	Dalian
530	Bingshan Refrigeration and Heat Transfer Technologies Co., Ltd.	2022	B	4	72.368	C	57.721	BB	78.998	BB	79.597	General equipment manufacturing	C34	210000	Liaoning Province	210200	Dalian
530	Bingshan Refrigeration and Heat Transfer Technologies Co., Ltd.	2013	B	4	72.6	C	57.67	B	67.51	BBB	83.66	General equipment manufacturing	C34	210000	Liaoning Province	210200	Dalian
530	Bingshan Refrigeration and Heat Transfer Technologies Co., Ltd.	2009	B	4	71.32	C	55.88	C	59.06	A	87.47	General equipment manufacturing	C34	210000	Liaoning Province	210200	Dalian
531	Guangzhou Hengyun Enterprises Holding Ltd.	2016	B	4	74.82	C	57.84	B	76.57	BBB	81.89	Electricity and heat production and supply industry	D44	440000	Guangdong	440100	Guangzhou City
531	Guangzhou Hengyun Enterprises Holding Ltd.	2010	B	4	73.69	C	58.4	B	69.63	BBB	83.4	Electricity and heat production and supply industry	D44	440000	Guangdong	440100	Guangzhou City
531	Guangzhou Hengyun Enterprises Holding Ltd.	2019	BB	5	76.67	CC	62.1	BB	78.34	BBB	82.65	Electricity and heat production and supply industry	D44	440000	Guangdong	440100	Guangzhou City
531	Guangzhou Hengyun Enterprises Holding Ltd.	2017	B	4	74.36	C	57.25	B	75.46	BBB	81.89	Electricity and heat production and supply industry	D44	440000	Guangdong	440100	Guangzhou City
531	Guangzhou Hengyun Enterprises Holding Ltd.	2021	BB	5	76.57	CC	61.53	BB	77.18	BBB	83.4	Electricity and heat production and supply industry	D44	440000	Guangdong	440100	Guangzhou City
531	Guangzhou Hengyun Enterprises Holding Ltd.	2022	B	4	72.108	CC	62.683	B	73.825	BBB	81.462	Electricity and heat production and supply industry	D44	440000	Guangdong	440100	Guangzhou City
531	Guangzhou Hengyun Enterprises Holding Ltd.	2015	BB	5	75.63	C	59.77	BB	76.57	BBB	82.65	Electricity and heat production and supply industry	D44	440000	Guangdong	440100	Guangzhou City
531	Guangzhou Hengyun Enterprises Holding Ltd.	2013	B	4	73.64	C	59.77	B	69.63	BBB	82.65	Electricity and heat production and supply industry	D44	440000	Guangdong	440100	Guangzhou City
531	Guangzhou Hengyun Enterprises Holding Ltd.	2020	BB	5	76.64	CC	62.1	BB	75.46	BBB	84.3	Electricity and heat production and supply industry	D44	440000	Guangdong	440100	Guangzhou City
531	Guangzhou Hengyun Enterprises Holding Ltd.	2011	B	4	74.32	CC	61.13	B	69.63	BBB	83.4	Electricity and heat production and supply industry	D44	440000	Guangdong	440100	Guangzhou City
531	Guangzhou Hengyun Enterprises Holding Ltd.	2014	B	4	74.32	CC	61.13	B	69.63	BBB	83.4	Electricity and heat production and supply industry	D44	440000	Guangdong	440100	Guangzhou City
531	Guangzhou Hengyun Enterprises Holding Ltd.	2009	B	4	73.06	C	58.4	B	71.9	BBB	80.75	Electricity and heat production and supply industry	D44	440000	Guangdong	440100	Guangzhou City
531	Guangzhou Hengyun Enterprises Holding Ltd.	2018	BB	5	75.62	CC	60.17	BB	78.34	BBB	81.38	Electricity and heat production and supply industry	D44	440000	Guangdong	440100	Guangzhou City
531	Guangzhou Hengyun Enterprises Holding Ltd.	2012	BB	5	76.48	C	59.77	BB	78.29	BBB	83.4	Electricity and heat production and supply industry	D44	440000	Guangdong	440100	Guangzhou City
532	Zhuhai Huajin Capital Co., Ltd.	2012	B	4	71.87	C	57.28	B	67	BBB	81.81	Synthesis	S90	440000	Guangdong	440400	Zhuhai City
532	Zhuhai Huajin Capital Co., Ltd.	2021	B	4	72.53	C	56.25	B	78.14	BB	76.42	Synthesis	S90	440000	Guangdong	440400	Zhuhai City
532	Zhuhai Huajin Capital Co., Ltd.	2018	CCC	3	66.73	C	59.67	CCC	65.66	B	70.7	Synthesis	S90	440000	Guangdong	440400	Zhuhai City
532	Zhuhai Huajin Capital Co., Ltd.	2015	B	4	70.46	CCC	68.38	B	58.49	BB	79.23	Synthesis	S90	440000	Guangdong	440400	Zhuhai City
532	Zhuhai Huajin Capital Co., Ltd.	2020	B	4	70.09	C	59.67	B	66.54	BB	77.23	Synthesis	S90	440000	Guangdong	440400	Zhuhai City
532	Zhuhai Huajin Capital Co., Ltd.	2011	BB	5	79.93	B	72.35	BB	78.08	BBB	84.64	Synthesis	S90	440000	Guangdong	440400	Zhuhai City
532	Zhuhai Huajin Capital Co., Ltd.	2019	CCC	3	66.65	C	56.58	CCC	63.2	B	73.56	Synthesis	S90	440000	Guangdong	440400	Zhuhai City
532	Zhuhai Huajin Capital Co., Ltd.	2022	B	4	74.4	CC	64.194	B	73.406	BBB	80.434	Synthesis	S90	440000	Guangdong	440400	Zhuhai City
532	Zhuhai Huajin Capital Co., Ltd.	2013	B	4	71.61	CCC	66.67	B	60.95	BBB	80.84	Synthesis	S90	440000	Guangdong	440400	Zhuhai City
532	Zhuhai Huajin Capital Co., Ltd.	2010	BB	5	77.08	CC	64.67	BB	67.38	A	89.15	Synthesis	S90	440000	Guangdong	440400	Zhuhai City
532	Zhuhai Huajin Capital Co., Ltd.	2017	CCC	3	66.12	C	57.96	CCC	70.34	CCC	67.15	Synthesis	S90	440000	Guangdong	440400	Zhuhai City
532	Zhuhai Huajin Capital Co., Ltd.	2009	B	4	71.27	C	55.57	CCC	69.3	BB	79.82	Synthesis	S90	440000	Guangdong	440400	Zhuhai City
532	Zhuhai Huajin Capital Co., Ltd.	2014	B	4	71.69	CC	63.25	B	65.87	BB	79.38	Synthesis	S90	440000	Guangdong	440400	Zhuhai City
532	Zhuhai Huajin Capital Co., Ltd.	2016	CCC	3	69.14	C	55.57	CCC	64.54	BB	78.42	Synthesis	S90	440000	Guangdong	440400	Zhuhai City
533	Guangdong Shunna Electric Co., Ltd.	2012	CCC	3	68.79	CC	60.09	CCC	62.41	BB	77.54	Electrical machinery and equipment manufacturing	C38	440000	Guangdong	440600	Foshan City
533	Guangdong Shunna Electric Co., Ltd.	2014	B	4	70.15	CC	61.88	B	73.53	B	72.08	Electrical machinery and equipment manufacturing	C38	440000	Guangdong	440600	Foshan City
533	Guangdong Shunna Electric Co., Ltd.	2011	CCC	3	68.4	C	56.72	CCC	66.12	BB	75.91	Electrical machinery and equipment manufacturing	C38	440000	Guangdong	440600	Foshan City
533	Guangdong Shunna Electric Co., Ltd.	2015	B	4	71.1	C	58.51	B	72.17	BB	76.81	Electrical machinery and equipment manufacturing	C38	440000	Guangdong	440600	Foshan City
533	Guangdong Shunna Electric Co., Ltd.	2019	C	1	57.79	C	56.93	C	59.56	C	57.04	Electrical machinery and equipment manufacturing	C38	440000	Guangdong	440600	Foshan City
533	Guangdong Shunna Electric Co., Ltd.	2016	B	4	71.6	CC	60.09	B	66.12	BBB	81.18	Electrical machinery and equipment manufacturing	C38	440000	Guangdong	440600	Foshan City
533	Guangdong Shunna Electric Co., Ltd.	2022	CCC	3	65.641	C	58.358	B	72.343	CCC	67.726	Electrical machinery and equipment manufacturing	C38	440000	Guangdong	440600	Foshan City
533	Guangdong Shunna Electric Co., Ltd.	2021	CC	2	64.13	C	56.53	CC	62.91	CCC	68.84	Electrical machinery and equipment manufacturing	C38	440000	Guangdong	440600	Foshan City
533	Guangdong Shunna Electric Co., Ltd.	2017	CCC	3	69.12	C	55.33	CCC	62.91	BBB	80.36	Electrical machinery and equipment manufacturing	C38	440000	Guangdong	440600	Foshan City
533	Guangdong Shunna Electric Co., Ltd.	2020	CC	2	60.93	C	58.1	CC	62.91	CC	61.05	Electrical machinery and equipment manufacturing	C38	440000	Guangdong	440600	Foshan City
533	Guangdong Shunna Electric Co., Ltd.	2018	CCC	3	69.29	CC	60.3	CCC	59.56	BBB	80.45	Electrical machinery and equipment manufacturing	C38	440000	Guangdong	440600	Foshan City
533	Guangdong Shunna Electric Co., Ltd.	2013	CCC	3	65.55	CC	61.88	CCC	63.77	CCC	68.62	Electrical machinery and equipment manufacturing	C38	440000	Guangdong	440600	Foshan City
533	Guangdong Shunna Electric Co., Ltd.	2010	CCC	3	67.76	C	53.56	CCC	62.8	BB	78.36	Electrical machinery and equipment manufacturing	C38	440000	Guangdong	440600	Foshan City
533	Guangdong Shunna Electric Co., Ltd.	2009	B	4	70.77	CC	60.09	CCC	67.61	BB	78.36	Electrical machinery and equipment manufacturing	C38	440000	Guangdong	440600	Foshan City
534	Wedge Industrial Co., Ltd.	2011	BB	5	78.17	CCC	65.02	BB	83.49	BB	77.48	Pharmaceutical manufacturing industry	C27	440000	Guangdong	440500	Shantou City
534	Wedge Industrial Co., Ltd.	2010	B	4	73.92	CC	63.44	B	72.88	BB	78.37	Pharmaceutical manufacturing industry	C27	440000	Guangdong	440500	Shantou City
534	Wedge Industrial Co., Ltd.	2015	B	4	72.25	CC	61.42	B	76.8	B	71.51	Pharmaceutical manufacturing industry	C27	440000	Guangdong	440500	Shantou City
534	Wedge Industrial Co., Ltd.	2014	BB	5	75.25	C	58.04	BB	78.89	BB	77.48	Pharmaceutical manufacturing industry	C27	440000	Guangdong	440500	Shantou City
534	Wedge Industrial Co., Ltd.	2017	CCC	3	67.36	C	53.99	CCC	76.8	CC	62.83	Pharmaceutical manufacturing industry	C27	440000	Guangdong	440500	Shantou City
534	Wedge Industrial Co., Ltd.	2020	CC	2	60.05	C	51.77	CC	70.82	C	57.01	Pharmaceutical manufacturing industry	C27	440000	Guangdong	440500	Shantou City
534	Wedge Industrial Co., Ltd.	2013	B	4	70.56	C	51.51	B	74.71	B	72.91	Pharmaceutical manufacturing industry	C27	440000	Guangdong	440500	Shantou City
534	Wedge Industrial Co., Ltd.	2016	BB	5	75.12	C	54.67	BB	76.8	BBB	80.28	Pharmaceutical manufacturing industry	C27	440000	Guangdong	440500	Shantou City
534	Wedge Industrial Co., Ltd.	2019	C	1	59.54	C	51.77	C	61.64	CC	62.08	Pharmaceutical manufacturing industry	C27	440000	Guangdong	440500	Shantou City
534	Wedge Industrial Co., Ltd.	2012	B	4	73.07	C	54.89	B	83.07	CCC	69.6	Pharmaceutical manufacturing industry	C27	440000	Guangdong	440500	Shantou City
534	Wedge Industrial Co., Ltd.	2018	B	4	73.04	C	53.99	B	80.98	B	71.8	Pharmaceutical manufacturing industry	C27	440000	Guangdong	440500	Shantou City
534	Wedge Industrial Co., Ltd.	2009	BB	5	77.69	C	51.51	A	85.16	BB	79.26	Pharmaceutical manufacturing industry	C27	440000	Guangdong	440500	Shantou City
534	Wedge Industrial Co., Ltd.	2021	CCC	3	66.45	C	51.77	CCC	68.7	B	72.43	Pharmaceutical manufacturing industry	C27	440000	Guangdong	440500	Shantou City
534	Wedge Industrial Co., Ltd.	2022	B	4	72.266	C	56.636	B	74.078	BB	78.267	Pharmaceutical manufacturing industry	C27	440000	Guangdong	440500	Shantou City
536	CPT Technology (Group) Co., Ltd.	2015	CCC	3	69.7	C	59.53	CCC	65.28	BB	77.87	Computer, communications and other electronic equipment manufacturing	C39	350000	Fujian Province	350100	Fuzhou City
536	CPT Technology (Group) Co., Ltd.	2022	B	4	72.058	CCC	68.083	BBB	81.119	CCC	67.586	Computer, communications and other electronic equipment manufacturing	C39	350000	Fujian Province	350100	Fuzhou City
536	CPT Technology (Group) Co., Ltd.	2020	C	1	57.55	CC	63.53	C	57.33	C	54.65	Computer, communications and other electronic equipment manufacturing	C39	350000	Fujian Province	350100	Fuzhou City
536	CPT Technology (Group) Co., Ltd.	2012	B	4	71.76	CC	62.9	B	62.57	BBB	82.49	Computer, communications and other electronic equipment manufacturing	C39	350000	Fujian Province	350100	Fuzhou City
536	CPT Technology (Group) Co., Ltd.	2009	B	4	74.55	CCC	65.02	CCC	68.93	BBB	83.2	Computer, communications and other electronic equipment manufacturing	C39	350000	Fujian Province	350100	Fuzhou City
536	CPT Technology (Group) Co., Ltd.	2016	B	4	74.05	CCC	65.72	B	71.98	BB	79.69	Computer, communications and other electronic equipment manufacturing	C39	350000	Fujian Province	350100	Fuzhou City
536	CPT Technology (Group) Co., Ltd.	2010	BB	5	75.8	CC	60.07	BB	68.93	A	88.47	Computer, communications and other electronic equipment manufacturing	C39	350000	Fujian Province	350100	Fuzhou City
536	CPT Technology (Group) Co., Ltd.	2021	C	1	57.26	C	53.35	C	57.74	C	58.92	Computer, communications and other electronic equipment manufacturing	C39	350000	Fujian Province	350100	Fuzhou City
536	CPT Technology (Group) Co., Ltd.	2013	B	4	71.49	CC	62.9	B	61.25	BBB	82.79	Computer, communications and other electronic equipment manufacturing	C39	350000	Fujian Province	350100	Fuzhou City
536	CPT Technology (Group) Co., Ltd.	2011	BB	5	76.03	CC	64.48	BB	73.47	BBB	83.66	Computer, communications and other electronic equipment manufacturing	C39	350000	Fujian Province	350100	Fuzhou City
536	CPT Technology (Group) Co., Ltd.	2019	C	1	56.98	CC	60.37	C	63.6	C	50.79	Computer, communications and other electronic equipment manufacturing	C39	350000	Fujian Province	350100	Fuzhou City
536	CPT Technology (Group) Co., Ltd.	2017	CCC	3	69.53	CC	63.74	CCC	57.9	BBB	80.33	Computer, communications and other electronic equipment manufacturing	C39	350000	Fujian Province	350100	Fuzhou City
536	CPT Technology (Group) Co., Ltd.	2018	CCC	3	66.29	C	57.54	CCC	56.55	BB	77.33	Computer, communications and other electronic equipment manufacturing	C39	350000	Fujian Province	350100	Fuzhou City
536	CPT Technology (Group) Co., Ltd.	2014	B	4	73.55	CC	61.11	B	76.54	BB	77.87	Computer, communications and other electronic equipment manufacturing	C39	350000	Fujian Province	350100	Fuzhou City
537	China Green Electricity Investment of Tianjin Co., Ltd.	2021	BB	5	76.34	CC	64.12	BB	77.05	BB	79.69	Real estate industry	K70	120000	Tianjin City	120000	Tianjin City
537	China Green Electricity Investment of Tianjin Co., Ltd.	2017	BB	5	77.12	C	52.41	BB	83.32	BB	79.4	Real estate industry	K70	120000	Tianjin City	120000	Tianjin City
537	China Green Electricity Investment of Tianjin Co., Ltd.	2013	BB	5	75.39	C	51.51	BB	76.8	BBB	81.93	Real estate industry	K70	120000	Tianjin City	120000	Tianjin City
537	China Green Electricity Investment of Tianjin Co., Ltd.	2009	BB	5	75.71	C	58.49	BB	78.89	BB	78.37	Real estate industry	K70	120000	Tianjin City	120000	Tianjin City
537	China Green Electricity Investment of Tianjin Co., Ltd.	2012	BB	5	77	C	53.31	BB	80.98	BBB	81.04	Real estate industry	K70	120000	Tianjin City	120000	Tianjin City
537	China Green Electricity Investment of Tianjin Co., Ltd.	2018	BB	5	77.11	CC	60.52	BB	84.99	BB	75.11	Real estate industry	K70	120000	Tianjin City	120000	Tianjin City
537	China Green Electricity Investment of Tianjin Co., Ltd.	2010	B	4	71.75	C	55.11	B	70.54	BB	78.37	Real estate industry	K70	120000	Tianjin City	120000	Tianjin City
537	China Green Electricity Investment of Tianjin Co., Ltd.	2011	B	4	74.31	C	53.88	B	74.71	BBB	80.66	Real estate industry	K70	120000	Tianjin City	120000	Tianjin City
537	China Green Electricity Investment of Tianjin Co., Ltd.	2016	BB	5	76.51	C	54.67	BB	82.15	BB	78.37	Real estate industry	K70	120000	Tianjin City	120000	Tianjin City
537	China Green Electricity Investment of Tianjin Co., Ltd.	2019	BB	5	76.5	CC	62.32	BB	82.9	BB	75.11	Real estate industry	K70	120000	Tianjin City	120000	Tianjin City
537	China Green Electricity Investment of Tianjin Co., Ltd.	2015	B	4	74.59	C	51.51	B	74.71	BBB	82.07	Real estate industry	K70	120000	Tianjin City	120000	Tianjin City
537	China Green Electricity Investment of Tianjin Co., Ltd.	2014	BB	5	76.24	C	51.51	BB	76.8	BBB	83.84	Real estate industry	K70	120000	Tianjin City	120000	Tianjin City
537	China Green Electricity Investment of Tianjin Co., Ltd.	2020	BB	5	77.51	CC	62.32	BB	83.32	BB	77.03	Real estate industry	K70	120000	Tianjin City	120000	Tianjin City
537	China Green Electricity Investment of Tianjin Co., Ltd.	2022	B	4	73.021	CC	62.853	B	72.898	BBB	84.162	Real estate industry	K70	120000	Tianjin City	120000	Tianjin City
538	Yunnan Baiyao Group Co., Ltd.	2009	B	4	74.35	C	57.61	B	70.82	A	85.27	Pharmaceutical manufacturing industry	C27	530000	Yunnan Province	530100	Kunming City
538	Yunnan Baiyao Group Co., Ltd.	2011	BB	5	76.66	CC	63.6	BB	71.27	A	86.96	Pharmaceutical manufacturing industry	C27	530000	Yunnan Province	530100	Kunming City
538	Yunnan Baiyao Group Co., Ltd.	2017	BB	5	77.48	CCC	66.57	BB	74.63	BBB	84.96	Pharmaceutical manufacturing industry	C27	530000	Yunnan Province	530100	Kunming City
538	Yunnan Baiyao Group Co., Ltd.	2019	B	4	74.41	CC	61.2	B	73.63	BBB	81.69	Pharmaceutical manufacturing industry	C27	530000	Yunnan Province	530100	Kunming City
538	Yunnan Baiyao Group Co., Ltd.	2012	B	4	72.04	C	57.61	B	66.98	BBB	82.82	Pharmaceutical manufacturing industry	C27	530000	Yunnan Province	530100	Kunming City
538	Yunnan Baiyao Group Co., Ltd.	2010	BB	5	76.5	CCC	65.18	BB	72.46	A	85.02	Pharmaceutical manufacturing industry	C27	530000	Yunnan Province	530100	Kunming City
538	Yunnan Baiyao Group Co., Ltd.	2018	BB	5	76.46	CC	61.41	BB	72.28	A	86.96	Pharmaceutical manufacturing industry	C27	530000	Yunnan Province	530100	Kunming City
538	Yunnan Baiyao Group Co., Ltd.	2016	BB	5	79.84	CC	61.26	BB	82.14	A	87.78	Pharmaceutical manufacturing industry	C27	530000	Yunnan Province	530100	Kunming City
538	Yunnan Baiyao Group Co., Ltd.	2014	BB	5	78.48	CC	61.81	BB	77.33	A	87.78	Pharmaceutical manufacturing industry	C27	530000	Yunnan Province	530100	Kunming City
538	Yunnan Baiyao Group Co., Ltd.	2022	A	7	85.873	BBB	83.219	A	89.573	BBB	84.152	Pharmaceutical manufacturing industry	C27	530000	Yunnan Province	530100	Kunming City
538	Yunnan Baiyao Group Co., Ltd.	2021	BB	5	77.63	CC	64.78	BB	75.41	A	85.67	Pharmaceutical manufacturing industry	C27	530000	Yunnan Province	530100	Kunming City
538	Yunnan Baiyao Group Co., Ltd.	2020	CCC	3	69.74	C	53.35	CCC	71.77	BB	76.73	Pharmaceutical manufacturing industry	C27	530000	Yunnan Province	530100	Kunming City
538	Yunnan Baiyao Group Co., Ltd.	2013	B	4	72.76	C	55.82	B	70.68	BBB	82.82	Pharmaceutical manufacturing industry	C27	530000	Yunnan Province	530100	Kunming City
538	Yunnan Baiyao Group Co., Ltd.	2015	B	4	73.49	C	54.24	B	73.03	BBB	83.63	Pharmaceutical manufacturing industry	C27	530000	Yunnan Province	530100	Kunming City
539	Guangdong Electric Power Development Co., Ltd.	2013	B	4	74.99	CCC	67.95	B	62.45	A	85.79	Electricity and heat production and supply industry	D44	440000	Guangdong	440100	Guangzhou City
539	Guangdong Electric Power Development Co., Ltd.	2016	BB	5	78.78	CCC	67.38	BB	73.37	A	87.44	Electricity and heat production and supply industry	D44	440000	Guangdong	440100	Guangzhou City
539	Guangdong Electric Power Development Co., Ltd.	2015	BB	5	79.15	CCC	67.38	BB	73.37	A	88.2	Electricity and heat production and supply industry	D44	440000	Guangdong	440100	Guangzhou City
539	Guangdong Electric Power Development Co., Ltd.	2018	BBB	6	80.29	CCC	66.41	BBB	80.92	A	86.55	Electricity and heat production and supply industry	D44	440000	Guangdong	440100	Guangzhou City
539	Guangdong Electric Power Development Co., Ltd.	2011	BB	5	78.81	CCC	65.04	BB	76.87	A	86.55	Electricity and heat production and supply industry	D44	440000	Guangdong	440100	Guangzhou City
539	Guangdong Electric Power Development Co., Ltd.	2021	BBB	6	81.18	CC	64.26	BBB	82.76	A	88.33	Electricity and heat production and supply industry	D44	440000	Guangdong	440100	Guangzhou City
539	Guangdong Electric Power Development Co., Ltd.	2010	B	4	73.92	CC	61.74	B	62.45	A	86.55	Electricity and heat production and supply industry	D44	440000	Guangdong	440100	Guangzhou City
539	Guangdong Electric Power Development Co., Ltd.	2014	BBB	6	80.45	CCC	69.31	BBB	79.14	A	86.55	Electricity and heat production and supply industry	D44	440000	Guangdong	440100	Guangzhou City
539	Guangdong Electric Power Development Co., Ltd.	2009	BB	5	75.21	C	54.96	BB	76.87	BBB	83.9	Electricity and heat production and supply industry	D44	440000	Guangdong	440100	Guangzhou City
539	Guangdong Electric Power Development Co., Ltd.	2020	B	4	73.56	C	56.68	B	70.8	BBB	83.27	Electricity and heat production and supply industry	D44	440000	Guangdong	440100	Guangzhou City
539	Guangdong Electric Power Development Co., Ltd.	2017	BB	5	79.36	CCC	69.52	BB	75.15	A	86.55	Electricity and heat production and supply industry	D44	440000	Guangdong	440100	Guangzhou City
539	Guangdong Electric Power Development Co., Ltd.	2012	BB	5	77.47	CCC	67.95	BB	71.1	A	85.79	Electricity and heat production and supply industry	D44	440000	Guangdong	440100	Guangzhou City
539	Guangdong Electric Power Development Co., Ltd.	2019	BBB	6	80.64	CC	63.5	BBB	84.47	A	86.55	Electricity and heat production and supply industry	D44	440000	Guangdong	440100	Guangzhou City
539	Guangdong Electric Power Development Co., Ltd.	2022	B	4	72.941	CCC	65.094	B	71.616	BBB	82.192	Electricity and heat production and supply industry	D44	440000	Guangdong	440100	Guangzhou City
540	Zhongtian Financial Group Company Limited	2012	BBB	6	80.69	CC	61.48	BBB	91.2	BB	77.08	Real estate industry	K70	520000	Guizhou Province	520100	Guiyang City
540	Zhongtian Financial Group Company Limited	2015	BB	5	77.16	CCC	67.21	BB	82.18	BB	75.68	Real estate industry	K70	520000	Guizhou Province	520100	Guiyang City
540	Zhongtian Financial Group Company Limited	2009	BB	5	76.82	C	56.24	A	85.16	BB	75.7	Real estate industry	K70	520000	Guizhou Province	520100	Guiyang City
540	Zhongtian Financial Group Company Limited	2022	CCC	3	66.427	CCC	69.234	B	74.854	C	57.878	Real estate industry	K70	520000	Guizhou Province	520100	Guiyang City
540	Zhongtian Financial Group Company Limited	2013	BBB	6	80.5	CCC	68.23	BBB	89.87	BB	75.68	Real estate industry	K70	520000	Guizhou Province	520100	Guiyang City
540	Zhongtian Financial Group Company Limited	2017	BBB	6	83	CCC	69.91	BBB	92.47	BB	78.35	Real estate industry	K70	520000	Guizhou Province	520100	Guiyang City
540	Zhongtian Financial Group Company Limited	2010	BB	5	76.98	C	54.67	BB	85.16	BB	76.59	Real estate industry	K70	520000	Guizhou Province	520100	Guiyang City
540	Zhongtian Financial Group Company Limited	2021	B	4	73.08	CC	63.74	B	88.53	CC	61.54	Real estate industry	K70	520000	Guizhou Province	520100	Guiyang City
540	Zhongtian Financial Group Company Limited	2020	BB	5	79.19	CC	64.51	BB	84.35	BB	79.13	Real estate industry	K70	520000	Guizhou Province	520100	Guiyang City
540	Zhongtian Financial Group Company Limited	2016	BB	5	78.49	CCC	69.01	BB	84.77	BB	75.68	Real estate industry	K70	520000	Guizhou Province	520100	Guiyang City
540	Zhongtian Financial Group Company Limited	2019	BBB	6	80.76	CC	64.51	BBB	90.54	BB	76.87	Real estate industry	K70	520000	Guizhou Province	520100	Guiyang City
540	Zhongtian Financial Group Company Limited	2018	BB	5	77.04	CCC	69.91	BB	92.47	CC	64.79	Real estate industry	K70	520000	Guizhou Province	520100	Guiyang City
540	Zhongtian Financial Group Company Limited	2011	BB	5	78.63	CC	63.22	BB	87.5	BB	75.32	Real estate industry	K70	520000	Guizhou Province	520100	Guiyang City
540	Zhongtian Financial Group Company Limited	2014	BB	5	79.11	CCC	65.41	BB	88.45	B	74.79	Real estate industry	K70	520000	Guizhou Province	520100	Guiyang City
541	Foshan Electrical and Lighting Co.,Ltd.	2010	BB	5	79.19	B	73.44	BB	71.25	A	87.47	Electrical machinery and equipment manufacturing	C38	440000	Guangdong	440600	Foshan City
541	Foshan Electrical and Lighting Co.,Ltd.	2021	BB	5	75.43	B	70.09	BB	74.07	BB	79.09	Electrical machinery and equipment manufacturing	C38	440000	Guangdong	440600	Foshan City
541	Foshan Electrical and Lighting Co.,Ltd.	2022	BB	5	76.19	CCC	66.4	BBB	81.513	BB	77.138	Electrical machinery and equipment manufacturing	C38	440000	Guangdong	440600	Foshan City
541	Foshan Electrical and Lighting Co.,Ltd.	2016	B	4	74.87	CCC	67.5	B	65.28	A	85.09	Electrical machinery and equipment manufacturing	C38	440000	Guangdong	440600	Foshan City
541	Foshan Electrical and Lighting Co.,Ltd.	2009	BB	5	76.06	B	73.44	CC	61.39	A	87.29	Electrical machinery and equipment manufacturing	C38	440000	Guangdong	440600	Foshan City
541	Foshan Electrical and Lighting Co.,Ltd.	2020	B	4	71.25	CC	61.59	B	68.14	BB	78.27	Electrical machinery and equipment manufacturing	C38	440000	Guangdong	440600	Foshan City
541	Foshan Electrical and Lighting Co.,Ltd.	2017	BB	5	78.14	CCC	67.1	BB	76.17	A	85.09	Electrical machinery and equipment manufacturing	C38	440000	Guangdong	440600	Foshan City
541	Foshan Electrical and Lighting Co.,Ltd.	2015	BB	5	75.27	CCC	69.08	BB	73.69	BB	79.49	Electrical machinery and equipment manufacturing	C38	440000	Guangdong	440600	Foshan City
541	Foshan Electrical and Lighting Co.,Ltd.	2013	CC	2	62.34	CCC	69.08	CC	67.66	C	55.31	Electrical machinery and equipment manufacturing	C38	440000	Guangdong	440600	Foshan City
541	Foshan Electrical and Lighting Co.,Ltd.	2018	BB	5	77.77	B	73.12	BB	72.85	BBB	83.46	Electrical machinery and equipment manufacturing	C38	440000	Guangdong	440600	Foshan City
541	Foshan Electrical and Lighting Co.,Ltd.	2019	BB	5	77.87	B	73.12	BB	75.2	BBB	82.09	Electrical machinery and equipment manufacturing	C38	440000	Guangdong	440600	Foshan City
541	Foshan Electrical and Lighting Co.,Ltd.	2014	B	4	72.89	CCC	69.08	B	80.97	CCC	69.38	Electrical machinery and equipment manufacturing	C38	440000	Guangdong	440600	Foshan City
541	Foshan Electrical and Lighting Co.,Ltd.	2011	BBB	6	81.01	B	74.86	BBB	77.56	A	86.48	Electrical machinery and equipment manufacturing	C38	440000	Guangdong	440600	Foshan City
541	Foshan Electrical and Lighting Co.,Ltd.	2012	CC	2	60.02	B	74.86	CC	62.76	C	50.59	Electrical machinery and equipment manufacturing	C38	440000	Guangdong	440600	Foshan City
543	An Hui Wenergy Company Limited	2015	B	4	72.7	C	57.27	B	67.3	BBB	83.27	Electricity and heat production and supply industry	D44	340000	Anhui Province	340100	Hefei
543	An Hui Wenergy Company Limited	2022	CCC	3	67.672	CC	60.279	B	73.852	B	72.445	Electricity and heat production and supply industry	D44	340000	Anhui Province	340100	Hefei
543	An Hui Wenergy Company Limited	2016	B	4	72	C	57.27	B	66.13	BBB	82.51	Electricity and heat production and supply industry	D44	340000	Anhui Province	340100	Hefei
543	An Hui Wenergy Company Limited	2010	B	4	72.02	C	55.91	B	67.3	BBB	82.51	Electricity and heat production and supply industry	D44	340000	Anhui Province	340100	Hefei
543	An Hui Wenergy Company Limited	2018	B	4	73.32	C	59.98	B	71.96	BBB	80.49	Electricity and heat production and supply industry	D44	340000	Anhui Province	340100	Hefei
543	An Hui Wenergy Company Limited	2013	B	4	72.11	C	59.77	B	63.25	BBB	83.27	Electricity and heat production and supply industry	D44	340000	Anhui Province	340100	Hefei
543	An Hui Wenergy Company Limited	2020	B	4	72.98	C	59.98	B	70.8	BBB	80.49	Electricity and heat production and supply industry	D44	340000	Anhui Province	340100	Hefei
543	An Hui Wenergy Company Limited	2012	CCC	3	69.99	C	57.27	CCC	66.13	BB	78.35	Electricity and heat production and supply industry	D44	340000	Anhui Province	340100	Hefei
543	An Hui Wenergy Company Limited	2021	B	4	73.29	C	59.98	B	73.13	BB	79.74	Electricity and heat production and supply industry	D44	340000	Anhui Province	340100	Hefei
543	An Hui Wenergy Company Limited	2009	B	4	72.28	C	59.2	CC	63.25	BBB	83.89	Electricity and heat production and supply industry	D44	340000	Anhui Province	340100	Hefei
543	An Hui Wenergy Company Limited	2014	B	4	73.77	C	55.91	B	71.9	BBB	83.4	Electricity and heat production and supply industry	D44	340000	Anhui Province	340100	Hefei
543	An Hui Wenergy Company Limited	2019	B	4	73.44	C	59.98	B	73.68	BB	79.74	Electricity and heat production and supply industry	D44	340000	Anhui Province	340100	Hefei
543	An Hui Wenergy Company Limited	2017	B	4	73.96	C	59.98	B	70.8	BBB	82.51	Electricity and heat production and supply industry	D44	340000	Anhui Province	340100	Hefei
543	An Hui Wenergy Company Limited	2011	B	4	72.22	C	55.34	B	68.46	BBB	82.51	Electricity and heat production and supply industry	D44	340000	Anhui Province	340100	Hefei
544	Zhongyuan Environment-protection Co.,Ltd.	2020	BB	5	79.93	CC	61.69	BB	85.03	A	85.61	Water production and supply industry	D46	410000	Henan Province	410100	Zhengzhou City
544	Zhongyuan Environment-protection Co.,Ltd.	2022	CCC	3	67.986	C	57.015	BB	75.176	B	72.476	Water production and supply industry	D46	410000	Henan Province	410100	Zhengzhou City
544	Zhongyuan Environment-protection Co.,Ltd.	2016	CCC	3	69.06	C	59.16	CCC	60.36	BB	78.94	Water production and supply industry	D46	410000	Henan Province	410100	Zhengzhou City
544	Zhongyuan Environment-protection Co.,Ltd.	2017	B	4	74.28	C	56.63	B	67.79	A	86.57	Water production and supply industry	D46	410000	Henan Province	410100	Zhengzhou City
544	Zhongyuan Environment-protection Co.,Ltd.	2018	B	4	72.5	C	56.63	B	71.35	BBB	80.76	Water production and supply industry	D46	410000	Henan Province	410100	Zhengzhou City
544	Zhongyuan Environment-protection Co.,Ltd.	2019	BB	5	77.81	CC	60.33	BB	79.88	BBB	84.94	Water production and supply industry	D46	410000	Henan Province	410100	Zhengzhou City
544	Zhongyuan Environment-protection Co.,Ltd.	2011	B	4	71.09	C	57.6	B	67.79	BB	79.48	Water production and supply industry	D46	410000	Henan Province	410100	Zhengzhou City
544	Zhongyuan Environment-protection Co.,Ltd.	2010	CCC	3	69.12	C	56.24	CCC	62.02	BB	79.48	Water production and supply industry	D46	410000	Henan Province	410100	Zhengzhou City
544	Zhongyuan Environment-protection Co.,Ltd.	2013	B	4	72.97	C	59.16	B	67.79	BBB	82.65	Water production and supply industry	D46	410000	Henan Province	410100	Zhengzhou City
544	Zhongyuan Environment-protection Co.,Ltd.	2015	B	4	74.52	C	59.16	B	74.23	BBB	82.02	Water production and supply industry	D46	410000	Henan Province	410100	Zhengzhou City
544	Zhongyuan Environment-protection Co.,Ltd.	2021	BB	5	79.15	CC	60.33	BB	75.83	AA	90.12	Water production and supply industry	D46	410000	Henan Province	410100	Zhengzhou City
544	Zhongyuan Environment-protection Co.,Ltd.	2009	B	4	73.42	C	56.24	B	70.18	BBB	83.54	Water production and supply industry	D46	410000	Henan Province	410100	Zhengzhou City
544	Zhongyuan Environment-protection Co.,Ltd.	2014	BB	5	75.8	C	59.16	BB	74.23	BBB	84.68	Water production and supply industry	D46	410000	Henan Province	410100	Zhengzhou City
544	Zhongyuan Environment-protection Co.,Ltd.	2012	B	4	70.89	C	57.6	B	67.79	BB	79.08	Water production and supply industry	D46	410000	Henan Province	410100	Zhengzhou City
545	Jilin Gpro Titanium Industry Co.,Ltd.	2022	CCC	3	67.224	CC	61.618	CCC	65.382	B	74.992	Chemical raw material and chemical product manufacturing industry	C26	220000	Jilin Province	220200	Jilin City
545	Jilin Gpro Titanium Industry Co.,Ltd.	2021	B	4	72.49	CCC	67.9	B	71.7	BB	75.36	Chemical raw material and chemical product manufacturing industry	C26	220000	Jilin Province	220200	Jilin City
545	Jilin Gpro Titanium Industry Co.,Ltd.	2014	CCC	3	66.33	CC	63.1	CCC	48.42	BBB	80.06	Chemical raw material and chemical product manufacturing industry	C26	220000	Jilin Province	220200	Jilin City
545	Jilin Gpro Titanium Industry Co.,Ltd.	2019	CCC	3	68.65	CC	64.49	CCC	65.35	B	73.01	Chemical raw material and chemical product manufacturing industry	C26	220000	Jilin Province	220200	Jilin City
545	Jilin Gpro Titanium Industry Co.,Ltd.	2011	CCC	3	66.27	C	55.88	CCC	64.8	B	72.56	Chemical raw material and chemical product manufacturing industry	C26	220000	Jilin Province	220200	Jilin City
545	Jilin Gpro Titanium Industry Co.,Ltd.	2010	CC	2	63.08	C	54.3	CC	53.04	B	74.34	Chemical raw material and chemical product manufacturing industry	C26	220000	Jilin Province	220200	Jilin City
545	Jilin Gpro Titanium Industry Co.,Ltd.	2015	B	4	72.08	CC	61.31	B	64.66	BBB	82.58	Chemical raw material and chemical product manufacturing industry	C26	220000	Jilin Province	220200	Jilin City
545	Jilin Gpro Titanium Industry Co.,Ltd.	2017	B	4	70.72	CC	64.49	B	61.41	BBB	80.18	Chemical raw material and chemical product manufacturing industry	C26	220000	Jilin Province	220200	Jilin City
545	Jilin Gpro Titanium Industry Co.,Ltd.	2020	CCC	3	67.74	CC	64.49	CCC	65.61	B	70.83	Chemical raw material and chemical product manufacturing industry	C26	220000	Jilin Province	220200	Jilin City
545	Jilin Gpro Titanium Industry Co.,Ltd.	2013	C	1	51.92	C	54.08	C	16.44	B	74.75	Chemical raw material and chemical product manufacturing industry	C26	220000	Jilin Province	220200	Jilin City
545	Jilin Gpro Titanium Industry Co.,Ltd.	2012	CC	2	60.39	C	52.51	CC	60.45	CC	64.37	Chemical raw material and chemical product manufacturing industry	C26	220000	Jilin Province	220200	Jilin City
545	Jilin Gpro Titanium Industry Co.,Ltd.	2018	B	4	71.77	CC	62.7	B	69.42	BB	78	Chemical raw material and chemical product manufacturing industry	C26	220000	Jilin Province	220200	Jilin City
545	Jilin Gpro Titanium Industry Co.,Ltd.	2009	CC	2	63.34	C	55.88	CC	60.78	CCC	68.88	Chemical raw material and chemical product manufacturing industry	C26	220000	Jilin Province	220200	Jilin City
545	Jilin Gpro Titanium Industry Co.,Ltd.	2016	B	4	72.68	CC	63.1	B	66.38	BBB	81.82	Chemical raw material and chemical product manufacturing industry	C26	220000	Jilin Province	220200	Jilin City
546	Jilin Guanghua Holding Group Co.,Ltd.	2020	CC	2	63.27	CCC	68.35	CC	46.99	B	73.71	Ecological protection and environmental management industry	N77	220000	Jilin Province	220100	Changchun City
546	Jilin Guanghua Holding Group Co.,Ltd.	2016	B	4	71.91	CCC	68.23	B	77.94	CCC	68.77	Ecological protection and environmental management industry	N77	220000	Jilin Province	220100	Changchun City
546	Jilin Guanghua Holding Group Co.,Ltd.	2013	B	4	70.61	C	55.11	B	73.27	B	74.97	Ecological protection and environmental management industry	N77	220000	Jilin Province	220100	Changchun City
546	Jilin Guanghua Holding Group Co.,Ltd.	2015	BB	5	75.77	C	59.26	BB	77.62	BBB	81.17	Ecological protection and environmental management industry	N77	220000	Jilin Province	220100	Changchun City
546	Jilin Guanghua Holding Group Co.,Ltd.	2021	B	4	70.45	CCC	68.87	B	62.28	BB	77.39	Ecological protection and environmental management industry	N77	220000	Jilin Province	220100	Changchun City
546	Jilin Guanghua Holding Group Co.,Ltd.	2009	CC	2	62.87	C	55.86	CCC	68.76	CC	61.23	Ecological protection and environmental management industry	N77	220000	Jilin Province	220100	Changchun City
546	Jilin Guanghua Holding Group Co.,Ltd.	2019	B	4	72.83	CCC	68.87	B	79.65	CCC	69.22	Ecological protection and environmental management industry	N77	220000	Jilin Province	220100	Changchun City
546	Jilin Guanghua Holding Group Co.,Ltd.	2010	B	4	70.3	C	56.27	B	73.27	B	73.8	Ecological protection and environmental management industry	N77	220000	Jilin Province	220100	Changchun City
546	Jilin Guanghua Holding Group Co.,Ltd.	2018	BB	5	79.46	CCC	68.87	BB	85.71	BB	79.01	Ecological protection and environmental management industry	N77	220000	Jilin Province	220100	Changchun City
546	Jilin Guanghua Holding Group Co.,Ltd.	2017	BB	5	77.54	CCC	66.55	BB	85.71	BB	75.78	Ecological protection and environmental management industry	N77	220000	Jilin Province	220100	Changchun City
546	Jilin Guanghua Holding Group Co.,Ltd.	2022	CC	2	64.602	CC	62.028	CCC	66.528	CCC	66.333	Ecological protection and environmental management industry	N77	220000	Jilin Province	220100	Changchun City
546	Jilin Guanghua Holding Group Co.,Ltd.	2014	B	4	70.49	C	54.58	B	65.5	BBB	80.9	Ecological protection and environmental management industry	N77	220000	Jilin Province	220100	Changchun City
546	Jilin Guanghua Holding Group Co.,Ltd.	2012	CCC	3	66.22	C	54.58	CCC	67.06	B	70.39	Ecological protection and environmental management industry	N77	220000	Jilin Province	220100	Changchun City
546	Jilin Guanghua Holding Group Co.,Ltd.	2011	B	4	71.98	C	56.27	B	73.27	BB	77.48	Ecological protection and environmental management industry	N77	220000	Jilin Province	220100	Changchun City
547	Addsino Co., Ltd	2012	CCC	3	69.22	C	58.07	CCC	68.66	BB	75.29	Computer, communications and other electronic equipment manufacturing	C39	350000	Fujian Province	350100	Fuzhou City
547	Addsino Co., Ltd	2010	B	4	70.24	C	59.86	B	60.09	BBB	82.38	Computer, communications and other electronic equipment manufacturing	C39	350000	Fujian Province	350100	Fuzhou City
547	Addsino Co., Ltd	2011	B	4	74.24	CC	61.65	B	66.31	A	86.01	Computer, communications and other electronic equipment manufacturing	C39	350000	Fujian Province	350100	Fuzhou City
547	Addsino Co., Ltd	2020	B	4	71.57	C	56.51	B	73.12	BB	78.2	Computer, communications and other electronic equipment manufacturing	C39	350000	Fujian Province	350100	Fuzhou City
547	Addsino Co., Ltd	2016	B	4	72.51	C	56.49	B	69.66	BBB	82.61	Computer, communications and other electronic equipment manufacturing	C39	350000	Fujian Province	350100	Fuzhou City
547	Addsino Co., Ltd	2018	B	4	70.35	C	52.93	B	69.28	BB	79.96	Computer, communications and other electronic equipment manufacturing	C39	350000	Fujian Province	350100	Fuzhou City
547	Addsino Co., Ltd	2015	BB	5	75.24	C	56.49	BB	75.19	BBB	84.84	Computer, communications and other electronic equipment manufacturing	C39	350000	Fujian Province	350100	Fuzhou City
547	Addsino Co., Ltd	2021	B	4	72.81	C	52.93	B	81.34	BB	77.2	Computer, communications and other electronic equipment manufacturing	C39	350000	Fujian Province	350100	Fuzhou City
547	Addsino Co., Ltd	2013	CCC	3	68.81	C	58.07	CCC	63.6	BB	77.81	Computer, communications and other electronic equipment manufacturing	C39	350000	Fujian Province	350100	Fuzhou City
547	Addsino Co., Ltd	2019	B	4	71.5	C	58.09	B	71.8	BB	78.15	Computer, communications and other electronic equipment manufacturing	C39	350000	Fujian Province	350100	Fuzhou City
547	Addsino Co., Ltd	2009	B	4	72.51	CC	63.23	CC	61.25	BBB	84.84	Computer, communications and other electronic equipment manufacturing	C39	350000	Fujian Province	350100	Fuzhou City
547	Addsino Co., Ltd	2014	CCC	3	69.05	C	58.07	CCC	58.9	BBB	81.5	Computer, communications and other electronic equipment manufacturing	C39	350000	Fujian Province	350100	Fuzhou City
547	Addsino Co., Ltd	2017	B	4	72.47	CC	60.16	B	70.58	BBB	80.03	Computer, communications and other electronic equipment manufacturing	C39	350000	Fujian Province	350100	Fuzhou City
547	Addsino Co., Ltd	2022	B	4	71.366	CCC	68.594	B	74.309	CCC	69.7	Computer, communications and other electronic equipment manufacturing	C39	350000	Fujian Province	350100	Fuzhou City
548	Hunan Investment Group Co.,Ltd.	2022	B	4	72.857	C	59.138	BB	78.289	BB	78.19	Road transport industry	G54	430000	Hunan Province	430100	Changsha City
548	Hunan Investment Group Co.,Ltd.	2014	B	4	72.05	C	58.82	B	60.82	BBB	84.42	Road transport industry	G54	430000	Hunan Province	430100	Changsha City
548	Hunan Investment Group Co.,Ltd.	2013	B	4	70.31	C	58.82	B	52.94	BBB	84.42	Road transport industry	G54	430000	Hunan Province	430100	Changsha City
548	Hunan Investment Group Co.,Ltd.	2016	B	4	71.71	C	58.82	B	64.17	BBB	82.27	Road transport industry	G54	430000	Hunan Province	430100	Changsha City
548	Hunan Investment Group Co.,Ltd.	2011	B	4	70.17	CC	62.26	B	48.41	BBB	84.21	Road transport industry	G54	430000	Hunan Province	430100	Changsha City
548	Hunan Investment Group Co.,Ltd.	2018	CCC	3	69.84	C	58.71	CCC	56.29	BBB	82.05	Road transport industry	G54	430000	Hunan Province	430100	Changsha City
548	Hunan Investment Group Co.,Ltd.	2020	CCC	3	68.94	CC	63.87	CCC	51.75	BB	79.37	Road transport industry	G54	430000	Hunan Province	430100	Changsha City
548	Hunan Investment Group Co.,Ltd.	2009	CC	2	63.9	CC	60.54	C	39.34	BB	76.64	Road transport industry	G54	430000	Hunan Province	430100	Changsha City
548	Hunan Investment Group Co.,Ltd.	2012	CC	2	64.53	CC	62.26	CC	43.87	B	74.94	Road transport industry	G54	430000	Hunan Province	430100	Changsha City
548	Hunan Investment Group Co.,Ltd.	2015	CCC	3	67.3	CC	60.54	CCC	38.15	BBB	83.97	Road transport industry	G54	430000	Hunan Province	430100	Changsha City
548	Hunan Investment Group Co.,Ltd.	2017	CCC	3	69.42	CC	60.43	CCC	51.75	BBB	82.27	Road transport industry	G54	430000	Hunan Province	430100	Changsha City
548	Hunan Investment Group Co.,Ltd.	2010	CCC	3	68.33	CC	60.54	CCC	43.87	BBB	83.5	Road transport industry	G54	430000	Hunan Province	430100	Changsha City
548	Hunan Investment Group Co.,Ltd.	2019	CCC	3	66.86	CC	62.15	CCC	47.22	BB	78.17	Road transport industry	G54	430000	Hunan Province	430100	Changsha City
548	Hunan Investment Group Co.,Ltd.	2021	CCC	3	67.42	CCC	65.59	CCC	42.68	BB	79.37	Road transport industry	G54	430000	Hunan Province	430100	Changsha City
550	Jiangling Motors Corporation, Ltd.	2014	BB	5	78	CC	61.4	BB	75.11	A	88.42	Automobile manufacturing industry	C36	360000	Jiangxi Province	360100	Nanchang
550	Jiangling Motors Corporation, Ltd.	2017	BB	5	79.29	CCC	68.23	BB	75.34	A	87.6	Automobile manufacturing industry	C36	360000	Jiangxi Province	360100	Nanchang
550	Jiangling Motors Corporation, Ltd.	2021	B	4	71.66	C	52.31	B	67.99	BBB	84.02	Automobile manufacturing industry	C36	360000	Jiangxi Province	360100	Nanchang
550	Jiangling Motors Corporation, Ltd.	2018	BB	5	77.4	CC	61	BB	74.71	A	87.6	Automobile manufacturing industry	C36	360000	Jiangxi Province	360100	Nanchang
550	Jiangling Motors Corporation, Ltd.	2015	BB	5	77.38	CC	62.98	BB	71.9	A	88.42	Automobile manufacturing industry	C36	360000	Jiangxi Province	360100	Nanchang
550	Jiangling Motors Corporation, Ltd.	2016	BB	5	78.51	CCC	68.63	BB	74.25	A	86.42	Automobile manufacturing industry	C36	360000	Jiangxi Province	360100	Nanchang
550	Jiangling Motors Corporation, Ltd.	2020	B	4	72.24	C	58.58	B	69.28	BBB	81.22	Automobile manufacturing industry	C36	360000	Jiangxi Province	360100	Nanchang
550	Jiangling Motors Corporation, Ltd.	2022	BB	5	77.539	CC	60.701	BBB	84.971	BBB	81.524	Automobile manufacturing industry	C36	360000	Jiangxi Province	360100	Nanchang
550	Jiangling Motors Corporation, Ltd.	2011	BB	5	78.89	CCC	65.26	BB	76.83	A	87.24	Automobile manufacturing industry	C36	360000	Jiangxi Province	360100	Nanchang
550	Jiangling Motors Corporation, Ltd.	2013	BB	5	76.21	C	59.61	BB	73.62	A	86.42	Automobile manufacturing industry	C36	360000	Jiangxi Province	360100	Nanchang
550	Jiangling Motors Corporation, Ltd.	2009	B	4	71.16	C	55.25	CC	61.34	A	85.91	Automobile manufacturing industry	C36	360000	Jiangxi Province	360100	Nanchang
550	Jiangling Motors Corporation, Ltd.	2019	B	4	73.9	C	52.93	B	71.5	A	86.22	Automobile manufacturing industry	C36	360000	Jiangxi Province	360100	Nanchang
550	Jiangling Motors Corporation, Ltd.	2012	BB	5	78.01	CCC	65.26	BB	73.98	A	87.24	Automobile manufacturing industry	C36	360000	Jiangxi Province	360100	Nanchang
550	Jiangling Motors Corporation, Ltd.	2010	CCC	3	69.35	C	53.83	CCC	57.74	A	85.09	Automobile manufacturing industry	C36	360000	Jiangxi Province	360100	Nanchang
551	Create Technology & Science Co.,Ltd.	2009	BB	5	75.78	CC	62.41	BB	75.31	BBB	82.28	Synthesis	S90	320000	Jiangsu Province	320500	Suzhou
551	Create Technology & Science Co.,Ltd.	2021	CCC	3	66.73	C	50.94	CCC	73.46	CCC	69.66	Synthesis	S90	320000	Jiangsu Province	320500	Suzhou
551	Create Technology & Science Co.,Ltd.	2022	B	4	70.207	C	57.414	BB	76.561	BB	75.761	Synthesis	S90	320000	Jiangsu Province	320500	Suzhou
551	Create Technology & Science Co.,Ltd.	2020	B	4	73.38	B	70.67	B	64.95	BBB	80.12	Synthesis	S90	320000	Jiangsu Province	320500	Suzhou
551	Create Technology & Science Co.,Ltd.	2011	B	4	73.22	CC	60.7	B	69.47	BBB	81.47	Synthesis	S90	320000	Jiangsu Province	320500	Suzhou
551	Create Technology & Science Co.,Ltd.	2010	CCC	3	69.81	CC	60.7	CCC	57.15	BBB	82.28	Synthesis	S90	320000	Jiangsu Province	320500	Suzhou
551	Create Technology & Science Co.,Ltd.	2016	B	4	73	CCC	69.99	B	65.86	BB	79.05	Synthesis	S90	320000	Jiangsu Province	320500	Suzhou
551	Create Technology & Science Co.,Ltd.	2018	B	4	74.21	CCC	67.95	B	66.29	BBB	82.28	Synthesis	S90	320000	Jiangsu Province	320500	Suzhou
551	Create Technology & Science Co.,Ltd.	2013	B	4	73.62	CC	62.41	B	69.54	BBB	81.47	Synthesis	S90	320000	Jiangsu Province	320500	Suzhou
551	Create Technology & Science Co.,Ltd.	2017	B	4	72.63	C	59.01	B	68.76	BBB	81.47	Synthesis	S90	320000	Jiangsu Province	320500	Suzhou
551	Create Technology & Science Co.,Ltd.	2012	B	4	72.24	CC	62.41	B	63.83	BBB	82.28	Synthesis	S90	320000	Jiangsu Province	320500	Suzhou
551	Create Technology & Science Co.,Ltd.	2019	B	4	74.68	CCC	67.95	B	69.88	BBB	80.93	Synthesis	S90	320000	Jiangsu Province	320500	Suzhou
551	Create Technology & Science Co.,Ltd.	2014	B	4	74.71	CCC	66.2	B	70.37	BBB	81.47	Synthesis	S90	320000	Jiangsu Province	320500	Suzhou
551	Create Technology & Science Co.,Ltd.	2015	B	4	73.35	CCC	69.99	B	63.28	BBB	81.47	Synthesis	S90	320000	Jiangsu Province	320500	Suzhou
552	Gansu Jingyuan Coal Industry And Electricity Power Co.,Ltd.	2020	C	1	47.41	C	51.99	C	26.6	CC	60.65	Coal mining and washing industry	B06	620000	Gansu Province	620400	Baiyin City
552	Gansu Jingyuan Coal Industry And Electricity Power Co.,Ltd.	2022	CCC	3	67.02	CC	62.068	CC	63.366	B	73.998	Coal mining and washing industry	B06	620000	Gansu Province	620400	Baiyin City
552	Gansu Jingyuan Coal Industry And Electricity Power Co.,Ltd.	2013	B	4	73.66	C	52.65	B	77.23	BBB	81.14	Coal mining and washing industry	B06	620000	Gansu Province	620400	Baiyin City
552	Gansu Jingyuan Coal Industry And Electricity Power Co.,Ltd.	2014	B	4	70.87	C	52.47	B	72.97	BB	78.18	Coal mining and washing industry	B06	620000	Gansu Province	620400	Baiyin City
552	Gansu Jingyuan Coal Industry And Electricity Power Co.,Ltd.	2012	B	4	71.1	C	48.68	B	68.77	BBB	83.63	Coal mining and washing industry	B06	620000	Gansu Province	620400	Baiyin City
552	Gansu Jingyuan Coal Industry And Electricity Power Co.,Ltd.	2010	B	4	72.29	C	51.24	B	73.03	BBB	81.89	Coal mining and washing industry	B06	620000	Gansu Province	620400	Baiyin City
552	Gansu Jingyuan Coal Industry And Electricity Power Co.,Ltd.	2016	B	4	70.97	C	51.24	B	67.35	BBB	83.16	Coal mining and washing industry	B06	620000	Gansu Province	620400	Baiyin City
552	Gansu Jingyuan Coal Industry And Electricity Power Co.,Ltd.	2009	B	4	71.76	C	48.77	B	73.03	BBB	81.89	Coal mining and washing industry	B06	620000	Gansu Province	620400	Baiyin City
552	Gansu Jingyuan Coal Industry And Electricity Power Co.,Ltd.	2015	B	4	71.24	C	51.24	B	70.83	BBB	81.19	Coal mining and washing industry	B06	620000	Gansu Province	620400	Baiyin City
552	Gansu Jingyuan Coal Industry And Electricity Power Co.,Ltd.	2018	B	4	72.58	C	48.41	B	77.73	BBB	80.4	Coal mining and washing industry	B06	620000	Gansu Province	620400	Baiyin City
552	Gansu Jingyuan Coal Industry And Electricity Power Co.,Ltd.	2011	B	4	74	C	50	B	77.93	BBB	82.64	Coal mining and washing industry	B06	620000	Gansu Province	620400	Baiyin City
552	Gansu Jingyuan Coal Industry And Electricity Power Co.,Ltd.	2017	B	4	71.99	C	48.5	B	71.57	BBB	83.63	Coal mining and washing industry	B06	620000	Gansu Province	620400	Baiyin City
552	Gansu Jingyuan Coal Industry And Electricity Power Co.,Ltd.	2021	C	1	51.88	C	46.6	C	26.12	B	73.54	Coal mining and washing industry	B06	620000	Gansu Province	620400	Baiyin City
552	Gansu Jingyuan Coal Industry And Electricity Power Co.,Ltd.	2019	B	4	70.18	C	48.41	B	71.57	BB	79.65	Coal mining and washing industry	B06	620000	Gansu Province	620400	Baiyin City
553	Adama Ltd.	2019	CCC	3	65.62	CC	60.74	CCC	77.63	CC	60.02	Chemical raw material and chemical product manufacturing industry	C26	420000	Hubei province	421000	Jingzhou
553	Adama Ltd.	2014	B	4	71.57	CCC	66.3	B	56.45	BBB	84.45	Chemical raw material and chemical product manufacturing industry	C26	420000	Hubei province	421000	Jingzhou
553	Adama Ltd.	2015	BB	5	75.86	CCC	66.3	BB	67.67	A	86.27	Chemical raw material and chemical product manufacturing industry	C26	420000	Hubei province	421000	Jingzhou
553	Adama Ltd.	2010	B	4	72.85	CC	61.31	B	61.96	A	86.09	Chemical raw material and chemical product manufacturing industry	C26	420000	Hubei province	421000	Jingzhou
553	Adama Ltd.	2012	CC	2	62.83	CC	61.31	CC	32.87	BBB	83.81	Chemical raw material and chemical product manufacturing industry	C26	420000	Hubei province	421000	Jingzhou
553	Adama Ltd.	2021	CCC	3	67.08	C	50.18	CCC	64.78	BB	77.25	Chemical raw material and chemical product manufacturing industry	C26	420000	Hubei province	421000	Jingzhou
553	Adama Ltd.	2020	B	4	74.58	CC	62.53	B	87.03	B	72.33	Chemical raw material and chemical product manufacturing industry	C26	420000	Hubei province	421000	Jingzhou
553	Adama Ltd.	2013	CCC	3	69.98	CC	64.51	CCC	55.09	BBB	82.82	Chemical raw material and chemical product manufacturing industry	C26	420000	Hubei province	421000	Jingzhou
553	Adama Ltd.	2011	B	4	74.42	C	59.73	B	67.98	A	86.27	Chemical raw material and chemical product manufacturing industry	C26	420000	Hubei province	421000	Jingzhou
553	Adama Ltd.	2022	B	4	73.938	B	70.813	CCC	65.532	BBB	83.25	Chemical raw material and chemical product manufacturing industry	C26	420000	Hubei province	421000	Jingzhou
553	Adama Ltd.	2017	B	4	73.62	CCC	65.9	B	69.88	BBB	80.08	Chemical raw material and chemical product manufacturing industry	C26	420000	Hubei province	421000	Jingzhou
553	Adama Ltd.	2018	B	4	74.23	C	59.16	B	77.63	BB	79.63	Chemical raw material and chemical product manufacturing industry	C26	420000	Hubei province	421000	Jingzhou
553	Adama Ltd.	2009	BB	5	75.12	CC	63.1	CCC	69.69	BBB	84.92	Chemical raw material and chemical product manufacturing industry	C26	420000	Hubei province	421000	Jingzhou
553	Adama Ltd.	2016	B	4	73.39	CC	62.72	B	65.31	BBB	84.28	Chemical raw material and chemical product manufacturing industry	C26	420000	Hubei province	421000	Jingzhou
554	Sinopec Shandong Taishan Petroleum Co.,ltd.	2021	B	4	72.12	C	54.01	B	75.58	BB	78.72	Wholesale business	F51	370000	Shandong Province	370900	Tai'an City
554	Sinopec Shandong Taishan Petroleum Co.,ltd.	2019	B	4	72.17	C	50.13	B	85.35	BB	77.26	Wholesale business	F51	370000	Shandong Province	370900	Tai'an City
554	Sinopec Shandong Taishan Petroleum Co.,ltd.	2016	B	4	71.71	C	47.67	B	80.46	BB	79.11	Wholesale business	F51	370000	Shandong Province	370900	Tai'an City
554	Sinopec Shandong Taishan Petroleum Co.,ltd.	2018	B	4	74.48	C	52.12	B	95.12	BB	77.26	Wholesale business	F51	370000	Shandong Province	370900	Tai'an City
554	Sinopec Shandong Taishan Petroleum Co.,ltd.	2012	B	4	74.63	C	45.69	B	90.23	BBB	81.88	Wholesale business	F51	370000	Shandong Province	370900	Tai'an City
554	Sinopec Shandong Taishan Petroleum Co.,ltd.	2015	BB	5	76.27	C	53.54	BB	95.12	BB	79.8	Wholesale business	F51	370000	Shandong Province	370900	Tai'an City
554	Sinopec Shandong Taishan Petroleum Co.,ltd.	2020	B	4	74.94	C	54.01	B	95.12	BB	77.26	Wholesale business	F51	370000	Shandong Province	370900	Tai'an City
554	Sinopec Shandong Taishan Petroleum Co.,ltd.	2013	BB	5	77.03	C	49.66	BB	100	BBB	81.19	Wholesale business	F51	370000	Shandong Province	370900	Tai'an City
554	Sinopec Shandong Taishan Petroleum Co.,ltd.	2014	B	4	74.36	C	51.55	B	85.35	BBB	80.49	Wholesale business	F51	370000	Shandong Province	370900	Tai'an City
554	Sinopec Shandong Taishan Petroleum Co.,ltd.	2009	BB	5	77.82	C	55.34	AA	90.23	BBB	83.35	Wholesale business	F51	370000	Shandong Province	370900	Tai'an City
554	Sinopec Shandong Taishan Petroleum Co.,ltd.	2017	B	4	71.42	C	50.23	B	75.58	BB	79.11	Wholesale business	F51	370000	Shandong Province	370900	Tai'an City
554	Sinopec Shandong Taishan Petroleum Co.,ltd.	2011	B	4	72.13	C	45.69	B	90.23	BB	77.48	Wholesale business	F51	370000	Shandong Province	370900	Tai'an City
554	Sinopec Shandong Taishan Petroleum Co.,ltd.	2010	BB	5	76.85	C	51.37	BB	90.23	BBB	83.35	Wholesale business	F51	370000	Shandong Province	370900	Tai'an City
554	Sinopec Shandong Taishan Petroleum Co.,ltd.	2022	B	4	72.983	CC	62.068	B	72.751	BBB	83.516	Wholesale business	F51	370000	Shandong Province	370900	Tai'an City
555	Digital China Information Service Company Ltd.	2011	CC	2	62.02	C	59.81	CC	56.92	CCC	65.41	Software and information technology services	I65	440000	Guangdong	440300	Shenzhen
555	Digital China Information Service Company Ltd.	2021	BB	5	77.21	CC	63.77	BB	82.79	BBB	81.55	Software and information technology services	I65	440000	Guangdong	440300	Shenzhen
555	Digital China Information Service Company Ltd.	2018	B	4	71.86	C	53.51	B	84.45	BB	75.57	Software and information technology services	I65	440000	Guangdong	440300	Shenzhen
555	Digital China Information Service Company Ltd.	2017	B	4	71.71	C	48.57	B	87.02	BB	76.65	Software and information technology services	I65	440000	Guangdong	440300	Shenzhen
555	Digital China Information Service Company Ltd.	2009	CC	2	61.5	CC	63.8	C	59.99	CC	61	Software and information technology services	I65	440000	Guangdong	440300	Shenzhen
555	Digital China Information Service Company Ltd.	2019	CC	2	64.49	C	51.86	CC	64.81	B	70.76	Software and information technology services	I65	440000	Guangdong	440300	Shenzhen
555	Digital China Information Service Company Ltd.	2015	B	4	72.37	C	59.81	B	71.31	BB	79.22	Software and information technology services	I65	440000	Guangdong	440300	Shenzhen
555	Digital China Information Service Company Ltd.	2013	CC	2	61.97	C	52.78	CC	63.06	CCC	66.14	Software and information technology services	I65	440000	Guangdong	440300	Shenzhen
555	Digital China Information Service Company Ltd.	2016	B	4	70.83	C	53.47	B	75.88	BB	77.38	Software and information technology services	I65	440000	Guangdong	440300	Shenzhen
555	Digital China Information Service Company Ltd.	2010	CC	2	62.14	CC	62.16	CC	63.06	CC	61.73	Software and information technology services	I65	440000	Guangdong	440300	Shenzhen
555	Digital China Information Service Company Ltd.	2014	B	4	74.91	CC	62.16	B	79.66	BB	79.26	Software and information technology services	I65	440000	Guangdong	440300	Shenzhen
555	Digital China Information Service Company Ltd.	2012	CCC	3	65.28	C	57.47	CCC	72.27	CCC	66.14	Software and information technology services	I65	440000	Guangdong	440300	Shenzhen
555	Digital China Information Service Company Ltd.	2020	B	4	73.07	C	51.86	B	83.94	BB	79	Software and information technology services	I65	440000	Guangdong	440300	Shenzhen
555	Digital China Information Service Company Ltd.	2022	B	4	74.522	C	56.429	BB	75.307	BB	79.394	Software and information technology services	I65	440000	Guangdong	440300	Shenzhen
557	Guangxia (Yinchuan) Industry Co.,Ltd.	2019	C	1	57.87	C	52.81	C	43.87	CCC	66.89	railway transportation industry	G53	640000	the Ningxia Hui Autonomous Region	640100	Yinchuan City
557	Guangxia (Yinchuan) Industry Co.,Ltd.	2016	C	1	56.28	C	52.92	C	52.94	C	59.64	railway transportation industry	G53	640000	the Ningxia Hui Autonomous Region	640100	Yinchuan City
557	Guangxia (Yinchuan) Industry Co.,Ltd.	2022	B	4	74.982	CCC	67.135	B	74.368	BBB	80.297	railway transportation industry	G53	640000	the Ningxia Hui Autonomous Region	640100	Yinchuan City
557	Guangxia (Yinchuan) Industry Co.,Ltd.	2011	C	1	50.64	C	54.64	C	39.34	C	53.39	railway transportation industry	G53	640000	the Ningxia Hui Autonomous Region	640100	Yinchuan City
557	Guangxia (Yinchuan) Industry Co.,Ltd.	2014	CCC	3	67.28	C	51.2	CCC	52.94	BBB	82.63	railway transportation industry	G53	640000	the Ningxia Hui Autonomous Region	640100	Yinchuan City
557	Guangxia (Yinchuan) Industry Co.,Ltd.	2015	C	1	59.82	C	51.2	C	57.48	CCC	65.68	railway transportation industry	G53	640000	the Ningxia Hui Autonomous Region	640100	Yinchuan City
557	Guangxia (Yinchuan) Industry Co.,Ltd.	2013	CC	2	64.66	C	52.92	CC	57.48	B	74.41	railway transportation industry	G53	640000	the Ningxia Hui Autonomous Region	640100	Yinchuan City
557	Guangxia (Yinchuan) Industry Co.,Ltd.	2017	CC	2	62.94	C	52.81	CC	57.48	B	71.03	railway transportation industry	G53	640000	the Ningxia Hui Autonomous Region	640100	Yinchuan City
557	Guangxia (Yinchuan) Industry Co.,Ltd.	2009	CC	2	62.12	C	52.92	C	48.41	B	73.33	railway transportation industry	G53	640000	the Ningxia Hui Autonomous Region	640100	Yinchuan City
557	Guangxia (Yinchuan) Industry Co.,Ltd.	2018	CCC	3	65.95	C	52.81	CCC	57.48	BB	77.05	railway transportation industry	G53	640000	the Ningxia Hui Autonomous Region	640100	Yinchuan City
557	Guangxia (Yinchuan) Industry Co.,Ltd.	2020	CC	2	61	C	52.81	CC	48.41	B	71.15	railway transportation industry	G53	640000	the Ningxia Hui Autonomous Region	640100	Yinchuan City
557	Guangxia (Yinchuan) Industry Co.,Ltd.	2010	C	1	58.66	C	51.2	C	34.8	B	73.39	railway transportation industry	G53	640000	the Ningxia Hui Autonomous Region	640100	Yinchuan City
557	Guangxia (Yinchuan) Industry Co.,Ltd.	2012	C	1	53.3	C	52.92	C	39.34	C	59.68	railway transportation industry	G53	640000	the Ningxia Hui Autonomous Region	640100	Yinchuan City
557	Guangxia (Yinchuan) Industry Co.,Ltd.	2021	CC	2	62.88	C	54.53	CC	43.87	BB	75.96	railway transportation industry	G53	640000	the Ningxia Hui Autonomous Region	640100	Yinchuan City
558	Lander Real Estate Co.,Ltd.	2017	B	4	70.59	C	51.74	B	74.3	B	73.3	Real estate industry	K70	330000	Zhejiang Province	330100	Hangzhou City
558	Lander Real Estate Co.,Ltd.	2019	CC	2	63.34	C	59.16	CC	78.89	C	49.99	Real estate industry	K70	330000	Zhejiang Province	330100	Hangzhou City
558	Lander Real Estate Co.,Ltd.	2022	CCC	3	67.655	CCC	65.495	B	71.574	CCC	66.394	Real estate industry	K70	330000	Zhejiang Province	330100	Hangzhou City
558	Lander Real Estate Co.,Ltd.	2014	B	4	73.01	C	56.69	B	83.49	CCC	68.47	Real estate industry	K70	330000	Zhejiang Province	330100	Hangzhou City
558	Lander Real Estate Co.,Ltd.	2012	B	4	71.99	C	51.51	B	80.98	B	70.24	Real estate industry	K70	330000	Zhejiang Province	330100	Hangzhou City
558	Lander Real Estate Co.,Ltd.	2011	B	4	73.96	C	53.09	B	85.16	B	70.24	Real estate industry	K70	330000	Zhejiang Province	330100	Hangzhou City
558	Lander Real Estate Co.,Ltd.	2010	B	4	70.06	C	51.51	B	82.23	CC	64.65	Real estate industry	K70	330000	Zhejiang Province	330100	Hangzhou City
[truncated: 40,196 more rows]
