# Supplementary material for: The ESG performance influence mechanism analysis-based on empirical analysis
Source: PLoS One. 2024 May 14;19(5):e0295548. doi: 10.1371/journal.pone.0295548 (PMC11093350; doi:10.1371/journal.pone.0295548)
Supplement: S1 File — (ZIP) [file pone.0295548.s001.zip › List.xlsx]

## Sheet: Sheet1
Bloomberg ESG rating	Bloomberg ESG
Huazheng ESG rating	China Securities ESG
The natural logarithm of CEO age in the current period	CEO career focus
The size of a company as measured by the natural logarithm of total assets	Enterprise scale
Current year minus business registration year	Company age
Total ending liabilities/Total ending assets	Gear ratio
Net income/average shareholders' equity	Return on equity
(Market value of outstanding shares + market value of non-tradable shares + total long-term liabilities at the end of the year + total short-term liabilities at the end of the year)/Total assets at the end of the year	Tobin's Q value
The proportion of shares held by the largest shareholder during the year	Concentration of holdings
Number of independent directors/Total number of boards	The proportion of independent directors
Number of shares held by management/total number of shares	Senior management's shareholding
One person holding the positions of Chief Executive Officer and Chairman of the Board equals 1; Otherwise zero	CEO/Chairman duality
Master degree or above dummy variable	CEO education level
CEO greater than industry tenure, dummy variable	CEO tenure
Overseas work experience dummy variable	CEO overseas experience
Sex	CEO gender
