# Supplementary material for: The ESG performance influence mechanism analysis-based on empirical analysis
Source: PLoS One. 2024 May 14;19(5):e0295548. doi: 10.1371/journal.pone.0295548 (PMC11093350; doi:10.1371/journal.pone.0295548)
Supplement: S1 File — (ZIP) [file pone.0295548.s001.zip › Number of board meetings.xlsx]

## Sheet: Sheet5
id	year	公司年龄	净资产收益率	托宾Q值	股份总数	Number of board meetings
1	2022	31	0.104712	0.966308		11
1	2021	30	0.091886	0.984631		12
1	2020	29	0.079444	1.0025		11
1	2019	28	0.090085	1.00158		14
1	2018	27	0.10339	0.976896		8
1	2017	26	0.10443	1.00191		10
1	2016	25	0.111782	0.986751		9
1	2015	24	0.135387	1.00331		9
1	2014	23	0.151219	1.0197		10
1	2013	22	0.135893	0.995806		9
1	2012	21	0.159328	0.998973		13
1	2011	20	0.13784	1.00216		9
1	2010	19	0.189286	1.02675		13
1	2009	18	0.245766	1.08844		9
1	2008	17	0.037439	1.02453		10
1	2007	16	0.203744	1.1641		16
1	2006	15	0.201238	1.06027		12
1	2005	14	0.069745	1.02182		10
1	2004	13	0.061856	1.02886		15
1	2003	12	0.079833	1.0473		13
1	2002	11	0.114709	1.07255		11
1	2001	10	0.110914	1.12185		9
1	2000	9	0.106893	1.25042
1	1999	8	0.19139	1.36376
1	1998	7	0.207882	1.34277
1	1997	6	0.241243	1.69068
1	1996	5	0.309999	1.33448
1	1995	4	0.221908	1.04638
1	1994	3	0.214677	1.12728
1	1993	2	0.229841	1.27878
1	1992	1		0.461606
1	1991	0		0.387168
1	1990	-1
2	2022	31	0.09272	0.908089		10
2	2021	30	0.096925	0.929695		10
2	2020	29	0.169499	0.992654		10
2	2019	28	0.203754	1.04627		10
2	2018	27	0.209117	1.01574		12
2	2017	26	0.199323	1.11796		12
2	2016	25	0.175352	1.06901		6
2	2015	24	0.190371	1.19235		4
2	2014	23	0.166424	1.06491		5
2	2013	22	0.173536	0.968694		4
2	2012	21	0.190686	1.07689		4
2	2011	20	0.171004	1.04268		5
2	2010	19	0.161939	1.16539		5
2	2009	18	0.141604	1.51116		4
2	2008	17	0.119527	1.24914		4
2	2007	16	0.156768	2.52022		4
2	2006	15	0.135743	1.9002		5
2	2005	14	0.167042	1.31527		6
2	2004	13	0.144763	1.29781		4
2	2003	12	0.118873	1.31799		5
2	2002	11	0.116169	1.21047		6
2	2001	10	0.122188	1.59997		10
2	2000	9	0.104927	1.66727
2	1999	8	0.111879	1.38736
2	1998	7	0.100481	1.24312
2	1997	6	0.10157	1.61257
2	1996	5	0.102433	1.30857
2	1995	4	0.122515	0.907087
2	1994	3	0.159411	1.0457
2	1993	2		1.65776
2	1992	1		2.58754
2	1991	0		2.64764
3	2002	11
3	2001	10		2.32204
3	2000	9		1.78237
3	1999	8	-1.77931	1.3544
3	1998	7	-0.628738	1.20253
3	1997	6	0.028574	1.13141
3	1996	5	-0.028718	1.3083
3	1995	4	0.031442	0.993935
3	1994	3	0.124192	1.01473
3	1993	2		1.4625
3	1992	1		1.91141
3	1991	0	0.184104	1.33514
4	2022	31	-1.69055	2.42056
4	2021	30	-0.536333	2.39752	43886542	7
4	2020	29	0.042552	1.63727	45581063	7
4	2019	28	-0.002566	1.32937	42305029	10
4	2018	27	-0.117892	4.27007	25096848	8
4	2017	26	0.032007	7.22984	25093268	7
4	2016	25	0.222875	16.8639	26155379	11
4	2015	24	0.041992	10.1469	21990067	8
4	2014	23	0.099278	4.39582	24721209	5
4	2013	22	0.040114	4.43923	22853667	5
4	2012	21	0.052779	3.78997	21914667	9
4	2011	20	0.066419	3.75237	26124809	9
4	2010	19	0.156337	5.78135	21914667	8
4	2009	18	0.050465		21897541	9
4	2008	17	-0.134661	2.06605	24074441	8
4	2007	16	-0.102284	4.38373	23886789	8
4	2006	15	0.02721	1.70346	40244822	8
4	2005	14	-0.185893	1.78839	42599122	12
4	2004	13	-0.026772	2.04006	43073122	7
4	2003	12	0.059503	2.19972	43526822	7
4	2002	11	0.066221	3.13538		7
4	2001	10	0.107311	4.86613		5
4	2000	9	0.185997	3.58695
4	1999	8	0.065041	1.90604
4	1998	7	-0.781338	1.81953
4	1997	6	0.062625	1.24259
4	1996	5	-0.474588	1.2339
4	1995	4	0.043002	0.980566
4	1994	3	0.09931	1.0897
4	1993	2		1.37772
4	1992	1		1.90002
4	1991	0	0.163334	1.28414
5	2022	32	-0.123004	1.25364
5	2021	31	0.094538	1.38754	180868975	5
5	2020	30	-0.291279	1.55097	234252586	9
5	2019	29	0.102451	1.5039	233748355	10
5	2018	28	0.099251	1.36204	233407445	11
5	2017	27	0.016332	1.91895	246524575	10
5	2016	26	0.086298	2.9812	243746755	15
5	2015	25	-0.044537	4.70406	223993720	7
5	2014	24	0.064451	3.25151	219484286	6
5	2013	23	-0.067834	2.39697	222184821	8
5	2012	22	0.032285	2.53986	222196421	11
5	2011	21	0.017297		222493321	7
5	2010	20	-0.006555	3.07061	222367621	8
5	2009	19	-0.069649	4.63766	224241621	5
5	2008	18	0.013963	1.87054	224602195	7
5	2007	17	0.103117	4.14512	272297110	7
5	2006	16	0.078124	1.69538	315786052	6
5	2005	15	-0.272599	1.16114	314949783	4
5	2004	14	0.001903	1.19546	315766552	6
5	2003	13	0.000994	1.28605	314878152	4
5	2002	12	-0.095894	1.65346		4
5	2001	11	-0.06605	1.70546		3
5	2000	10	-0.011074	2.09591
5	1999	9	0.12753	1.45066
5	1998	8	0.165394	1.49308
5	1997	7	0.203144	1.53696
5	1996	6	0.091754	1.63458
5	1995	5	0.105226	1.05989
5	1994	4	0.137927	1.33687
5	1993	3		1.48394
5	1992	2		1.57212
5	1991	1
5	1990	0
6	2022	30	0.052901	1.00134
6	2021	29	0.067628	0.908335		41
6	2020	28	0.115194	0.982862		32
6	2019	27	0.117579	1.00417		34
6	2018	26	0.144552	1.04476		21
6	2017	25	0.143759			25
6	2016	24	0.156705	1.57695		19
6	2015	23	0.097614	1.86305		11
6	2014	22	0.121594	1.44749		14
6	2013	21	0.166712	1.24549		21
6	2012	20	0.177394	1.29655		27
6	2011	19	0.150269	1.13711		16
6	2010	18	0.194059	1.31192		3
6	2009	17	0.152933	1.47542		5
6	2008	16	0.089534	1.12654		5
6	2007	15	0.140515	1.74851		6
6	2006	14	0.162435	1.53059		32
6	2005	13	0.092271	0.988618		6
6	2004	12	0.043169	0.98724		4
6	2003	11	-0.284692	1.03929		3
6	2002	10	0.058701	1.09476		3
6	2001	9	0.099296	1.22042		2
6	2000	8	0.107987	1.3427
6	1999	7	0.102157	1.21581
6	1998	6	0.113133	1.25992
6	1997	5	0.117217	1.76973
6	1996	4	0.153646	2.10469
6	1995	3	0.105554	1.07704
6	1994	2	0.165821	1.51368
6	1993	1		2.27813
6	1992	0		3.28974
7	2022	30	-0.061873	7.52879
7	2021	29	0.353784	5.11974	53475972	6
7	2020	28	-1.81467	6.74352	92539580	6
7	2019	27	0.104458	6.14384	103695301	16
7	2018	26	-1.01016	5.25349	93203887	18
7	2017	25	0.002036		60049326	27
7	2016	24	0.186555	10.5048	60273026	25
7	2015	23	0.035509	10.5003	63906319	21
7	2014	22	-0.093256	4.94589	56242626	9
7	2013	21	0.053307	4.47149	100507688	11
7	2012	20	0.014937	4.08606	65222226	9
7	2011	19	0.02843	3.71229	40206226	11
7	2010	18		5.8559	40211826	8
7	2009	17		4.72933	40206226	6
7	2008	16		1.86403	40206226	10
7	2007	15		2.48556	47338194	10
7	2006	14	-5.81747	1.34926	59120887	6
7	2005	13	0.09487	1.22951	55022744	6
7	2004	12	-1.62274	1.20622	59117744	9
7	2003	11	0.060047	1.20706	55022744	11
7	2002	10	0.032817	1.41776		10
7	2001	9	0.067909	1.53587		9
7	2000	8	-1.29445	2.03133
7	1999	7	0.002418	1.40911
7	1998	6	0.096067	1.32473
7	1997	5	0.091087	1.57964
7	1996	4	0.094632	1.31194
7	1995	3	0.026976	0.949542
7	1994	2	0.092448	1.11734
7	1993	1		1.86323
7	1992	0		2.30904
8	2022	30	-0.189114	1.16502
8	2021	29	-0.258387	1.2222	1198717362	10
8	2020	28	-0.133757	1.02948	1134485468	12
8	2019	27	0.060373	1.19754	1134438212	18
8	2018	26	0.046171	1.30841	658685637	20
8	2017	25	0.12378	2.16656	683916774	18
8	2016	24	0.085953	2.29995	1000444001	14
8	2015	23	0.065304	2.88737	293136297	9
8	2014	22	0.01298	5.39696	199140894	7
8	2013	21	0.040381	2.67932	101520902	7
8	2012	20	0.07235	1.86	21422835	7
8	2011	19	-0.007304	6.69033	19863265	5
8	2010	18	0.011948	11.3581	23424373	10
8	2009	17	0.004275	8.34917	23424373	5
8	2008	16	0.010114	3.23853	20282702	10
8	2007	15	0.022978	8.46498	31304521	6
8	2006	14	-0.02455	2.76301	25467728	4
8	2005	13	-0.081813	2.46532	32074505	7
8	2004	12	0.529662	3.8804	38362635	8
8	2003	11	0.0323	4.81484	38362635	4
8	2002	10		5.51465		11
8	2001	9		5.07675		6
8	2000	8	0.143593	6.90025
8	1999	7	0.216753	7.1211
8	1998	6	-0.696685	1.79848
8	1997	5	0.052004	1.51473
8	1996	4	-0.118815	1.59404
8	1995	3	0.001044	1.1969
8	1994	2	0.046934	1.26937
8	1993	1		1.72395
8	1992	0	0.21787	2.65807
9	2022	31	0.130981	1.23344		10
9	2021	30	0.112341	1.57527	1544614841	10
9	2020	29	0.080616	1.19178	490167914	12
9	2019	28	0.066481	1.17165	458584406	10
9	2018	27	0.06364	0.960785	463838091	12
9	2017	26	0.032501	1.20351	407300545	8
9	2016	25	0.051567	1.64468	383457423	14
9	2015	24	0.147385	2.13849	325165684	13
9	2014	23	0.086482	1.94283	205236945	15
9	2013	22	0.087903	1.49447	242895514	13
9	2012	21	0.065476	1.36857	257410980	13
9	2011	20	0.092334	1.65235	119562618	15
9	2010	19	0.118905	2.43022	167588400	14
9	2009	18	0.136878	2.08575	167258700	9
9	2008	17	0.108864	1.1936	173939300	8
9	2007	16	0.138924	2.33143	241523600	10
9	2006	15	0.080415	1.23118	229836400	8
9	2005	14	0.066599	1.06224	218805200	7
9	2004	13	0.032707	1.19647	229713000	6
9	2003	12	0.028729	1.42765	227050000	5
9	2002	11	0.027252	1.51983		7
9	2001	10	0.044105	1.50631		7
9	2000	9	0.037958	1.70391
9	1999	8	0.035016	1.25384
9	1998	7	-0.366386	1.35715
9	1997	6	0.005282	1.22187
9	1996	5	0.023757	1.46698
9	1995	4	0.075787	1.02388
9	1994	3	0.220409	1.13064
9	1993	2	0.272971	1.87762
9	1992	1		2.63062
9	1991	0	0.184634	2.2543
10	2022	27	-0.765906	1.41848
10	2021	26	0.045721	1.30994	249897018	11
10	2020	25	0.09354	1.42968	264859446	11
10	2019	24	0.167338	1.30182	264847046	15
10	2018	23	-1.22969	1.40509	182463900	18
10	2017	22	-0.890139	1.66949	178663101	19
10	2016	21	0.017621	1.41983	176670800	16
10	2015	20	0.009203	1.58894	178636110	17
10	2014	19	-0.136548	3.87786	238946842	13
10	2013	18	0.005777	2.7277	41230374	17
10	2012	17	0.037676	6.1037	41388001	10
10	2011	16	0.08931		69454581	10
10	2010	15	0.044862		69204530	13
10	2009	14	0.114948	4.30121	41220174	8
10	2008	13	0.256648	2.56776	41247065	10
10	2007	12	-0.180015		41217074	7
10	2006	11	0.133483	2.32855	63380530	8
10	2005	10	-1.12036	1.44463	69204530	6
10	2004	9	0.029716	1.16405	69204530	8
10	2003	8	0.109303	1.23419	69204530	12
10	2002	7	0.105891	1.59561		18
10	2001	6	0.018319	3.07902		10
10	2000	5	0.128322	2.76378
10	1999	4	-0.501883	1.8918
10	1998	3	0.105438	1.89359
10	1997	2	0.100849	1.83656
10	1996	1	0.09648	1.35373
10	1995	0	0.107201	1.27096
11	2022	30	0.118452	1.12673		10
11	2021	29	0.217775	1.1344		9
11	2020	28	0.193418	1.241		9
11	2019	27	0.22719	1.18667		9
11	2018	26	0.17738	1.09192		7
11	2017	25	0.213157	1.41874		7
11	2016	24	0.147164	1.42149		5
11	2015	23	0.074649	1.49364		6
11	2014	22	0.201194	1.3239		6
11	2013	21	0.166796	1.2542		5
11	2012	20	0.249214	1.20314		6
11	2011	19	0.227619	1.19535		10
11	2010	18	0.199987	1.31295		7
11	2009	17	0.146359	1.55956		12
11	2008	16	0.017208	1.13338		8
11	2007	15	-0.048312	1.69406		14
11	2006	14	-0.078871	1.32822		8
11	2005	13	0.127492	1.24585		5
11	2004	12	0.159488	1.1381		8
11	2003	11	0.162375	1.16577		7
11	2002	10	0.102462	1.22305		8
11	2001	9	0.285666	1.40393		5
11	2000	8	0.175456	1.396
11	1999	7	0.217608	1.26055
11	1998	6	-0.002707	1.19215
11	1997	5	-0.575694	1.11823
11	1996	4	0.023496	1.15109
11	1995	3	0.14836	0.979182
11	1994	2	0.19521	1.05028
11	1993	1		1.20664
11	1992	0		1.41518
12	2022	30	0.152769	1.10563
12	2021	29	0.131568	1.53167	874421049	14
12	2020	28	0.076485	1.37167	898498742	16
12	2019	27	0.056804	1.13887	788342814	19
12	2018	26	0.049972	1.00421	677244711	18
12	2017	25	0.094382	1.40204	603281489	20
12	2016	24	0.098931	1.63129	634874771	14
12	2015	23	0.071641	1.91822	372003510	12
12	2014	22	0.100315	1.42854	242675425	8
12	2013	21	0.192981	1.39645	254187519	8
12	2012	20	0.05088	1.47448	210164867	12
12	2011	19	0.183073	1.50239	424630163	12
12	2010	18	0.236264	3.06295	343775871	9
12	2009	17	0.163001	1.91213	341829301	8
12	2008	16	0.103933	1.21305	437537523	10
12	2007	15	0.132363	2.10927	436650792	12
12	2006	14	0.140746	1.53979	402879078	12
12	2005	13	0.139442	1.05744	301313756	7
12	2004	12	0.150121	1.20284	271488266	6
12	2003	11	0.098593	1.25319	251370860	7
12	2002	10	0.089228	1.29526		6
12	2001	9	0.08096	1.66009		6
12	2000	8	0.090753	1.90868
12	1999	7	-0.091812	0.994626
12	1998	6	0.015507	0.941919
12	1997	5	0.063606	1.08446
12	1996	4	0.12789	1.3145
12	1995	3	0.158552	1.03385
12	1994	2	0.195859	1.25247
12	1993	1		1.30542
12	1992	0		1.7428
13	2004	12
13	2003	11		5.02728	166761565	7
13	2002	10		2.20718		5
13	2001	9		2.12313		5
13	2000	8	0.084954	1.26527
13	1999	7	0.037504	1.12206
13	1998	6	0.02732	1.01984
13	1997	5	0.036094	1.05192
13	1996	4	0.068735	1.07878
13	1995	3	0.06806	1.01151
13	1994	2	0.206796	1.03019
13	1993	1	0.16869	1.10789
13	1992	0		1.40883
14	2022	30	0.203424	1.417		6
14	2021	29	0.049305	1.23786		6
14	2020	28	0.009577	1.29435		5
14	2019	27	0.033613	1.46744		4
14	2018	26	0.162611	1.48172		5
14	2017	25	0.013733	1.8992		6
14	2016	24	0.036639	2.81387		5
14	2015	23	0.069101	2.76362		6
14	2014	22	0.086794	1.92106		4
14	2013	21	0.053061	1.74282		9
14	2012	20	0.052378	1.53308		11
14	2011	19	0.106967	1.21372		10
14	2010	18	0.138653	1.81388		11
14	2009	17	0.170345	2.51452		7
14	2008	16	0.102082	1.46264		13
14	2007	15	0.004749			12
14	2006	14	0.076197	1.37085		13
14	2005	13	0.087788	1.12269		9
14	2004	12	0.094511	1.09139		12
14	2003	11	0.114681	1.1991		7
14	2002	10	0.155824	1.46419		11
14	2001	9	0.165473	1.72109		8
14	2000	8	0.362929	3.04876
14	1999	7	-2.04239	1.78738
14	1998	6	-0.400522	1.36904
14	1997	5	0.002277	1.4138
14	1996	4	-0.229679	1.26299
14	1995	3	0.046983	0.974816
14	1994	2	0.106352	1.24336
14	1993	1		1.61046
14	1992	0		1.79267
15	2001	9
15	2000	8		1.62111
15	1999	7		1.37078
15	1998	6		1.23379
15	1997	5	-1.08008	1.1097
15	1996	4	0.014437	1.20595
15	1995	3	-0.042471	0.995397
15	1994	2	0.041634	1.02542
15	1993	1		1.21463
15	1992	0		1.28457
16	2022	30	-0.209205	1.00363		14
16	2021	29	0.079081	1.0457		15
16	2020	28	0.050376	1.03046		16
16	2019	27	0.033741	0.972553		19
16	2018	26	0.070743	0.918139		15
16	2017	25	0.620483	1.15252		15
16	2016	24	0.027776	1.34468		14
16	2015	23	-0.414848	1.5866		10
16	2014	22	0.014084	1.06357		18
16	2013	21	0.013982	0.975934		15
16	2012	20	0.010699	0.945777		15
16	2011	19	0.005707	0.936678		19
16	2010	18	0.023955	1.02331		22
16	2009	17	0.035893	1.18728		13
16	2008	16	0.068819	0.918219		15
16	2007	15	0.056532	1.0509		12
16	2006	14	0.031064	0.895764		7
16	2005	13	0.005557	0.862911		7
16	2004	12	0.046582	0.952864		9
16	2003	11	0.034936	1.01611		5
16	2002	10	0.014518	1.01368		4
16	2001	9	-0.219777	1.13005		8
16	2000	8	0.064317	1.18634
16	1999	7	0.144329	1.18606
16	1998	6	0.199599	1.12219
16	1997	5	0.213554	1.32418
16	1996	4	0.23546	1.27509
16	1995	3	0.33648	1.06653
16	1994	2	0.296697	1.11376
16	1993	1		1.4631
16	1992	0	0.2921	2.08734
17	2022	30	-0.026185	4.76482
17	2021	29	-0.068307	14.8452	68403166	9
17	2020	28	0.170644	10.7529	66658709	10
17	2019	27	-0.682937	28.6413	68992866	8
17	2018	26	-0.110745	25.1325	68638703	6
17	2017	25	0.083726	33.8723	85150515	10
17	2016	24	0.225184	92.25	68229928	7
17	2015	23	-0.007911	122.189	67342041	6
17	2014	22	0.428494	53.5712	97435094	5
17	2013	21	204.69	11.8615	109912058	6
17	2012	20			112170955	7
17	2011	19		16.4995	109474858	5
17	2010	18		17.2256	109513097	11
17	2009	17		11.0688	110578457	8
17	2008	16		7.65347	121629238	4
17	2007	15		8.9953	109346929	8
17	2006	14		6.9314	114204602	6
17	2005	13		5.32949	144072836	8
17	2004	12		4.26918	151072836	9
17	2003	11		4.44404	151072836	7
17	2002	10		4.54966		7
17	2001	9		4.6535		5
17	2000	8	-4.3202	1.37634
17	1999	7	0.968983	1.15033
17	1998	6	-2.02026	1.13663
17	1997	5	-0.173717	1.0648
17	1996	4	0.022051	1.15211
17	1995	3	0.038268	0.91783
17	1994	2	0.105404	1.05657
17	1993	1		1.41421
17	1992	0		1.40955
18	2020	28
18	2019	27
18	2018	26	-6.47579	1.22695	585858896	14
18	2017	25	0.169919	1.34462	672220337	12
18	2016	24	0.257906	1.99624	190742910	11
18	2015	23	0.270278	2.36679	80205406	13
18	2014	22	0.033099	17.0839	82216557	7
18	2013	21	0.06301	7.30379	86360952	6
18	2012	20	-0.002105	5.16101	88786100	4
18	2011	19	-0.148066	3.73233	89086100	5
18	2010	18	0.016742	5.40192	90225600	9
18	2009	17	0.081588	5.63985	93356972	4
18	2008	16	-0.198975	1.97861	95738662	5
18	2007	15	-0.730779	3.08667	102988918	8
18	2006	14	0.068746	1.34487	110069838	5
18	2005	13	-0.158921	1.0921	110069838	7
18	2004	12	0.001219	1.24959	110069838	6
18	2003	11	0.004914	1.63615	110049838	5
18	2002	10	0.003916	1.97846		6
18	2001	9	0.002741	2.55351		3
18	2000	8	0.016488	1.88131
18	1999	7	0.036134	1.56022
18	1998	6	0.009231	1.20533
18	1997	5	-0.039057	1.23262
18	1996	4	0.006612	1.3028
18	1995	3	0.037553	1.00881
18	1994	2	0.112682	1.18047
18	1993	1		1.22987
18	1992	0		1.6004
19	2022	30	0.08656	1.17905
19	2021	29	0.092893	1.14895		7
19	2020	28	0.084203	1.1838		5
19	2019	27	0.083167	1.11935		10
19	2018	26	0.073971	1.21406		10
19	2017	25	-0.063596			6
19	2016	24	0.085874	5.60933		5
19	2015	23	-0.044884	4.45204		8
19	2014	22	0.014217	2.01812		7
19	2013	21	0.044692	1.55239		6
19	2012	20	0.07361	1.74473		8
19	2011	19	0.010837	1.5603		8
19	2010	18	0.024093	2.9937		9
19	2009	17	-0.027003	2.11978		9
19	2008	16	0.041798	1.43307		8
19	2007	15	0.121592	4.45417		7
19	2006	14	0.127656	1.5595		10
19	2005	13	0.017143	1.35126		7
19	2004	12	-0.007283	1.46052		5
19	2003	11	-0.205519	1.57843		6
19	2002	10	0.037461	1.9154		6
19	2001	9	0.034721	2.33105		3
19	2000	8	0.036666	2.38559
19	1999	7	0.104163	1.59046
19	1998	6	0.110861	1.36199
19	1997	5	0.107583	1.67008
19	1996	4	0.15994	1.98229
19	1995	3	0.023251	1.10743
19	1994	2	-0.01824	1.14103
19	1993	1		1.30574
19	1992	0		1.69533
20	2022	30	0.028644	3.49253
20	2021	29	0.020969	3.36948		4
20	2020	28	0.020313	3.76436	135998975	5
20	2019	27	0.016574	4.23141	135976454	3
20	2018	26	0.010171	4.22217	146225754	6
20	2017	25	0.003039	5.32493	133140554	10
20	2016	24	0.017071	7.9148	147032854	6
20	2015	23	-0.013381	6.16779	148371907	10
20	2014	22	0.027324		14845344	5
20	2013	21	-0.023815	1.75043	133059454	4
20	2012	20	0.011571	1.73404	133059454	6
20	2011	19	0.037461	1.54565	133059454	8
20	2010	18	0.034428	2.13249	133268782	10
20	2009	17	0.016489	2.25017	133059454	8
20	2008	16	0.030539	1.23844	133059454	9
20	2007	15	0.091106	2.73866	133101154	13
20	2006	14	-0.087357	1.19599	141561366	8
20	2005	13	0.027725	1.39497	125001806	6
20	2004	12	-0.190934	1.44279	141561366	6
20	2003	11	-0.027965	2.07577	155459466	4
20	2002	10	0.018232	2.5139		5
20	2001	9	0.010475	4.50635		5
20	2000	8	0.009615	3.36167
20	1999	7	0.032306	1.62561
20	1998	6	-0.166853	1.75545
20	1997	5	-0.167931	1.5218
20	1996	4	0.102413	1.61514
20	1995	3	0.149001	1.03204
20	1994	2	0.136946	1.16237
20	1993	1		1.40597
20	1992	0		1.82594
21	2022	28	0.057579	1.16965		22
21	2021	27	0.072692	1.48952		32
21	2020	26	0.118988	1.92216		24
21	2019	25	0.062215	1.58546		23
21	2018	24	0.083514	1.1055		18
21	2017	23	0.096799	1.50459		25
21	2016	22	0.042237	1.73124		27
21	2015	21	0.034704	1.87361		11
21	2014	20	0.031737	1.38056		10
21	2013	19	0.032024	1.18318		13
21	2012	18	0.002034	1.20187		14
21	2011	17	0.050952	1.23651		6
21	2010	16	0.07957	2.6498		12
21	2009	15	0.067278	2.35889		9
21	2008	14	0.091349	1.0171		10
21	2007	13	0.203386	1.91671		9
21	2006	12	0.109968	1.37611		5
21	2005	11	0.109605	1.19192		5
21	2004	10	0.085435	1.28564		5
21	2003	9	0.088754	1.34084		4
21	2002	8	0.02651	1.27874		5
21	2001	7	-0.009934	1.37018		2
21	2000	6	0.064745	1.88064
21	1999	5	0.141338	2.09916
21	1998	4	0.234694	1.76266
21	1997	3	0.30479	2.99387
21	1996	2	0.348063	1.5317
21	1995	1	0.247279	1.04974
21	1994	0	0.122204	1.1083
22	2022	29
22	2021	28
22	2020	27
22	2019	26
22	2018	25
22	2017	24	0.108703			5
22	2016	23	0.118831	1.79019		6
22	2015	22	0.124819	1.88088		10
22	2014	21	0.108662	2.12524		7
22	2013	20	0.135886	1.63427		10
22	2012	19	0.13791	1.26398		11
22	2011	18	0.162632	1.22182		14
22	2010	17	0.217128	1.77497		13
22	2009	16	0.176617	2.02313		9
22	2008	15	0.283806	1.14434		13
22	2007	14	0.31562	1.82636		9
22	2006	13	0.309919	1.70124		9
22	2005	12	0.29772	1.41742		7
22	2004	11	0.326008	1.65498		8
22	2003	10	0.24769	1.49153		8
22	2002	9	0.18458	1.24618		13
22	2001	8	0.090173	1.37017		2
22	2000	7	0.090004	1.23846
22	1999	6	0.086728	1.09057
22	1998	5	0.056291	0.974972
22	1997	4	0.084432	1.11494
22	1996	3	0.099466	1.53234
22	1995	2	0.135169	1.13303
22	1994	1	0.149985	1.14041
22	1993	0		1.34977
23	2022	29	-1.13779	2.09714
23	2021	28	-0.046799	1.6128	47670216	6
23	2020	27	0.036899	1.71118	54658620	14
23	2019	26	0.127489	1.48492	54320347	14
23	2018	25	0.069308	1.54154	54388047	15
23	2017	24	0.059918	2.21431	56324742	16
23	2016	23	0.034742	3.61081	59470979	20
23	2015	22	0.059644		55638127	16
23	2014	21	0.035487	2.20872	59367758	13
23	2013	20	0.028485	1.50438	63925745	15
23	2012	19	0.012595	1.30908	63669886	19
23	2011	18	0.026359	1.3105	63628966	27
23	2010	17	0.041125	1.6475	66045945	17
23	2009	16	0.077829	1.64378	71389599	12
23	2008	15	0.071574	1.1247	76901334	11
23	2007	14	0.049549	1.78743	78260805	12
23	2006	13	0.120646	1.19092	78316910	7
23	2005	12	-0.096326	1.11663	92657090	7
23	2004	11	0.048021	1.19268	92661990	10
23	2003	10	0.040567	1.29421	92717511	5
23	2002	9	0.036139	1.52032		10
23	2001	8	-0.328401	1.61101		3
23	2000	7	0.066723	1.78375
23	1999	6	0.099446	1.4419
23	1998	5	0.081677	1.43583
23	1997	4	0.116473	1.81051
23	1996	3	-0.001979	1.35872
23	1995	2	0.06899	1.08777
23	1994	1	0.192994	1.19872
23	1993	0		1.66896
24	2019	26
24	2018	25
24	2017	24
24	2016	23
24	2015	22
24	2014	21	0.125949	1.06186		23
24	2013	20	0.141539	0.984305		14
24	2012	19	0.1453	1.08639		10
24	2011	18	0.136465	1.02314		17
24	2010	17	0.117469	1.04216		15
24	2009	16	0.095862	1.2315		19
24	2008	15	0.067078	1.05203		17
24	2007	14	0.13069	1.74039		20
24	2006	13	0.131639	1.56788		8
24	2005	12	0.113127	1.15496		13
24	2004	11	0.10743	1.05114		7
24	2003	10	0.107944	1.17258		7
24	2002	9	0.101964	1.07766		9
24	2001	8	0.099481	1.25556		9
24	2000	7	0.11874	1.22516
24	1999	6	0.127418	1.04909
24	1998	5	0.080146	1.03096
24	1997	4	0.089123	1.03209
24	1996	3	0.104639	1.26353
24	1995	2	0.188828	1.09686
24	1994	1	0.171716	1.18173
24	1993	0		1.32737
25	2022	29	0.049099	3.33965
25	2021	28	0.090621	3.44581		10
25	2020	27	0.043553	4.16033		12
25	2019	26	0.163385	5.36146		8
25	2018	25	0.07836	4.76551		16
25	2017	24	0.065912	5.94892		12
25	2016	23	0.030398	9.71361		8
25	2015	22	0.048644	13.8027		9
25	2014	21	0.042338	3.1684		16
25	2013	20	0.014815	3.15196		10
25	2012	19	0.004834	2.52887		16
25	2011	18	0.006208	2.5733		13
25	2010	17	0.019631	3.67262		8
25	2009	16	0.041642	4.20681		12
25	2008	15	0.009866	1.26496		10
25	2007	14	0.032303	2.01807		14
25	2006	13	-0.464465	1.21885		8
25	2005	12	0.027827	1.0882		10
25	2004	11	0.036131	1.08924		9
25	2003	10	0.039379	1.16492		8
25	2002	9	-0.158767	1.20019		7
25	2001	8	0.024701	1.40365		10
25	2000	7	-1.20511	1.62574
25	1999	6	-0.456643	1.31094
25	1998	5	0.059345	1.18803
25	1997	4	0.092055	1.25129
25	1996	3	-0.540214	1.1556
25	1995	2	0.002717	1.00272
25	1994	1	0.10486	1.07521
25	1993	0		1.19571
26	2022	29	0.085027	1.23482		6
26	2021	28	0.128719	1.40167		12
26	2020	27	0.105045	1.41871		10
26	2019	26	0.081336	1.4759		10
26	2018	25	0.071527	1.10404		7
26	2017	24	0.057787	1.57251		11
26	2016	23	0.046475	1.66699		9
26	2015	22	0.052997	1.80954		9
26	2014	21	0.089279	1.56319		10
26	2013	20	0.084562	1.34069		5
26	2012	19	0.079816	1.23596		5
26	2011	18	0.114266	1.48763		12
26	2010	17	0.07302	1.55777		13
26	2009	16	0.09623	1.63616		8
26	2008	15	0.095687	1.10227		12
26	2007	14	0.094904	2.29399		10
26	2006	13	0.051445	1.41292		9
26	2005	12	0.029307	1.15125		7
26	2004	11	0.003756	1.34454		8
26	2003	10	0.008117	1.97803		9
26	2002	9	-0.150489	2.78433		10
26	2001	8	0.017763	2.73255		5
26	2000	7	0.02504	1.94294
26	1999	6	0.054695	1.33804
26	1998	5	0.084773	1.42231
26	1997	4	0.129546	2.01548
26	1996	3	0.183237	1.75422
26	1995	2	0.2894	1.16283
26	1994	1	0.269568	1.34805
26	1993	0		1.36464
27	2022	29	0.04552	0.829657		12
27	2021	28	0.042543	0.915957		12
27	2020	27	0.101962	0.88707		10
27	2019	26	0.054463	0.90672		11
27	2018	25	0.026066	0.921597		11
27	2017	24	0.034182	0.990965		15
27	2016	23	0.056656	1.03957		16
27	2015	22	0.082745	1.08757		12
27	2014	21	0.11477	1.08622		10
27	2013	20	0.092181	0.953276		12
27	2012	19	0.064761	0.946113		16
27	2011	18	0.069904	0.974652		11
27	2010	17	0.098442	1.05431		10
27	2009	16	0.147762	1.12743		11
27	2008	15	0.085084	1.0391		12
27	2007	14	0.141103	1.44159		12
27	2006	13	0.183769	1.07448		9
27	2005	12	0.178577	1.00718		8
27	2004	11	0.18114	1.07811		7
27	2003	10	0.207862	1.19765		10
27	2002	9	0.17685	1.10657
27	2001	8	0.167858	1.25332		4
27	2000	7	0.140558	1.29478
27	1999	6	0.170171	1.28472
27	1998	5	0.167091	1.19679
27	1997	4	0.1689	1.48474
27	1996	3	0.182706	1.13297
27	1995	2	0.17372	0.979666
27	1994	1	0.167825	0.998796
27	1993	0		1.05959
28	2022	29	0.091117	0.854442		9
28	2021	28	0.084764	0.923216		10
28	2020	27	0.10192	1.03047		8
28	2019	26	0.09663	1.06866		8
28	2018	25	0.096969	1.07714		11
28	2017	24	0.116519	1.53214		12
28	2016	23	0.143806	1.50696		10
28	2015	22	0.141445			10
28	2014	21	0.138077	1.68908		10
28	2013	20	0.230601	1.90759		8
28	2012	19	0.263006	1.8117		9
28	2011	18	0.229755	1.54746		8
28	2010	17	0.233528	2.21618		12
28	2009	16	0.225774	2.2338		6
28	2008	15	0.250172	1.62128		8
28	2007	14	0.268014	1.94748		6
28	2006	13	0.164435	1.22975		6
28	2005	12	0.090839	1.18845		6
28	2004	11	0.074217	1.34706		9
28	2003	10	0.044056	1.36434		9
28	2002	9	0.012774	1.52403		9
28	2001	8	0.094967	2.10125		10
28	2000	7	-0.008835	3.49723
28	1999	6	0.045519	1.40118
28	1998	5	0.020049	1.2209
28	1997	4	-0.091118	1.28647
28	1996	3	0.112064	1.79257
28	1995	2	0.070053	1.14837
28	1994	1	0.111554	1.11124
28	1993	0		1.25656
29	2022	29	0.034895	2.48421		7
29	2021	28	0.051475	1.48915		10
29	2020	27	0.079288	1.61426		11
29	2019	26	0.153532			5
29	2018	25	0.156205			4
29	2017	24	0.068489			5
29	2016	23	0.123808			7
29	2015	22	0.136635	3.39056		5
29	2014	21	0.146602	2.01744		5
29	2013	20	0.131595	1.44701		7
29	2012	19	0.0709	1.65477		12
29	2011	18	0.072269	1.52234		5
29	2010	17	0.065219	1.95196		11
29	2009	16	0.016631	2.65909		12
29	2008	15	0.016001	1.19905		13
29	2007	14	0.032956	1.94248		6
29	2006	13	0.01811	1.44476		7
29	2005	12	0.008104	1.26654		6
29	2004	11	-0.145054	1.33693		5
29	2003	10	0.008925	1.33615		4
29	2002	9	0.013115	1.42216		7
29	2001	8	-0.532487	1.35788		4
29	2000	7	0.050161	1.35674
29	1999	6	0.065522	1.11799
29	1998	5	-0.742484	1.10999
29	1997	4	0.043738	1.07858
29	1996	3	-0.005607	1.20713
29	1995	2	0.158532	1.00068
29	1994	1	0.196145	1.0251
29	1993	0		1.12467
30	2022	29	0.055304	0.960077		12
30	2021	28	0.091441	1.31665	1211748294	13
30	2020	27	0.109789	1.33169	1212598205	14
30	2019	26	0.118497	1.08321	770119693	10
30	2018	25	0.12257	0.96114	870661025	8
30	2017	24	0.129481	1.38934	849899357	9
30	2016	23	0.117164	1.55875	884313075	7
30	2015	22	0.098955	1.4322	876384660	4
30	2014	21	0.141197	1.37481	889951981	8
30	2013	20	0.13898	1.07846	25373631	7
30	2012	19		69.2443	52534405	16
30	2011	18	713.204	14.2736	52559203	8
30	2010	17			174131539	6
30	2009	16		29.0375	188430100	6
30	2008	15		43.2536	208560000	7
30	2007	14		21.4342	205920000	7
30	2006	13		22.0139	202060000	7
30	2005	12		14.8309	201960000	6
30	2004	11		2.72103	201960000	5
30	2003	10		2.60038	202077000	10
30	2002	9		4.57807		9
30	2001	8		2.96711		7
30	2000	7	0.244271	1.4676
30	1999	6	0.776867	1.14906
30	1998	5	-2.73876	1.13756
30	1997	4	0.064571	1.15
30	1996	3	0.045637	1.12849
30	1995	2	0.029848	0.990683
30	1994	1	0.16221	1.08327
30	1993	0	0.181325	1.15732
31	2022	29	-0.046788	0.863303
31	2021	28	0.014732	0.925136		14
31	2020	27	0.024596	0.943292		9
31	2019	26	0.087101	0.963801		12
31	2018	25	0.145668	0.946159		15
31	2017	24	0.147714			27
31	2016	23	0.118136	1.07982		36
31	2015	22	0.090315	1.26024		16
31	2014	21	0.084651	1.10103		9
31	2013	20	0.102469	0.944796		10
31	2012	19	0.08983	1.00955		8
31	2011	18	0.102919	0.993079		13
31	2010	17	0.090455	1.25619		18
31	2009	16	0.058161	2.04649		12
31	2008	15	0.042171	1.34242		12
31	2007	14	0.128298	2.7637		17
31	2006	13	0.128318	1.90176		11
31	2005	12	0.093445	1.33502		11
31	2004	11	0.095298	1.40427		5
31	2003	10	0.084709	1.40791		6
31	2002	9	0.079285	1.56679		11
31	2001	8	0.074723	1.49341		3
31	2000	7	0.029919	1.8659
31	1999	6	-0.111279	1.25632
31	1998	5	0.029007	1.32856
31	1997	4	0.029759	1.38874
31	1996	3	0.129754	1.6026
31	1995	2	0.12746	0.984087
31	1994	1	0.125203	1.03311
31	1993	0		1.1841
32	2022	29	0.070468	1.13729
32	2021	28	0.116801	1.1156		17
32	2020	27	0.104548	3.15208		14
32	2019	26	0.09515	2.78876		8
32	2018	25	0.073722	1.43484		10
32	2017	24	0.008329	1.9199		11
32	2016	23	0.029528	2.61054		8
32	2015	22	0.032788	3.33473		11
32	2014	21	0.064252	1.38646		9
32	2013	20	0.014789	1.66853		10
32	2012	19	0.170706	1.38493		10
32	2011	18	0.051619	1.29817		8
32	2010	17	0.060088	1.99218		13
32	2009	16	0.060908	1.84523		7
32	2008	15	0.102582	1.18518		9
32	2007	14	0.113114	1.56159		10
32	2006	13	0.082305	1.08522		9
32	2005	12	0.06559	1.08971		7
32	2004	11	0.039851	1.21267		7
32	2003	10	0.078689	1.26151		9
32	2002	9	0.078887	1.43576		5
32	2001	8	0.137885	1.65435		5
32	2000	7	0.136004	1.84184
32	1999	6	0.135694	1.79609
32	1998	5	0.069626	1.45953
32	1997	4	0.021436	1.37104
32	1996	3	0.048252	1.25797
32	1995	2	0.059243	1.0616
32	1994	1	0.135111	1.12963
32	1993	0	0.152599	1.3502
33	2017	23
33	2016	22	0.244814		115043186	9
33	2015	21	7.24974		112392617	10
33	2014	20			33212703	8
33	2013	19	0.012823	2.76942	70483948	8
33	2012	18	-0.094915	3.42313	73328694	5
33	2011	17	0.009582	2.74164	70283648	5
33	2010	16	0.014327	3.84756	85485293	6
33	2009	15	-0.084731	5.16068	131501583	6
33	2008	14	0.011458	1.89962	131581783	8
33	2007	13	0.006216	2.91333	131581783	10
33	2006	12	-0.461015	1.48442	220500000	5
33	2005	11	0.006705	1.16047	220500000	12
33	2004	10	0.001386	1.23321	220650000	8
33	2003	9	0.00336	1.33446	221085300	3
33	2002	8	0.015019	1.61811		8
33	2001	7	0.012129	1.64689		7
33	2000	6	-0.029318	2.15855
33	1999	5	-0.00634	1.41128
33	1998	4	0.001545	1.24381
33	1997	3	-0.038394	1.23461
33	1996	2	0.012047	1.26296
33	1995	1	0.054692	1.11526
33	1994	0	0.099653	1.09196
34	2022	28	0.126037	1.13146	242164321	13
34	2021	27	0.03775	1.08048	243891374	15
34	2020	26	0.132708	1.23226	287103040	10
34	2019	25	0.160384	1.21523	289520749	11
34	2018	24	0.134155	1.10427	289713349	13
34	2017	23	0.215374		299566549	12
34	2016	22	0.151955	1.38382	327595015	13
34	2015	21	0.114242	21.8187	118499471	7
34	2014	20	0.371121	5.69751	124592922	9
34	2013	19	0.158049	4.51891	124352422	5
34	2012	18	0.044948	7.73003	125896257	6
34	2011	17	0.194621	7.01394	136844866	7
34	2010	16	7.54108	9.71055	156353877	7
34	2009	15		14.8187	129010642	6
34	2008	14		4.56154	130112787	9
34	2007	13		4.41399	211442228	6
34	2006	12		1.58008	211442228	7
34	2005	11		1.30479	211442228	5
34	2004	10		1.33249	211442228	7
34	2003	9	0.018241	1.26875	211442228	8
34	2002	8	-0.268369	1.33564		11
34	2001	7	0.111711	1.49733		5
34	2000	6	0.686324	1.91066
34	1999	5	0.568024	1.83241
34	1998	4	-13.3233	1.39392
34	1997	3	-0.146636	1.27126
34	1996	2	0.084864	1.38078
34	1995	1	0.01751	0.998919
34	1994	0	0.089905	1.09385
35	2022	28	0.011651	1.08658
35	2021	27	0.077838	1.15935	674192241	9
35	2020	26	0.066309	0.959058	765335838	10
35	2019	25	0.065754	1.04151	655642441	12
35	2018	24	0.067475	1.40173	571928926	10
35	2017	23	0.073775		657470113	14
35	2016	22	0.102656	1.7705	324998651	12
35	2015	21	0.123324	2.13405	326969391	9
35	2014	20	0.107889	1.57862	325084399	9
35	2013	19	90.7055	192.705	64614000	7
35	2012	18			64614000	5
35	2011	17			64614000	7
35	2010	16		3.10797	65062188	5
35	2009	15		3.36608	68056800	5
35	2008	14		2.787	64756700	8
35	2007	13			67914000	6
35	2006	12			64614000	7
35	2005	11		2.42599	67188000	9
35	2004	10		2.47913	70509900	7
35	2003	9	0.148024	1.13028	67325284	8
35	2002	8	0.263529	1.30474		17
35	2001	7	0.24891	1.41036		5
35	2000	6	0.204815	2.19342
35	1999	5	0.19195	1.91238
35	1998	4	0.103007	1.38872
35	1997	3	0.084852	1.2045
35	1996	2	-0.281441	1.21221
35	1995	1	-0.037106	1.04409
35	1994	0	0.105709	1.12335
36	2022	28	0.095731	0.973045		5
36	2021	27	0.08775	1.04458	545272551	5
36	2020	26	0.132681	1.00741	548499431	5
36	2019	25	0.157814	1.06154	417722454	6
36	2018	24	0.189548	1.07758	390908622	6
36	2017	23	0.270013	1.59743	359410601	7
36	2016	22	0.336194	1.56665	367290840	8
36	2015	21	0.035295	2.15061	365648409	9
36	2014	20	0.012086	1.57105	352459401	7
36	2013	19	0.045294	1.1669	352134101	10
36	2012	18	0.035513	1.34948	352190401	7
36	2011	17	0.042704	1.12352	355766775	4
36	2010	16	0.139688	1.53697	362089775	9
36	2009	15	0.25042	2.79838	357299401	4
36	2008	14	-0.289538	1.18218	356783875	6
36	2007	13	-0.360186	1.32895	356552883	8
36	2006	12	0.096277	1.13298	187753619	6
36	2005	11	0.021167	0.936188	181077935	4
36	2004	10	0.024799	1.07592	187177835	7
36	2003	9	0.034643	0.990073	180502835	5
36	2002	8	0.16537	1.05312		5
36	2001	7	0.166301	1.13794		6
36	2000	6	0.14575	1.43864
36	1999	5	0.125038	1.15423
36	1998	4	0.118516	1.20858
36	1997	3	-0.203882	1.68685
36	1996	2	0.020539	1.41883
36	1995	1	0.018105	1.13292
36	1994	0	0.046399	1.21192
37	2022	28	-0.1332	1.74268		9
37	2021	27	-0.322744	1.60929		10
37	2020	26	0.032535	1.83095		8
37	2019	25	0.012457	2.00837		9
37	2018	24	0.006114	1.06135		4
37	2017	23	0.000186	1.41933		13
37	2016	22	0.62489	1.68805		13
37	2015	21	-1.51086	2.13088		10
37	2014	20	-0.305941	1.39053		5
37	2013	19	0.040771	1.02674		8
37	2012	18	-0.136407	1.04005		8
37	2011	17	0.004784	0.957894		14
37	2010	16	-0.063874	1.10191		10
37	2009	15	0.058374	1.28021		14
37	2008	14	0.007663	0.922829		9
37	2007	13	0.05227	1.20622		7
37	2006	12	0.032292	1.0485		7
37	2005	11	0.004391	1.07162		8
37	2004	10	0.241978	1.28255		7
37	2003	9	0.292969	1.6012		12
37	2002	8	0.386184	1.40686		8
37	2001	7	0.234094	1.86831		5
37	2000	6	0.202481	1.467
37	1999	5	0.195556	1.26881
37	1998	4	0.137272	1.24684
37	1997	3	0.172317	1.37801
37	1996	2	0.128665	1.21402
37	1995	1	0.089653	1.0004
37	1994	0	0.158185	1.08327
38	2022	28
38	2021	27	-0.30727	1.35379	285995143	6
38	2020	26	0.027317	1.29692	285960643	7
38	2019	25	0.044993	1.52364	324077221	18
38	2018	24	-0.970905	1.45824	286003043	17
38	2017	23	0.066405	1.1427	180810502	20
38	2016	22	0.047024	1.18116	93926670	22
38	2015	21	0.052065	3.80111	43105298	7
38	2014	20	-0.374411	1.63895	43101098	8
38	2013	19	0.014411	1.38016	43171098	9
38	2012	18	0.0144		43102398	8
38	2011	17	0.013713		37251098	8
38	2010	16	0.162047		23300000	8
38	2009	15	0.154347		10614777	9
38	2008	14	1.44426		27000000	12
38	2007	13			56853070	4
38	2006	12		3.72975	63712690	6
38	2005	11	-0.687324	1.45483	54712690	6
38	2004	10	-0.054226	1.55293	27712690	6
38	2003	9	0.065669	1.51294	44712690	8
38	2002	8	0.084448	2.01116		8
38	2001	7	0.020069	2.49655		5
38	2000	6	0.013986	2.79104
38	1999	5	-0.355322	2.03883
38	1998	4	-0.111824	1.64859
38	1997	3	0.068658	1.48136
38	1996	2	0.067912	1.25112
38	1995	1	0.12848	1.17023
38	1994	0	0.172119	1.28594
39	2022	28	0.073435	0.92777		29
39	2021	27	0.146731	1.01303		31
39	2020	26	0.111631	1.0001		20
39	2019	25	0.045607	0.951001		20
39	2018	24	0.077638	0.944346		26
39	2017	23	0.073048	1.08098		21
39	2016	22	0.018781	1.01499		22
39	2015	21	0.064008	1.1072		19
39	2014	20	0.111206	1.16523		20
39	2013	19	0.107548	1.09597		11
39	2012	18	0.087282	1.06301		21
39	2011	17	0.169288	1.07048		18
39	2010	16	0.14843	1.57297		13
39	2009	15	0.068284	1.33728		16
39	2008	14	0.11284	0.939337		17
39	2007	13	0.189576	1.69176		17
39	2006	12	0.245305	1.96059		20
39	2005	11	0.272261	1.20318		7
39	2004	10	0.299464	1.39657		11
39	2003	9	0.129164	1.33761		9
39	2002	8	0.160985	1.07921		9
39	2001	7	0.206123	1.2879		3
39	2000	6	0.208192	1.13981
39	1999	5	0.119511	1.05666
39	1998	4	0.169788	1.07876
39	1997	3	0.164616	1.19625
39	1996	2	0.197988	1.22266
39	1995	1	0.260149	1.09867
39	1994	0	0.204803	1.10957
40	2022	28	-0.027404	0.837492
40	2021	27	-0.052126	0.84271	583172065	11
40	2020	26	-0.085361	0.809312	585053427	10
40	2019	25	-0.070791	0.831874	583557513	16
40	2018	24	0.077306	0.920839	420896607	17
40	2017	23	0.04671	1.19119	414405607	23
40	2016	22	0.015992	1.10993	140497805	17
40	2015	21	0.046806	1.83098	162925925	18
40	2014	20	0.041917	1.4208	163074315	12
40	2013	19	0.082129	1.17623	93521454	13
40	2012	18	0.16664	1.42068	163680976	18
40	2011	17	0.142525	1.33211	163468929	13
40	2010	16	0.104572	1.60691	172705767	12
40	2009	15	0.049414	1.7718	206894288	14
40	2008	14	-0.135604	1.25738	94041162	14
40	2007	13	0.061828	2.16288	109963970	13
40	2006	12	0.027223	1.1406	88529409	11
40	2005	11	0.011143	1.01408	148720562	8
40	2004	10	0.038089	1.14201	139066402	6
40	2003	9	0.045753	1.38008	149249540	6
40	2002	8	-0.297358	1.54778		5
40	2001	7	-0.136332	1.61746		7
40	2000	6	0.007225	1.83083
40	1999	5	0.128362	1.65922
40	1998	4	0.065462	1.24606
40	1997	3	0.099569	1.47891
40	1996	2	0.104484	1.43685
40	1995	1	0.119449	1.04622
40	1994	0	0.174155	1.1053
42	2022	28	0.001096	0.92004		4
42	2021	27	0.00794	0.930832		7
42	2020	26	0.019515	0.952447		10
42	2019	25	0.084061	0.98251		13
42	2018	24	0.054126	0.995526		16
42	2017	23	0.088453	1.06574		16
42	2016	22	0.037798			16
42	2015	21	0.071196	1.2424		16
42	2014	20	0.092589	1.24944		11
42	2013	19	0.132216	1.38289		8
42	2012	18	0.141926	1.25418		7
42	2011	17	0.126194	1.10686		11
42	2010	16	0.151793	1.26053		7
42	2009	15	0.129048	1.50512		10
42	2008	14	0.003898	0.955843		11
42	2007	13	0.1067	1.37152		11
42	2006	12	0.049926	1.18847		6
42	2005	11	0.08146	1.0192		6
42	2004	10	0.009489	0.98251		6
42	2003	9	0.045023	1.0159		7
42	2002	8	0.052561	1.05321		7
42	2001	7	0.09104	1.12174		6
42	2000	6	0.099604	1.22341
42	1999	5	0.100827	1.205
42	1998	4	0.0921	1.20427
42	1997	3	0.132758	1.53404
42	1996	2	0.231903	1.51946
42	1995	1	0.282302	1.13468
42	1994	0	0.225819	1.17467
43	2021	27
43	2020	26
43	2019	25
43	2018	24	0.168666	1.00782		12
43	2017	23	-0.007552	1.09821		15
43	2016	22	0.029044	1.15866		19
43	2015	21	0.078953	1.14542		15
43	2014	20	0.115446	1.09009		12
43	2013	19	0.121433	0.996371		20
43	2012	18	0.107914	1.06053		24
43	2011	17	0.147302	0.882828		22
43	2010	16	0.125101	1.03601		15
43	2009	15	0.045004	1.09948		19
43	2008	14	0.013615	0.931273		13
43	2007	13	0.154485	1.30816		15
43	2006	12	0.222823	1.1171		9
43	2005	11	0.197027	1.0845		6
43	2004	10	0.121887	1.15635		9
43	2003	9	0.105025	1.19369		6
43	2002	8	0.105312	1.3719		3
43	2001	7	-0.480397	1.39374		4
43	2000	6	0.041149	1.36086
43	1999	5	0.04064	1.16662
43	1998	4	0.062591	1.16181
43	1997	3	0.110687	1.2789
43	1996	2	0.112209	1.24212
43	1995	1	0.10769	1.04066
43	1994	0	0.169328	1.11976
45	2022	28	0.027733	1.21636		10
45	2021	27	0.01895	1.09931		11
45	2020	26	0.011155	0.902737		9
45	2019	25	-0.004806	0.942106		10
45	2018	24	-0.018009	0.865684		7
45	2017	23	0.020909	1.28985		13
45	2016	22	-0.025368	1.79837		12
45	2015	21	0.003908	2.39025		8
45	2014	20	-0.051721	1.73926		7
45	2013	19	0.020551	1.35145		11
45	2012	18	-0.062155	1.31927		12
45	2011	17	0.035714	1.67396		10
45	2010	16	0.030245	2.54866		13
45	2009	15	0.077072	4.07943		11
45	2008	14	0.105968	1.34635		8
45	2007	13	0.026853	1.64184		7
45	2006	12	0.02985	1.22473		6
45	2005	11	0.069144	1.19131		4
45	2004	10	0.082706	1.37798		5
45	2003	9	0.082128	1.3016		5
45	2002	8	0.002276	1.40643		5
45	2001	7	0.076769	1.71087		3
45	2000	6	0.084038	1.54974
45	1999	5	0.084804	1.3361
45	1998	4	-0.504378	1.24992
45	1997	3	0.042021	1.10157
45	1996	2	0.038996	1.11999
45	1995	1	0.051401	0.971931
45	1994	0	0.085191	1.09595
46	2022	28	-14.8612	1.05322
46	2021	27	-0.950244	0.963698	3729871479	30
46	2020	26	-0.134944	0.900942	3731593512	33
46	2019	25	0.043087	0.947008	3717592906	16
46	2018	24	0.036338	0.980811	3624808248	15
46	2017	23	0.112475	1.05884	3671353684	17
46	2016	22	0.1228	1.12197	3657562405	19
46	2015	21	0.175424	1.35451	3503165718	30
46	2014	20	0.132981	1.45861	3497595038	27
46	2013	19	0.122167	1.26475	3650852160	18
46	2012	18	0.086813	1.50457	3587286253	17
46	2011	17	0.028975	1.47574	1847369131	15
46	2010	16	0.014318	1.10667	1916001953	15
46	2009	15	0.043147	1.20198	1942873684	21
46	2008	14	0.024126	1.04541	922266037	19
46	2007	13	0.153084	2.13736	568454261	24
46	2006	12	0.071629	1.42544	144694688	13
46	2005	11	0.054914	0.95316	143711264	12
46	2004	10	0.072492	0.984888	117689503	9
46	2003	9	0.041734	1.01534	117676103	5
46	2002	8	0.040188	1.10275		9
46	2001	7	0.050107	1.2578		6
46	2000	6	0.062371	1.72371
46	1999	5	0.179523	1.86404
46	1998	4	0.209734	2.02433
46	1997	3	0.108804	1.88034
46	1996	2	0.12291	2.29088
46	1995	1	0.068974	1.05759
46	1994	0	0.140561	1.19449
47	2003	9
47	2002	8
47	2001	7		4.27863		8
47	2000	6	-1.20041	1.26893
47	1999	5	-0.621849	1.11823
47	1998	4	0.014366	1.0987
47	1997	3	0.154988	1.1687
47	1996	2	0.15819	1.15431
47	1995	1	0.206954	1.0753
47	1994	0	0.195673	1.09868
48	2022	28	0.299013	1.38078	384391576	5
48	2021	27	0.155751	1.4381	293699996	9
48	2020	26	0.315585	1.64974	353481115	9
48	2019	25	0.487121	1.97762	307053494	11
48	2018	24	0.366857	2.11508	313258023	20
48	2017	23	-0.195778	2.80086	294061283	11
48	2016	22	0.007269		288399602	13
48	2015	21	0.261454	7.75998	152959366	13
48	2014	20	0.198734	2.7284	106925081	9
48	2013	19	-0.020546	3.81837	119248287	9
48	2012	18	0.061276	2.71981	124351459	15
48	2011	17	1.1095	3.08892	102998657	7
48	2010	16		3.60456	123135645	7
48	2009	15		3.17142	150277069	8
48	2008	14		1.45116	151956769	8
48	2007	13		2.24344	162524840	10
48	2006	12		1.45677	197969205	8
48	2005	11	0.077439	1.21167	229197300	7
48	2004	10	0.134248	1.21089	229197300	6
48	2003	9	0.107474	1.24014	154263300	7
48	2002	8	0.171408	1.41433		7
48	2001	7	-1.30185	1.4924		8
48	2000	6	-1.10543	2.16868
48	1999	5	0.101723	2.79115
48	1998	4	0.078551	1.84501
48	1997	3	0.038392	1.22591
48	1996	2	0.10725	1.30836
48	1995	1	0.109612	1.07341
48	1994	0	0.0988	1.12061
49	2022	27	0.201769	1.70237
49	2021	26	0.231515	2.29905		9
49	2020	25	0.262293	2.22562		7
49	2019	24	0.234107	1.63025		13
49	2018	23	0.232096	1.41054		9
49	2017	22	0.2004	1.82824		9
49	2016	21	0.233108	2.38567		9
49	2015	20	0.257216	4.07295		7
49	2014	19	0.34065	2.12573		9
49	2013	18	0.421595	3.65583		6
49	2012	17	0.367787	2.99792		13
49	2011	16	0.36742	2.70457		8
49	2010	15	0.315065	4.9052		5
49	2009	14	-0.227301	2.02589		9
49	2008	13	-0.007169	1.5266		7
49	2007	12	0.022758	1.94753		10
49	2006	11	0.11668	1.37597		11
49	2005	10	0.114002	1.3947		16
49	2004	9	0.033969	1.36937		20
49	2003	8	-0.294912	1.73576		14
49	2002	7	0.013015	2.02621		11
49	2001	6	0.097777	1.88371		8
49	2000	5	0.002154	2.54549
49	1999	4	0.08649	1.67611
49	1998	3	0.136393	1.48164
49	1997	2	-0.020343	1.40836
49	1996	1	0.005231	1.30736
49	1995	0	0.015848	1.03549
50	2022	27	0.003562	0.89284		12
50	2021	26	0.044231	0.966506		13
50	2020	25	0.043926	1.0269		9
50	2019	24	0.031054	1.09082		12
50	2018	23	0.037835	0.932635		13
50	2017	22	0.055766	1.44314		16
50	2016	21	0.041368			12
50	2015	20	0.041935	1.4144		13
50	2014	19	0.080238	1.4243		11
50	2013	18	0.086903	1.40083		12
50	2012	17	0.045012	1.19044		8
50	2011	16	0.088196	1.08107		9
50	2010	15	0.056453	1.41608		12
50	2009	14	-0.147664	1.14439		4
50	2008	13	-0.035592	0.975189		10
50	2007	12	0.037492	1.23789		11
50	2006	11	0.109353	1.46333		5
50	2005	10	0.071903	1.16283		9
50	2004	9	0.123969	1.27897		7
50	2003	8	0.065826	1.2019		10
50	2002	7	-0.053271	1.22247		12
50	2001	6	0.035244	1.48719		3
50	2000	5	0.094034	1.6276
50	1999	4	0.065464	1.41722
50	1998	3	0.085836	1.5112
50	1997	2	0.237679	1.63458
50	1996	1	0.105713	1.21885
50	1995	0	0.18386	1.12952
55	2022	26	0.049164	0.855185	262775193	6
55	2021	25	0.040563	0.88868	271964000	6
55	2020	24	0.070084	0.884892	277002260	8
55	2019	23	0.066287	0.943638	241749005	8
55	2018	22	0.432355	0.903842	232937042	6
55	2017	21	0.355378	1.3761	232534622	6
55	2016	20	0.284927	1.84302	256051011	7
55	2015	19	0.051134	2.50963	211668210	10
55	2014	18	0.07127	2.17292	269762738	12
55	2013	17	0.066937	1.75116	112441303	8
55	2012	16	0.005563	1.59402	111307583	11
55	2011	15	0.051543	1.49188	68034838	8
55	2010	14	0.044124	2.13967	80390535	14
55	2009	13	0.051703	2.48905	93793164	7
55	2008	12	0.030642	1.33016	98860595	8
55	2007	11	0.035954	1.97804	129200969	9
55	2006	10	0.016735	1.4708	129964745	8
55	2005	9	-0.138464	1.19162	130909298	7
55	2004	8	0.010718	1.42481	136734013	5
55	2003	7	0.015588	1.22563	136286661	8
55	2002	6	-0.214006	1.32597		5
55	2001	5	0.037284	1.67476		7
55	2000	4	0.070225	1.62495
55	1999	3	0.069222	1.4077
55	1998	2	0.185529	1.67301
55	1997	1	0.179196	2.43932
55	1996	0	0.272894	2.76101
56	2022	26	-0.571857	1.24144
56	2021	25	-0.371678	1.20134	678599624	13
56	2020	24	-0.066134	0.856241	732395305	16
56	2019	23	0.013731	0.903192	759063741	18
56	2018	22	0.020436	0.93299	614149324	13
56	2017	21	0.036299		749074268	16
56	2016	20	0.021133	1.22203	374838941	16
56	2015	19	0.007669	1.48268	82180168	12
56	2014	18	-0.18554	0.983125	77044065	9
56	2013	17	1.11678	0.972776	96149656	11
56	2012	16		2.42456	84191684	10
56	2011	15		2.80435	123871342	9
56	2010	14		2.35305	96330844	11
56	2009	13	-0.100187	2.02828	89259955	12
56	2008	12	-0.335386	1.72683	73529220	12
56	2007	11	0.260789	2.69448	68375608	12
56	2006	10	-0.232854	1.52838	91932278	9
56	2005	9	0.112946	0.965183	108194286	5
56	2004	8	-0.623312	1.3801	111406778	9
56	2003	7	-0.011146	1.28412	115185325	6
56	2002	6	-0.09191	1.51385		8
56	2001	5	0.053006	1.57253		7
56	2000	4	0.08246	1.58824
56	1999	3	0.089283	1.216
56	1998	2	0.008173	1.08094
56	1997	1	0.099974	1.12507
56	1996	0	0.135112	1.46848
56	1995	-1
58	2022	26	0.016333	2.08266
58	2021	25	0.038406	1.4246		12
58	2020	24	0.012164	1.43226		17
58	2019	23	0.041093	1.47368		19
58	2018	22	0.009611	1.3127		20
58	2017	21	0.119347	1.44415		17
58	2016	20	0.080881	3.06806		24
58	2015	19	0.064254			12
58	2014	18	0.052612	2.07437		17
58	2013	17	0.050702	1.82337		18
58	2012	16	0.040268	1.75727		12
58	2011	15	0.052026			17
58	2010	14	0.054148	2.52962		11
58	2009	13	-0.282487	3.32268		12
58	2008	12	0.041816	0.942861		13
58	2007	11	0.050563	2.1363		15
58	2006	10	-0.10075	1.02093		5
58	2005	9	-0.147145	0.949908		7
58	2004	8	0.071807	1.04851		6
58	2003	7	0.116735	1.15035		6
58	2002	6	0.089353	1.19297		9
58	2001	5	-0.235357	1.2864		4
58	2000	4	0.005478	1.19694
58	1999	3	0.102616	1.19517
58	1998	2	0.094335	0.995708
58	1997	1	0.198444	1.19708
58	1996	0	0.22334	1.2246
59	2022	25	0.03978	0.870483		9
59	2021	24	0.062966	0.89911		9
59	2020	23	0.024446	0.810643		9
59	2019	22	0.074153	0.849944		10
59	2018	21	0.081827	0.869618		15
59	2017	20	0.153278	1.07288		10
59	2016	19	0.166738	1.2218		11
59	2015	18	0.039331	1.08882		9
59	2014	17	-0.156758	1.13612		14
59	2013	16	-0.022401	0.956381		10
59	2012	15	0.002698	1.02403		9
59	2011	14	0.111577	1.05528		9
59	2010	13	0.062361	1.22589		8
59	2009	12	0.031623	1.27538		9
59	2008	11	0.063913	1.00294		10
59	2007	10	0.042315	1.14675		9
59	2006	9	0.049424	1.0556		4
59	2005	8	0.148153	1.04615		5
59	2004	7	0.096483	1.16407		6
59	2003	6	0.004486	1.14851		6
59	2002	5	-0.044971	1.20885		4
59	2001	4	0.002872	1.2286		4
59	2000	3	0.002543	1.33627
59	1999	2	0.069889	1.14497
59	1998	1	0.013304	1.17081
59	1997	0	0.165586	1.46817
60	2022	25	0.080768	1.00088		13
60	2021	24	0.088719	1.15057		11
60	2020	23	0.085647	1.17918		10
60	2019	22	0.076681	1.19608		13
60	2018	21	0.084873	1.17521		15
60	2017	20	0.105093	1.79676		9
60	2016	19	0.041615	1.96924		12
60	2015	18	0.033045	2.35813		13
60	2014	17	0.084365	1.91697		11
60	2013	16	0.066443	1.45758		13
60	2012	15	0.075284	1.82193		7
60	2011	14	0.164156	1.73397		9
60	2010	13	0.168819	3.06206		14
60	2009	12	0.110016	3.04444		11
60	2008	11	0.101983	1.36831		13
60	2007	10	0.322763	3.47043		9
60	2006	9	0.342387	1.6691		10
60	2005	8	0.185391	1.14552		11
60	2004	7	0.10752	1.1242		6
60	2003	6	0.055714	1.18855		8
60	2002	5	0.049371	1.1341		7
60	2001	4	0.038821	1.1865		6
60	2000	3	0.120718	1.30317
60	1999	2	0.121288	1.08144
60	1998	1	0.107669	1.17779
60	1997	0	0.112484	1.21697
61	2022	25	0.043547	1.10272
61	2021	24	0.066286	1.1629		8
61	2020	23	0.062325	1.25091		10
61	2019	22	0.059225	1.13336		10
61	2018	21	0.015208	1.08624		11
61	2017	20	0.009545	1.34938		12
61	2016	19	0.014928	1.85198		7
61	2015	18	0.007275	2.4055		11
61	2014	17	0.021994	2.10185		7
61	2013	16	0.035309	1.54158		13
61	2012	15	0.024297	1.33246		16
61	2011	14	0.063438	1.465		14
61	2010	13	0.073961	1.90441		6
61	2009	12	0.045122	1.6363		16
61	2008	11	0.036867	1.35835		8
61	2007	10	0.104747	2.13803		8
61	2006	9	0.043664	1.47602		8
61	2005	8	0.051799	0.97535		10
61	2004	7	0.017467	0.952267		6
61	2003	6	0.0599	1.14251		8
61	2002	5	0.126577	1.24174		10
61	2001	4	0.092193	1.2504		5
61	2000	3	0.092853	1.52853
61	1999	2	0.130634	1.38932
61	1998	1	0.120364	1.52319
61	1997	0	0.135251	1.72012
62	2022	25	0.138008	1.30193	820197485	25
62	2021	24	0.153407	1.71096	805836965	20
62	2020	23	0.11797	1.56377	806999660	21
62	2019	22	0.125585	1.80801	555555589	27
62	2018	21	0.149567	1.66624	555074978	28
62	2017	20	0.102065	2.346	556289726	21
62	2016	19	0.10774	3.19188	554653077	26
62	2015	18	0.101581	4.39817	502963600	30
62	2014	17	0.198138	2.91249	500103198	9
62	2013	16	0.202697	2.21066	501784544	17
62	2012	15	0.176812	1.48454	520106809	13
62	2011	14	0.027999	1.11262	501376948	15
62	2010	13	0.0987	1.2531	500200018	19
62	2009	12	0.119883	1.46314	142640701	11
62	2008	11	0.023343	0.976706	145743428	16
62	2007	10	0.034974	1.60379	144371043	14
62	2006	9	0.043225	1.23392	142460426	11
62	2005	8	0.020256	0.965222	142044766	6
62	2004	7	0.027685	1.04664	141988105	6
62	2003	6	0.001266	1.29653	142264443	6
62	2002	5	0.021051	1.32612		8
62	2001	4	0.050721	1.70444		7
62	2000	3	0.084393	2.44997
62	1999	2	0.106355	1.7762
62	1998	1	0.123614	1.8641
62	1997	0	0.139533	1.94521
63	2022	25	0.130856	1.29225	1490784056	23
63	2021	24	0.132036	1.51246		14
63	2020	23	0.102373	1.54584	1458500440	17
63	2019	22	0.152201	1.64936	1526568285	15
63	2018	21	-0.210837	1.31133	1542238552	18
63	2017	20	0.118694	1.60913	1668264785	13
63	2016	19	-0.034435	1.1494	1638356426	14
63	2015	18	0.086284	1.22932	1390228513	15
63	2014	17	0.103746	1.27458	1294967954	10
63	2013	16	0.060681	1.17343	1540767444	15
63	2012	15	-0.115052	1.08256	1485526594	14
63	2011	14	0.085325	1.24541	1310108792	9
63	2010	13	0.139271	1.50267	942329748	18
63	2009	12	0.150186	1.75293	782569350	10
63	2008	11	0.125921	1.34923	471416756	11
63	2007	10	0.112617	1.62534	398398143	13
63	2006	9	0.083979	1.5147	488650933	5
63	2005	8	0.126778	1.28917	644229149	4
63	2004	7	0.125622	1.24113	423177830	11
63	2003	6	0.154493	1.1723	348886588	6
63	2002	5	0.137215	1.08065		5
63	2001	4	0.152705	1.37841		3
63	2000	3	0.192586	1.65852
63	1999	2	0.142041	1.74127
63	1998	1	0.340068	2.05142
63	1997	0	0.172889	1.99097
65	2022	24	0.093867	0.987956
65	2021	23	0.098957	0.991091		12
65	2020	22	0.12592	0.976456		16
65	2019	21	0.1356	1.06663		9
65	2018	20	0.134049	1.09289		14
65	2017	19	0.131694	1.3618		13
65	2016	18	0.144314	1.65818		10
65	2015	17	0.10649			10
65	2014	16	0.189919	1.69399		9
65	2013	15	0.203274	1.46898		6
65	2012	14	0.184197	1.24573		7
65	2011	13	0.132485	1.593		8
65	2010	12	0.086729	2.30078		5
65	2009	11	0.086859	2.72731		12
65	2008	10	0.070581	1.23893		10
65	2007	9	-0.126234	2.11941		9
65	2006	8	0.03611	1.05736		7
65	2005	7	0.055989	1.11422		7
65	2004	6	0.092196	1.09468		6
65	2003	5	0.049783	1.23019		5
65	2002	4	0.071061	1.271		7
65	2001	3	0.051986	1.47936		5
65	2000	2	0.102989	2.67893
65	1999	1	0.124552	1.97017
65	1998	0	0.108882	2.20523
66	2022	25	0.015239	1.51999
66	2021	24	0.063409	1.94279		39
66	2020	23	0.104267	2.6801		55
66	2019	22	0.13477	2.44883		37
66	2018	21	0.158842	1.38523		38
66	2017	20	0.092092	1.77388		46
66	2016	19	0.022581	1.17034		9
66	2015	18	-0.022384			4
66	2014	17	-0.040122	0.978179		7
66	2013	16	-0.087807	0.906399		6
66	2012	15	0.009316	0.935517		6
66	2011	14	0.04641	0.951821		5
66	2010	13	0.076727	1.02979		6
66	2009	12	0.078646	1.02285		5
66	2008	11	0.010061	1.13207		7
66	2007	10	0.055974	1.6095		7
66	2006	9	0.036333	1.19484		3
66	2005	8	0.193799	1.31631		7
66	2004	7	0.209132	1.45174		6
66	2003	6	0.083846	1.51478		2
66	2002	5	0.050009	1.58865		6
66	2001	4	0.059586	1.88825		4
66	2000	3	0.137639	2.53865
66	1999	2	0.258028	2.33344
66	1998	1	0.246863	1.98286
66	1997	0	0.165027	2.40816
68	2022	25	-0.553173	1.7964
68	2021	24	-0.179797	1.70142	461044819	10
68	2020	23	-0.230092	1.67139	466375818	9
68	2019	22	0.00753	1.85582	326044755	12
68	2018	21	-0.149183	1.97047	501448758	8
68	2017	20	0.029877	2.26796	529815252	9
68	2016	19	0.010892	6.13572	537553179	11
68	2015	18	0.012279	15.2118	538655564	12
68	2014	17	-0.905098	19.35	425841080	10
68	2013	16	-0.189992	9.0204	539426580	12
68	2012	15	0.013588	10.1719	269926930	8
68	2011	14	-0.180142		269926930	6
68	2010	13	0.132197	8.93627	270077330	5
68	2009	12	-10.9255	6.29049	539615780	11
68	2008	11	0.010904	1.02078	564555229	7
68	2007	10	-0.102101		557744766	11
68	2006	9	0.022475	1.11945	557540466	6
68	2005	8	0.019854	1.04781	565436277	4
68	2004	7	0.132501	1.2639	561144065	6
68	2003	6	0.099692	1.40524	557480966	8
68	2002	5	0.075795	1.49626		6
68	2001	4	0.063276	1.4097		5
68	2000	3	0.097403	1.63364
68	1999	2	0.004034	1.2497
68	1998	1	-0.067657	1.20213
68	1997	0	0.108594	1.32242
69	2022	25	-0.126872	0.875379		7
69	2021	24	0.059211	0.887026		6
69	2020	23	0.142449	0.901594		7
69	2019	22	0.150983	0.929928		6
69	2018	21	0.146371	0.936183		8
69	2017	20	0.142319	1.01443		9
69	2016	19	0.151944	1.04546		9
69	2015	18	0.12432	1.08276		17
69	2014	17	0.173372	1.12516		6
69	2013	16	0.179209	1.05333		9
69	2012	15	0.184951	1.19128		6
69	2011	14	0.181619	1.14808		5
69	2010	13	0.226273	1.19947		10
69	2009	12	0.162826	1.58658		13
69	2008	11	0.169162	1.50564		15
69	2007	10	0.140903	3.33823		8
69	2006	9	0.184374	2.29349		10
69	2005	8	0.162846	1.7688		8
69	2004	7	0.160392	1.43769		5
69	2003	6	0.128739	1.48558		9
69	2002	5	0.216216	1.62448		5
69	2001	4	0.170264	1.79959		5
69	2000	3	0.090328	2.1485
69	1999	2	0.087608	1.51558
69	1998	1	0.111629	1.66643
69	1997	0	0.105735	1.57825
70	2022	22	0.022784	1.43569
70	2021	21	-0.238911	1.34768		27
70	2020	20	0.019601	1.43894		20
70	2019	19	0.127328	1.81836		13
70	2018	18	0.136898	1.29828		17
70	2017	17	0.132219	1.59516		14
70	2016	16	0.087949	2.15434		14
70	2015	15	-0.202183	2.79996		16
70	2014	14	0.056135			10
70	2013	13	0.055254	1.61966		8
70	2012	12	0.055885	1.32348		14
70	2011	11	0.04566	1.43842		11
70	2010	10	0.071877	2.13849		13
70	2009	9	0.055188	2.32821		11
70	2008	8	0.050818	1.13445		6
70	2007	7	0.017767	2.00539		11
70	2006	6	0.00431	1.12586		5
70	2005	5	-0.274211			5
70	2004	4	0.006258	1.15477		7
70	2003	3	0.006363	1.18423		7
70	2002	2	0.001498	1.37941		7
70	2001	1	0.049741	1.66454		3
70	2000	0	0.071734	2.20018
78	2022	24	-0.162367	1.07939
78	2021	23	0.035284	1.06087	1235256446	8
78	2020	22	-0.005513	1.08495	1242962435	12
78	2019	21	0.065587	1.05657	1238165884	14
78	2018	20	0.101996	1.01243	1272884927	9
78	2017	19	0.127325	1.20786	1238340792	12
78	2016	18	0.084867	1.45162	190628454	16
78	2015	17	0.241938	2.2074	207368028	14
78	2014	16	0.046914	1.55643	258498632	9
78	2013	15	0.121458	1.40379	181744852	11
78	2012	14	0.095633	1.46673	181959152	13
78	2011	13	0.063738	1.66726	181959285	16
78	2010	12	0.06124	2.65675	213353882	18
78	2009	11	0.000883	3.21088	213713813	18
78	2008	10	0.021568	1.30261	214360617	19
78	2007	9	0.051277	1.97805	170781990	17
78	2006	8	0.034988	1.13864	172811699	17
78	2005	7	-0.914381	1.03508	168811300	26
78	2004	6	0.019342	0.979237	167294450	23
78	2003	5	0.027736	1.02332	167168300	14
78	2002	4	0.022232	1.0623		10
78	2001	3	0.059878	1.20663		7
78	2000	2	0.260325	1.8972
78	1999	1	0.152108	2.01072
78	1998	0	0.14899	2.77026
88	2022	25	0.044711	1.03348
88	2021	24	0.047409	1.12292		12
88	2020	23	0.038934	1.33344		18
88	2019	22	0.048217	1.24998		11
88	2018	21	0.062726	1.19078		14
88	2017	20	0.061177	1.84136		12
88	2016	19	0.05939	1.89243		9
88	2015	18	0.086082	2.35423		9
88	2014	17	0.085444	2.99932		10
88	2013	16	0.083171	2.18903		7
88	2012	15	0.090702	1.56111		11
88	2011	14	0.09389	1.46503		12
88	2010	13	0.101885	1.19985		8
88	2009	12	0.115456	1.39373		6
88	2008	11	0.150249	1.12292		14
88	2007	10	0.188515	2.35417		8
88	2006	9	0.201138	1.59234		13
88	2005	8	0.20619	1.55979		9
88	2004	7	0.19961	1.73343		13
88	2003	6	0.290624	1.59757		10
88	2002	5	0.300387	1.40446		8
88	2001	4	0.275592	1.44935		9
88	2000	3	0.0825	1.42408
88	1999	2	0.077375	1.35427
88	1998	1	0.104929	1.31743
88	1997	0	0.105972	1.43765
89	2022	24	-0.105491	1.21584		7
89	2021	23	-0.001688	1.11807		10
89	2020	22	0.003222	1.31853		11
89	2019	21	0.050136	1.56747		11
89	2018	20	0.058488	1.32098		9
89	2017	19	0.060162	1.50481		11
89	2016	18	0.053634	1.45562		8
89	2015	17	0.051969	1.54198		7
89	2014	16	0.034861	1.14881		6
89	2013	15	0.065153	0.958888		6
89	2012	14	0.079805	0.919065		8
89	2011	13	0.097258	1.01425		8
89	2010	12	0.123545	1.20645		9
89	2009	11	0.112256	1.50052		9
89	2008	10	0.054238	1.30483		10
89	2007	9	0.134394	2.67519		9
89	2006	8	0.124757	1.73043		9
89	2005	7	0.118	1.26217		10
89	2004	6	0.089965	1.42486		7
89	2003	5	0.107685	1.51188		7
89	2002	4	0.129918	1.546		9
89	2001	3	0.155329	1.75565		8
89	2000	2	0.160008	1.98146
89	1999	1	0.199226	2.13678
89	1998	0	0.12111	1.55225
90	2022	23	0.13988	0.943856		12
90	2021	22	0.152157	0.968943		14
90	2020	21	0.134887	1.00126		20
90	2019	20	0.127699	1.00602		12
90	2018	19	0.088738	0.933024		15
90	2017	18	0.090795	1.13613		14
90	2016	17	0.070418	1.17526		9
90	2015	16	0.063307	1.32628		9
90	2014	15	0.114022	1.35623		12
90	2013	14	0.112257	1.03492		10
90	2012	13	0.077653	1.06891		14
90	2011	12	0.066199	1.00775		7
90	2010	11	0.023685	1.06987		14
90	2009	10	0.02189	1.45716		12
90	2008	9	-0.055094	0.895539		8
90	2007	8	0.054831	1.2375		8
90	2006	7	0.061832	1.16108		9
90	2005	6	0.055925	0.96841		6
90	2004	5	0.037154	1.02036		7
90	2003	4	0.047615	1.09616		5
90	2002	3	0.064393	1.15928		6
90	2001	2	0.090758	1.2021		3
90	2000	1	0.099494	1.37651
90	1999	0	0.112555	1.28555
96	2022	22	0.022568	1.57431		7
96	2021	21	0.024188	1.54836		8
96	2020	20	0.046522	1.7096		10
96	2019	19	0.04714	2.07792		5
96	2018	18	0.044697	1.87167		6
96	2017	17	0.064528	2.73497		6
96	2016	16	0.128805	3.1939		6
96	2015	15	0.07397	4.06816		5
96	2014	14	0.023071	2.09062		7
96	2013	13	0.036486	1.43723		9
96	2012	12	0.011646	1.10829		6
96	2011	11	0.051932	1.19147		6
96	2010	10	0.050551	1.90852		9
96	2009	9	0.068165	2.29559		8
96	2008	8	0.081264	1.11142		8
96	2007	7	0.152358	1.91762		10
96	2006	6	0.096057	1.15304		7
96	2005	5	0.054353	1.16824		6
96	2004	4	0.117294	1.284		5
96	2003	3	0.115768	1.4557		5
96	2002	2	0.108578	1.5705		7
96	2001	1	0.088202	1.68563		8
96	2000	0	0.075968	1.73564
99	2022	22	0.03319	1.07455		8
99	2021	21	0.050236	1.20762		10
99	2020	20	0.059391	1.16787		10
99	2019	19	0.06226	1.18558		6
99	2018	18	0.049691	1.03803		10
99	2017	17	0.0312	1.42752		10
99	2016	16	0.031187	1.86262		6
99	2015	15	0.061643	2.23819		8
99	2014	14	0.075553	2.25949		11
99	2013	13	0.079182	1.61286		9
99	2012	12	0.072783	1.55259		6
99	2011	11	0.081691	1.73385		7
99	2010	10	0.077183	1.88266		5
99	2009	9	0.074417	1.52694		5
99	2008	8	0.065897	1.06951		6
99	2007	7	0.062819	1.9514		6
99	2006	6	0.05506	1.18216		5
99	2005	5	0.07253	1.158		7
99	2004	4	0.071493	1.25966		6
99	2003	3	0.07145	1.25158		5
99	2002	2	0.067867	1.31863		9
99	2001	1	0.069958	1.62035		5
99	2000	0	0.062072	2.10194
100	2022	18	0.013532	0.84755		13
100	2021	17	0.125028	0.897539		11
100	2020	16	0.056244	1.03247		14
100	2019	15	0.057257	0.980635		9
100	2018	14	0.066783	0.875775		8
100	2017	13	0.065469	0.994039		13
100	2016	12	0.046725	0.972744		15
100	2015	11	0.085837	1.09522		13
100	2014	10	0.157582	1.08394		12
100	2013	9	0.144537	0.999027		13
100	2012	8	0.062903	0.980421		9
100	2011	7	0.086659	0.9533		15
100	2010	6	0.026111	0.956049		9
100	2009	5	0.083473	1.18669		14
100	2008	4	0.070921	1.02366		14
100	2007	3	0.058124	1.40348		16
100	2006	2	-0.834373	1.03597		9
100	2005	1	-0.221854	0.978617		10
100	2004	0	0.01244	0.996091		9
100	2003	-1	0.238533
100	2002	-2	0.300127
100	2001	-3	0.169821
100	2000	-4	0.159767
150	2022	22		1.43323
150	2021	21		1.84547	366389680	13
150	2020	20	-2.2304	1.41874	481254825	11
150	2019	19	-1.70355	1.50792	363175680	9
150	2018	18	0.079581	1.74503	272357449	20
150	2017	17	0.077636	2.24506	219834086	17
150	2016	16	0.295861	2.24191	298808293	16
150	2015	15	0.03271	3.44557	234441076	13
150	2014	14	0.036089	2.90596	164850463	11
150	2013	13	0.115378	1.35447	157230095	8
150	2012	12	0.003308	1.52163	157085616	9
150	2011	11	0.01122	1.24624	159466316	7
150	2010	10	0.013541	1.89713	157085616	14
150	2009	9	0.137983	1.85231	157633865	6
150	2008	8	0.134971	1.12351	158326742	9
150	2007	7	0.210277	2.13207	96885800	9
150	2006	6	-0.093937		115461100	10
150	2005	5	-0.196508	1.10093	96885800	6
150	2004	4	0.019038	1.21327	164810300	8
150	2003	3	-0.163052	1.56556	198083300	8
150	2002	2	-0.088735	1.73407		10
150	2001	1	0.003844	1.87228		7
150	2000	0	0.063017	2.9495
151	2022	22	-0.386085	1.53418
151	2021	21	0.045142	1.30835		18
151	2020	20	-0.455963	1.88249		9
151	2019	19	0.009231	1.81291		10
151	2018	18	0.083389	1.84747		8
151	2017	17	0.089287	2.10775		5
151	2016	16	0.101078	3.08957		6
151	2015	15	0.132295	3.3182		8
151	2014	14	0.112395	2.41892		9
151	2013	13	0.0945	1.42726		11
151	2012	12	0.048598	1.60706		9
151	2011	11	-0.012599	2.27933		7
151	2010	10	0.00879	3.28812		8
151	2009	9	0.032394	2.20198		8
151	2008	8	0.04883	1.08229		7
151	2007	7	0.045455	2.42321		9
151	2006	6	0.053467	1.03829		11
151	2005	5	0.04072	0.987725		7
151	2004	4	0.044361	1.01979		10
151	2003	3	0.047645	1.2202		7
151	2002	2	0.059339	1.99771		5
151	2001	1	0.111456	1.81089		2
151	2000	0	0.083446	2.34554
153	2022	22	0.086018	1.57773		8
153	2021	21	0.070276	1.57139	95086526	3
153	2020	20	0.07051	1.35702	89167525	6
153	2019	19	0.06074	1.20669	79965784	8
153	2018	18	0.046995	1.11159	93652595	5
153	2017	17	0.053544	1.45775	94983325	9
153	2016	16	0.039653	2.15212	95295523	8
153	2015	15	0.026572		35274629	10
153	2014	14	0.035849	2.15019	90863230	9
153	2013	13	0.025788	1.51811	79099930	9
153	2012	12	0.023344	1.55739	76462200	8
153	2011	11	0.012969	1.54629	76562200	6
153	2010	10	0.053696	2.28773	76462200	9
153	2009	9	0.03493	1.87515	83817984	4
153	2008	8	0.023235	1.1299	90727614	9
153	2007	7	0.009218	1.62548	119527614	11
153	2006	6	0.035692	1.11447	95993949	7
153	2005	5	0.01547	1.0626	79889800	8
153	2004	4	0.016993	1.23682	79971800	9
153	2003	3	0.031459	1.69745	39985900	5
153	2002	2	0.046041	1.48075		6
153	2001	1	0.046194	1.69494		5
153	2000	0	0.049332	2.17
155	2022	22	0.146291	1.79713		18
155	2021	21	0.092437	2.57846		18
155	2020	20	0.06454	1.64876		14
155	2019	19	0.078027	1.17623		14
155	2018	18	0.10847	1.07999		15
155	2017	17	0.103786	1.43306		14
155	2016	16	0.303215			12
155	2015	15		9.33433		23
155	2014	14		4.06613		20
155	2013	13	-0.941385	1.25005		22
155	2012	12	0.001062	1.12916		14
155	2011	11	-0.150193	1.17141		5
155	2010	10	-0.128388	1.46676		5
155	2009	9	0.03762	1.70599		4
155	2008	8	0.076776	1.12112		7
155	2007	7	0.076574	1.79527		11
155	2006	6	0.079621	1.04154		7
155	2005	5	0.143614	1.09069		6
155	2004	4	0.0021	1.07375		10
155	2003	3	0.056564	1.22343		5
155	2002	2	0.042612	1.20152		5
155	2001	1	0.039783	1.30293		3
155	2000	0	0.074034	1.58517
156	2022	22	0.054027	0.966894
156	2021	21	0.063896	1.03162	1010773730	8
156	2020	20	0.068526	1.05815	937070531	15
156	2019	19	0.058671	1.22504	967829756	6
156	2018	18	0.060511	1.04367	1025936093	11
156	2017	17	0.061791	1.28667	1110633140	8
156	2016	16	0.059385	1.76854	1155408007	7
156	2015	15	0.057526	2.13649	1295954931	15
156	2014	14	0.173928	1.48699	1056806089	13
156	2013	13	0.140851	1.26244	1029714301	9
156	2012	12	0.204409	1.18244	29601260	15
156	2011	11			30153381	9
156	2010	10			29847260	15
156	2009	9			31118560	10
156	2008	8			36991257	4
156	2007	7			28899970	14
156	2006	6			51312898	15
156	2005	5		1.40024	51117000	7
156	2004	4	-1.71971	1.0476	52503000	11
156	2003	3	0.03231	1.09705	51716534	14
156	2002	2	0.055584	1.32281		12
156	2001	1	0.029596	1.58872		9
156	2000	0	0.047419	2.02029
157	2022	22	0.041854	0.935609		9
157	2021	21	0.109543	1.02619		10
157	2020	20	0.153596	1.21669		10
157	2019	19	0.10814	1.11422		11
157	2018	18	0.05047	0.905477		11
157	2017	17	0.032646	0.967453		9
157	2016	16	-0.02394	0.972495		8
157	2015	15	0.002245	1.00344		6
157	2014	14	0.015222	1.11401		7
157	2013	13	0.093977	0.999509		7
157	2012	12	0.182791	1.27254		8
157	2011	11	0.229364	1.2687		8
157	2010	10	0.16699	1.62394		7
157	2009	9	0.318612	1.52042		9
157	2008	8	0.303433	1.30167		11
157	2007	7	0.354885	3.56685		10
157	2006	6	0.206307	1.73493		10
157	2005	5	0.17484	1.1182		6
157	2004	4	0.228417	1.18866		8
157	2003	3	0.183512	1.46366		8
[truncated: 75,780 more rows]
