# Supplementary material for: The ESG performance influence mechanism analysis-based on empirical analysis
Source: PLoS One. 2024 May 14;19(5):e0295548. doi: 10.1371/journal.pone.0295548 (PMC11093350; doi:10.1371/journal.pone.0295548)
Supplement: S1 File — (ZIP) [file pone.0295548.s001.zip › Number of independent directors.xlsx]

## Sheet: Sheet1
id	year	公司年龄	净资产收益率	托宾Q值	股份总数	董事会议次数	管理层持股数量	股权集中度	总负债/总资产	企业规模	Number of independent directors
1	2022	31	0.104712	0.966308		11	236804	49.565	0.918316	29.3028	2
1	2021	30	0.091886	0.984631		12	286804	49.565	0.919647	29.2246	5
1	2020	29	0.079444	1.0025		11	10104	49.565	0.918512	29.1281	5
1	2019	28	0.090085	1.00158		14	10104	49.565	0.920544	29.002	5
1	2018	27	0.10339	0.976896		8	12498	49.5649	0.929783	28.8602	5
1	2017	26	0.10443	1.00191		10	6498	49.5649	0.931644	28.8092	5
1	2016	25	0.111782	0.986751		9	29828	49.5649	0.931547	28.714	4
1	2015	24	0.135387	1.00331		9	24857	49.5649	0.935584	28.5502	5
1	2014	23	0.151219	1.0197		10	20714	50.1965	0.940109	28.4133	5
1	2013	22	0.135893	0.995806		9	43400	58.3002	0.940752	28.2685	8
1	2012	21	0.159328	0.998973		13	27125	42.1562	0.947216	28.1051	8
1	2011	20	0.13784	1.00216		9	26259	42.1562	0.940087	27.8607	8
1	2010	19	0.189286	1.02675		13	26259	14.9632	0.954349	27.3125	5
1	2009	18	0.245766	1.08844		9	10974	16.7582	0.965177	27.0997	5
1	2008	17	0.037439	1.02453		10	10974	16.7582	0.965431	26.8854	4
1	2007	16	0.203744	1.1641		16	68592	16.6963	0.963107	26.5884	4
1	2006	15	0.201238	1.06027		12	130997	17.8898	0.975153	26.2862	4
1	2005	14	0.069745	1.02182		10	80997	17.8898	0.977999	26.1579	4
1	2004	13	0.061856	1.02886		15	143164	17.8898	0.977068	26.0428	5
1	2003	12	0.079833	1.0473		13	752783	7.0838	0.97944	25.9852	3
1	2002	11	0.114709	1.07255		11	726973		0.977324	25.8363	3
1	2001	10	0.110914	1.12185		9	940880		0.969801	25.5118	3
1	2000	9	0.106893	1.25042			940880		0.92951	24.9313	0
1	1999	8	0.19139	1.36376			723756		0.936758	24.5491	0
1	1998	7	0.207882	1.34277					0.906691	24.397
1	1997	6	0.241243	1.69068					0.893056	24.1827
1	1996	5	0.309999	1.33448					0.915406	24.1252
1	1995	4	0.221908	1.04638					0.903481	23.7345
1	1994	3	0.214677	1.12728					0.892834	23.4634
1	1993	2	0.229841	1.27878					0.872655	22.9573
1	1992	1		0.461606					0.02604	22.7412
1	1991	0		0.387168					0.017736	22.1945
1	1990	-1							0.019279	21.7946
2	2022	31	0.09272	0.908089		10	10039090	27.8815	0.769515	28.1947	4
2	2021	30	0.096925	0.929695		10	8857690	27.8942	0.797398	28.293	4
2	2020	29	0.169499	0.992654		10	8857690	27.9126	0.812835	28.2565	4
2	2019	28	0.203754	1.04627		10	12035320	28.692	0.84359	28.1791	4
2	2018	27	0.209117	1.01574		12	12035320	29.3755	0.845856	28.0554	4
2	2017	26	0.199323	1.11796		12	12035320	29.3755	0.839813	27.784	4
2	2016	25	0.175352	1.06901		6	20041904	15.2436	0.805367	27.4455	4
2	2015	24	0.190371	1.19235		4	21131698	15.2264	0.777015	27.1388	4
2	2014	23	0.166424	1.06491		5	20035998	14.9082	0.772046	26.9546	4
2	2013	22	0.173536	0.968694		4	31771015	14.699	0.77997	26.8954	4
2	2012	21	0.190686	1.07689		4	23555815	14.725	0.783163	26.6603	4
2	2011	20	0.171004	1.04268		5	24291627	14.7255	0.770997	26.4143	4
2	2010	19	0.161939	1.16539		5	25819706	14.7255	0.746861	26.0969	4
2	2009	18	0.141604	1.51116		4	26835910	14.7255	0.670017	25.6477	3
2	2008	17	0.119527	1.24914		4	26835910	14.7255	0.674441	25.5044	4
2	2007	16	0.156768	2.52022		4	1997030	14.6345	0.661125	25.3294	4
2	2006	15	0.135743	1.9002		5	1276984	14.5428	0.649418	24.605	4
2	2005	14	0.167042	1.31527		6	1276984	11.8094	0.609809	23.814	4
2	2004	13	0.144763	1.29781		4	951322	12.8906	0.594163	23.4663	4
2	2003	12	0.118873	1.31799		5	567548	11.1868	0.549243	23.0804	4
2	2002	11	0.116169	1.21047		6	242824		0.582944	22.8293	4
2	2001	10	0.122188	1.59997		10	327160		0.517797	22.5924	1
2	2000	9	0.104927	1.66727			580181		0.472516	22.45	2
2	1999	8	0.111879	1.38736			512668		0.522476	22.2262	2
2	1998	7	0.100481	1.24312					0.479479	22.119
2	1997	6	0.10157	1.61257					0.498039	22.0994
2	1996	5	0.102433	1.30857					0.565761	21.9663
2	1995	4	0.122515	0.907087					0.578819	21.8971
2	1994	3	0.159411	1.0457					0.570912	21.7073
2	1993	2		1.65776					0.564496	21.4823
2	1992	1		2.58754					0.749119	20.6672
2	1991	0		2.64764					0.664623	20.1585
3	2002	11
3	2001	10		2.32204			201894		1.81993	20.9155	1
3	2000	9		1.78237			201894		1.19989	21.6373	1
3	1999	8	-1.77931	1.3544			201894		0.965745	21.8172	0
3	1998	7	-0.628738	1.20253					0.858571	21.9044
3	1997	6	0.028574	1.13141					0.704309	22.0701
3	1996	5	-0.028718	1.3083					0.669725	21.963
3	1995	4	0.031442	0.993935					0.641553	21.773
3	1994	3	0.124192	1.01473					0.57955	21.6316
3	1993	2		1.4625					0.546669	21.3764
3	1992	1		1.91141					0.751094	20.7414
3	1991	0	0.184104	1.33514					0.725005	20.2254
4	2022	31	-1.69055	2.42056			1300	18.2215	0.387338	20.1706	2
4	2021	30	-0.536333	2.39752	43886542	7	100	15.3054	0.146164	20.8281	3
4	2020	29	0.042552	1.63727	45581063	7	100	14.4662	0.068264	21.1702	3
4	2019	28	-0.002566	1.32937	42305029	10	8100	28.4327	0.060243	21.1251	3
4	2018	27	-0.117892	4.27007	25096848	8	1324200	28.4327	0.477966	19.6768	3
4	2017	26	0.032007	7.22984	25093268	7	1218100	28.4327	0.315247	19.4096	3
4	2016	25	0.222875	16.8639	26155379	11	1218100	28.4182	0.203456	19.2259	3
4	2015	24	0.041992	10.1469	21990067	8	1220400	28.4182	0.590402	19.8037	3
4	2014	23	0.099278	4.39582	24721209	5	2300	26.0961	0.534754	19.6394	3
4	2013	22	0.040114	4.43923	22853667	5	2300	26.0961	0.403239	19.3051	3
4	2012	21	0.052779	3.78997	21914667	9	2300	26.0961	0.232528	19.0778	3
4	2011	20	0.066419	3.75237	26124809	9	2300	26.0961	0.294935	19.0952	3
4	2010	19	0.156337	5.78135	21914667	8	0	26.0961	0.298574	19.0316	3
4	2009	18	0.050465		21897541	9	0	26.0961	0.610368	19.2558	3
4	2008	17	-0.134661	2.06605	24074441	8	0	26.0756	0.491793	18.9383	3
4	2007	16	-0.102284	4.38373	23886789	8	0	25.9643	0.424184	18.9503	3
4	2006	15	0.02721	1.70346	40244822	8	54500	28.4445	0.450415	19.1351	3
4	2005	14	-0.185893	1.78839	42599122	12	43600	37.9429	0.358844	18.8645	3
4	2004	13	-0.026772	2.04006	43073122	7	43600	37.9429	0.427696	19.1827	3
4	2003	12	0.059503	2.19972	43526822	7	43600	37.9429	0.46014	19.2873	3
4	2002	11	0.066221	3.13538		7	0		0.529541	19.39	3
4	2001	10	0.107311	4.86613		5	0		0.460723	19.2182	0
4	2000	9	0.185997	3.58695			0		0.7621	20.0464	0
4	1999	8	0.065041	1.90604			198		0.683617	19.6251	0
4	1998	7	-0.781338	1.81953					0.726708	19.7992
4	1997	6	0.062625	1.24259					0.667483	20.2209
4	1996	5	-0.474588	1.2339					0.708881	20.3054
4	1995	4	0.043002	0.980566					0.701728	20.9953
4	1994	3	0.09931	1.0897					0.657596	20.6084
4	1993	2		1.37772					0.632073	20.4644
4	1992	1		1.90002					0.736327	19.5914
4	1991	0	0.163334	1.28414					0.600927	18.7139
5	2022	32	-0.123004	1.25364			0	13.7524	0.497159	21.6796	5
5	2021	31	0.094538	1.38754	180868975	5	0	13.7524	0.403818	21.6293	5
5	2020	30	-0.291279	1.55097	234252586	9	0	13.9098	0.459425	21.6205	5
5	2019	29	0.102451	1.5039	233748355	10	0	17.4052	0.425337	21.8324	5
5	2018	28	0.099251	1.36204	233407445	11	0	17.4052	0.49404	21.8616	5
5	2017	27	0.016332	1.91895	246524575	10	0	17.4052	0.517747	21.7921	5
5	2016	26	0.086298	2.9812	243746755	15	0	17.4052	0.463708	21.6504	5
5	2015	25	-0.044537	4.70406	223993720	7	0	17.4052	0.44704	21.509	5
5	2014	24	0.064451	3.25151	219484286	6	0	20.1502	0.509964	21.0356	5
5	2013	23	-0.067834	2.39697	222184821	8	0	20.1502	0.474831	20.8961	5
5	2012	22	0.032285	2.53986	222196421	11	0	20.1502	0.483142	21.0007	5
5	2011	21	0.017297		222493321	7	0	20.1502	0.476484	20.9548	5
5	2010	20	-0.006555	3.07061	222367621	8	0	20.1502	0.47796	20.9807	5
5	2009	19	-0.069649	4.63766	224241621	5	0	20.1502	0.467575	21.0003	5
5	2008	18	0.013963	1.87054	224602195	7	0	20.1502	0.458645	21.0519	5
5	2007	17	0.103117	4.14512	272297110	7	0	20.1386	0.485005	21.0997	5
5	2006	16	0.078124	1.69538	315786052	6	57090	19.7746	0.540864	21.1474	5
5	2005	15	-0.272599	1.16114	314949783	4	0	34.5394	0.598387	21.2203	5
5	2004	14	0.001903	1.19546	315766552	6	0	34.5394	0.509352	21.3169	5
5	2003	13	0.000994	1.28605	314878152	4	0	34.5394	0.479576	21.3003	3
5	2002	12	-0.095894	1.65346		4	0		0.463339	21.3224	3
5	2001	11	-0.06605	1.70546		3	0		0.432965	21.3778	3
5	2000	10	-0.011074	2.09591			0		0.58385	21.4267	0
5	1999	9	0.12753	1.45066			0		0.527206	21.511	0
5	1998	8	0.165394	1.49308					0.554099	21.4411
5	1997	7	0.203144	1.53696					0.635723	21.4651
5	1996	6	0.091754	1.63458					0.586814	21.1145
5	1995	5	0.105226	1.05989					0.619555	21.1008
5	1994	4	0.137927	1.33687					0.558366	20.831
5	1993	3		1.48394					0.785065	20.3551
5	1992	2		1.57212					0.813635	20.2352
5	1991	1
5	1990	0
6	2022	30	0.052901	1.00134			0	21.9283	0.679176	23.9966	3
6	2021	29	0.067628	0.908335		41	0	21.9283	0.65322	23.8846	3
6	2020	28	0.115194	0.982862		32	0	21.9283	0.492185	23.4599	3
6	2019	27	0.117579	1.00417		34	0	21.9283	0.544612	23.4798	3
6	2018	26	0.144552	1.04476		21	0	21.9283	0.528236	23.3287	3
6	2017	25	0.143759			25	2087175	21.9283	0.565648	23.2989	3
6	2016	24	0.156705	1.57695		19	5388245	21.9283	0.610499	23.3012	3
6	2015	23	0.097614	1.86305		11	6458213	21.9283	0.646151	23.2651	3
6	2014	22	0.121594	1.44749		14	11343531	21.9283	0.64142	23.1874	3
6	2013	21	0.166712	1.24549		21	14797204	20.3114	0.579972	23.0227	3
6	2012	20	0.177394	1.29655		27	17739678	19.932	0.620165	22.9579	3
6	2011	19	0.150269	1.13711		16	17811359	19.932	0.652855	22.8422	3
6	2010	18	0.194059	1.31192		3	17076668	19.932	0.701421	22.8713	3
6	2009	17	0.152933	1.47542		5	12158624	18.7611	0.698577	22.7073	3
6	2008	16	0.089534	1.12654		5	12977624	18.7611	0.716675	22.5018	3
6	2007	15	0.140515	1.74851		6	4027238	20.1718	0.677418	22.4404	3
6	2006	14	0.162435	1.53059		32	4027238	21.6185	0.545582	21.7945	3
6	2005	13	0.092271	0.988618		6	19100	28.0248	0.557579	21.6606	3
6	2004	12	0.043169	0.98724		4	0	28.0248	0.718999	22.1147	3
6	2003	11	-0.284692	1.03929		3	0	28.0248	0.727631	22.1016	3
6	2002	10	0.058701	1.09476		3	76836		0.690935	22.2253	0
6	2001	9	0.099296	1.22042		2	76836		0.684009	22.1628	0
6	2000	8	0.107987	1.3427			76836		0.666313	22.0551	0
6	1999	7	0.102157	1.21581			76836		0.660477	21.9747	0
6	1998	6	0.113133	1.25992					0.634246	21.9429
6	1997	5	0.117217	1.76973					0.605227	21.7878
6	1996	4	0.153646	2.10469					0.41327	20.4749
6	1995	3	0.105554	1.07704					0.380019	20.3563
6	1994	2	0.165821	1.51368					0.307635	20.035
6	1993	1		2.27813					0.471034	20.1359
6	1992	0		3.28974					0.594446	19.2484
7	2022	30	-0.061873	7.52879			0	14.2539	0.711224	19.6853	2
7	2021	29	0.353784	5.11974	53475972	6	0	14.2539	0.736008	19.884	2
7	2020	28	-1.81467	6.74352	92539580	6	0	21.6483	0.813932	19.7137	2
7	2019	27	0.104458	6.14384	103695301	16	0	21.6483	0.601261	20.0953	2
7	2018	26	-1.01016	5.25349	93203887	18	0	21.6483	0.643431	20.1158	3
7	2017	25	0.002036		60049326	27	0	13.5254	0.118029	19.9083	3
7	2016	24	0.186555	10.5048	60273026	25	149500	13.5254	0.149962	20.0584	3
7	2015	23	0.035509	10.5003	63906319	21	0	15.1673	0.223847	19.9901	3
7	2014	22	-0.093256	4.94589	56242626	9	104300	13.4246	0.474294	20.339	3
7	2013	21	0.053307	4.47149	100507688	11	25104300	17.4079	0.462754	20.304	3
7	2012	20	0.014937	4.08606	65222226	9	25178297	17.4079	0.624158	20.4871	3
7	2011	19	0.02843	3.71229	40206226	11	25000000	17.4079	0.19342	19.7083	3
7	2010	18		5.8559	40211826	8	0	21.7372	1.09853	19.6219	3
7	2009	17		4.72933	40206226	6	0	21.7372	1.1499	19.7107	3
7	2008	16		1.86403	40206226	10	0	21.7372	1.12261	20.23	3
7	2007	15		2.48556	47338194	10	0	21.7372	1.01133	20.4183	4
7	2006	14	-5.81747	1.34926	59120887	6	0	21.7372	0.978745	20.5074	4
7	2005	13	0.09487	1.22951	55022744	6	0	28	0.872991	20.5658	4
7	2004	12	-1.62274	1.20622	59117744	9	0	28	0.909256	20.7706	4
7	2003	11	0.060047	1.20706	55022744	11	0	28	0.763461	20.8345	4
7	2002	10	0.032817	1.41776		10	0		0.773324	20.8638	2
7	2001	9	0.067909	1.53587		9	0		0.82979	20.8206	0
7	2000	8	-1.29445	2.03133			161460		0.855058	20.674	0
7	1999	7	0.002418	1.40911			161460		0.699469	20.8238	0
7	1998	6	0.096067	1.32473					0.607011	20.8185
7	1997	5	0.091087	1.57964					0.529976	20.4898
7	1996	4	0.094632	1.31194					0.467749	20.2142
7	1995	3	0.026976	0.949542					0.456485	20.0709
7	1994	2	0.092448	1.11734					0.303926	19.9395
7	1993	1		1.86323					0.361277	19.5634
7	1992	0		2.30904					0.571318	18.7002
8	2022	30	-0.189114	1.16502			115071515	25.6192	0.601696	23.1435	3
8	2021	29	-0.258387	1.2222	1198717362	10	115071515	25.6192	0.568954	23.2393	3
8	2020	28	-0.133757	1.02948	1134485468	12	114900850	25.6192	0.480167	23.2749	3
8	2019	27	0.060373	1.19754	1134438212	18	153934214	22.923	0.370962	23.2119	3
8	2018	26	0.046171	1.30841	658685637	20	206117237	20	0.29251	23.0714	3
8	2017	25	0.12378	2.16656	683916774	18	231778930	12.4187	0.326949	23.0915	3
8	2016	24	0.085953	2.29995	1000444001	14	251224082	12.4596	0.246583	22.8265	3
8	2015	23	0.065304	2.88737	293136297	9	308327025	28.2176	0.189809	22.0012	3
8	2014	22	0.01298	5.39696	199140894	7		51.4804	0.112276	20.3288	3
8	2013	21	0.040381	2.67932	101520902	7	0	62.7115	0.100605	20.2559	3
8	2012	20	0.07235	1.86	21422835	7	0	62.7115	0.118931	20.2352	3
8	2011	19	-0.007304	6.69033	19863265	5	0	23.1476	0.043705	18.1624	3
8	2010	18	0.011948	11.3581	23424373	10	0	23.1476	0.045319	18.1714	3
8	2009	17	0.004275	8.34917	23424373	5	0	23.1476	0.076589	18.1901	4
8	2008	16	0.010114	3.23853	20282702	10	0	22.1897	0.062781	18.1839	3
8	2007	15	0.022978	8.46498	31304521	6	0	22.1897	0.07429	18.1861	3
8	2006	14	-0.02455	2.76301	25467728	4	0	22.1897	0.069084	18.1572	3
8	2005	13	-0.081813	2.46532	32074505	7	0	22.1897	0.249367	18.3224	3
8	2004	12	0.529662	3.8804	38362635	8	0	28.3667	0.197632	18.3241	3
8	2003	11	0.0323	4.81484	38362635	4	0	28.3667	0.494502	17.9174	3
8	2002	10		5.51465		11	0		1.46287	18.0728	3
8	2001	9		5.07675		6	0		1.32141	18.4939	2
8	2000	8	0.143593	6.90025			0		0.572953	19.4882	3
8	1999	7	0.216753	7.1211			0		0.58273	19.28	0
8	1998	6	-0.696685	1.79848					0.724775	19.6042
8	1997	5	0.052004	1.51473					0.580242	19.7108
8	1996	4	-0.118815	1.59404					0.40012	19.3004
8	1995	3	0.001044	1.1969					0.346357	19.3268
8	1994	2	0.046934	1.26937					0.368326	19.3617
8	1993	1		1.72395					0.436996	19.2998
8	1992	0	0.21787	2.65807					0.547621	18.5001
9	2022	31	0.130981	1.23344		10	3800327	15.1933	0.639676	24.6801	3
9	2021	30	0.112341	1.57527	1544614841	10	3800327	13.6359	0.577624	24.3362	3
9	2020	29	0.080616	1.19178	490167914	12	3800327	9.9727	0.584217	24.1845	3
9	2019	28	0.066481	1.17165	458584406	10	3176775	11.9113	0.645559	24.1314	3
9	2018	27	0.06364	0.960785	463838091	12	2647312	11.9113	0.649896	24.1194	3
9	2017	26	0.032501	1.20351	407300545	8	2647312	11.9113	0.633121	24.0231	3
9	2016	25	0.051567	1.64468	383457423	14	2197312	11.9113	0.623791	23.797	3
9	2015	24	0.147385	2.13849	325165684	13	1340360	11.9113	0.638202	23.6199	3
9	2014	23	0.086482	1.94283	205236945	15	227981	12.3429	0.628934	23.4128	3
9	2013	22	0.087903	1.49447	242895514	13	189984	12.3429	0.628798	23.3342	3
9	2012	21	0.065476	1.36857	257410980	13	165204	12.3429	0.643669	23.3013	3
9	2011	20	0.092334	1.65235	119562618	15	182773	11.9568	0.650402	23.1901	3
9	2010	19	0.118905	2.43022	167588400	14	188629	8.4367	0.62953	23.0283	3
9	2009	18	0.136878	2.08575	167258700	9	276569	8.4041	0.602092	22.7384	3
9	2008	17	0.108864	1.1936	173939300	8	267648	8.3371	0.589999	22.5289	3
9	2007	16	0.138924	2.33143	241523600	10	207926	11.6418	0.591281	22.4879	3
9	2006	15	0.080415	1.23118	229836400	8	255586	11.6418	0.646419	22.43	3
9	2005	14	0.066599	1.06224	218805200	7	195522	11.6418	0.649825	22.3101	3
9	2004	13	0.032707	1.19647	229713000	6	195522	11.6418	0.663205	22.3267	3
9	2003	12	0.028729	1.42765	227050000	5	198422	11.6418	0.692499	22.1728	1
9	2002	11	0.027252	1.51983		7	198422		0.691098	22.1368	1
9	2001	10	0.044105	1.50631		7	198422		0.678623	22.121	1
9	2000	9	0.037958	1.70391			207690		0.700563	22.2632	0
9	1999	8	0.035016	1.25384			207690		0.726548	22.3111	0
9	1998	7	-0.366386	1.35715					0.733736	22.3051
9	1997	6	0.005282	1.22187					0.577359	22.4539
9	1996	5	0.023757	1.46698					0.567262	22.4271
9	1995	4	0.075787	1.02388					0.673613	22.5441
9	1994	3	0.220409	1.13064					0.62562	22.3805
9	1993	2	0.272971	1.87762					0.527341	21.9082
9	1992	1		2.63062					0.576738	21.159
9	1991	0	0.184634	2.2543					0.346603	20.3142
10	2022	27	-0.765906	1.41848				33.8393	0.752552	22.0105	2
10	2021	26	0.045721	1.30994	249897018	11		14.5655	0.812883	22.2466	4
10	2020	25	0.09354	1.42968	264859446	11		14.5655	0.769527	21.9879	4
10	2019	24	0.167338	1.30182	264847046	15		14.5655	0.824373	22.1799	4
10	2018	23	-1.22969	1.40509	182463900	18		13.5078	0.819505	21.9091	4
10	2017	22	-0.890139	1.66949	178663101	19		21.5111	0.620116	21.8563	4
10	2016	21	0.017621	1.41983	176670800	16		21.5111	0.544721	22.3029	4
10	2015	20	0.009203	1.58894	178636110	17		21.5111	0.579577	22.3646	4
10	2014	19	-0.136548	3.87786	238946842	13		29.9896	0.314128	20.5054	4
10	2013	18	0.005777	2.7277	41230374	17		29.9896	0.358152	20.7507	4
10	2012	17	0.037676	6.1037	41388001	10		24.0741	0.602239	19.2952	4
10	2011	16	0.08931		69454581	10		24.0741	0.60644	19.2889	3
10	2010	15	0.044862		69204530	13		24.0741	0.59742	19.173	3
10	2009	14	0.114948	4.30121	41220174	8		24.0741	0.638654	19.2616	4
10	2008	13	0.256648	2.56776	41247065	10		24.0741	0.646314	19.1243	5
10	2007	12	-0.180015		41217074	7		24.0741	0.532469	19.4713	5
10	2006	11	0.133483	2.32855	63380530	8		24.0741	0.645749	19.3128	5
10	2005	10	-1.12036	1.44463	69204530	6		24.0741	0.791249	19.6833	5
10	2004	9	0.029716	1.16405	69204530	8		24.0741	0.598615	20.5749	5
10	2003	8	0.109303	1.23419	69204530	12		24.0741	0.602121	20.5803	5
10	2002	7	0.105891	1.59561		18			0.522747	20.2924	2
10	2001	6	0.018319	3.07902		10			0.436982	19.4999	0
10	2000	5	0.128322	2.76378					0.525425	19.6785	0
10	1999	4	-0.501883	1.8918					0.631757	19.6965	0
10	1998	3	0.105438	1.89359					0.387572	19.7079
10	1997	2	0.100849	1.83656					0.58212	19.6426
10	1996	1	0.09648	1.35373					0.551634	19.4635
10	1995	0	0.107201	1.27096					0.455626	19.2016
11	2022	30	0.118452	1.12673		10	0	50.5747	0.717169	23.4833	3
11	2021	29	0.217775	1.1344		9	0	50.5747	0.689266	23.403	3
11	2020	28	0.193418	1.241		9	0	56.9571	0.690259	23.2253	3
11	2019	27	0.22719	1.18667		9	0	63.8242	0.696768	23.1003	3
11	2018	26	0.17738	1.09192		7	0	63.8242	0.425931	22.4846	3
11	2017	25	0.213157	1.41874		7	0	54.3301	0.458117	22.4084	3
11	2016	24	0.147164	1.42149		5	0	54.3301	0.637636	22.6185	3
11	2015	23	0.074649	1.49364		6	0	54.3301	0.520347	22.2003	3
11	2014	22	0.201194	1.3239		6	0	54.3301	0.465632	22.0799	3
11	2013	21	0.166796	1.2542		5	0	54.3301	0.534334	22.0774	3
11	2012	20	0.249214	1.20314		6	0	54.328	0.619304	22.0972	3
11	2011	19	0.227619	1.19535		10	0	54.3148	0.676791	21.9759	3
11	2010	18	0.199987	1.31295		7	5544	54.2231	0.699635	21.7925	3
11	2009	17	0.146359	1.55956		12	5544	54.2231	0.766335	21.7651	3
11	2008	16	0.017208	1.13338		8	5001	59.7542	0.729266	21.4704	3
11	2007	15	-0.048312	1.69406		14	5001	59.7542	0.699376	21.3573	3
11	2006	14	-0.078871	1.32822		8	27150	59.7542	0.644801	21.2204	3
11	2005	13	0.127492	1.24585		5	18150	59.7542	0.637241	21.3069	3
11	2004	12	0.159488	1.1381		8	36300	59.7542	0.753737	21.5575	3
11	2003	11	0.162375	1.16577		7	36300	59.7542	0.805425	21.6141	3
11	2002	10	0.102462	1.22305		8	36300		0.870435	21.6818	1
11	2001	9	0.285666	1.40393		5	36300		0.873626	21.6188	1
11	2000	8	0.175456	1.396			36300		0.887544	21.7043	0
11	1999	7	0.217608	1.26055			36300		0.913703	21.5877	0
11	1998	6	-0.002707	1.19215					0.786797	21.728
11	1997	5	-0.575694	1.11823					0.70209	21.8284
11	1996	4	0.023496	1.15109					0.64497	22.1067
11	1995	3	0.14836	0.979182					0.637015	22.1079
11	1994	2	0.19521	1.05028					0.646484	22.0581
11	1993	1		1.20664					0.675515	21.9315
11	1992	0		1.41518					0.671002	21.5514
12	2022	30	0.152769	1.10563			2724536	15.1883	0.483645	23.9777	3
12	2021	29	0.131568	1.53167	874421049	14	4691997	15.1883	0.404872	23.716	3
12	2020	28	0.076485	1.37167	898498742	16	5909295	15.1883	0.406367	23.6071	3
12	2019	27	0.056804	1.13887	788342814	19	10341269	15.0051	0.457957	23.6248	3
12	2018	26	0.049972	1.00421	677244711	18	17261813	14.8078	0.505634	23.6737	3
12	2017	25	0.094382	1.40204	603281489	20	10540708	14.8415	0.55057	23.6955	3
12	2016	24	0.098931	1.63129	634874771	14	0	15.4479	0.525907	23.5651	3
12	2015	23	0.071641	1.91822	372003510	12	11572888	11.0803	0.511696	23.4742	3
12	2014	22	0.100315	1.42854	242675425	8	13413663	3.622	0.442985	23.4501	3
12	2013	21	0.192981	1.39645	254187519	8	12947263	3.622	0.442868	23.4366	3
12	2012	20	0.05088	1.47448	210164867	12	12146638	3.622	0.493004	23.386	3
12	2011	19	0.183073	1.50239	424630163	12	13647303	3.6211	0.521906	23.4499	3
12	2010	18	0.236264	3.06295	343775871	9	13517303	3.6919	0.457945	23.2466	3
12	2009	17	0.163001	1.91213	341829301	8	9541259	6.5373	0.485852	23.1133	3
12	2008	16	0.103933	1.21305	437537523	10	12066259	6.4667	0.536142	23.0628	3
12	2007	15	0.132363	2.10927	436650792	12	166259	6.7426	0.493006	22.8578	3
12	2006	14	0.140746	1.53979	402879078	12	137559	11.1532	0.565768	22.6361	3
12	2005	13	0.139442	1.05744	301313756	7	101520	12.984	0.508313	22.4322	3
12	2004	12	0.150121	1.20284	271488266	6	92496	12.984	0.481675	22.2794	3
12	2003	11	0.098593	1.25319	251370860	7	92496	12.984	0.373424	21.9806	3
12	2002	10	0.089228	1.29526		6	92496		0.335463	21.817	3
12	2001	9	0.08096	1.66009		6	172109		0.30314	21.7161	3
12	2000	8	0.090753	1.90868			172109		0.330891	21.7617	2
12	1999	7	-0.091812	0.994626			409076		0.370978	21.776	1
12	1998	6	0.015507	0.941919					0.396156	21.9165
12	1997	5	0.063606	1.08446					0.38154	21.8853
12	1996	4	0.12789	1.3145					0.510368	21.7707
12	1995	3	0.158552	1.03385					0.541761	21.5407
12	1994	2	0.195859	1.25247					0.259318	21.0214
12	1993	1		1.30542					0.221625	20.8124
12	1992	0		1.7428					0.282859	19.8462
13	2004	12
13	2003	11		5.02728	166761565	7	6240	54.2422	12.3173	19.175	0
13	2002	10		2.20718		5	6240		3.71951	20.4231	0
13	2001	9		2.12313		5	6240		2.56358	20.7039	1
13	2000	8	0.084954	1.26527			37224		0.691894	21.5691	0
13	1999	7	0.037504	1.12206			52556		0.726875	21.6133	0
13	1998	6	0.02732	1.01984					0.741896	21.9714
13	1997	5	0.036094	1.05192					0.756162	21.9709
13	1996	4	0.068735	1.07878					0.701758	21.9825
13	1995	3	0.06806	1.01151					0.707263	21.708
13	1994	2	0.206796	1.03019					0.713253	21.6522
13	1993	1	0.16869	1.10789					0.748872	21.6543
13	1992	0		1.40883					0.735636	20.8753
14	2022	30	0.203424	1.417		6	0	34.0167	0.59228	21.8188	3
14	2021	29	0.049305	1.23786		6	0	34.0167	0.608645	21.655	3
14	2020	28	0.009577	1.29435		5	0	34.0167	0.608096	21.6127	3
14	2019	27	0.033613	1.46744		4	0	34.0167	0.515342	21.4025	3
14	2018	26	0.162611	1.48172		5	0	34.0167	0.504366	21.3742	3
14	2017	25	0.013733	1.8992		6	0	34.0167	0.476437	21.1474	3
14	2016	24	0.036639	2.81387		5	2300	32.8717	0.575952	21.3512	3
14	2015	23	0.069101	2.76362		6	2300	32.0227	0.643892	21.4982	3
14	2014	22	0.086794	1.92106		4	0	32.0227	0.676601	21.5283	3
14	2013	21	0.053061	1.74282		9	0	32.0227	0.649425	21.3613	3
14	2012	20	0.052378	1.53308		11	0	32.0227	0.686526	21.4266	3
14	2011	19	0.106967	1.21372		10	0	32.0227	0.663812	21.3096	3
14	2010	18	0.138653	1.81388		11	949	32.0227	0.647874	21.1868	4
14	2009	17	0.170345	2.51452		7	1265	32.0227	0.719721	21.2783	4
14	2008	16	0.102082	1.46264		13	1687	32.0227	0.743529	21.2344	4
14	2007	15	0.004749			12	3000	32.0227	0.668238	20.8249	4
14	2006	14	0.076197	1.37085		13	0	32.0227	0.632946	20.7507	4
14	2005	13	0.087788	1.12269		9	0	28.8	0.648903	20.7248	4
14	2004	12	0.094511	1.09139		12	0	28.8	0.750282	20.8778	4
14	2003	11	0.114681	1.1991		7	0	28.8	0.697302	20.5724	3
14	2002	10	0.155824	1.46419		11	0		0.668176	20.3587	2
14	2001	9	0.165473	1.72109		8	0		0.723245	20.3573	1
14	2000	8	0.362929	3.04876			0		0.874071	19.5534	0
14	1999	7	-2.04239	1.78738			0		0.891176	19.6345	0
14	1998	6	-0.400522	1.36904					0.677555	20.1306
14	1997	5	0.002277	1.4138					0.548978	20.0994
14	1996	4	-0.229679	1.26299					0.588616	20.186
14	1995	3	0.046983	0.974816					0.609937	20.6106
14	1994	2	0.106352	1.24336					0.575406	20.2715
14	1993	1		1.61046					0.544369	20.0298
14	1992	0		1.79267					0.713837	19.1569
15	2001	9
15	2000	8		1.62111					1.92164	20.399	0
15	1999	7		1.37078					1.59482	20.5414	0
15	1998	6		1.23379					1.32574	20.6213
15	1997	5	-1.08008	1.1097					0.85505	20.9651
15	1996	4	0.014437	1.20595					0.721904	21.0109
15	1995	3	-0.042471	0.995397					0.732521	21.0477
15	1994	2	0.041634	1.02542					0.74012	21.0969
15	1993	1		1.21463					0.679047	20.8631
15	1992	0		1.28457					0.753421	20.4682
16	2022	30	-0.209205	1.00363		14	0	21.7508	0.777428	24.3613	3
16	2021	29	0.079081	1.0457		15	26000	21.7508	0.744174	24.409	3
16	2020	28	0.050376	1.03046		16	26000	21.7508	0.78505	24.6328	3
16	2019	27	0.033741	0.972553		19	26000	21.7508	0.766908	24.4748	3
16	2018	26	0.070743	0.918139		15	26000	21.7508	0.713465	24.2193	3
16	2017	25	0.620483	1.15252		15	26000	21.7508	0.652011	23.8828	3
16	2016	24	0.027776	1.34468		14	0	21.7508	0.807546	23.5707	3
16	2015	23	-0.414848	1.5866		10	0	21.7508	0.784184	23.38	3
16	2014	22	0.014084	1.06357		18	0	21.7508	0.743884	23.5434	3
16	2013	21	0.013982	0.975934		15	0	19	0.728132	23.4797	3
16	2012	20	0.010699	0.945777		15	0	19	0.743593	23.5304	3
16	2011	19	0.005707	0.936678		19	0	19	0.749408	23.551	3
16	2010	18	0.023955	1.02331		22	6600	19	0.743477	23.5246	3
16	2009	17	0.035893	1.18728		13	6600	19	0.697358	23.331	3
16	2008	16	0.068819	0.918219		15	6600	16.6775	0.617391	23.0794	3
16	2007	15	0.056532	1.0509		12	3942	8.7033	0.591938	22.9509	3
16	2006	14	0.031064	0.895764		7	3942	8.7033	0.64376	23.0211	3
16	2005	13	0.005557	0.862911		7	3154	15.1083	0.619856	22.9338	3
16	2004	12	0.046582	0.952864		9	3154	29.0621	0.641335	22.9848	3
16	2003	11	0.034936	1.01611		5	21004	29.0621	0.658813	22.9889	3
16	2002	10	0.014518	1.01368		4	3154		0.545333	22.67	3
16	2001	9	-0.219777	1.13005		8	42088		0.562602	22.699	0
16	2000	8	0.064317	1.18634			42088		0.615045	23.0321	0
16	1999	7	0.144329	1.18606			64977		0.621911	23.0025	0
16	1998	6	0.199599	1.12219					0.684604	22.695
16	1997	5	0.213554	1.32418					0.688411	22.4071
16	1996	4	0.23546	1.27509					0.636631	22.1478
16	1995	3	0.33648	1.06653					0.681825	21.6492
16	1994	2	0.296697	1.11376					0.609863	21.4293
16	1993	1		1.4631					0.486189	20.8394
16	1992	0	0.2921	2.08734					0.435898	20.1251
17	2022	30	-0.026185	4.76482			0	20	0.232612	19.8001	3
17	2021	29	-0.068307	14.8452	68403166	9	5276	11.5188	0.753473	18.394	3
17	2020	28	0.170644	10.7529	66658709	10	5276	11.5188	0.720498	18.3345	3
17	2019	27	-0.682937	28.6413	68992866	8	5276	11.5188	0.817616	17.9544	3
17	2018	26	-0.110745	25.1325	68638703	6	5276	11.5188	0.768163	18.1093	3
17	2017	25	0.083726	33.8723	85150515	10	5276	11.5188	0.743597	18.1136	3
17	2016	24	0.225184	92.25	68229928	7	6267	11.5188	0.680489	17.8061	3
17	2015	23	-0.007911	122.189	67342041	6	6267	11.5188	0.708077	17.6413	3
17	2014	22	0.428494	53.5712	97435094	5	8276	11.5188	0.737887	17.7569	3
17	2013	21	204.69	11.8615	109912058	6	14196	11.5188	0.949187	18.8362	3
17	2012	20			112170955	7	15430	11.8071	11.5097	18.9071	4
17	2011	19		16.4995	109474858	5	15430	11.8071	13.3969	18.7263	4
17	2010	18		17.2256	109513097	11	11930	11.8071	13.7114	18.7439	4
17	2009	17		11.0688	110578457	8	10500	13.5782	11.9667	18.9495	4
17	2008	16		7.65347	121629238	4	10500	13.5782	10.443	19.0672	4
17	2007	15		8.9953	109346929	8	85500	13.5782	9.42905	19.1833	4
17	2006	14		6.9314	114204602	6	75000	13.5782	7.97895	19.4028	4
17	2005	13		5.32949	144072836	8	75000	13.5782	6.5124	19.6112	4
17	2004	12		4.26918	151072836	9	75000	13.5782	4.98922	19.8736	4
17	2003	11		4.44404	151072836	7	75000	13.5782	4.79367	19.9132	3
17	2002	10		4.54966		7	75000		4.87094	20.0557	2
17	2001	9		4.6535		5	75000		4.52122	20.1534	3
17	2000	8	-4.3202	1.37634			75000		0.983024	21.6231	0
17	1999	7	0.968983	1.15033			225000		0.924403	21.7244	0
17	1998	6	-2.02026	1.13663					0.880778	21.7231
17	1997	5	-0.173717	1.0648					0.658451	21.9374
17	1996	4	0.022051	1.15211					0.540254	21.8013
17	1995	3	0.038268	0.91783					0.547352	21.7938
17	1994	2	0.105404	1.05657					0.559704	21.8017
17	1993	1		1.41421					0.664794	21.5034
17	1992	0		1.40955					0.665049	21.22
18	2020	28
18	2019	27
18	2018	26	-6.47579	1.22695	585858896	14	584736081	34.3563	0.972347	22.9854	3
18	2017	25	0.169919	1.34462	672220337	12	584341456	34.3563	0.806291	23.1801	3
18	2016	24	0.257906	1.99624	190742910	11	582955956	34.3263	0.770794	22.801	3
18	2015	23	0.270278	2.36679	80205406	13	153139462	34.2659	0.681256	22.1139	3
18	2014	22	0.033099	17.0839	82216557	7	0	25.5058	0.297661	19.0327	3
18	2013	21	0.06301	7.30379	86360952	6	0	25.5058	0.269328	18.9543	3
18	2012	20	-0.002105	5.16101	88786100	4	0	25.5058	0.316993	18.963	3
18	2011	19	-0.148066	3.73233	89086100	5	0	25.5058	0.3168	18.9644	3
18	2010	18	0.016742	5.40192	90225600	9	0	25.5058	0.276472	19.0923	3
18	2009	17	0.081588	5.63985	93356972	4	0	25.5058	0.286865	19.1204	3
18	2008	16	-0.198975	1.97861	95738662	5	0	25.5058	0.321194	19.0778	3
18	2007	15	-0.730779	3.08667	102988918	8	0	25.5058	0.257033	19.2512	3
18	2006	14	0.068746	1.34487	110069838	5	0	25.5058	0.325078	19.9149	3
18	2005	13	-0.158921	1.0921	110069838	7	0	28	0.415455	20.0208	3
18	2004	12	0.001219	1.24959	110069838	6	0	28	0.352758	20.0866	3
18	2003	11	0.004914	1.63615	110049838	5	0	28	0.201988	19.7825	3
18	2002	10	0.003916	1.97846		6	0		0.180081	19.7463	2
18	2001	9	0.002741	2.55351		3	0		0.210731	19.7787	0
18	2000	8	0.016488	1.88131			0		0.298465	19.8971	0
18	1999	7	0.036134	1.56022			18453670		0.187609	19.7342	0
18	1998	6	0.009231	1.20533					0.215106	19.7591
18	1997	5	-0.039057	1.23262					0.225641	19.7836
18	1996	4	0.006612	1.3028					0.226645	19.8301
18	1995	3	0.037553	1.00881					0.220315	19.9223
18	1994	2	0.112682	1.18047					0.224937	19.8843
18	1993	1		1.22987					0.211323	19.8028
18	1992	0		1.6004					0.197952	19.6025
19	2022	30	0.08656	1.17905			0	63.793	0.350589	22.7303	3
19	2021	29	0.092893	1.14895		7	0	63.793	0.387596	22.7605	3
19	2020	28	0.084203	1.1838		5	0	63.793	0.34396	22.7124	3
19	2019	27	0.083167	1.11935		10	101250	63.793	0.31758	22.6365	3
19	2018	26	0.073971	1.21406		10	296009	63.793	0.329474	22.5903	3
19	2017	25	-0.063596			6	335775	19.0893	0.100181	20.7913	3
19	2016	24	0.085874	5.60933		5	305250	19.0893	0.109292	20.8875	3
19	2015	23	-0.044884	4.45204		8	201100	19.0893	0.09743	20.782	3
19	2014	22	0.014217	2.01812		7	0	19.0893	0.139418	20.867	3
19	2013	21	0.044692	1.55239		6	0	19.0893	0.243113	21.0134	3
19	2012	20	0.07361	1.74473		8	0	19.0893	0.177289	20.9246	3
19	2011	19	0.010837	1.5603		8	0	19.0893	0.162047	20.7834	3
19	2010	18	0.024093	2.9937		9	0	26.3271	0.433623	20.3054	3
19	2009	17	-0.027003	2.11978		9	0	27.8383	0.413914	20.2506	3
19	2008	16	0.041798	1.43307		8	0	29.5418	0.279769	20.092	3
19	2007	15	0.121592	4.45417		7	0	29.5418	0.215707	19.9641	3
19	2006	14	0.127656	1.5595		10	0	29.5418	0.368205	19.9662	3
19	2005	13	0.017143	1.35126		7	7680	33.997	0.411281	19.9003	3
19	2004	12	-0.007283	1.46052		5	7680	33.997	0.485979	19.956	3
19	2003	11	-0.205519	1.57843		6	7680	33.997	0.460485	19.9111	3
19	2002	10	0.037461	1.9154		6	7751		0.362227	19.9307	2
19	2001	9	0.034721	2.33105		3	7751		0.182292	19.8092	1
19	2000	8	0.036666	2.38559			5963		0.320259	19.8702	1
19	1999	7	0.104163	1.59046			5963		0.384482	19.9686	0
19	1998	6	0.110861	1.36199					0.348349	19.9368
19	1997	5	0.107583	1.67008					0.352981	19.8877
19	1996	4	0.15994	1.98229					0.369775	19.8705
19	1995	3	0.023251	1.10743					0.439166	19.8955
19	1994	2	-0.01824	1.14103					0.493716	19.8897
19	1993	1		1.30574					0.445603	19.8664
19	1992	0		1.69533					0.338057	19.6103
20	2022	30	0.028644	3.49253			2830000	42.1279	0.419243	20.227	3
20	2021	29	0.020969	3.36948		4	2830000	42.1279	0.479568	20.3076	3
20	2020	28	0.020313	3.76436	135998975	5	2830000	42.1279	0.464384	20.2577	3
20	2019	27	0.016574	4.23141	135976454	3	2830000	42.1279	0.463615	20.2358	3
20	2018	26	0.010171	4.22217	146225754	6	0	41.2066	0.475007	20.2405	3
20	2017	25	0.003039	5.32493	133140554	10	0	41.1391	0.490804	20.2609	3
20	2016	24	0.017071	7.9148	147032854	6	0	41.1391	0.494528	20.2652	3
20	2015	23	-0.013381	6.16779	148371907	10	0	41.1391	0.72819	20.8674	3
20	2014	22	0.027324		14845344	5	0	41.1391	0.758028	20.874	3
20	2013	21	-0.023815	1.75043	133059454	4	0	41.1391	0.62581	20.4104	3
20	2012	20	0.011571	1.73404	133059454	6	0	41.1391	0.588963	20.34	3
20	2011	19	0.037461	1.54565	133059454	8	0	41.1391	0.58566	20.3204	3
20	2010	18	0.034428	2.13249	133268782	10	0	41.1391	0.632778	20.4029	3
20	2009	17	0.016489	2.25017	133059454	8	0	41.1391	0.667058	20.4446	3
20	2008	16	0.030539	1.23844	133059454	9	0	41.1391	0.445208	19.9173	3
20	2007	15	0.091106	2.73866	133101154	13	0	41.1391	0.352331	19.7397	2
20	2006	14	-0.087357	1.19599	141561366	8	0	22.0591	0.404724	19.7452	1
20	2005	13	0.027725	1.39497	125001806	6	65978	22.0591	0.386259	19.7796	3
20	2004	12	-0.190934	1.44279	141561366	6	65978	22.0591	0.459548	19.8786	3
20	2003	11	-0.027965	2.07577	155459466	4	65978	22.0591	0.419417	19.9817	2
20	2002	10	0.018232	2.5139		5	64078		0.386274	19.9872	2
20	2001	9	0.010475	4.50635		5	64078		0.354153	19.9253	0
20	2000	8	0.009615	3.36167			145161		0.358989	19.9618	0
20	1999	7	0.032306	1.62561			189572		0.361117	19.9999	0
20	1998	6	-0.166853	1.75545					0.29879	19.916
20	1997	5	-0.167931	1.5218					0.224019	20.0914
20	1996	4	0.102413	1.61514					0.340964	20.1597
20	1995	3	0.149001	1.03204					0.302137	20.0813
20	1994	2	0.136946	1.16237					0.243237	19.9047
20	1993	1		1.40597					0.357929	19.9929
20	1992	0		1.82594					0.412852	19.9392
21	2022	28	0.057579	1.16965		22	685583	34.51	0.569897	24.0488	3
21	2021	27	0.072692	1.48952		32	745583	34.51	0.575808	24.0209	3
21	2020	26	0.118988	1.92216		24	725583	36.6053	0.629761	23.7976	3
21	2019	25	0.062215	1.58546		23	2416400	43.5088	0.615132	23.6385	3
21	2018	24	0.083514	1.1055		18	2416400	44.5088	0.576803	23.4957	3
21	2017	23	0.096799	1.50459		25	2476400	44.5088	0.642835	23.5326	3
21	2016	22	0.042237	1.73124		27	1920400	44.5088	0.547908	23.1843	3
21	2015	21	0.034704	1.87361		11	1926670	44.5088	0.636919	23.3861	3
21	2014	20	0.031737	1.38056		10	1926670	44.5088	0.649905	23.394	3
21	2013	19	0.032024	1.18318		13	1926670	44.5088	0.638573	23.3426	3
21	2012	18	0.002034	1.20187		14	1926670	49.6362	0.59178	23.0438	3
21	2011	17	0.050952	1.23651		6	1844169	49.6362	0.582013	23.059	3
21	2010	16	0.07957	2.6498		12	1844169	49.6362	0.328237	22.6204	3
21	2009	15	0.067278	2.35889		9	1229446	49.6362	0.271815	22.4149	3
21	2008	14	0.091349	1.0171		10	1229446	49.6362	0.2002	22.1892	3
21	2007	13	0.203386	1.91671		9	1229446	49.6362	0.322148	22.3611	3
21	2006	12	0.109968	1.37611		5	1229946	49.539	0.220404	22.1045	3
21	2005	11	0.109605	1.19192		5	788427	55.9619	0.328799	22.1754	3
21	2004	10	0.085435	1.28564		5	785427	55.9619	0.335572	22.1115	3
21	2003	9	0.088754	1.34084		4	999634	55.9619	0.42848	22.2023	3
21	2002	8	0.02651	1.27874		5	1049613		0.547199	22.3419	2
21	2001	7	-0.009934	1.37018		2	1085312		0.500332	22.2591	0
21	2000	6	0.064745	1.88064			1085312		0.398947	22.0778	0
21	1999	5	0.141338	2.09916			1117154		0.420565	22.0642	0
21	1998	4	0.234694	1.76266					0.460833	21.9971
21	1997	3	0.30479	2.99387					0.408082	21.293
21	1996	2	0.348063	1.5317					0.475023	21.1334
21	1995	1	0.247279	1.04974					0.569672	20.8296
21	1994	0	0.122204	1.1083					0.492922	20.5746
22	2022	29
22	2021	28
22	2020	27
22	2019	26
22	2018	25
22	2017	24	0.108703			5	213472	32.5215	0.176595	22.7996	3
22	2016	23	0.118831	1.79019		6	406045	32.5215	0.148552	22.6134	3
22	2015	22	0.124819	1.88088		10	291251	32.5215	0.243639	22.6568	3
22	2014	21	0.108662	2.12524		7	489863	32.5215	0.297041	22.66	3
22	2013	20	0.135886	1.63427		10	482616	32.5215	0.35642	22.7175	3
22	2012	19	0.13791	1.26398		11	810950	57.5215	0.341554	22.6374	3
22	2011	18	0.162632	1.22182		14	1054572	57.5215	0.372183	22.6012	3
22	2010	17	0.217128	1.77497		13	777540	57.5099	0.386159	22.5482	3
22	2009	16	0.176617	2.02313		9	436429	57.5099	0.38121	22.4331	3
22	2008	15	0.283806	1.14434		13	390458	57.5099	0.35432	22.363	3
22	2007	14	0.31562	1.82636		9	220946	57.5099	0.423781	22.4202	3
22	2006	13	0.309919	1.70124		9	237624	57.5099	0.334285	22.247	3
22	2005	12	0.29772	1.41742		7	225862	58.8362	0.336324	22.2436	3
22	2004	11	0.326008	1.65498		8	213780	58.8362	0.400362	22.1719	3
22	2003	10	0.24769	1.49153		8	100400	58.8362	0.379385	21.8909	3
22	2002	9	0.18458	1.24618		13	127700		0.329107	21.5698	2
22	2001	8	0.090173	1.37017		2	121500		0.381297	21.5224	0
22	2000	7	0.090004	1.23846			121500		0.4449	21.5352	0
22	1999	6	0.086728	1.09057			164500		0.313536	21.2815	0
22	1998	5	0.056291	0.974972					0.316756	21.2444
22	1997	4	0.084432	1.11494					0.22533	21.1684
22	1996	3	0.099466	1.53234					0.274289	21.1072
22	1995	2	0.135169	1.13303					0.242196	20.9173
22	1994	1	0.149985	1.14041					0.257621	20.7334
22	1993	0		1.34977					0.242557	20.6061
23	2022	29	-1.13779	2.09714				27.3862	0.835406	21.1382	3
23	2021	28	-0.046799	1.6128	47670216	6		27.3862	0.741732	21.4956	3
23	2020	27	0.036899	1.71118	54658620	14		27.3862	0.739688	21.5683	3
23	2019	26	0.127489	1.48492	54320347	14		27.3862	0.767842	21.6473	3
23	2018	25	0.069308	1.54154	54388047	15		15.1345	0.781529	21.565	3
23	2017	24	0.059918	2.21431	56324742	16		15.1345	0.754666	21.3919	3
23	2016	23	0.034742	3.61081	59470979	20		15.1345	0.699066	21.138	3
23	2015	22	0.059644		55638127	16		15.1345	0.714821	21.1717	3
23	2014	21	0.035487	2.20872	59367758	13		30.129	0.711966	21.1112	3
23	2013	20	0.028485	1.50438	63925745	15		30.129	0.691395	21.0196	3
23	2012	19	0.012595	1.30908	63669886	19		29.99	0.665814	20.9213	3
23	2011	18	0.026359	1.3105	63628966	27		31.4355	0.684301	20.8127	3
23	2010	17	0.041125	1.6475	66045945	17		31.3058	0.661815	20.6598	3
23	2009	16	0.077829	1.64378	71389599	12		33.8107	0.708031	20.7958	3
23	2008	15	0.071574	1.1247	76901334	11		33.8107	0.690112	20.6974	3
23	2007	14	0.049549	1.78743	78260805	12		33.8107	0.626924	20.4991	4
23	2006	13	0.120646	1.19092	78316910	7		33.8107	0.695779	20.6005	4
23	2005	12	-0.096326	1.11663	92657090	7		39.9982	0.743785	20.6567	4
23	2004	11	0.048021	1.19268	92661990	10		39.9982	0.659048	20.4191	4
23	2003	10	0.040567	1.29421	92717511	5		39.9982	0.665904	20.3996	4
23	2002	9	0.036139	1.52032		10			0.677795	20.4047	2
23	2001	8	-0.328401	1.61101		3			0.770463	20.5351	0
23	2000	7	0.066723	1.78375					0.649752	20.5352	0
23	1999	6	0.099446	1.4419					0.62326	20.419	0
23	1998	5	0.081677	1.43583					0.509792	20.3527
23	1997	4	0.116473	1.81051					0.489546	20.1796
23	1996	3	-0.001979	1.35872					0.500228	20.0181
23	1995	2	0.06899	1.08777					0.519773	20.0522
23	1994	1	0.192994	1.19872					0.371839	19.7522
23	1993	0		1.66896					0.34438	19.5092
24	2019	26
24	2018	25
24	2017	24
24	2016	23
24	2015	22
24	2014	21	0.125949	1.06186		23	631822	40.3784	0.711609	25.7451	4
24	2013	20	0.141539	0.984305		14	536604	40.3784	0.709661	25.6214	4
24	2012	19	0.1453	1.08639		10	683804	40.3784	0.730403	25.4164	4
24	2011	18	0.136465	1.02314		17	616204	40.3784	0.695267	25.1011	4
24	2010	17	0.117469	1.04216		15	543434	40.3784	0.646497	24.8146	4
24	2009	16	0.095862	1.2315		19	595922	40.3784	0.617889	24.5923	4
24	2008	15	0.067078	1.05203		17	595922	40.3784	0.565149	24.3459	4
24	2007	14	0.13069	1.74039		20	304242	35.6623	0.635771	23.9464	4
24	2006	13	0.131639	1.56788		8	325842	23.8238	0.683299	23.3766	4
24	2005	12	0.113127	1.15496		13	35600	30.4268	0.564853	22.9134	4
24	2004	11	0.10743	1.05114		7	28066	30.4268	0.579775	22.858	3
24	2003	10	0.107944	1.17258		7	23388	30.4268	0.438837	22.5022	3
24	2002	9	0.101964	1.07766		9	10388		0.501864	22.3851	3
24	2001	8	0.099481	1.25556		9	101458		0.493953	22.2693	2
24	2000	7	0.11874	1.22516			105458		0.487376	22.3102	2
24	1999	6	0.127418	1.04909			188808		0.550017	22.0807	1
24	1998	5	0.080146	1.03096					0.552408	21.7325
24	1997	4	0.089123	1.03209					0.552807	21.6837
24	1996	3	0.104639	1.26353					0.611484	21.6253
24	1995	2	0.188828	1.09686					0.617883	21.2767
24	1994	1	0.171716	1.18173					0.456722	20.8588
24	1993	0		1.32737					0.458714	20.7134
25	2022	29	0.049099	3.33965			0	47.5107	0.257972	21.5262	3
25	2021	28	0.090621	3.44581		10	0	49.0865	0.216415	21.3437	3
25	2020	27	0.043553	4.16033		12	0	49.0865	0.189527	21.2588	3
25	2019	26	0.163385	5.36146		8	0	49.0865	0.186276	21.2215	3
25	2018	25	0.07836	4.76551		16	0	49.0865	0.337101	21.2291	3
25	2017	24	0.065912	5.94892		12	0	49.0865	0.28881	21.0621	3
25	2016	23	0.030398	9.71361		8	0	49.0865	0.235883	20.8964	3
25	2015	22	0.048644	13.8027		9	0	51.0864	0.248214	20.8791	3
25	2014	21	0.042338	3.1684		16	0	66.22	0.749071	20.508	3
25	2013	20	0.014815	3.15196		10	0	66.22	0.709393	20.368	3
25	2012	19	0.004834	2.52887		16	0	66.22	0.688234	20.2846	3
25	2011	18	0.006208	2.5733		13	0	66.22	0.647128	20.1624	3
25	2010	17	0.019631	3.67262		8	0	66.22	0.666757	20.2117	3
25	2009	16	0.041642	4.20681		12	0	66.22	0.680975	20.2314	3
25	2008	15	0.009866	1.26496		10	0	66.22	0.695731	20.2364	3
25	2007	14	0.032303	2.01807		14	6000	66.22	0.754521	20.5436	3
25	2006	13	-0.464465	1.21885		8	0	66.22	0.772268	20.538	3
25	2005	12	0.027827	1.0882		10	9500	72.4473	0.677414	20.5717	3
25	2004	11	0.036131	1.08924		9	9500	72.4473	0.749824	20.7848	3
25	2003	10	0.039379	1.16492		8	9000	72.4473	0.809876	20.966	3
25	2002	9	-0.158767	1.20019		7	0		0.812318	20.9321	2
25	2001	8	0.024701	1.40365		10	0		0.78799	21.0369	0
25	2000	7	-1.20511	1.62574			8550		0.871354	20.4573	0
25	1999	6	-0.456643	1.31094			8550		0.739222	20.591	0
25	1998	5	0.059345	1.18803					0.656058	20.6808
25	1997	4	0.092055	1.25129					0.652389	20.6939
25	1996	3	-0.540214	1.1556					0.711946	20.7861
25	1995	2	0.002717	1.00272					0.624569	20.9549
25	1994	1	0.10486	1.07521					0.586927	20.8828
25	1993	0		1.19571					0.518196	20.6345
26	2022	29	0.085027	1.23482		6	1339040	39.0245	0.238204	22.1384	3
26	2021	28	0.128719	1.40167		12	1620040	38.253	0.266957	22.1368	3
26	2020	27	0.105045	1.41871		10	1121040	38.0706	0.303269	22.1142	3
26	2019	26	0.081336	1.4759		10	1121040	36.792	0.294179	22.0479	3
26	2018	25	0.071527	1.10404		7	507351	37.1463	0.286011	22.0041	3
26	2017	24	0.057787	1.57251		11	507351	37.1463	0.310582	21.9986	3
26	2016	23	0.046475	1.66699		9	66311	37.1463	0.406989	22.1108	3
26	2015	22	0.052997	1.80954		9	66311	41.4946	0.457733	22.1694	3
26	2014	21	0.089279	1.56319		10	66311	41.4946	0.552603	22.0201	3
26	2013	20	0.084562	1.34069		5	66311	41.4946	0.56759	21.9927	3
26	2012	19	0.079816	1.23596		5	66311	41.4946	0.564416	21.9253	3
26	2011	18	0.114266	1.48763		12	66311	41.4946	0.518694	21.7865	3
26	2010	17	0.07302	1.55777		13	47365	41.4946	0.471559	21.6138	3
26	2009	16	0.09623	1.63616		8	35524	44.6881	0.517553	21.1446	3
26	2008	15	0.095687	1.10227		12	47365	44.6881	0.528519	21.0887	3
26	2007	14	0.094904	2.29399		10	47365	44.6881	0.37772	20.7678	3
26	2006	13	0.051445	1.41292		9	48210	52.2417	0.26133	20.4644	3
26	2005	12	0.029307	1.15125		7	48210	52.2417	0.129414	20.2473	3
26	2004	11	0.003756	1.34454		8	48210	52.2417	0.163873	20.2573	3
26	2003	10	0.008117	1.97803		9	48210	52.2417	0.087489	20.1661	3
26	2002	9	-0.150489	2.78433		10	48210		0.087518	20.1553	2
26	2001	8	0.017763	2.73255		5	276306		0.1804	20.4028	0
26	2000	7	0.02504	1.94294			276306		0.230114	20.4773	0
26	1999	6	0.054695	1.33804			447378		0.2816	20.5272	0
26	1998	5	0.084773	1.42231					0.259759	20.5455
26	1997	4	0.129546	2.01548					0.216344	20.508
26	1996	3	0.183237	1.75422					0.373432	20.1961
26	1995	2	0.2894	1.16283					0.418135	19.9362
26	1994	1	0.269568	1.34805					0.317997	19.7665
26	1993	0		1.36464					0.342583	19.576
27	2022	29	0.04552	0.829657		12	0	43.9076	0.615473	25.6739	3
27	2021	28	0.042543	0.915957		12	0	43.9076	0.622932	25.6023	3
27	2020	27	0.101962	0.88707		10	0	43.9076	0.633063	25.46	3
27	2019	26	0.054463	0.90672		11	0	47.8246	0.650566	25.2888	3
27	2018	25	0.026066	0.921597		11	0	47.8246	0.676944	25.1668	3
27	2017	24	0.034182	0.990965		15	0	47.8246	0.679887	25.0701	3
27	2016	23	0.056656	1.03957		16	0	47.8246	0.592068	24.8319	3
27	2015	22	0.082745	1.08757		12	0	47.8246	0.571741	24.7849	3
27	2014	21	0.11477	1.08622		10	0	47.8246	0.470503	24.3724	3
27	2013	20	0.092181	0.953276		12	0	47.8246	0.435835	24.2316	3
27	2012	19	0.064761	0.946113		16	0	63.74	0.457686	24.2002	3
27	2011	18	0.069904	0.974652		11	0	63.74	0.462982	24.1735	3
27	2010	17	0.098442	1.05431		10	0	63.74	0.435322	24.093	3
27	2009	16	0.147762	1.12743		11	0	63.74	0.481501	24.1328	3
27	2008	15	0.085084	1.0391		12	0	63.74	0.534477	24.1037	3
27	2007	14	0.141103	1.44159		12	6511	63.74	0.438178	23.9227	3
27	2006	13	0.183769	1.07448		9	3968	50.1949	0.271202	23.1428	3
27	2005	12	0.178577	1.00718		8	3968	55.2833	0.283939	23.1267	3
27	2004	11	0.18114	1.07811		7	77730	55.2833	0.350574	23.1408	3
27	2003	10	0.207862	1.19765		10	77730	55.2833	0.261103	22.9087	3
27	2002	9	0.17685	1.10657			178520		0.323409	22.802	2
27	2001	8	0.167858	1.25332		4	483941		0.404237	22.7729	1
27	2000	7	0.140558	1.29478			483941		0.42321	22.7441	1
27	1999	6	0.170171	1.28472			387154		0.485199	22.3429	1
27	1998	5	0.167091	1.19679					0.547059	22.3903
27	1997	4	0.1689	1.48474					0.597424	22.4311
27	1996	3	0.182706	1.13297					0.678902	22.4034
27	1995	2	0.17372	0.979666					0.716461	22.393
27	1994	1	0.167825	0.998796					0.752231	22.3918
27	1993	0		1.05959					0.754294	22.3014
28	2022	29	0.091117	0.854442		9	4151	56.0581	0.54372	24.4755	4
28	2021	28	0.084764	0.923216		10	4151	56.0581	0.57876	24.4794	4
28	2020	27	0.10192	1.03047		8	4151	56.0581	0.573461	24.402	4
28	2019	26	0.09663	1.06866		8	4151	56.0581	0.541779	24.2354	4
28	2018	25	0.096969	1.07714		11	2651	56.0581	0.519335	24.0882	3
28	2017	24	0.116519	1.53214		12	2651	56.0581	0.55569	23.8298	3
28	2016	23	0.143806	1.50696		10	2651	51	0.581754	23.7826	3
28	2015	22	0.141445			10	2651	51	0.578883	23.3049	3
28	2014	21	0.138077	1.68908		10	2651	51	0.621854	23.275	3
28	2013	20	0.230601	1.90759		8	2651	38.3342	0.790499	23.1264	3
28	2012	19	0.263006	1.8117		9	3535	38.3342	0.802164	22.9528	3
28	2011	18	0.229755	1.54746		8	4714	38.3342	0.813874	22.76	3
28	2010	17	0.233528	2.21618		12	4714	38.3342	0.820599	22.5649	3
28	2009	16	0.225774	2.2338		6	6286	38.3342	0.832209	22.3783	3
28	2008	15	0.250172	1.62128		8	8381	39.1416	0.823731	22.0273	3
28	2007	14	0.268014	1.94748		6	11175	39.1416	0.821899	21.7901	3
28	2006	13	0.164435	1.22975		6	0	39.1416	0.823494	21.7088	3
28	2005	12	0.090839	1.18845		6	0	43.3333	0.632876	20.7932	3
28	2004	11	0.074217	1.34706		9	0	43.3333	0.576692	20.5563	3
28	2003	10	0.044056	1.36434		9	0	43.3333	0.659971	20.7316	2
28	2002	9	0.012774	1.52403		9	0		0.682027	20.7745	2
28	2001	8	0.094967	2.10125		10	0		0.674062	20.835	0
28	2000	7	-0.008835	3.49723			0		0.17484	20.0117	0
28	1999	6	0.045519	1.40118			202494		0.160903	20.1051	0
28	1998	5	0.020049	1.2209					0.202918	20.1477
28	1997	4	-0.091118	1.28647					0.338139	20.0217
28	1996	3	0.112064	1.79257					0.20035	19.9172
28	1995	2	0.070053	1.14837					0.13296	19.7562
28	1994	1	0.111554	1.11124					0.149711	19.7551
28	1993	0		1.25656					0.252253	19.7663
29	2022	29	0.034895	2.48421		7	9500	55.7849	0.246623	22.4619	3
29	2021	28	0.051475	1.48915		10	12000	57.1927	0.316243	22.545	3
29	2020	27	0.079288	1.61426		11	12000	63.5475	0.259237	22.32	3
29	2019	26	0.153532			5	92000	63.5475	0.282032	22.3145	3
29	2018	25	0.156205			4	90000	63.5475	0.314014	22.2635	3
29	2017	24	0.068489			5	90000	63.5475	0.323178	22.1069	3
29	2016	23	0.123808			7	90000	63.5475	0.335385	22.0545	3
29	2015	22	0.136635	3.39056		5	90000	63.5475	0.472851	22.1536	3
29	2014	21	0.146602	2.01744		5	0	63.5475	0.535301	22.1992	3
29	2013	20	0.131595	1.44701		7	0	63.5475	0.588383	22.1619	3
29	2012	19	0.0709	1.65477		12	0	63.5475	0.594074	22.035	3
29	2011	18	0.072269	1.52234		5	0	63.5475	0.567289	21.8976	3
29	2010	17	0.065219	1.95196		11	0	63.5475	0.615344	21.9409	3
29	2009	16	0.016631	2.65909		12	0	63.5475	0.638325	21.9355	3
29	2008	15	0.016001	1.19905		13	7400	64.8242	0.47162	21.5411	3
29	2007	14	0.032956	1.94248		6	7400	64.8242	0.486968	21.5574	3
29	2006	13	0.01811	1.44476		7	7400	66.5102	0.54985	21.5952	3
29	2005	12	0.008104	1.26654		6	5000	73.5247	0.544432	21.5476	4
29	2004	11	-0.145054	1.33693		5	5000	73.5247	0.608023	21.6471	4
29	2003	10	0.008925	1.33615		4	5000	73.5247	0.588049	21.7337	2
29	2002	9	0.013115	1.42216		7	0		0.657809	21.8222	2
29	2001	8	-0.532487	1.35788		4	0		0.708201	21.9683	0
29	2000	7	0.050161	1.35674			0		0.623411	22.1376	0
29	1999	6	0.065522	1.11799			0		0.647639	22.173	0
29	1998	5	-0.742484	1.10999					0.708677	22.3079
29	1997	4	0.043738	1.07858					0.59022	22.531
29	1996	3	-0.005607	1.20713					0.613167	22.5685
29	1995	2	0.158532	1.00068					0.617022	22.5845
29	1994	1	0.196145	1.0251					0.552757	22.3584
29	1993	0		1.12467					0.52848	22.1562
30	2022	29	0.055304	0.960077		12	1447313	24.4122	0.44487	23.4484	3
30	2021	28	0.091441	1.31665	1211748294	13	2152945	24.4122	0.427218	23.422	3
30	2020	27	0.109789	1.33169	1212598205	14	2152945	24.4122	0.427812	23.3948	3
30	2019	26	0.118497	1.08321	770119693	10	3803101	24.4122	0.423117	23.2821	3
30	2018	25	0.12257	0.96114	870661025	8	8182478	24.4122	0.389844	23.1813	3
30	2017	24	0.129481	1.38934	849899357	9	9132753	24.4122	0.389791	23.0616	3
30	2016	23	0.117164	1.55875	884313075	7	9132753	24.4122	0.3635	22.9286	3
30	2015	22	0.098955	1.4322	876384660	4	15814941	24.4122	0.343888	22.8133	3
30	2014	21	0.141197	1.37481	889951981	8	16056972	24.3099	0.345046	22.7072	3
30	2013	20	0.13898	1.07846	25373631	7	15514941	24.3099	0.402571	22.6848	3
30	2012	19		69.2443	52534405	16	2689	22.5357	1.06695	17.0185	3
30	2011	18	713.204	14.2736	52559203	8	2689	23.8689	0.969146	18.0077	3
30	2010	17			174131539	6	3147	59.8239	29.454	18.1185	3
30	2009	16		29.0375	188430100	6	5362	59.8239	41.9394	17.5506	3
30	2008	15		43.2536	208560000	7	6750	59.8239	96.9593	16.7037	3
30	2007	14		21.4342	205920000	7	6000	66.3616	61.3354	17.1171	3
30	2006	13		22.0139	202060000	7	6000	66.3616	55.1906	17.2109	3
30	2005	12		14.8309	201960000	6	6000	66.3616	43.0754	17.4841	3
30	2004	11		2.72103	201960000	5	0	66.3616	6.08241	19.5141	4
30	2003	10		2.60038	202077000	10	16000	66.3616	4.88269	19.7512	3
30	2002	9		4.57807		9	0		8.50214	19.13	3
30	2001	8		2.96711		7	0		3.2077	19.9124	3
30	2000	7	0.244271	1.4676			0		0.918676	21.0867	0
30	1999	6	0.776867	1.14906			33660		0.936463	21.2061	0
30	1998	5	-2.73876	1.13756					0.906847	21.1541
30	1997	4	0.064571	1.15					0.618651	21.469
30	1996	3	0.045637	1.12849					0.635544	21.4422
30	1995	2	0.029848	0.990683					0.621771	21.3605
30	1994	1	0.16221	1.08327					0.567296	21.2409
30	1993	0	0.181325	1.15732					0.527902	21.0249
31	2022	29	-0.046788	0.863303			11717	49.2763	0.778465	26.0913	4
31	2021	28	0.014732	0.925136		14	11717	49.2763	0.755127	26.0833	4
31	2020	27	0.024596	0.943292		9	11717	49.2763	0.771622	26.0209	4
31	2019	26	0.087101	0.963801		12	11717	53.8005	0.767767	25.9337	3
31	2018	25	0.145668	0.946159		15	11717	47.2702	0.849079	25.236	3
31	2017	24	0.147714			27	11517	45.6663	0.844959	25.0507	3
31	2016	23	0.118136	1.07982		36	0	45.6663	0.815795	24.8387	3
31	2015	22	0.090315	1.26024		16	11517	45.6663	0.79961	24.7364	3
31	2014	21	0.084651	1.10103		9	15356	50.6505	0.769711	24.5587	3
31	2013	20	0.102469	0.944796		10	15356	50.6505	0.779069	24.4271	3
31	2012	19	0.08983	1.00955		8	15356	50.6505	0.782565	24.274	3
31	2011	18	0.102919	0.993079		13	15356	50.6505	0.781679	24.2077	3
31	2010	17	0.090455	1.25619		18	15356	50.6505	0.696077	23.7276	3
31	2009	16	0.058161	2.04649		12	0	50.6505	0.513593	23.3101	3
31	2008	15	0.042171	1.34242		12	0	50.6505	0.637839	22.9258	3
31	2007	14	0.128298	2.7637		17	0	50.6505	0.391569	22.5165	3
31	2006	13	0.128318	1.90176		11	175770	50.5155	0.419875	21.6228	3
31	2005	12	0.093445	1.33502		11	139500	59.6314	0.321003	21.3687	3
31	2004	11	0.095298	1.40427		5	139500	59.6314	0.37241	21.359	3
31	2003	10	0.084709	1.40791		6	139500	59.6314	0.306753	21.2574	3
31	2002	9	0.079285	1.56679		11	139500		0.314878	21.1805	3
31	2001	8	0.074723	1.49341		3	236074		0.36115	21.2157	2
31	2000	7	0.029919	1.8659			236074		0.324066	21.0645	0
31	1999	6	-0.111279	1.25632			236074		0.380058	21.2308	0
31	1998	5	0.029007	1.32856					0.338935	21.3577
31	1997	4	0.029759	1.38874					0.336182	21.3775
31	1996	3	0.129754	1.6026					0.389145	21.2978
31	1995	2	0.12746	0.984087					0.384719	21.1174
31	1994	1	0.125203	1.03311					0.275779	20.9665
31	1993	0		1.1841					0.328924	20.9468
32	2022	29	0.070468	1.13729			48595470	17.8082	0.808366	24.6905	3
32	2021	28	0.116801	1.1156		17	49745865	17.7959	0.785055	24.5104	3
32	2020	27	0.104548	3.15208		14	1346760	49.0418	0.300958	21.6733	3
32	2019	26	0.09515	2.78876		8	1150560	49.0418	0.292026	21.5744	3
32	2018	25	0.073722	1.43484		10	1534025	49.0418	0.295935	21.4903	3
32	2017	24	0.008329	1.9199		11	1534025	49.1785	0.186046	21.3794	3
32	2016	23	0.029528	2.61054		8	1535754	49.1785	0.20752	21.3939	3
32	2015	22	0.032788	3.33473		11	1578	49.1785	0.290364	21.4774	3
32	2014	21	0.064252	1.38646		9	1578	42.0201	0.460739	21.741	3
32	2013	20	0.014789	1.66853		10	43090	42.0201	0.32395	21.1297	3
32	2012	19	0.170706	1.38493		10	50426	42.0201	0.380335	21.2492	3
32	2011	18	0.051619	1.29817		8	60207	42.0201	0.447662	21.177	3
32	2010	17	0.060088	1.99218		13	60207	42.0201	0.461773	21.1217	3
32	2009	16	0.060908	1.84523		7	60207	42.2348	0.448143	21.0867	3
32	2008	15	0.102582	1.18518		9	60207	42.2348	0.413141	21.0309	3
32	2007	14	0.113114	1.56159		10	50173	42.2348	0.551232	21.3302	3
32	2006	13	0.082305	1.08522		9	50626	46.0496	0.503189	21.0422	3
32	2005	12	0.06559	1.08971		7	38353	56.5308	0.49976	20.9997	3
32	2004	11	0.039851	1.21267		7	38353	56.5308	0.495315	20.9385	3
32	2003	10	0.078689	1.26151		9	25953	56.5308	0.43594	20.8188	3
32	2002	9	0.078887	1.43576		5	57900		0.482279	20.7962	2
32	2001	8	0.137885	1.65435		5	52100		0.666851	20.6111	0
32	2000	7	0.136004	1.84184			68600		0.677093	20.5552	0
32	1999	6	0.135694	1.79609			120120		0.65993	20.4101	0
32	1998	5	0.069626	1.45953					0.596223	20.4304
32	1997	4	0.021436	1.37104					0.58829	20.3391
32	1996	3	0.048252	1.25797					0.531585	20.192
32	1995	2	0.059243	1.0616					0.521889	20.1654
32	1994	1	0.135111	1.12963					0.459416	20.0465
32	1993	0	0.152599	1.3502					0.442704	19.9322
33	2017	23
33	2016	22	0.244814		115043186	9	0	10.6002	0.928519	19.5813	3
33	2015	21	7.24974		112392617	10	0	13.8284	0.977342	19.8661	3
33	2014	20			33212703	8	0	13.8284	1.41103	19.9621	3
33	2013	19	0.012823	2.76942	70483948	8	0	13.8284	0.518756	20.1522	3
33	2012	18	-0.094915	3.42313	73328694	5	0	13.8284	0.428603	19.9676	3
33	2011	17	0.009582	2.74164	70283648	5	0	13.8284	0.430425	20.0615	3
33	2010	16	0.014327	3.84756	85485293	6	0	13.8284	0.447815	20.0829	3
33	2009	15	-0.084731	5.16068	131501583	6	0	15.1853	0.429536	20.0249	2
33	2008	14	0.011458	1.89962	131581783	8	0	20.0818	0.337881	19.9572	3
33	2007	13	0.006216	2.91333	131581783	10	9700	20.0818	0.394812	20.0356	3
33	2006	12	-0.461015	1.48442	220500000	5	9720	20.0818	0.405836	20.044	3
33	2005	11	0.006705	1.16047	220500000	12	6000	22.9908	0.263795	20.2133	3
33	2004	10	0.001386	1.23321	220650000	8	6000	22.9908	0.286053	20.2373	3
33	2003	9	0.00336	1.33446	221085300	3	0	22.9908	0.287207	20.2364	0
33	2002	8	0.015019	1.61811		8	52500		0.292365	20.2403	2
33	2001	7	0.012129	1.64689		7	105000		0.334981	20.2941	0
33	2000	6	-0.029318	2.15855			105000		0.362463	20.3103	0
33	1999	5	-0.00634	1.41128			157500		0.356989	20.3822	0
33	1998	4	0.001545	1.24381					0.358044	20.4929
33	1997	3	-0.038394	1.23461					0.339655	20.4623
33	1996	2	0.012047	1.26296					0.350834	20.521
33	1995	1	0.054692	1.11526					0.374198	20.5412
33	1994	0	0.099653	1.09196					0.374988	20.4468
34	2022	28	0.126037	1.13146	242164321	13	156222461	23.1545	0.795604	24.4175	5
34	2021	27	0.03775	1.08048	243891374	15	156826511	23.4255	0.830145	24.3856	4
34	2020	26	0.132708	1.23226	287103040	10	199841316	23.4668	0.846763	24.1472	4
34	2019	25	0.160384	1.21523	289520749	11	221004937	23.6638	0.851301	24.105	4
34	2018	24	0.134155	1.10427	289713349	13	232946951	23.6638	0.851975	23.9808	4
34	2017	23	0.215374		299566549	12	232839893	23.6638	0.861665	23.9126	4
34	2016	22	0.151955	1.38382	327595015	13	244333621	23.6638	0.844418	23.5587	3
34	2015	21	0.114242	21.8187	118499471	7	14403	21.8751	0.582597	19.9203	3
34	2014	20	0.371121	5.69751	124592922	9	4403	21.8751	0.641221	19.9504	3
34	2013	19	0.158049	4.51891	124352422	5	4403	21.8751	0.719504	19.751	3
34	2012	18	0.044948	7.73003	125896257	6	4403	21.8751	0.538522	19.0811	3
34	2011	17	0.194621	7.01394	136844866	7	4403	21.8751	0.589127	19.1512	3
34	2010	16	7.54108	9.71055	156353877	7	5871	21.8751	0.650283	19.0567	3
34	2009	15		14.8187	129010642	6	8698	25.6056	6.34771	18.8314	3
34	2008	14		4.56154	130112787	9	8698	25.6056	7.14395	19.0327	3
34	2007	13		4.41399	211442228	6	0	47.9599	3.51989	19.6094	2
34	2006	12		1.58008	211442228	7	0	47.9599	1.76362	20.1176	2
34	2005	11		1.30479	211442228	5	0	47.9599	1.46867	20.4604	4
34	2004	10		1.33249	211442228	7	0	47.9599	1.17027	20.7466	3
34	2003	9	0.018241	1.26875	211442228	8	0	47.9599	0.736788	21.0723	3
34	2002	8	-0.268369	1.33564		11	0		0.757557	21.1405	3
34	2001	7	0.111711	1.49733		5	54268		0.713763	21.0977	1
34	2000	6	0.686324	1.91066			0		0.710367	21.0373	1
34	1999	5	0.568024	1.83241			54268		0.93481	20.672	0
34	1998	4	-13.3233	1.39392					0.962087	20.8162
34	1997	3	-0.146636	1.27126					0.643403	21.2368
34	1996	2	0.084864	1.38078					0.601906	21.2639
34	1995	1	0.01751	0.998919					0.623672	21.2192
34	1994	0	0.089905	1.09385					0.590996	21.1624
35	2022	28	0.011651	1.08658			93909228	15.2148	0.60563	23.9992	3
35	2021	27	0.077838	1.15935	674192241	9	93909228	16.2034	0.544809	23.9219	3
35	2020	26	0.066309	0.959058	765335838	10	93909228	16.2034	0.751984	24.6428	3
35	2019	25	0.065754	1.04151	655642441	12	93909228	16.2034	0.752553	24.5797	3
35	2018	24	0.067475	1.40173	571928926	10	93909228	29.8234	0.626002	22.899	3
35	2017	23	0.073775		657470113	14	93909228	29.5881	0.625057	22.8189	3
35	2016	22	0.102656	1.7705	324998651	12	93909228	32.2867	0.65617	22.5148	3
35	2015	21	0.123324	2.13405	326969391	9	46950614	21.2916	0.579366	22.2046	3
35	2014	20	0.107889	1.57862	325084399	9	43950614	21.2916	0.504266	21.9088	3
35	2013	19	90.7055	192.705	64614000	7	122	6.6604	-0.194698	16.1613	3
35	2012	18			64614000	5	122	20.612	7.03434	19.5453	3
35	2011	17			64614000	7	0	22.4084	2.92279	20.2715	3
35	2010	16		3.10797	65062188	5	0	22.4084	3.0195	20.2044	3
35	2009	15		3.36608	68056800	5	122	22.4084	3.27272	20.1245	3
35	2008	14		2.787	64756700	8	122	22.4084	3.29516	20.1002	3
35	2007	13			67914000	6	30722	22.4084	3.5691	19.9793	4
35	2006	12			64614000	7	17068	29.0058	3.88648	19.9666	4
35	2005	11		2.42599	67188000	9	17068	29.0058	4.27624	19.9057	4
35	2004	10		2.47913	70509900	7	51449	29.0058	3.62457	19.9847	4
35	2003	9	0.148024	1.13028	67325284	8	57449	29.0058	0.848363	21.3157	4
35	2002	8	0.263529	1.30474		17	68381		0.844449	21.1489	2
35	2001	7	0.24891	1.41036		5	68381		0.8496	21.0185	0
35	2000	6	0.204815	2.19342			74981		0.740982	20.5543	0
35	1999	5	0.19195	1.91238			74981		0.498785	20.0077	0
35	1998	4	0.103007	1.38872					0.526021	20.1103
35	1997	3	0.084852	1.2045					0.514227	20.0028
35	1996	2	-0.281441	1.21221					0.508969	19.9074
35	1995	1	-0.037106	1.04409					0.418915	19.963
35	1994	0	0.105709	1.12335					0.490138	19.8847
36	2022	28	0.095731	0.973045		5		28.2136	0.322254	22.9464	3
36	2021	27	0.08775	1.04458	545272551	5		33.2136	0.372875	22.9836	3
36	2020	26	0.132681	1.00741	548499431	5		33.2136	0.462818	23.1069	3
36	2019	25	0.157814	1.06154	417722454	6		33.2136	0.534994	23.2199	3
36	2018	24	0.189548	1.07758	390908622	6		33.2136	0.500599	23.1114	4
36	2017	23	0.270013	1.59743	359410601	7		31.2136	0.417036	22.8887	4
36	2016	22	0.336194	1.56665	367290840	8		31.2109	0.586168	22.998	4
36	2015	21	0.035295	2.15061	365648409	9		31.241	0.584915	22.5895	4
36	2014	20	0.012086	1.57105	352459401	7		31.3242	0.454282	22.2425	4
36	2013	19	0.045294	1.1669	352134101	10		31.3242	0.395484	22.1574	4
36	2012	18	0.035513	1.34948	352190401	7		31.3242	0.430298	22.1742	3
36	2011	17	0.042704	1.12352	355766775	4		31.3242	0.40477	22.0745	3
36	2010	16	0.139688	1.53697	362089775	9		31.3242	0.47908	22.1524	3
36	2009	15	0.25042	2.79838	357299401	4		31.3242	0.441038	21.8605	3
36	2008	14	-0.289538	1.18218	356783875	6		31.3242	0.536554	21.8447	3
36	2007	13	-0.360186	1.32895	356552883	8		31.2311	0.80142	23.3202	3
36	2006	12	0.096277	1.13298	187753619	6		31.2311	0.759757	23.2076	3
36	2005	11	0.021167	0.936188	181077935	4		40.1457	0.703449	22.8999	3
36	2004	10	0.024799	1.07592	187177835	7		40.1457	0.28234	21.6971	3
36	2003	9	0.034643	0.990073	180502835	5		40.1457	0.505777	22.2398	3
36	2002	8	0.16537	1.05312		5			0.590202	22.1133	3
36	2001	7	0.166301	1.13794		6			0.652494	22.1195	3
36	2000	6	0.14575	1.43864					0.582851	21.69	0
36	1999	5	0.125038	1.15423					0.5435	21.524	0
36	1998	4	0.118516	1.20858					0.416802	21.1016
36	1997	3	-0.203882	1.68685					0.25341	19.3524
36	1996	2	0.020539	1.41883					0.231152	19.5213
36	1995	1	0.018105	1.13292					0.248822	19.5456
36	1994	0	0.046399	1.21192					0.176185	19.4163
37	2022	28	-0.1332	1.74268		9	17325	15.2835	0.465578	21.6812	3
37	2021	27	-0.322744	1.60929		10	17325	15.2835	0.434287	21.7493	3
37	2020	26	0.032535	1.83095		8	18852	15.2835	0.308885	21.8288	3
37	2019	25	0.012457	2.00837		9	18852	15.2835	0.359328	21.8924	3
37	2018	24	0.006114	1.06135		4	18852	15.2835	0.384122	21.9194	3
37	2017	23	0.000186	1.41933		13	18852	15.2835	0.298029	21.7824	3
37	2016	22	0.62489	1.68805		13	17325	15.2835	0.536181	22.1966	6
37	2015	21	-1.51086	2.13088		10	17325	15.2835	0.880147	22.2449	6
37	2014	20	-0.305941	1.39053		5	17325	16.718	0.727446	22.3439	6
37	2013	19	0.040771	1.02674		8	18263	16.718	0.669176	22.4171	6
37	2012	18	-0.136407	1.04005		8	15283	16.718	0.688802	22.4346	5
37	2011	17	0.004784	0.957894		14	24352	16.718	0.653787	22.4194	6
37	2010	16	-0.063874	1.10191		10	17325	17.668	0.633932	22.387	5
37	2009	15	0.058374	1.28021		14	17325	18.6119	0.582695	22.3179	5
37	2008	14	0.007663	0.922829		9	17325	21.6803	0.611732	22.3299	5
37	2007	13	0.05227	1.20622		7	15750	21.6803	0.663922	22.4376	5
37	2006	12	0.032292	1.0485		7	0	21.6803	0.623879	22.2861	5
37	2005	11	0.004391	1.07162		8	16301	22.966	0.598564	22.1656	5
37	2004	10	0.241978	1.28255		7	16301	22.966	0.50711	22.0586	5
37	2003	9	0.292969	1.6012		12	0	22.966	0.374776	21.6679	4
37	2002	8	0.386184	1.40686		8	57217		0.413715	21.4309	3
37	2001	7	0.234094	1.86831		5	57217		0.37281	21.1659	1
37	2000	6	0.202481	1.467			29700		0.465083	21.017	1
37	1999	5	0.195556	1.26881			313200		0.408888	20.7282	1
37	1998	4	0.137272	1.24684					0.412823	20.716
37	1997	3	0.172317	1.37801					0.442179	20.7395
37	1996	2	0.128665	1.21402					0.455295	20.7378
37	1995	1	0.089653	1.0004					0.436184	20.6802
37	1994	0	0.158185	1.08327					0.413567	20.7968
38	2022	28
38	2021	27	-0.30727	1.35379	285995143	6	0	21.424	0.228375	21.7882	3
38	2020	26	0.027317	1.29692	285960643	7	0	21.424	0.102017	21.8984	3
38	2019	25	0.044993	1.52364	324077221	18	100	21.424	0.055956	21.7939	3
38	2018	24	-0.970905	1.45824	286003043	17	4295311	21.424	0.133376	21.8331	3
38	2017	23	0.066405	1.1427	180810502	20	41000976	21.424	0.06498	22.4763	3
38	2016	22	0.047024	1.18116	93926670	22	25674582	21.424	0.200153	22.5786	3
38	2015	21	0.052065	3.80111	43105298	7	0	44.7906	0.792083	20.4286	3
38	2014	20	-0.374411	1.63895	43101098	8	0	44.7906	0.785173	20.3424	3
38	2013	19	0.014411	1.38016	43171098	9	0	44.7906	0.703714	20.3389	3
38	2012	18	0.0144		43102398	8	0	44.7906	0.682689	20.2292	3
38	2011	17	0.013713		37251098	8	0	44.7906	0.697332	20.262	3
38	2010	16	0.162047		23300000	8	0	38.7113	0.642323	20.0651	3
38	2009	15	0.154347		10614777	9	0	18.407	0.676062	19.9815	3
38	2008	14	1.44426		27000000	12	0	29.8389	0.681087	19.5443	1
38	2007	13			56853070	4	0	29.8389	10.4277	16.0087	3
38	2006	12		3.72975	63712690	6	0	29.8389	3.21484	17.5365	3
38	2005	11	-0.687324	1.45483	54712690	6	0	29.8389	0.634538	19.1155	3
38	2004	10	-0.054226	1.55293	27712690	6	1000	29.8389	0.515389	19.3565	3
38	2003	9	0.065669	1.51294	44712690	8	1000	29.8389	0.502127	19.3823	3
38	2002	8	0.084448	2.01116		8	0		0.423694	19.1681	3
38	2001	7	0.020069	2.49655		5	0		0.246205	18.9398	3
38	2000	6	0.013986	2.79104			0		0.263643	19.0328	0
38	1999	5	-0.355322	2.03883			0		0.423187	19.0296	0
38	1998	4	-0.111824	1.64859					0.365228	19.3916
38	1997	3	0.068658	1.48136					0.376296	19.5255
38	1996	2	0.067912	1.25112					0.517532	19.721
38	1995	1	0.12848	1.17023					0.44862	19.4616
38	1994	0	0.172119	1.28594					0.353306	19.3514
39	2022	28	0.073435	0.92777		29	1700465	59.1719	0.570554	25.7062	3
39	2021	27	0.146731	1.01303		31	1133643	59.3102	0.630773	25.7623	3
39	2020	26	0.111631	1.0001		20	1133643	58.1998	0.631672	25.7083	3
39	2019	25	0.045607	0.951001		20	1133643	58.1175	0.680212	25.8714	3
39	2018	24	0.077638	0.944346		26	944702	57.9989	0.670181	25.7914	3
39	2017	23	0.073048	1.08098		21	669102	58.0155	0.668943	25.5954	3
39	2016	22	0.018781	1.01499		22	903102	55.4397	0.685954	25.5485	3
39	2015	21	0.064008	1.1072		19	1094602	48.0326	0.667536	25.3939	3
39	2014	20	0.111206	1.16523		20	847102	53.5211	0.689185	25.1981	3
39	2013	19	0.107548	1.09597		11	497102	53.7287	0.662616	25.0083	3
39	2012	18	0.087282	1.06301		21	0	53.7291	0.648892	24.8663	3
39	2011	17	0.169288	1.07048		18	497102	25.5382	0.664184	24.8878	3
39	2010	16	0.14843	1.57297		13	826904	25	0.645179	24.7147	3
39	2009	15	0.068284	1.33728		16	826904	24.817	0.576357	24.3438	3
39	2008	14	0.11284	0.939337		17	826904	21.8034	0.567842	24.2659	3
39	2007	13	0.189576	1.69176		17	824503	16.5458	0.565698	24.4219	3
39	2006	12	0.245305	1.96059		20	687086	16.2324	0.478015	23.8554	3
39	2005	11	0.272261	1.20318		7	624624	16.2324	0.397342	23.5666	3
39	2004	10	0.299464	1.39657		11	312312	16.2324	0.510913	23.5502	3
39	2003	9	0.129164	1.33761		9	237023	16.2324	0.398354	23.019	3
39	2002	8	0.160985	1.07921		9	346331		0.552344	22.7693	3
39	2001	7	0.206123	1.2879		3	230887		0.501066	22.5044	3
39	2000	6	0.208192	1.13981			230887		0.602372	22.6163	0
39	1999	5	0.119511	1.05666			230887		0.674741	22.6137	0
39	1998	4	0.169788	1.07876					0.596028	22.1836
39	1997	3	0.164616	1.19625					0.604101	22.0762
39	1996	2	0.197988	1.22266					0.648379	21.8305
39	1995	1	0.260149	1.09867					0.675142	21.3786
39	1994	0	0.204803	1.10957					0.584234	20.9396
40	2022	28	-0.027404	0.837492			0	39.0363	0.557906	23.9609	3
40	2021	27	-0.052126	0.84271	583172065	11	0	39.0363	0.557142	23.9872	3
40	2020	26	-0.085361	0.809312	585053427	10	100	39.0363	0.534554	23.9891	3
40	2019	25	-0.070791	0.831874	583557513	16	100	39.0363	0.563673	24.1568	4
40	2018	24	0.077306	0.920839	420896607	17	100	38.9867	0.576703	24.262	4
40	2017	23	0.04671	1.19119	414405607	23	0	30.9812	0.600067	24.0872	4
40	2016	22	0.015992	1.10993	140497805	17	0	30.9812	0.365806	23.5733	4
40	2015	21	0.046806	1.83098	162925925	18	0	29.8768	0.804167	22.6356	4
40	2014	20	0.041917	1.4208	163074315	12	0	19.7963	0.702902	22.1748	4
40	2013	19	0.082129	1.17623	93521454	13	199891	19.7963	0.683762	22.0997	4
40	2012	18	0.16664	1.42068	163680976	18	556435	19.7963	0.593918	21.777	4
40	2011	17	0.142525	1.33211	163468929	13	556435	19.7963	0.477982	21.3589	4
40	2010	16	0.104572	1.60691	172705767	12	606435	19.7963	0.613091	21.5489	4
40	2009	15	0.049414	1.7718	206894288	14	606435	19.7963	0.641099	21.7642	4
40	2008	14	-0.135604	1.25738	94041162	14	820294	12.8012	0.594995	21.5811	4
40	2007	13	0.061828	2.16288	109963970	13	865314	13.1668	0.498439	21.524	4
40	2006	12	0.027223	1.1406	88529409	11	815314	12.2631	0.567207	21.5518	4
40	2005	11	0.011143	1.01408	148720562	8	819666	29.3639	0.554129	21.4902	5
40	2004	10	0.038089	1.14201	139066402	6	819666	29.3639	0.566793	21.432	5
40	2003	9	0.045753	1.38008	149249540	6	819666	29.3639	0.650589	21.6331	4
40	2002	8	-0.297358	1.54778		5	1348644		0.630707	21.5462	2
40	2001	7	-0.136332	1.61746		7	1348644		0.458917	21.4164	0
40	2000	6	0.007225	1.83083			1348644		0.450155	21.5861	0
40	1999	5	0.128362	1.65922			1348644		0.409808	21.5077	0
40	1998	4	0.065462	1.24606					0.365837	21.1135
40	1997	3	0.099569	1.47891					0.314533	20.9894
40	1996	2	0.104484	1.43685					0.413337	20.8073
40	1995	1	0.119449	1.04622					0.538571	20.8036
40	1994	0	0.174155	1.1053					0.504936	20.5958
42	2022	28	0.001096	0.92004		4	1122350	52.6261	0.77605	24.3257	3
42	2021	27	0.00794	0.930832		7	1148500	33.0707	0.801428	24.4475	3
42	2020	26	0.019515	0.952447		10	1148500	52.6246	0.815569	24.5175	3
42	2019	25	0.084061	0.98251		13	2102400	49.7708	0.822497	24.5331	3
42	2018	24	0.054126	0.995526		16	2102400	49.3665	0.833525	24.553	3
42	2017	23	0.088453	1.06574		16	3255000	47.368	0.842186	24.4988	3
42	2016	22	0.037798			16	4537074	47.368	0.799012	24.0961	3
42	2015	21	0.071196	1.2424		16	4537074	47.351	0.771898	23.9269	3
42	2014	20	0.092589	1.24944		11	180564	28.8317	0.796201	23.5081	3
42	2013	19	0.132216	1.38289		8	90282	28.4877	0.616542	22.8025	3
42	2012	18	0.141926	1.25418		7	90282	29.7496	0.613915	22.7404	3
42	2011	17	0.126194	1.10686		11	90282	29.7496	0.646232	22.69	3
42	2010	16	0.151793	1.26053		7	126009	29.7496	0.648746	22.6387	3
42	2009	15	0.129048	1.50512		10	126009	29.7496	0.680323	22.5921	3
42	2008	14	0.003898	0.955843		11	189048	29.7496	0.686198	22.4368	3
42	2007	13	0.1067	1.37152		11	189048	29.7496	0.645092	22.405	3
42	2006	12	0.049926	1.18847		6	201561	29.7496	0.61768	22.1571	3
42	2005	11	0.08146	1.0192		6	158786	34.8001	0.502436	21.8648	3
42	2004	10	0.009489	0.98251		6	121867	34.8001	0.678512	22.2929	3
42	2003	9	0.045023	1.0159		7	165250	62.8001	0.683146	22.3197	3
42	2002	8	0.052561	1.05321		7	207783		0.658847	22.2059	2
42	2001	7	0.09104	1.12174		6	207783		0.647935	22.1381	2
42	2000	6	0.099604	1.22341			207783		0.598079	21.9612	0
42	1999	5	0.100827	1.205			207783		0.589668	21.8322	0
42	1998	4	0.0921	1.20427					0.588691	21.8735
42	1997	3	0.132758	1.53404					0.59333	21.8159
42	1996	2	0.231903	1.51946					0.392311	20.7642
42	1995	1	0.282302	1.13468					0.520603	20.7033
42	1994	0	0.225819	1.17467					0.484049	20.5492
43	2021	27
43	2020	26
43	2019	25
43	2018	24	0.168666	1.00782		12	139000	22.3533	0.630899	23.3062	3
43	2017	23	-0.007552	1.09821		15	139000	22.3533	0.759415	23.6737	3
43	2016	22	0.029044	1.15866		19	241000	22.3533	0.78246	23.8021	3
43	2015	21	0.078953	1.14542		15	241000	22.3533	0.794793	23.8536	3
43	2014	20	0.115446	1.09009		12	0	22.3533	0.79297	23.7224	3
43	2013	19	0.121433	0.996371		20	0	22.3533	0.767877	23.5978	3
43	2012	18	0.107914	1.06053		24	9600	22.3533	0.720261	23.3923	3
43	2011	17	0.147302	0.882828		22	4800	22.3533	0.693301	23.1289	3
43	2010	16	0.125101	1.03601		15	27300	22.3533	0.70257	22.7955	3
43	2009	15	0.045004	1.09948		19	20475	22.3533	0.677765	22.5868	3
43	2008	14	0.013615	0.931273		13	27300	22.3533	0.633892	22.2842	3
43	2007	13	0.154485	1.30816		15	27820	22.3533	0.560218	22.1062	3
43	2006	12	0.222823	1.1171		9	27820	29.1218	0.73713	21.5007	3
43	2005	11	0.197027	1.0845		6	21400	32.8432	0.669629	21.1124	3
43	2004	10	0.121887	1.15635		9	21400	32.8432	0.691317	21.0099	3
43	2003	9	0.105025	1.19369		6	54460	32.8432	0.579788	20.5048	3
43	2002	8	0.105312	1.3719		3	93660		0.634879	20.5334	3
43	2001	7	-0.480397	1.39374		4	93660		0.705181	20.6735	0
43	2000	6	0.041149	1.36086			187320		0.616141	20.9399	0
43	1999	5	0.04064	1.16662			187320		0.59268	20.8701	0
43	1998	4	0.062591	1.16181					0.580486	20.9011
43	1997	3	0.110687	1.2789					0.543296	20.8085
43	1996	2	0.112209	1.24212					0.555327	20.6775
43	1995	1	0.10769	1.04066					0.470568	20.4739
43	1994	0	0.169328	1.11976					0.412763	20.3086
45	2022	28	0.027733	1.21636		10	96000	46.2111	0.282367	22.4491	3
45	2021	27	0.01895	1.09931		11	96000	46.2111	0.288691	22.4411	3
45	2020	26	0.011155	0.902737		9	322700	46.0973	0.215358	22.3266	3
45	2019	25	-0.004806	0.942106		10	544100	45.9556	0.149354	22.2343	3
45	2018	24	-0.018009	0.865684		7	841000	45.7816	0.251066	22.2535	3
45	2017	23	0.020909	1.28985		13	834000	45.7816	0.160336	22.1573	3
45	2016	22	-0.025368	1.79837		12	93000	46.2111	0.164936	22.139	3
45	2015	21	0.003908	2.39025		8	93000	46.2111	0.267673	21.8116	3
45	2014	20	-0.051721	1.73926		7	93000	46.2111	0.221956	21.761	3
45	2013	19	0.020551	1.35145		11	93000	46.2111	0.194236	21.7712	3
45	2012	18	-0.062155	1.31927		12	100050	54.2644	0.307152	21.3549	3
45	2011	17	0.035714	1.67396		10	100050	54.2644	0.242557	21.3156	3
45	2010	16	0.030245	2.54866		13	100050	54.2644	0.186933	21.2273	3
45	2009	15	0.077072	4.07943		11	163500	59.1444	0.385411	20.5033	3
45	2008	14	0.105968	1.34635		8	70500	60.6721	0.262577	20.1537	3
45	2007	13	0.026853	1.64184		7	70500	60.6721	0.345222	20.3384	3
45	2006	12	0.02985	1.22473		6	70500	60.6721	0.331581	20.3082	3
45	2005	11	0.069144	1.19131		4	100800	66.2359	0.327173	20.3075	3
45	2004	10	0.082706	1.37798		5	100800	66.2359	0.3579	20.324	3
45	2003	9	0.082128	1.3016		5	67200	66.2359	0.402522	20.3762	3
45	2002	8	0.002276	1.40643		5	76560		0.504975	20.4315	0
45	2001	7	0.076769	1.71087		3	79620		0.516163	20.4154	1
45	2000	6	0.084038	1.54974			79620		0.529598	20.3617	1
45	1999	5	0.084804	1.3361			91620		0.569901	20.2553	1
45	1998	4	-0.504378	1.24992					0.572791	20.1575
45	1997	3	0.042021	1.10157					0.439487	20.4319
45	1996	2	0.038996	1.11999					0.446273	20.4039
45	1995	1	0.051401	0.971931					0.430872	20.3784
45	1994	0	0.085191	1.09595					0.415513	20.3566
46	2022	28	-14.8612	1.05322			929600	55.9554	0.991498	25.379	3
46	2021	27	-0.950244	0.963698	3729871479	30	1459600	62.8281	0.87507	25.426	3
46	2020	26	-0.134944	0.900942	3731593512	33		68.4861	0.806729	25.9217	3
46	2019	25	0.043087	0.947008	3717592906	16		68.4861	0.813872	25.9043	6
46	2018	24	0.036338	0.980811	3624808248	15	26241104	68.4861	0.865957	26.0803	6
46	2017	23	0.112475	1.05884	3671353684	17	1759786	67.1515	0.85357	25.9585	6
46	2016	22	0.1228	1.12197	3657562405	19	3919786	66.5877	0.851677	25.8463	6
46	2015	21	0.175424	1.35451	3503165718	30	2180000	73.8197	0.87189	25.497	6
46	2014	20	0.132981	1.45861	3497595038	27	8698000	73.6654	0.823456	24.9844	5
46	2013	19	0.122167	1.26475	3650852160	18	14523786	73.6654	0.763096	24.4304	5
46	2012	18	0.086813	1.50457	3587286253	17	14523786	73.6654	0.710283	24.1551	5
46	2011	17	0.028975	1.47574	1847369131	15	14923800	73.6654	0.638528	23.8776	5
46	2010	16	0.014318	1.10667	1916001953	15	14982000	73.6654	0.626553	23.8299	5
46	2009	15	0.043147	1.20198	1942873684	21	22000	60.432	0.602118	23.8474	5
46	2008	14	0.024126	1.04541	922266037	19	22000	74.1522	0.563166	23.7101	3
46	2007	13	0.153084	2.13736	568454261	24	4000	61.0692	0.454089	22.7756	3
46	2006	12	0.071629	1.42544	144694688	13	4000	61.0692	0.51173	22.7103	3
46	2005	11	0.054914	0.95316	143711264	12	0	28.1678	0.63326	22.0556	3
46	2004	10	0.072492	0.984888	117689503	9	0	48.1662	0.587554	21.8555	3
46	2003	9	0.041734	1.01534	117676103	5	0	48.1662	0.65242	21.9425	3
46	2002	8	0.040188	1.10275		9	0		0.551451	21.6449	2
46	2001	7	0.050107	1.2578		6	0		0.483815	21.5045	1
46	2000	6	0.062371	1.72371			54184		0.507113	20.9892	0
46	1999	5	0.179523	1.86404			54184		0.380344	20.5835	0
46	1998	4	0.209734	2.02433					0.477377	20.6498
46	1997	3	0.108804	1.88034					0.505232	20.4425
46	1996	2	0.12291	2.29088					0.492928	20.3028
46	1995	1	0.068974	1.05759					0.549927	20.2548
46	1994	0	0.140561	1.19449					0.570801	20.0734
47	2003	9
47	2002	8
47	2001	7		4.27863		8			6.10942	18.6872	0
47	2000	6	-1.20041	1.26893					0.916934	21.0393	0
47	1999	5	-0.621849	1.11823					0.828266	21.1377	0
47	1998	4	0.014366	1.0987					0.731765	21.2309
47	1997	3	0.154988	1.1687					0.734701	20.8778
47	1996	2	0.15819	1.15431					0.743551	20.8516
47	1995	1	0.206954	1.0753					0.714816	20.4715
47	1994	0	0.195673	1.09868					0.693404	20.3976
48	2022	28	0.299013	1.38078	384391576	5	0	38.0689	0.848175	23.5875	4
48	2021	27	0.155751	1.4381	293699996	9	0	43.038	0.827464	23.4201	4
48	2020	26	0.315585	1.64974	353481115	9	0	42.8823	0.719174	23.0162	4
48	2019	25	0.487121	1.97762	307053494	11	84080	41.6499	0.632612	22.5908	4
48	2018	24	0.366857	2.11508	313258023	20	81631	41.6498	0.763554	22.3686	4
48	2017	23	-0.195778	2.80086	294061283	11	7168539	31.6498	0.818492	22.0855	4
48	2016	22	0.007269		288399602	13	7168539	31.6498	0.578484	21.3961	4
48	2015	21	0.261454	7.75998	152959366	13	7168539	28.5419	0.58659	21.3864	4
48	2014	20	0.198734	2.7284	106925081	9	0	26.358	0.695063	21.4078	4
48	2013	19	-0.020546	3.81837	119248287	9	0	26.358	0.636463	21.0089	4
48	2012	18	0.061276	2.71981	124351459	15	0	24.1316	0.592418	20.9153	4
48	2011	17	1.1095	3.08892	102998657	7	0	26.358	0.648379	20.9553	4
48	2010	16		3.60456	123135645	7	0	26.358	1.03015	20.4883	4
48	2009	15		3.17142	150277069	8	11250	26.358	1.00044	20.5795	4
48	2008	14		1.45116	151956769	8	15000	26.358	1.10768	20.9513	4
48	2007	13		2.24344	162524840	10	15000	26.358	1.15771	20.8465	4
48	2006	12		1.45677	197969205	8	0	26.358	1.1426	20.5892	4
48	2005	11	0.077439	1.21167	229197300	7	0	26.358	0.894275	20.8161	4
48	2004	10	0.134248	1.21089	229197300	6	0	26.358	0.914882	20.8531	4
48	2003	9	0.107474	1.24014	154263300	7	0	26.358	0.936217	21.0434	3
48	2002	8	0.171408	1.41433		7	0		0.938073	20.9481	2
48	2001	7	-1.30185	1.4924		8	141588		0.939828	21.0338	2
48	2000	6	-1.10543	2.16868			141588		0.842001	21.3469	0
48	1999	5	0.101723	2.79115			102600		0.615806	21.1391	0
48	1998	4	0.078551	1.84501					0.636859	21.0697
48	1997	3	0.038392	1.22591					0.606687	21.0262
48	1996	2	0.10725	1.30836					0.665932	20.7455
48	1995	1	0.109612	1.07341					0.69732	20.6867
48	1994	0	0.0988	1.12061					0.615764	20.4909
49	2022	27	0.201769	1.70237			106330	22.9287	0.662442	23.2502	3
49	2021	26	0.231515	2.29905		9	217500	22.8591	0.681789	23.1007	3
49	2020	25	0.262293	2.22562		7	150000	44.8012	0.687771	22.9248	3
49	2019	24	0.234107	1.63025		13	150000	44.8012	0.673751	22.8946	3
49	2018	23	0.232096	1.41054		9	0	45.2277	0.743297	22.9005	3
49	2017	22	0.2004	1.82824		9	0	45.2277	0.761753	22.7539	3
49	2016	21	0.233108	2.38567		9	0	45.2277	0.708479	22.3614	3
49	2015	20	0.257216	4.07295		7	0	45.2277	0.647971	21.9478	3
49	2014	19	0.34065	2.12573		9	0	45.2277	0.803558	22.2656	3
49	2013	18	0.421595	3.65583		6	0	45.676	0.806481	21.9385	3
49	2012	17	0.367787	2.99792		13	0	47.3117	0.750595	21.3445	3
49	2011	16	0.36742	2.70457		8	42187	48.6513	0.698867	21.0734	3
49	2010	15	0.315065	4.9052		5	56250	48.6513	0.672747	20.5611	3
49	2009	14	-0.227301	2.02589		9	56250	50.4513	0.734349	20.2996	3
49	2008	13	-0.007169	1.5266		7	75000	53.1513	0.653792	20.2319	3
49	2007	12	0.022758	1.94753		10	60000	53.1513	0.674799	20.3032	3
49	2006	11	0.11668	1.37597		11	12800	53.0439	0.597285	20.2285	3
49	2005	10	0.114002	1.3947		16	12800	53.0439	0.643976	20.2109	3
49	2004	9	0.033969	1.36937		20	0	61.5148	0.626804	20.0313	3
49	2003	8	-0.294912	1.73576		14	181	66.5246	0.592952	19.4393	3
49	2002	7	0.013015	2.02621		11	0		0.585805	19.6398	2
49	2001	6	0.097777	1.88371		8	0		0.683133	19.9658	0
49	2000	5	0.002154	2.54549			23756		0.559544	19.9486	0
49	1999	4	0.08649	1.67611			23756		0.488891	19.9124	0
49	1998	3	0.136393	1.48164					0.511048	19.9132
49	1997	2	-0.020343	1.40836					0.605987	20.0414
49	1996	1	0.005231	1.30736					0.569795	19.9737
49	1995	0	0.015848	1.03549					0.545538	19.9136
50	2022	27	0.003562	0.89284		12	38100	15.8523	0.626341	25.1176	4
50	2021	26	0.044231	0.966506		13	38100	15.8523	0.566435	25.1107	4
50	2020	25	0.043926	1.0269		9	51800	15.8523	0.543647	25.0213	3
50	2019	24	0.031054	1.09082		12	62600	19.0228	0.591951	24.9046	3
50	2018	23	0.037835	0.932635		13	62600	19.0228	0.566855	24.8182	3
50	2017	22	0.055766	1.44314		16	102400	20.8099	0.511848	24.1128	3
50	2016	21	0.041368			12	110100	20.8099	0.365342	23.7996	3
50	2015	20	0.041935	1.4144		13	120400	25.7628	0.387465	23.7973	3
50	2014	19	0.080238	1.4243		11	22500	25.7628	0.454445	23.4764	3
50	2013	18	0.086903	1.40083		12	22500	45.6217	0.588088	22.7998	3
50	2012	17	0.045012	1.19044		8	22500	45.6217	0.608351	22.7778	3
50	2011	16	0.088196	1.08107		9	22500	45.6217	0.6375	22.8092	3
50	2010	15	0.056453	1.41608		12	22500	45.6217	0.687552	22.7991	3
50	2009	14	-0.147664	1.14439		4	97695	45.6217	0.675933	22.5914	3
50	2008	13	-0.035592	0.975189		10	97700	45.6217	0.602524	22.3373	3
50	2007	12	0.037492	1.23789		11	65130	45.6217	0.513285	22.266	3
50	2006	11	0.109353	1.46333		5	89160	52.6177	0.440434	21.1619	3
50	2005	10	0.071903	1.16283		9	52200	59.8509	0.407777	21.0093	3
50	2004	9	0.123969	1.27897		7	52200	59.8509	0.501001	21.1352	3
50	2003	8	0.065826	1.2019		10	44580	59.8509	0.395307	20.8772	3
50	2002	7	-0.053271	1.22247		12	82772		0.360586	20.7462	2
50	2001	6	0.035244	1.48719		3	82772		0.184597	20.569	0
50	2000	5	0.094034	1.6276			95172		0.43023	20.2239	0
50	1999	4	0.065464	1.41722			95172		0.355626	20.0726	0
50	1998	3	0.085836	1.5112					0.2942	19.972
50	1997	2	0.237679	1.63458					0.533196	19.8475
50	1996	1	0.105713	1.21885					0.570753	19.7762
50	1995	0	0.18386	1.12952					0.598616	19.7255
55	2022	26	0.049164	0.855185	262775193	6	5119057	11.1124	0.543327	23.2684	3
55	2021	25	0.040563	0.88868	271964000	6	3069457	11.1124	0.543997	23.2297	3
55	2020	24	0.070084	0.884892	277002260	8	3069457	10.8711	0.540957	23.197	3
55	2019	23	0.066287	0.943638	241749005	8	1908757	10.2229	0.53991	23.1542	3
55	2018	22	0.432355	0.903842	232937042	6	1908757	9.797	0.512594	23.0897	3
55	2017	21	0.355378	1.3761	232534622	6	1889657	8.7156	0.575245	22.7548	3
55	2016	20	0.284927	1.84302	256051011	7	1296057	8.7156	0.660779	22.6383	3
55	2015	19	0.051134	2.50963	211668210	10	1296057	9.0862	0.701165	22.2193	3
55	2014	18	0.07127	2.17292	269762738	12	1039057	9.0862	0.644927	22.0215	3
55	2013	17	0.066937	1.75116	112441303	8	1039057	9.0862	0.5322	21.6786	3
55	2012	16	0.005563	1.59402	111307583	11	139257	9.0862	0.502397	21.5682	3
55	2011	15	0.051543	1.49188	68034838	8	139257	9.0862	0.46746	21.4949	3
55	2010	14	0.044124	2.13967	80390535	14	92838	9.0862	0.450407	21.412	3
55	2009	13	0.051703	2.48905	93793164	7	86764	10.0402	0.518206	21.1172	3
55	2008	12	0.030642	1.33016	98860595	8	86764	10.9244	0.550492	21.0566	3
55	2007	11	0.035954	1.97804	129200969	9	78877	12.4954	0.503713	20.9985	3
55	2006	10	0.016735	1.4708	129964745	8	71706	17.0109	0.61824	20.8411	3
55	2005	9	-0.138464	1.19162	130909298	7	46800	20.2429	0.648528	20.9067	3
55	2004	8	0.010718	1.42481	136734013	5	46800	20.2429	0.613731	20.9399	3
55	2003	7	0.015588	1.22563	136286661	8	41300	20.2429	0.422107	21.0999	3
55	2002	6	-0.214006	1.32597		5	66500		0.356263	20.9752	3
55	2001	5	0.037284	1.67476		7	79100		0.244795	21.0554	3
55	2000	4	0.070225	1.62495			77700		0.19345	20.9708	0
55	1999	3	0.069222	1.4077			77700		0.105551	20.8371	0
55	1998	2	0.185529	1.67301					0.139418	20.678
55	1997	1	0.179196	2.43932					0.151575	20.5697
55	1996	0	0.272894	2.76101					0.14651	19.9487
56	2022	26	-0.571857	1.24144			990800	18.1496	0.792816	23.039	3
56	2021	25	-0.371678	1.20134	678599624	13	3467426	20.6193	0.690232	23.1144	3
56	2020	24	-0.066134	0.856241	732395305	16	8309126	21.6701	0.588872	23.1877	3
56	2019	23	0.013731	0.903192	759063741	18	8309126	21.7253	0.554071	23.2455	3
56	2018	22	0.020436	0.93299	614149324	13	9118226	21.6015	0.561924	23.3076	3
56	2017	21	0.036299		749074268	16	8680326	20.9869	0.591611	23.3744	3
56	2016	20	0.021133	1.22203	374838941	16	1371626	21.4908	0.482337	23.0879	3
56	2015	19	0.007669	1.48268	82180168	12	685813	21.4908	0.374701	22.8022	3
56	2014	18	-0.18554	0.983125	77044065	9	685813	13.7003	0.628363	22.7866	3
56	2013	17	1.11678	0.972776	96149656	11	571511	13.7003	0.555532	22.7778	3
56	2012	16		2.42456	84191684	10	571511	13.7003	1.20186	21.4196	3
56	2011	15		2.80435	123871342	9	453909	13.7003	1.2517	21.1556	3
56	2010	14		2.35305	96330844	11		13.7003	1.09739	21.1555	3
56	2009	13	-0.100187	2.02828	89259955	12	427680	13.7003	0.906939	21.096	3
56	2008	12	-0.335386	1.72683	73529220	12	427680	13.7003	0.868018	20.842	3
56	2007	11	0.260789	2.69448	68375608	12	547580	13.7003	0.808284	20.7579	3
56	2006	10	-0.232854	1.52838	91932278	9	547580	13.7003	0.78888	20.4229	3
56	2005	9	0.112946	0.965183	108194286	5	436700	19.029	0.705693	20.4067	3
56	2004	8	-0.623312	1.3801	111406778	9	436700	19.029	0.81813	20.6587	3
56	2003	7	-0.011146	1.28412	115185325	6	580700	19.029	0.649585	20.7915	3
56	2002	6	-0.09191	1.51385		8	550500		0.65023	20.8144	2
56	2001	5	0.053006	1.57253		7	550500		0.633398	20.8958	2
56	2000	4	0.08246	1.58824			460800		0.607166	20.8266	0
56	1999	3	0.089283	1.216			460800		0.643349	20.933	0
56	1998	2	0.008173	1.08094					0.600298	20.7854
56	1997	1	0.099974	1.12507					0.544601	20.6162
56	1996	0	0.135112	1.46848					0.522845	20.464
56	1995	-1
58	2022	26	0.016333	2.08266			165900	56.5434	0.538946	22.3945	3
58	2021	25	0.038406	1.4246		12	165900	56.7001	0.54314	22.4518	3
58	2020	24	0.012164	1.43226		17	183000	56.7001	0.574448	22.4865	3
58	2019	23	0.041093	1.47368		19	74100	56.7001	0.594452	22.5463	3
58	2018	22	0.009611	1.3127		20	210205	56.7009	0.656307	22.6873	3
58	2017	21	0.119347	1.44415		17	222586	56.7009	0.630906	22.6681	3
58	2016	20	0.080881	3.06806		24	92586	30.2446	0.309922	21.6587	3
58	2015	19	0.064254			12	95586	30.2446	0.357337	21.6844	3
58	2014	18	0.052612	2.07437		17	35586	30.2446	0.437772	21.7015	3
58	2013	17	0.050702	1.82337		18	35586	30.2446	0.327471	21.4817	3
58	2012	16	0.040268	1.75727		12	47286	30.2446	0.211593	21.2776	3
58	2011	15	0.052026			17	47286	30.2446	0.209863	21.2382	3
58	2010	14	0.054148	2.52962		11	47286	30.2446	0.199613	21.106	3
58	2009	13	-0.282487	3.32268		12	47286	30.2446	0.186105	21.0304	3
58	2008	12	0.041816	0.942861		13	47286	30.2446	0.159902	21.1803	3
58	2007	11	0.050563	2.1363		15	60320	30.2446	0.206745	21.2201	3
58	2006	10	-0.10075	1.02093		5	60482	30.2446	0.518072	21.8719	3
58	2005	9	-0.147145	0.949908		7	41300	32.6876	0.520537	21.9641	3
58	2004	8	0.071807	1.04851		6	41300	32.6876	0.507736	22.0741	3
58	2003	7	0.116735	1.15035		6	8900	32.6876	0.515973	22.0871	3
58	2002	6	0.089353	1.19297		9	34650		0.541992	22.0377	2
58	2001	5	-0.235357	1.2864		4	86624		0.562002	21.9643	0
58	2000	4	0.005478	1.19694			138598		0.45749	22.1363	0
58	1999	3	0.102616	1.19517			178002		0.502354	22.09	0
58	1998	2	0.094335	0.995708					0.329504	21.8145
58	1997	1	0.198444	1.19708					0.412733	21.5995
58	1996	0	0.22334	1.2246					0.479281	21.496
59	2022	25	0.03978	0.870483		9		27.1623	0.537197	24.2086	3
59	2021	24	0.062966	0.89911		9		27.1623	0.53655	24.1926	3
59	2020	23	0.024446	0.810643		9		27.1623	0.494189	24.0519	3
59	2019	22	0.074153	0.849944		10		32.1623	0.51817	24.1029	3
59	2018	21	0.081827	0.869618		15		32.1623	0.576934	24.2033	3
59	2017	20	0.153278	1.07288		10		32.1623	0.591054	24.1562	3
59	2016	19	0.166738	1.2218		11		32.1623	0.646672	24.1691	2
59	2015	18	0.039331	1.08882		9		47.5365	0.691936	24.1218	3
59	2014	17	-0.156758	1.13612		14		50.8551	0.725987	24.2671	3
59	2013	16	-0.022401	0.956381		10		51.1393	0.745773	24.0712	3
59	2012	15	0.002698	1.02403		9		51.1393	0.774421	24.2123	3
59	2011	14	0.111577	1.05528		9		51.1393	0.735552	24.0744	3
59	2010	13	0.062361	1.22589		8		51.1393	0.750634	24.0018	3
59	2009	12	0.031623	1.27538		9		51.1393	0.702672	23.8168	3
59	2008	11	0.063913	1.00294		10		51.1393	0.640793	23.5424	3
59	2007	10	0.042315	1.14675		9		60.2584	0.368114	22.9182	3
59	2006	9	0.049424	1.0556		4		60.2584	0.596686	22.223	3
59	2005	8	0.148153	1.04615		5		60.2584	0.599404	22.147	3
59	2004	7	0.096483	1.16407		6		69.2578	0.51901	21.8281	3
59	2003	6	0.004486	1.14851		6		69.2578	0.514617	21.7099	3
59	2002	5	-0.044971	1.20885		4			0.482108	21.6392	3
59	2001	4	0.002872	1.2286		4			0.4402	21.6171	3
59	2000	3	0.002543	1.33627					0.412831	21.6592	0
59	1999	2	0.069889	1.14497					0.441376	21.7654	0
59	1998	1	0.013304	1.17081					0.401276	21.7971
59	1997	0	0.165586	1.46817					0.521275	21.7494
60	2022	25	0.080768	1.00088		13	60000	34.9001	0.531575	24.2092	3
60	2021	24	0.088719	1.15057		11	60000	32.8806	0.501386	24.0412	3
60	2020	23	0.085647	1.17918		10	1075826	27.5064	0.47259	23.9157	3
60	2019	22	0.076681	1.19608		13	1075826	27.5064	0.440773	23.7349	3
60	2018	21	0.084873	1.17521		15	1716595	27.5064	0.450591	23.694	3
60	2017	20	0.105093	1.79676		9	1263396	27.5064	0.448532	23.6608	4
60	2016	19	0.041615	1.96924		12	1384804	29.5844	0.515829	23.5547	4
60	2015	18	0.033045	2.35813		13	1520615	29.5844	0.503239	23.4885	4
60	2014	17	0.084365	1.91697		11	1885841	31.7311	0.540798	23.3776	4
60	2013	16	0.066443	1.45758		13	2534577	31.7311	0.561427	23.3939	4
60	2012	15	0.075284	1.82193		7	2245889	31.7311	0.495988	23.3675	4
60	2011	14	0.164156	1.73397		9	2245889	31.7311	0.525585	23.3653	4
60	2010	13	0.168819	3.06206		14	2179524	31.7311	0.6138	23.4023	4
60	2009	12	0.110016	3.04444		11	1428613	31.7311	0.594227	23.1783	4
60	2008	11	0.101983	1.36831		13	1491530	31.7311	0.498024	22.7927	4
60	2007	10	0.322763	3.47043		9	754556	31.7311	0.525661	22.7944	4
60	2006	9	0.342387	1.6691		10	816614	31.6271	0.538094	22.6971	4
60	2005	8	0.185391	1.14552		11	360576	34.7647	0.67793	22.282	4
60	2004	7	0.10752	1.1242		6	371700	46.6667	0.732312	22.3221	3
60	2003	6	0.055714	1.18855		8	366700	46.6667	0.746424	22.2949	5
60	2002	5	0.049371	1.1341		7	407700		0.748833	22.2562	3
60	2001	4	0.038821	1.1865		6	523200		0.757734	22.2625	0
60	2000	3	0.120718	1.30317			523200		0.743872	22.2447	0
60	1999	2	0.121288	1.08144			384800		0.728417	22.1733	0
60	1998	1	0.107669	1.17779					0.577221	20.9092
60	1997	0	0.112484	1.21697					0.57146	20.6807
61	2022	25	0.043547	1.10272			37500	33.997	0.641841	23.7672	5
61	2021	24	0.066286	1.1629		8	37500	33.997	0.638294	23.7519	5
61	2020	23	0.062325	1.25091		10	37500	33.997	0.634451	23.6888	5
61	2019	22	0.059225	1.13336		10	373561	33.997	0.649514	23.6988	5
61	2018	21	0.015208	1.08624		11	392561	33.997	0.653134	23.6677	5
61	2017	20	0.009545	1.34938		12	2057197	28.7595	0.659883	23.6594	5
61	2016	19	0.014928	1.85198		7	7084654	28.7595	0.637762	23.571	5
61	2015	18	0.007275	2.4055		11	7246114	26.7595	0.622803	23.504	5
61	2014	17	0.021994	2.10185		7	7217438	24.7625	0.554065	23.3483	5
61	2013	16	0.035309	1.54158		13	9803026	24.3056	0.499835	23.2266	5
61	2012	15	0.024297	1.33246		16	18032280	24.6784	0.593047	23.0857	5
61	2011	14	0.063438	1.465		14	10017934	21.5168	0.564772	22.9713	5
61	2010	13	0.073961	1.90441		6	10280186	21.5168	0.585435	22.9329	5
61	2009	12	0.045122	1.6363		16	13037589	21.5168	0.50535	22.6707	5
61	2008	11	0.036867	1.35835		8	13421095	21.5168	0.446161	22.5405	5
61	2007	10	0.104747	2.13803		8	486794	22.8817	0.561746	22.3916	5
61	2006	9	0.043664	1.47602		8	622393	22.8817	0.529593	22.1631	5
61	2005	8	0.051799	0.97535		10	887847	22.8817	0.582472	22.2093	5
61	2004	7	0.017467	0.952267		6	1165301	22.8817	0.570279	22.1336	5
61	2003	6	0.0599	1.14251		8	1165300	22.8817	0.519436	21.9769	5
61	2002	5	0.126577	1.24174		10	1109813		0.591954	21.9153	3
61	2001	4	0.092193	1.2504		5	1109813		0.560884	21.724	1
61	2000	3	0.092853	1.52853			1109813		0.474632	21.5327	0
61	1999	2	0.130634	1.38932			1444817		0.5434	21.0603	0
61	1998	1	0.120364	1.52319					0.522475	20.9334
61	1997	0	0.135251	1.72012					0.524382	20.5809
62	2022	25	0.138008	1.30193	820197485	25	1815732	57.2751	0.52189	23.5183	3
62	2021	24	0.153407	1.71096	805836965	20	1808482	60.5258	0.568913	23.4812	3
62	2020	23	0.11797	1.56377	806999660	21	1808482	70.7561	0.50159	23.2281	3
62	2019	22	0.125585	1.80801	555555589	27	1692792	70.7561	0.496825	23.1525	3
62	2018	21	0.149567	1.66624	555074978	28	1162891	70.7561	0.500546	23.0556	3
62	2017	20	0.102065	2.346	556289726	21	20659586	70.7561	0.477586	22.871	3
62	2016	19	0.10774	3.19188	554653077	26	20659586	70.7561	0.410328	22.6581	3
62	2015	18	0.101581	4.39817	502963600	30	20659586	70.7561	0.404929	22.545	3
62	2014	17	0.198138	2.91249	500103198	9		74.9648	0.411927	22.121	3
62	2013	16	0.202697	2.21066	501784544	17		74.9648	0.588971	22.3071	3
62	2012	15	0.176812	1.48454	520106809	13	10000	74.9648	0.679874	22.3323	3
62	2011	14	0.027999	1.11262	501376948	15	57159	74.9648	0.620521	22.2631	3
62	2010	13	0.0987	1.2531	500200018	19	57159	74.9648	0.531336	22.0651	3
62	2009	12	0.119883	1.46314	142640701	11	112523	74.9648	0.383852	21.7345	3
62	2008	11	0.023343	0.976706	145743428	16	123568	45.9519	0.332836	21.4409	3
62	2007	10	0.034974	1.60379	144371043	14	123568	45.9519	0.347281	21.7475	3
62	2006	9	0.043225	1.23392	142460426	11	177357	45.9519	0.424918	21.6322	3
62	2005	8	0.020256	0.965222	142044766	6	136429	52.5	0.477468	21.7083	3
62	2004	7	0.027685	1.04664	141988105	6	136429	52.5	0.477476	21.7233	2
62	2003	6	0.001266	1.29653	142264443	6	136429	52.5	0.1192	21.081	3
62	2002	5	0.021051	1.32612		8	175827		0.146489	21.1082	3
62	2001	4	0.050721	1.70444		7	213007		0.078358	20.9751	0
62	2000	3	0.084393	2.44997			418477		0.092913	20.9581	0
62	1999	2	0.106355	1.7762			594575		0.204825	21.044	0
62	1998	1	0.123614	1.8641					0.198222	21.0056
62	1997	0	0.139533	1.94521					0.509414	20.6833
63	2022	25	0.130856	1.29225	1490784056	23	970992	21.2807	0.670948	25.9215	3
63	2021	24	0.132036	1.51246		14	631096	21.3046	0.684246	25.8518	3
63	2020	23	0.102373	1.54584	1458500440	17	753896	22.4449	0.693813	25.7381	3
63	2019	22	0.152201	1.64936	1526568285	15	658030	27.1754	0.731206	25.6735	3
63	2018	21	-0.210837	1.31133	1542238552	18	573730	30.3355	0.745184	25.5858	3
63	2017	20	0.118694	1.60913	1668264785	13	3989615	30.3355	0.684777	25.6928	5
63	2016	19	-0.034435	1.1494	1638356426	14	6009893	30.3451	0.711347	25.6766	5
63	2015	18	0.086284	1.22932	1390228513	15	10084447	30.5925	0.641433	25.5182	5
63	2014	17	0.103746	1.27458	1294967954	10	7868230	30.7834	0.752458	25.3887	5
63	2013	16	0.060681	1.17343	1540767444	15	8641292	30.7834	0.763931	25.3292	5
63	2012	15	-0.115052	1.08256	1485526594	14	11319806	30.7607	0.789302	25.4003	5
63	2011	14	0.085325	1.24541	1310108792	9	10651681	30.7607	0.750505	25.3807	5
63	2010	13	0.139271	1.50267	942329748	18	8038608	32.4523	0.703371	25.1559	5
63	2009	12	0.150186	1.75293	782569350	10	5941909	33.8668	0.737368	24.9478	5
63	2008	11	0.125921	1.34923	471416756	11	2065858	35.5153	0.701499	24.6525	5
63	2007	10	0.112617	1.62534	398398143	13	1224616	35.0773	0.670988	24.3913	5
63	2006	9	0.083979	1.5147	488650933	5	1240591	37.4102	0.566276	23.9782	5
63	2005	8	0.126778	1.28917	644229149	4	1240591	37.4102	0.513487	23.8042	5
63	2004	7	0.125622	1.24113	423177830	11	984457	44.1076	0.537692	23.7606	6
63	2003	6	0.154493	1.1723	348886588	6	699925	52.8528	0.66534	23.4812	4
63	2002	5	0.137215	1.08065		5	706691		0.637813	23.2414	2
63	2001	4	0.152705	1.37841		3	666613		0.56238	22.9265	2
63	2000	3	0.192586	1.65852			341611		0.691529	22.5671	1
63	1999	2	0.142041	1.74127			438976		0.533399	21.9426	0
63	1998	1	0.340068	2.05142					0.559891	21.5142
63	1997	0	0.172889	1.99097					0.483291	21.0289
65	2022	24	0.093867	0.987956			0	43.1135	0.612401	23.818	3
65	2021	23	0.098957	0.991091		12	0	42.8943	0.6463	23.6856	3
65	2020	22	0.12592	0.976456		16	0	43.1712	0.655597	23.6181	3
65	2019	21	0.1356	1.06663		9	0	43.1718	0.630137	23.4142	3
65	2018	20	0.134049	1.09289		14	0	43.1718	0.597413	23.1611	3
65	2017	19	0.131694	1.3618		13	0	43.1718	0.640241	23.1625	3
65	2016	18	0.144314	1.65818		10	0	43.1718	0.698646	23.2204	3
65	2015	17	0.10649			10	0	52.9386	0.672985	22.613	3
65	2014	16	0.189919	1.69399		9	0	54.4132	0.75983	22.3162	3
65	2013	15	0.203274	1.46898		6	0	54.4132	0.757927	22.1052	3
65	2012	14	0.184197	1.24573		7	0	54.4132	0.756321	21.8832	3
65	2011	13	0.132485	1.593		8	0	54.4132	0.723701	21.5692	3
65	2010	12	0.086729	2.30078		5	0	54.4132	0.706491	21.3927	3
65	2009	11	0.086859	2.72731		12	0	55.546	0.77056	21.5728	3
65	2008	10	0.070581	1.23893		10	0	58.0463	0.796744	21.5153	3
65	2007	9	-0.126234	2.11941		9	64865	58.0463	0.680719	21.018	3
65	2006	8	0.03611	1.05736		7	18104	58.0463	0.649897	21.1063	3
65	2005	7	0.055989	1.11422		7	63365	58.0463	0.669167	21.009	3
65	2004	6	0.092196	1.09468		6	46592	66.258	0.642657	20.911	3
65	2003	5	0.049783	1.23019		5	46592	55.4782	0.684074	20.9074	3
65	2002	4	0.071061	1.271		7	46592		0.627528	20.6807	2
65	2001	3	0.051986	1.47936		5	41600		0.61319	20.5692	0
65	2000	2	0.102989	2.67893			113600		0.518383	19.5395	0
65	1999	1	0.124552	1.97017			203200		0.445371	19.2897	0
65	1998	0	0.108882	2.20523					0.296033	18.9511
66	2022	25	0.015239	1.51999			279000	39.3454	0.561631	24.2458	3
66	2021	24	0.063409	1.94279		39	279000	41.3659	0.670954	24.211	3
66	2020	23	0.104267	2.6801		55	159000	41.5097	0.660481	24.0386	3
66	2019	22	0.13477	2.44883		37	385680	40.5877	0.600809	23.7992	3
66	2018	21	0.158842	1.38523		38	445680	40.7493	0.584406	23.496	3
66	2017	20	0.092092	1.77388		46	31680	40.9083	0.502777	23.4447	3
66	2016	19	0.022581	1.17034		9	31680	53.9174	0.767378	24.4334	3
66	2015	18	-0.022384			4	31680	53.9174	0.779422	24.3985	3
66	2014	17	-0.040122	0.978179		7	31680	53.9174	0.791154	24.4258	3
66	2013	16	-0.087807	0.906399		6	31680	53.9174	0.77851	24.3926	3
66	2012	15	0.009316	0.935517		6	31680	53.9174	0.738523	24.3915	3
66	2011	14	0.04641	0.951821		5	95480	53.9174	0.68834	24.2137	3
66	2010	13	0.076727	1.02979		6	95480	53.9174	0.674447	24.2175	3
66	2009	12	0.078646	1.02285		5	148483	47.8151	0.700102	24.0355	3
66	2008	11	0.010061	1.13207		7	148483	47.8151	0.539303	21.6598	3
66	2007	10	0.055974	1.6095		7	98736	47.8151	0.467344	21.915	3
66	2006	9	0.036333	1.19484		3	182688	47.8151	0.263458	21.5382	3
66	2005	8	0.193799	1.31631		7	138400	60.466	0.285766	21.6141	3
66	2004	7	0.209132	1.45174		6	274015	60.466	0.29927	21.5168	3
66	2003	6	0.083846	1.51478		2	274815	60.466	0.355007	21.4018	2
66	2002	5	0.050009	1.58865		6	259393		0.432305	21.4416	2
66	2001	4	0.059586	1.88825		4	322993		0.476183	21.5418	0
66	2000	3	0.137639	2.53865			540600		0.455322	21.5244	0
66	1999	2	0.258028	2.33344			327600		0.48025	21.2574	0
66	1998	1	0.246863	1.98286					0.463868	21.092
66	1997	0	0.165027	2.40816					0.390214	20.7102
68	2022	25	-0.553173	1.7964			0	26.4767	0.901682	22.184	4
68	2021	24	-0.179797	1.70142	461044819	10	0	26.4767	0.836634	22.1165	4
68	2020	23	-0.230092	1.67139	466375818	9		26.4767	0.790441	22.0353	4
68	2019	22	0.00753	1.85582	326044755	12		26.4767	0.747129	22.0547	4
68	2018	21	-0.149183	1.97047	501448758	8	1200	26.4767	0.728095	21.9598	4
68	2017	20	0.029877	2.26796	529815252	9	1200	26.434	0.610299	21.7542	4
68	2016	19	0.010892	6.13572	537553179	11	1200	26.434	0.390353	20.9961	4
68	2015	18	0.012279	15.2118	538655564	12	0	26.434	0.125987	20.446	4
68	2014	17	-0.905098	19.35	425841080	10	0	22.4547	0.723252	19.8575	4
68	2013	16	-0.189992	9.0204	539426580	12	0	22.4547	0.669023	20.1983	3
68	2012	15	0.013588	10.1719	269926930	8	0	22.4547	0.453366	19.8706	3
68	2011	14	-0.180142		269926930	6	3465	22.4547	0.422459	19.7888	3
68	2010	13	0.132197	8.93627	270077330	5	4620	22.4547	0.387955	19.8964	3
68	2009	12	-10.9255	6.29049	539615780	11	6160	22.4547	0.748636	20.3687	3
68	2008	11	0.010904	1.02078	564555229	7	8214	23.3931	0.397693	21.8728	3
68	2007	10	-0.102101		557744766	11	12500	26.6879	0.453169	21.9584	3
68	2006	9	0.022475	1.11945	557540466	6	12500	26.6879	0.428767	22.0179	3
68	2005	8	0.019854	1.04781	565436277	4	22200	21.3695	0.522651	22.1747	3
68	2004	7	0.132501	1.2639	561144065	6	22200	21.3695	0.584246	22.3293	3
68	2003	6	0.099692	1.40524	557480966	8	24900	28.1109	0.480441	21.9611	2
68	2002	5	0.075795	1.49626		6	24900		0.338822	21.6052	2
68	2001	4	0.063276	1.4097		5	24900		0.469363	21.7473	0
68	2000	3	0.097403	1.63364			24900		0.51104	21.8463	0
68	1999	2	0.004034	1.2497			91500		0.505167	21.7772	0
68	1998	1	-0.067657	1.20213					0.455084	21.6983
68	1997	0	0.108594	1.32242					0.423022	21.7066
69	2022	25	-0.126872	0.875379		7	6326934	47.0103	0.743891	26.6969	4
69	2021	24	0.059211	0.887026		6	6326934	47.0103	0.748394	26.8972	4
69	2020	23	0.142449	0.901594		7	9688028	47.0103	0.75826	26.847	4
69	2019	22	0.150983	0.929928		6	9278730	47.0062	0.749767	26.6624	4
69	2018	21	0.146371	0.936183		8	9258730	46.9972	0.737692	26.4074	4
69	2017	20	0.142319	1.01443		9	7021458	53.468	0.698911	26.1053	4
69	2016	19	0.151944	1.04546		9	13987864	53.468	0.671215	25.7092	4
69	2015	18	0.12432	1.08276		17	16901697	57.6635	0.634098	25.4705	5
69	2014	17	0.173372	1.12516		6	18005853	56.8951	0.660105	25.2758	5
69	2013	16	0.179209	1.05333		9	20302792	56.6319	0.685297	25.1992	5
69	2012	15	0.184951	1.19128		6	26915632	56.6182	0.699528	25.0137	5
69	2011	14	0.181619	1.14808		5	21229333	56.5198	0.711698	24.8626	6
69	2010	13	0.226273	1.19947		10	11854074	56.3633	0.696934	24.6056	5
69	2009	12	0.162826	1.58658		13	20143074	56.3633	0.627589	24.149	5
69	2008	11	0.169162	1.50564		15	24159840	48.2658	0.504461	23.3585	5
69	2007	10	0.140903	3.33823		8	12868906	47.7013	0.542387	23.2465	5
69	2006	9	0.184374	2.29349		10	170770	55.8959	0.48491	22.6821	5
69	2005	8	0.162846	1.7688		8	166268	65.5437	0.438888	22.3793	5
69	2004	7	0.160392	1.43769		5	133414	69.1772	0.426652	22.0246	5
69	2003	6	0.128739	1.48558		9	164268	68.599	0.393046	21.8195	5
69	2002	5	0.216216	1.62448		5	70200		0.43448	21.5698	2
69	2001	4	0.170264	1.79959		5	70200		0.418652	21.3376	2
69	2000	3	0.090328	2.1485			58500		0.261846	20.9878	0
69	1999	2	0.087608	1.51558			116640		0.424585	20.8389	0
69	1998	1	0.111629	1.66643					0.335966	20.747
69	1997	0	0.105735	1.57825					0.278474	20.5035
70	2022	22	0.022784	1.43569			0	37.3153	0.699494	22.7867	3
70	2021	21	-0.238911	1.34768		27	45180	37.0702	0.697191	22.8424	3
70	2020	20	0.019601	1.43894		20	243475	36.1042	0.705036	23.0344	3
70	2019	19	0.127328	1.81836		13	243475	36.174	0.5931	22.6819	3
70	2018	18	0.136898	1.29828		17	197950	39.1841	0.694881	22.7	3
70	2017	17	0.132219	1.59516		14	142950	39.1841	0.688177	22.4902	3
70	2016	16	0.087949	2.15434		14	99375	39.1841	0.6724	22.2849	3
70	2015	15	-0.202183	2.79996		16	108675	39.1841	0.64449	22.1007	3
70	2014	14	0.056135			10	172425	45.3289	0.51634	21.6819	3
70	2013	13	0.055254	1.61966		8	179925	45.3289	0.482769	21.5357	3
70	2012	12	0.055885	1.32348		14	259900	49.1365	0.509238	21.4122	4
70	2011	11	0.04566	1.43842		11	3000	49.1365	0.495641	21.3223	4
70	2010	10	0.071877	2.13849		13	27694	49.1365	0.454388	21.191	4
70	2009	9	0.055188	2.32821		11	21520	49.1365	0.401516	20.9285	4
70	2008	8	0.050818	1.13445		6	27694	49.1365	0.386032	20.8429	4
70	2007	7	0.017767	2.00539		11	32925	49.1365	0.334518	20.6965	4
70	2006	6	0.00431	1.12586		5	43900	49.1365	0.370422	20.7308	4
70	2005	5	-0.274211			5	0	51.1926	0.375914	20.7081	4
70	2004	4	0.006258	1.15477		7	0	32.7031	0.380564	20.9496	4
70	2003	3	0.006363	1.18423		7	0	29.8631	0.385022	20.9582	4
70	2002	2	0.001498	1.37941		7	0		0.3732	20.9635	2
70	2001	1	0.049741	1.66454		3	0		0.409079	21.0223	0
70	2000	0	0.071734	2.20018			0		0.424588	21.0376	0
78	2022	24	-0.162367	1.07939			19732853	44.221	0.831447	24.3138	3
78	2021	23	0.035284	1.06087	1235256446	8	29531646	44.221	0.805651	24.3504	3
78	2020	22	-0.005513	1.08495	1242962435	12	29531646	44.221	0.811438	24.4051	3
78	2019	21	0.065587	1.05657	1238165884	14	29531646	44.0329	0.809302	24.4409	3
78	2018	20	0.101996	1.01243	1272884927	9	16496599	45.9623	0.825944	24.4399	3
78	2017	19	0.127325	1.20786	1238340792	12	16496599	45.9623	0.790373	24.1529	3
78	2016	18	0.084867	1.45162	190628454	16	16496599	45.9346	0.647212	23.5364	3
78	2015	17	0.241938	2.2074	207368028	14	10788503	23.9804	0.832078	23.2698	4
78	2014	16	0.046914	1.55643	258498632	9	1261203	24.662	0.814926	22.9883	4
78	2013	15	0.121458	1.40379	181744852	11	1261203	24.662	0.764565	22.8051	3
78	2012	14	0.095633	1.46673	181959152	13	1261203	27.6556	0.819737	22.492	4
78	2011	13	0.063738	1.66726	181959285	16	1261203	27.6556	0.799178	22.2992	4
78	2010	12	0.06124	2.65675	213353882	18	1261203	27.6556	0.782385	22.1458	4
78	2009	11	0.000883	3.21088	213713813	18	1261203	32.5353	0.781156	21.8753	4
78	2008	10	0.021568	1.30261	214360617	19	1253334	32.5353	0.718892	21.7448	4
78	2007	9	0.051277	1.97805	170781990	17	1227201	34.3794	0.710526	21.8616	4
78	2006	8	0.034988	1.13864	172811699	17	1179720	34.3794	0.753361	21.9824	4
78	2005	7	-0.914381	1.03508	168811300	26	545052	49.0848	0.797985	22.1061	4
78	2004	6	0.019342	0.979237	167294450	23	64000	49.0848	0.555009	22.0535	4
78	2003	5	0.027736	1.02332	167168300	14	65050	49.0848	0.569147	22.1437	4
78	2002	4	0.022232	1.0623		10	60000		0.398365	21.9556	4
78	2001	3	0.059878	1.20663		7	68000		0.351179	21.8363	2
78	2000	2	0.260325	1.8972			144000		0.7263	20.5866	0
78	1999	1	0.152108	2.01072			166000		0.679753	20.2805	0
78	1998	0	0.14899	2.77026					0.229986	19.2534
88	2022	25	0.044711	1.03348			35032	67.483	0.337973	23.5203	3
88	2021	24	0.047409	1.12292		12	0	67.483	0.26846	23.3588	3
88	2020	23	0.038934	1.33344		18	0	67.483	0.2492	23.2967	2
88	2019	22	0.048217	1.24998		11	0	67.3695	0.257485	23.1227	3
88	2018	21	0.062726	1.19078		14	0	67.3695	0.248857	23.0564	3
88	2017	20	0.061177	1.84136		12	0	67.3695	0.238875	22.9529	3
88	2016	19	0.05939	1.89243		9	0	67.3695	0.215342	22.8343	3
88	2015	18	0.086082	2.35423		9	72271	67.3695	0.229364	22.7874	3
88	2014	17	0.085444	2.99932		10	72271	67.3695	0.188218	22.644	3
88	2013	16	0.083171	2.18903		7	96271	67.3695	0.085955	22.4437	3
88	2012	15	0.090702	1.56111		11	96271	67.3695	0.074929	22.3896	3
88	2011	14	0.09389	1.46503		12	148155	67.3695	0.077074	22.4123	3
88	2010	13	0.101885	1.19985		8	123462	67.3695	0.078657	22.3277	3
88	2009	12	0.115456	1.39373		6	123462	67.3695	0.079491	22.305	3
88	2008	11	0.150249	1.12292		14	178712	67.3695	0.080665	22.2432	3
88	2007	10	0.188515	2.35417		8	178712	67.3695	0.044432	22.1437	0
88	2006	9	0.201138	1.59234		13	284050	67.3695	0.063385	22.1456	3
88	2005	8	0.20619	1.55979		9	227240	73.8956	0.073653	22.11	3
88	2004	7	0.19961	1.73343		13	267240	73.8956	0.086783	22.1269	4
88	2003	6	0.290624	1.59757		10	107400	78.6325	0.259593	22.0952	4
88	2002	5	0.300387	1.40446		8	107400		0.377334	21.9572	3
88	2001	4	0.275592	1.44935		9	107400		0.516397	21.926	4
88	2000	3	0.0825	1.42408			129000		0.5514	21.9483	0
88	1999	2	0.077375	1.35427			174000		0.269636	21.3984	0
88	1998	1	0.104929	1.31743					0.237439	21.3343
88	1997	0	0.105972	1.43765					0.271798	21.3625
89	2022	24	-0.105491	1.21584		7		56.9686	0.574362	23.9472	3
89	2021	23	-0.001688	1.11807		10		56.9686	0.547947	23.994	3
89	2020	22	0.003222	1.31853		11		56.9686	0.210235	23.4391	3
89	2019	21	0.050136	1.56747		11		56.9686	0.138555	23.3639	3
89	2018	20	0.058488	1.32098		9		56.9686	0.13351	23.3225	3
89	2017	19	0.060162	1.50481		11		56.9686	0.144605	23.2972	3
89	2016	18	0.053634	1.45562		8		56.9686	0.141008	23.2474	3
89	2015	17	0.051969	1.54198		7		56.9686	0.142207	23.2044	3
89	2014	16	0.034861	1.14881		6		61.2995	0.376038	23.2647	3
89	2013	15	0.065153	0.958888		6		61.2997	0.341296	23.1965	3
89	2012	14	0.079805	0.919065		8		61.3552	0.293495	23.0653	3
89	2011	13	0.097258	1.01425		8		61.3556	0.251293	22.9386	3
89	2010	12	0.123545	1.20645		9		61.3556	0.104214	22.6006	3
89	2009	11	0.112256	1.50052		9		61.3556	0.103256	22.4795	3
89	2008	10	0.054238	1.30483		10		61.3556	0.139359	22.4154	3
89	2007	9	0.134394	2.67519		9		54.63	0.093281	22.1048	3
89	2006	8	0.124757	1.73043		9		54.63	0.093135	22.0207	3
89	2005	7	0.118	1.26217		10		54.63	0.103925	21.9711	3
89	2004	6	0.089965	1.42486		7		63.9921	0.114141	21.9145	3
89	2003	5	0.107685	1.51188		7		63.9921	0.128453	21.8978	3
89	2002	4	0.129918	1.546		9			0.082687	21.7207	3
89	2001	3	0.155329	1.75565		8			0.165517	21.6824	0
89	2000	2	0.160008	1.98146					0.240763	21.6878	0
89	1999	1	0.199226	2.13678					0.232222	21.2401	0
89	1998	0	0.12111	1.55225					0.10854	20.8693
90	2022	23	0.13988	0.943856		12	105000	23.4748	0.79643	24.9603	3
90	2021	22	0.152157	0.968943		14	265790	23.4748	0.785596	24.8147	3
90	2020	21	0.134887	1.00126		20	341610	23.4748	0.774743	24.6151	3
90	2019	20	0.127699	1.00602		12	170820	23.4748	0.760364	24.4199	3
90	2018	19	0.088738	0.933024		15	120000	23.4748	0.724716	24.1809	3
90	2017	18	0.090795	1.13613		14	1400	23.4748	0.74455	23.9734	3
90	2016	17	0.070418	1.17526		9	1400	23.4748	0.671569	23.6829	3
90	2015	16	0.063307	1.32628		9	1000	23.4748	0.625577	23.5299	3
90	2014	15	0.114022	1.35623		12	0	36.3494	0.664769	23.1236	3
90	2013	14	0.112257	1.03492		10	0	36.3494	0.655718	23.0048	3
90	2012	13	0.077653	1.06891		14	5675	36.3494	0.624482	22.8725	3
90	2011	12	0.066199	1.00775		7	5159	36.3494	0.590704	22.7382	3
90	2010	11	0.023685	1.06987		14	5159	36.3494	0.539683	23.0417	3
90	2009	10	0.02189	1.45716		12	3869	36.3494	0.552343	22.4965	3
90	2008	9	-0.055094	0.895539		8	107928	36.3494	0.613565	22.4081	4
90	2007	8	0.054831	1.2375		8	155409	36.3494	0.532721	22.6348	4
90	2006	7	0.061832	1.16108		9	242878	40.8456	0.543272	22.1002	4
90	2005	6	0.055925	0.96841		6	135854	50.6946	0.60164	21.8482	4
90	2004	5	0.037154	1.02036		7	244588	50.6946	0.571556	21.7213	4
90	2003	4	0.047615	1.09616		5	281232	50.6946	0.545737	21.6438	4
90	2002	3	0.064393	1.15928		6	388888		0.60832	21.733	3
90	2001	2	0.090758	1.2021		3	368888		0.665752	21.8584	1
90	2000	1	0.099494	1.37651			399210		0.669283	21.8244	1
90	1999	0	0.112555	1.28555			432198		0.629548	21.6452	0
96	2022	22	0.022568	1.57431		7	0	55.5436	0.054761	21.7355	4
96	2021	21	0.024188	1.54836		8	0	55.5436	0.055024	21.8495	4
96	2020	20	0.046522	1.7096		10	0	55.5436	0.07023	21.847	4
96	2019	19	0.04714	2.07792		5	0	55.5436	0.07143	21.804	4
96	2018	18	0.044697	1.87167		6	0	55.5436	0.055786	21.6967	4
96	2017	17	0.064528	2.73497		6	0	55.5436	0.0593	21.6606	4
96	2016	16	0.128805	3.1939		6	0	55.5436	0.051592	21.6111	4
96	2015	15	0.07397	4.06816		5	0	55.4113	0.089219	21.5194	4
96	2014	14	0.023071	2.09062		7	0	57.6082	0.070359	21.4328	4
96	2013	13	0.036486	1.43723		9	0	57.6082	0.085742	21.4403	4
96	2012	12	0.011646	1.10829		6	0	57.6082	0.09312	21.4114	4
96	2011	11	0.051932	1.19147		6	0	57.6082	0.088711	21.4113	4
96	2010	10	0.050551	1.90852		9	0	57.6082	0.079303	21.3513	4
96	2009	9	0.068165	2.29559		8	78336	57.6082	0.102706	21.3312	4
96	2008	8	0.081264	1.11142		8	78336	38.753	0.05046	21.2426	5
96	2007	7	0.152358	1.91762		10	65280	36.1052	0.132568	21.2916	5
96	2006	6	0.096057	1.15304		7	65280	36.1052	0.15856	21.2252	5
96	2005	5	0.054353	1.16824		6	48000	44.3273	0.141975	21.1302	5
96	2004	4	0.117294	1.284		5	0	44.3273	0.142328	21.1323	0
96	2003	3	0.115768	1.4557		5	48000	44.3273	0.148348	21.0711	3
96	2002	2	0.108578	1.5705		7	0		0.20012	20.9968	2
96	2001	1	0.088202	1.68563		8	0		0.224336	20.9811	2
96	2000	0	0.075968	1.73564					0.292703	20.9823	0
99	2022	22	0.03319	1.07455		8	0	30.179	0.207693	22.5895	5
99	2021	21	0.050236	1.20762		10	700	30.179	0.251649	22.6129	5
99	2020	20	0.059391	1.16787		10	700	38.6291	0.347693	22.4303	5
99	2019	19	0.06226	1.18558		6	700	38.6291	0.42148	22.4917	5
99	2018	18	0.049691	1.03803		10	700	38.6291	0.434482	22.4573	5
99	2017	17	0.0312	1.42752		10	700	38.6291	0.455037	22.4499	5
99	2016	16	0.031187	1.86262		6	700	38.6291	0.412218	22.3111	5
99	2015	15	0.061643	2.23819		8	0	38.6291	0.432835	22.325	5
99	2014	14	0.075553	2.25949		11	0	39.5288	0.388661	22.2172	5
99	2013	13	0.079182	1.61286		9	0	42.1828	0.360138	22.0687	5
99	2012	12	0.072783	1.55259		6	0	46.6457	0.435512	21.9849	5
99	2011	11	0.081691	1.73385		7	0	46.6457	0.3603	21.7206	5
99	2010	10	0.077183	1.88266		5	0	46.6457	0.356164	21.6461	5
99	2009	9	0.074417	1.52694		5	0	46.6457	0.391922	21.6412	5
99	2008	8	0.065897	1.06951		6	0	46.6457	0.378659	21.5603	5
99	2007	7	0.062819	1.9514		6	0	46.6457	0.402758	21.5524	5
99	2006	6	0.05506	1.18216		5	0	46.6457	0.36697	21.449	5
99	2005	5	0.07253	1.158		7	0	57.1308	0.359594	21.4063	5
99	2004	4	0.071493	1.25966		6	0	57.1308	0.333052	21.3136	5
99	2003	3	0.07145	1.25158		5	0	57.1308	0.27825	21.1936	5
99	2002	2	0.067867	1.31863		9	0		0.33386	21.0508	2
99	2001	1	0.069958	1.62035		5	0		0.188921	20.7999	0
99	2000	0	0.062072	2.10194			0		0.245365	20.8134	0
100	2022	18	0.013532	0.84755		13	816570282	6.7894	0.632944	26.6094	4
100	2021	17	0.125028	0.897539		11	816147318	8.2576	0.612464	26.4557	4
100	2020	16	0.056244	1.03247		14	815891948	8.2576	0.650817	26.2759	4
100	2019	15	0.057257	0.980635		9	813447988	9.031	0.612465	25.8283	4
100	2018	14	0.066783	0.875775		8	648856568	7.8227	0.684216	25.9847	4
100	2017	13	0.065469	0.994039		13	646315369	7.842	0.662227	25.8003	4
100	2016	12	0.046725	0.972744		15	646315369	7.1921	0.689087	25.7146	4
100	2015	11	0.085837	1.09522		13	646315369	7.1835	0.663286	25.4396	4
100	2014	10	0.157582	1.08394		12	653585545	8.7869	0.710795	25.2545	3
100	2013	9	0.144537	0.999027		13	529725071	9.7354	0.744391	25.081	3
100	2012	8	0.062903	0.980421		9	502631916	9.7989	0.74628	25.1021	3
100	2011	7	0.086659	0.9533		15	468804442	9.7989	0.739467	25.0275	3
100	2010	6	0.026111	0.956049		9	252470532	9.7989	0.661685	24.7025	4
100	2009	5	0.083473	1.18669		14	180606132	11.1874	0.721231	24.1322	4
100	2008	4	0.070921	1.02366		14	118604981	12.704	0.732179	23.8671	4
100	2007	3	0.058124	1.40348		16	126668403	12.7353	0.726481	23.7515	5
100	2006	2	-0.834373	1.03597		9	188557788	12.8435	0.796919	23.8125	5
100	2005	1	-0.221854	0.978617		10	263047617	25.2204	0.742927	24.1258	4
100	2004	0	0.01244	0.996091		9	257473908	25.2204	0.686053	24.1487	6
100	2003	-1	0.238533					25.2204	0.67395	23.4917
100	2002	-2	0.300127						0.696312
100	2001	-3	0.169821						0.642611
100	2000	-4	0.159767						0.712785
150	2022	22		1.43323			0	26.4712	1.18666	22.1329	2
150	2021	21		1.84547	366389680	13	0	33.0418	1.07405	22.18	3
150	2020	20	-2.2304	1.41874	481254825	11	0	33.0418	0.94591	22.3512	3
150	2019	19	-1.70355	1.50792	363175680	9	0	37.0418	0.846754	22.507	3
150	2018	18	0.079581	1.74503	272357449	20	0	37.0775	0.695233	22.8364	3
150	2017	17	0.077636	2.24506	219834086	17	0	37.0775	0.68845	22.7541	3
150	2016	16	0.295861	2.24191	298808293	16	0	37.0775	0.65133	22.6973	3
150	2015	15	0.03271	3.44557	234441076	13	0	35.079	0.630016	22.2383	3
150	2014	14	0.036089	2.90596	164850463	11	0	48.4832	0.673085	21.6506	3
150	2013	13	0.115378	1.35447	157230095	8	0	48.4832	0.706744	21.7225	3
150	2012	12	0.003308	1.52163	157085616	9	0	48.4832	0.574363	21.2273	3
150	2011	11	0.01122	1.24624	159466316	7	0	48.4832	0.528672	21.1221	3
150	2010	10	0.013541	1.89713	157085616	14	0	48.4832	0.285637	20.7542	3
150	2009	9	0.137983	1.85231	157633865	6	0	48.4832	0.347549	20.8312	3
150	2008	8	0.134971	1.12351	158326742	9	0	48.0093	0.480059	20.9212	3
150	2007	7	0.210277	2.13207	96885800	9	0	47.2222	0.496151	20.8076	3
150	2006	6	-0.093937		115461100	10	15500	29.903	0.151366	20.0841	3
150	2005	5	-0.196508	1.10093	96885800	6	15500	29.903	0.182658	20.1951	4
150	2004	4	0.019038	1.21327	164810300	8	0	29.903	0.082247	20.2574	4
150	2003	3	-0.163052	1.56556	198083300	8	0	21.1667	0.074292	20.2265	4
150	2002	2	-0.088735	1.73407		10	0		0.024902	20.3041	3
150	2001	1	0.003844	1.87228		7	0		0.017576	20.3639	0
150	2000	0	0.063017	2.9495			0		0.116321	20.4577	0
151	2022	22	-0.386085	1.53418			0	39.7937	0.732907	22.2383	4
151	2021	21	0.045142	1.30835		18	0	39.7937	0.608654	22.0243	4
151	2020	20	-0.455963	1.88249		9	0	45.3585	0.64677	21.3138	3
151	2019	19	0.009231	1.81291		10	0	45.3585	0.60374	21.5956	3
151	2018	18	0.083389	1.84747		8	0	45.3585	0.536344	21.4923	3
151	2017	17	0.089287	2.10775		5	5000	45.3585	0.54077	21.4919	3
151	2016	16	0.101078	3.08957		6	0	45.3585	0.517535	21.4502	3
151	2015	15	0.132295	3.3182		8	0	45.3585	0.579701	21.6052	3
151	2014	14	0.112395	2.41892		9	0	47.7235	0.656582	21.7947	3
151	2013	13	0.0945	1.42726		11	0	50.0886	0.606677	21.6355	3
151	2012	12	0.048598	1.60706		9	0	50.0886	0.45525	21.2336	3
151	2011	11	-0.012599	2.27933		7	0	48.0918	0.272902	20.8932	3
151	2010	10	0.00879	3.28812		8	0	48.0918	0.190006	20.8078	3
151	2009	9	0.032394	2.20198		8	0	49.7811	0.197865	20.8358	3
151	2008	8	0.04883	1.08229		7	0	49.7811	0.224753	20.8678	3
151	2007	7	0.045455	2.42321		9	0	49.7811	0.15343	20.7723	3
151	2006	6	0.053467	1.03829		11	0	49.7811	0.589225	21.5072	3
151	2005	5	0.04072	0.987725		7	0	60.8149	0.622527	21.8488	3
151	2004	4	0.044361	1.01979		10	0	60.8149	0.597171	21.7737	3
151	2003	3	0.047645	1.2202		7	0	60.8149	0.239428	20.8315	3
151	2002	2	0.059339	1.99771		5	0		0.181809	20.7096	3
151	2001	1	0.111456	1.81089		2	0		0.274825	20.8114	0
151	2000	0	0.083446	2.34554			0		0.23842	20.7123	0
153	2022	22	0.086018	1.57773		8	5190000	10.7922	0.607369	22.2205	3
153	2021	21	0.070276	1.57139	95086526	3	0	11.4827	0.591833	22.0626	3
153	2020	20	0.07051	1.35702	89167525	6	0	11.4827	0.601789	22.0142	3
153	2019	19	0.06074	1.20669	79965784	8	0	11.4827	0.627174	21.9929	3
153	2018	18	0.046995	1.11159	93652595	5	0	11.3039	0.570549	21.8245	3
153	2017	17	0.053544	1.45775	94983325	9	1021400	11.3039	0.559038	21.7413	3
153	2016	16	0.039653	2.15212	95295523	8	0	11.4827	0.537108	21.6357	3
153	2015	15	0.026572		35274629	10	0	11.4827	0.486291	21.5585	3
153	2014	14	0.035849	2.15019	90863230	9	0	11.4827	0.487414	21.5286	3
153	2013	13	0.025788	1.51811	79099930	9	0	7.642	0.467801	21.4069	3
153	2012	12	0.023344	1.55739	76462200	8	0	14.7509	0.465688	21.0952	3
153	2011	11	0.012969	1.54629	76562200	6	0	14.7509	0.419497	20.9996	3
153	2010	10	0.053696	2.28773	76462200	9	0	14.7509	0.40916	20.9669	3
153	2009	9	0.03493	1.87515	83817984	4	0	14.7509	0.436987	20.9101	2
153	2008	8	0.023235	1.1299	90727614	9	0	14.7509	0.438817	20.8765	3
153	2007	7	0.009218	1.62548	119527614	11	0	14.7509	0.413116	20.8082	3
153	2006	6	0.035692	1.11447	95993949	7	8100	14.7509	0.417703	20.7868	3
153	2005	5	0.01547	1.0626	79889800	8	6000	18.8809	0.451264	20.8119	3
153	2004	4	0.016993	1.23682	79971800	9	0	18.8809	0.340271	20.6134	3
153	2003	3	0.031459	1.69745	39985900	5	0	18.8809	0.21838	20.418	3
153	2002	2	0.046041	1.48075		6	0		0.180515	20.3441	2
153	2001	1	0.046194	1.69494		5	0		0.244304	20.38	0
153	2000	0	0.049332	2.17			0		0.161132	20.2688	0
155	2022	22	0.146291	1.79713		18		36.1762	0.546268	23.6859	2
155	2021	21	0.092437	2.57846		18		35.3207	0.580014	23.5745	2
155	2020	20	0.06454	1.64876		14		26.2047	0.507244	22.9462	2
155	2019	19	0.078027	1.17623		14		26.2047	0.417335	22.7037	2
155	2018	18	0.10847	1.07999		15		26.2047	0.475944	22.7014	2
155	2017	17	0.103786	1.43306		14		26.2047	0.458189	22.638	2
155	2016	16	0.303215			12		26.2047	0.030155	21.8026	2
155	2015	15		9.33433		23		30.5319	3.2619	20.3945	2
155	2014	14		4.06613		20		42.5319	1.64989	21.0233	2
155	2013	13	-0.941385	1.25005		22		58.5957	0.74215	21.7994	2
155	2012	12	0.001062	1.12916		14		63.4894	0.536233	21.8722	2
155	2011	11	-0.150193	1.17141		5		63.4894	0.523088	21.8579	2
155	2010	10	-0.128388	1.46676		5		63.4894	0.495575	21.9405	2
155	2009	9	0.03762	1.70599		4		63.4894	0.396789	21.8916	2
155	2008	8	0.076776	1.12112		7		63.4894	0.352525	21.8071	2
155	2007	7	0.076574	1.79527		11		63.4894	0.349825	21.7459	3
155	2006	6	0.079621	1.04154		7		63.4894	0.340483	21.7115	3
155	2005	5	0.143614	1.09069		6		72.3404	0.305274	21.5965	3
155	2004	4	0.0021	1.07375		10		72.3404	0.337143	21.523	3
155	2003	3	0.056564	1.22343		5		72.3404	0.206898	21.3571	3
155	2002	2	0.042612	1.20152		5			0.230126	21.3303	1
155	2001	1	0.039783	1.30293		3			0.288543	21.3876	0
155	2000	0	0.074034	1.58517					0.258339	21.2961	0
156	2022	22	0.054027	0.966894				36.4335	0.448888	24.0232	4
156	2021	21	0.063896	1.03162	1010773730	8		36.2966	0.433444	23.9659	4
156	2020	20	0.068526	1.05815	937070531	15		36.2966	0.40751	23.8777	4
156	2019	19	0.058671	1.22504	967829756	6		41.8468	0.300245	23.4784	4
156	2018	18	0.060511	1.04367	1025936093	11		41.8468	0.277813	23.4139	4
156	2017	17	0.061791	1.28667	1110633140	8		41.8468	0.280398	23.3919	4
156	2016	16	0.059385	1.76854	1155408007	7		41.8468	0.279278	23.3647	5
156	2015	15	0.057526	2.13649	1295954931	15		41.8468	0.269583	23.2629	5
156	2014	14	0.173928	1.48699	1056806089	13		52.3086	0.602917	22.4385	4
156	2013	13	0.140851	1.26244	1029714301	9		52.3086	0.643314	22.3495	4
156	2012	12	0.204409	1.18244	29601260	15		54.299	0.74873	21.9422	4
156	2011	11			30153381	9		14.9736	1.69575	19.4731	3
156	2010	10			29847260	15		14.9736	2.00302	19.5109	3
156	2009	9			31118560	10		14.9736	2.37346	19.6795	3
156	2008	8			36991257	4		14.9736	2.627	19.6809	3
156	2007	7			28899970	14		14.9736	1.96847	20.2338	3
156	2006	6			51312898	15		29.8539	2.00448	20.2215	3
156	2005	5		1.40024	51117000	7		29.8539	1.69068	20.4488	3
156	2004	4	-1.71971	1.0476	52503000	11		29.8539	0.844552	20.9057	3
156	2003	3	0.03231	1.09705	51716534	14		29.8539	0.49416	20.8656	3
156	2002	2	0.055584	1.32281		12			0.324125	20.4441	2
156	2001	1	0.029596	1.58872		9			0.281018	20.3247	1
156	2000	0	0.047419	2.02029					0.269259	20.2789	0
157	2022	22	0.041854	0.935609		9	36400942	18.1908	0.53886	25.5399	4
157	2021	21	0.109543	1.02619		10	36400942	18.1958	0.522225	25.5274	4
157	2020	20	0.153596	1.21669		10	39891342	17.4547	0.588158	25.4792	4
157	2019	19	0.10814	1.11422		11	32739175	17.6033	0.570609	25.2458	4
157	2018	18	0.05047	0.905477		11	33498427	17.7443	0.585172	25.2608	4
157	2017	17	0.032646	0.967453		9	45958347	17.7793	0.540256	25.1439	4
157	2016	16	-0.02394	0.972495		8	15044028	18.0789	0.576009	25.2135	4
157	2015	15	0.002245	1.00344		6	13808928	18.0802	0.566712	25.2636	3
157	2014	14	0.015222	1.11401		7	18709406	18.5267	0.56006	25.264	4
157	2013	13	0.093977	0.999509		7	19248073	18.5284	0.530345	25.2179	4
157	2012	12	0.182791	1.27254		8	2444422	18.528	0.53707	25.2116	4
157	2011	11	0.229364	1.2687		8	2485535	18.5286	0.502181	24.9941	4
157	2010	10	0.16699	1.62394		7	1911948	16.7681	0.563865	24.8663	4
157	2009	9	0.318612	1.52042		9	716852	24.9913	0.77615	24.2471	4
157	2008	8	0.303433	1.30167		11	780882	41.8614	0.771943	23.8601	4
157	2007	7	0.354885	3.56685		10	0	41.8614	0.560398	22.8671	4
157	2006	6	0.206307	1.73493		10	0	41.8614	0.56291	22.4	3
157	2005	5	0.17484	1.1182		6	0	49.835	0.575902	22.152	4
157	2004	4	0.228417	1.18866		8	0	49.835	0.536709	21.9989	4
157	2003	3	0.183512	1.46366		8	0	49.835	0.514607	21.678	4
[truncated: 75,780 more rows]
