# Supplementary material for: The ESG performance influence mechanism analysis-based on empirical analysis
Source: PLoS One. 2024 May 14;19(5):e0295548. doi: 10.1371/journal.pone.0295548 (PMC11093350; doi:10.1371/journal.pone.0295548)
Supplement: S1 File — (ZIP) [file pone.0295548.s001.zip › Number of shares held by management.xlsx]

## Sheet: Sheet6
id	year	公司年龄	净资产收益率	托宾Q值	股份总数	董事会议次数	Number of shares held by management
1	2022	31	0.104712	0.966308		11	236804
1	2021	30	0.091886	0.984631		12	286804
1	2020	29	0.079444	1.0025		11	10104
1	2019	28	0.090085	1.00158		14	10104
1	2018	27	0.10339	0.976896		8	12498
1	2017	26	0.10443	1.00191		10	6498
1	2016	25	0.111782	0.986751		9	29828
1	2015	24	0.135387	1.00331		9	24857
1	2014	23	0.151219	1.0197		10	20714
1	2013	22	0.135893	0.995806		9	43400
1	2012	21	0.159328	0.998973		13	27125
1	2011	20	0.13784	1.00216		9	26259
1	2010	19	0.189286	1.02675		13	26259
1	2009	18	0.245766	1.08844		9	10974
1	2008	17	0.037439	1.02453		10	10974
1	2007	16	0.203744	1.1641		16	68592
1	2006	15	0.201238	1.06027		12	130997
1	2005	14	0.069745	1.02182		10	80997
1	2004	13	0.061856	1.02886		15	143164
1	2003	12	0.079833	1.0473		13	752783
1	2002	11	0.114709	1.07255		11	726973
1	2001	10	0.110914	1.12185		9	940880
1	2000	9	0.106893	1.25042			940880
1	1999	8	0.19139	1.36376			723756
1	1998	7	0.207882	1.34277
1	1997	6	0.241243	1.69068
1	1996	5	0.309999	1.33448
1	1995	4	0.221908	1.04638
1	1994	3	0.214677	1.12728
1	1993	2	0.229841	1.27878
1	1992	1		0.461606
1	1991	0		0.387168
1	1990	-1
2	2022	31	0.09272	0.908089		10	10039090
2	2021	30	0.096925	0.929695		10	8857690
2	2020	29	0.169499	0.992654		10	8857690
2	2019	28	0.203754	1.04627		10	12035320
2	2018	27	0.209117	1.01574		12	12035320
2	2017	26	0.199323	1.11796		12	12035320
2	2016	25	0.175352	1.06901		6	20041904
2	2015	24	0.190371	1.19235		4	21131698
2	2014	23	0.166424	1.06491		5	20035998
2	2013	22	0.173536	0.968694		4	31771015
2	2012	21	0.190686	1.07689		4	23555815
2	2011	20	0.171004	1.04268		5	24291627
2	2010	19	0.161939	1.16539		5	25819706
2	2009	18	0.141604	1.51116		4	26835910
2	2008	17	0.119527	1.24914		4	26835910
2	2007	16	0.156768	2.52022		4	1997030
2	2006	15	0.135743	1.9002		5	1276984
2	2005	14	0.167042	1.31527		6	1276984
2	2004	13	0.144763	1.29781		4	951322
2	2003	12	0.118873	1.31799		5	567548
2	2002	11	0.116169	1.21047		6	242824
2	2001	10	0.122188	1.59997		10	327160
2	2000	9	0.104927	1.66727			580181
2	1999	8	0.111879	1.38736			512668
2	1998	7	0.100481	1.24312
2	1997	6	0.10157	1.61257
2	1996	5	0.102433	1.30857
2	1995	4	0.122515	0.907087
2	1994	3	0.159411	1.0457
2	1993	2		1.65776
2	1992	1		2.58754
2	1991	0		2.64764
3	2002	11
3	2001	10		2.32204			201894
3	2000	9		1.78237			201894
3	1999	8	-1.77931	1.3544			201894
3	1998	7	-0.628738	1.20253
3	1997	6	0.028574	1.13141
3	1996	5	-0.028718	1.3083
3	1995	4	0.031442	0.993935
3	1994	3	0.124192	1.01473
3	1993	2		1.4625
3	1992	1		1.91141
3	1991	0	0.184104	1.33514
4	2022	31	-1.69055	2.42056			1300
4	2021	30	-0.536333	2.39752	43886542	7	100
4	2020	29	0.042552	1.63727	45581063	7	100
4	2019	28	-0.002566	1.32937	42305029	10	8100
4	2018	27	-0.117892	4.27007	25096848	8	1324200
4	2017	26	0.032007	7.22984	25093268	7	1218100
4	2016	25	0.222875	16.8639	26155379	11	1218100
4	2015	24	0.041992	10.1469	21990067	8	1220400
4	2014	23	0.099278	4.39582	24721209	5	2300
4	2013	22	0.040114	4.43923	22853667	5	2300
4	2012	21	0.052779	3.78997	21914667	9	2300
4	2011	20	0.066419	3.75237	26124809	9	2300
4	2010	19	0.156337	5.78135	21914667	8	0
4	2009	18	0.050465		21897541	9	0
4	2008	17	-0.134661	2.06605	24074441	8	0
4	2007	16	-0.102284	4.38373	23886789	8	0
4	2006	15	0.02721	1.70346	40244822	8	54500
4	2005	14	-0.185893	1.78839	42599122	12	43600
4	2004	13	-0.026772	2.04006	43073122	7	43600
4	2003	12	0.059503	2.19972	43526822	7	43600
4	2002	11	0.066221	3.13538		7	0
4	2001	10	0.107311	4.86613		5	0
4	2000	9	0.185997	3.58695			0
4	1999	8	0.065041	1.90604			198
4	1998	7	-0.781338	1.81953
4	1997	6	0.062625	1.24259
4	1996	5	-0.474588	1.2339
4	1995	4	0.043002	0.980566
4	1994	3	0.09931	1.0897
4	1993	2		1.37772
4	1992	1		1.90002
4	1991	0	0.163334	1.28414
5	2022	32	-0.123004	1.25364			0
5	2021	31	0.094538	1.38754	180868975	5	0
5	2020	30	-0.291279	1.55097	234252586	9	0
5	2019	29	0.102451	1.5039	233748355	10	0
5	2018	28	0.099251	1.36204	233407445	11	0
5	2017	27	0.016332	1.91895	246524575	10	0
5	2016	26	0.086298	2.9812	243746755	15	0
5	2015	25	-0.044537	4.70406	223993720	7	0
5	2014	24	0.064451	3.25151	219484286	6	0
5	2013	23	-0.067834	2.39697	222184821	8	0
5	2012	22	0.032285	2.53986	222196421	11	0
5	2011	21	0.017297		222493321	7	0
5	2010	20	-0.006555	3.07061	222367621	8	0
5	2009	19	-0.069649	4.63766	224241621	5	0
5	2008	18	0.013963	1.87054	224602195	7	0
5	2007	17	0.103117	4.14512	272297110	7	0
5	2006	16	0.078124	1.69538	315786052	6	57090
5	2005	15	-0.272599	1.16114	314949783	4	0
5	2004	14	0.001903	1.19546	315766552	6	0
5	2003	13	0.000994	1.28605	314878152	4	0
5	2002	12	-0.095894	1.65346		4	0
5	2001	11	-0.06605	1.70546		3	0
5	2000	10	-0.011074	2.09591			0
5	1999	9	0.12753	1.45066			0
5	1998	8	0.165394	1.49308
5	1997	7	0.203144	1.53696
5	1996	6	0.091754	1.63458
5	1995	5	0.105226	1.05989
5	1994	4	0.137927	1.33687
5	1993	3		1.48394
5	1992	2		1.57212
5	1991	1
5	1990	0
6	2022	30	0.052901	1.00134			0
6	2021	29	0.067628	0.908335		41	0
6	2020	28	0.115194	0.982862		32	0
6	2019	27	0.117579	1.00417		34	0
6	2018	26	0.144552	1.04476		21	0
6	2017	25	0.143759			25	2087175
6	2016	24	0.156705	1.57695		19	5388245
6	2015	23	0.097614	1.86305		11	6458213
6	2014	22	0.121594	1.44749		14	11343531
6	2013	21	0.166712	1.24549		21	14797204
6	2012	20	0.177394	1.29655		27	17739678
6	2011	19	0.150269	1.13711		16	17811359
6	2010	18	0.194059	1.31192		3	17076668
6	2009	17	0.152933	1.47542		5	12158624
6	2008	16	0.089534	1.12654		5	12977624
6	2007	15	0.140515	1.74851		6	4027238
6	2006	14	0.162435	1.53059		32	4027238
6	2005	13	0.092271	0.988618		6	19100
6	2004	12	0.043169	0.98724		4	0
6	2003	11	-0.284692	1.03929		3	0
6	2002	10	0.058701	1.09476		3	76836
6	2001	9	0.099296	1.22042		2	76836
6	2000	8	0.107987	1.3427			76836
6	1999	7	0.102157	1.21581			76836
6	1998	6	0.113133	1.25992
6	1997	5	0.117217	1.76973
6	1996	4	0.153646	2.10469
6	1995	3	0.105554	1.07704
6	1994	2	0.165821	1.51368
6	1993	1		2.27813
6	1992	0		3.28974
7	2022	30	-0.061873	7.52879			0
7	2021	29	0.353784	5.11974	53475972	6	0
7	2020	28	-1.81467	6.74352	92539580	6	0
7	2019	27	0.104458	6.14384	103695301	16	0
7	2018	26	-1.01016	5.25349	93203887	18	0
7	2017	25	0.002036		60049326	27	0
7	2016	24	0.186555	10.5048	60273026	25	149500
7	2015	23	0.035509	10.5003	63906319	21	0
7	2014	22	-0.093256	4.94589	56242626	9	104300
7	2013	21	0.053307	4.47149	100507688	11	25104300
7	2012	20	0.014937	4.08606	65222226	9	25178297
7	2011	19	0.02843	3.71229	40206226	11	25000000
7	2010	18		5.8559	40211826	8	0
7	2009	17		4.72933	40206226	6	0
7	2008	16		1.86403	40206226	10	0
7	2007	15		2.48556	47338194	10	0
7	2006	14	-5.81747	1.34926	59120887	6	0
7	2005	13	0.09487	1.22951	55022744	6	0
7	2004	12	-1.62274	1.20622	59117744	9	0
7	2003	11	0.060047	1.20706	55022744	11	0
7	2002	10	0.032817	1.41776		10	0
7	2001	9	0.067909	1.53587		9	0
7	2000	8	-1.29445	2.03133			161460
7	1999	7	0.002418	1.40911			161460
7	1998	6	0.096067	1.32473
7	1997	5	0.091087	1.57964
7	1996	4	0.094632	1.31194
7	1995	3	0.026976	0.949542
7	1994	2	0.092448	1.11734
7	1993	1		1.86323
7	1992	0		2.30904
8	2022	30	-0.189114	1.16502			115071515
8	2021	29	-0.258387	1.2222	1198717362	10	115071515
8	2020	28	-0.133757	1.02948	1134485468	12	114900850
8	2019	27	0.060373	1.19754	1134438212	18	153934214
8	2018	26	0.046171	1.30841	658685637	20	206117237
8	2017	25	0.12378	2.16656	683916774	18	231778930
8	2016	24	0.085953	2.29995	1000444001	14	251224082
8	2015	23	0.065304	2.88737	293136297	9	308327025
8	2014	22	0.01298	5.39696	199140894	7
8	2013	21	0.040381	2.67932	101520902	7	0
8	2012	20	0.07235	1.86	21422835	7	0
8	2011	19	-0.007304	6.69033	19863265	5	0
8	2010	18	0.011948	11.3581	23424373	10	0
8	2009	17	0.004275	8.34917	23424373	5	0
8	2008	16	0.010114	3.23853	20282702	10	0
8	2007	15	0.022978	8.46498	31304521	6	0
8	2006	14	-0.02455	2.76301	25467728	4	0
8	2005	13	-0.081813	2.46532	32074505	7	0
8	2004	12	0.529662	3.8804	38362635	8	0
8	2003	11	0.0323	4.81484	38362635	4	0
8	2002	10		5.51465		11	0
8	2001	9		5.07675		6	0
8	2000	8	0.143593	6.90025			0
8	1999	7	0.216753	7.1211			0
8	1998	6	-0.696685	1.79848
8	1997	5	0.052004	1.51473
8	1996	4	-0.118815	1.59404
8	1995	3	0.001044	1.1969
8	1994	2	0.046934	1.26937
8	1993	1		1.72395
8	1992	0	0.21787	2.65807
9	2022	31	0.130981	1.23344		10	3800327
9	2021	30	0.112341	1.57527	1544614841	10	3800327
9	2020	29	0.080616	1.19178	490167914	12	3800327
9	2019	28	0.066481	1.17165	458584406	10	3176775
9	2018	27	0.06364	0.960785	463838091	12	2647312
9	2017	26	0.032501	1.20351	407300545	8	2647312
9	2016	25	0.051567	1.64468	383457423	14	2197312
9	2015	24	0.147385	2.13849	325165684	13	1340360
9	2014	23	0.086482	1.94283	205236945	15	227981
9	2013	22	0.087903	1.49447	242895514	13	189984
9	2012	21	0.065476	1.36857	257410980	13	165204
9	2011	20	0.092334	1.65235	119562618	15	182773
9	2010	19	0.118905	2.43022	167588400	14	188629
9	2009	18	0.136878	2.08575	167258700	9	276569
9	2008	17	0.108864	1.1936	173939300	8	267648
9	2007	16	0.138924	2.33143	241523600	10	207926
9	2006	15	0.080415	1.23118	229836400	8	255586
9	2005	14	0.066599	1.06224	218805200	7	195522
9	2004	13	0.032707	1.19647	229713000	6	195522
9	2003	12	0.028729	1.42765	227050000	5	198422
9	2002	11	0.027252	1.51983		7	198422
9	2001	10	0.044105	1.50631		7	198422
9	2000	9	0.037958	1.70391			207690
9	1999	8	0.035016	1.25384			207690
9	1998	7	-0.366386	1.35715
9	1997	6	0.005282	1.22187
9	1996	5	0.023757	1.46698
9	1995	4	0.075787	1.02388
9	1994	3	0.220409	1.13064
9	1993	2	0.272971	1.87762
9	1992	1		2.63062
9	1991	0	0.184634	2.2543
10	2022	27	-0.765906	1.41848
10	2021	26	0.045721	1.30994	249897018	11
10	2020	25	0.09354	1.42968	264859446	11
10	2019	24	0.167338	1.30182	264847046	15
10	2018	23	-1.22969	1.40509	182463900	18
10	2017	22	-0.890139	1.66949	178663101	19
10	2016	21	0.017621	1.41983	176670800	16
10	2015	20	0.009203	1.58894	178636110	17
10	2014	19	-0.136548	3.87786	238946842	13
10	2013	18	0.005777	2.7277	41230374	17
10	2012	17	0.037676	6.1037	41388001	10
10	2011	16	0.08931		69454581	10
10	2010	15	0.044862		69204530	13
10	2009	14	0.114948	4.30121	41220174	8
10	2008	13	0.256648	2.56776	41247065	10
10	2007	12	-0.180015		41217074	7
10	2006	11	0.133483	2.32855	63380530	8
10	2005	10	-1.12036	1.44463	69204530	6
10	2004	9	0.029716	1.16405	69204530	8
10	2003	8	0.109303	1.23419	69204530	12
10	2002	7	0.105891	1.59561		18
10	2001	6	0.018319	3.07902		10
10	2000	5	0.128322	2.76378
10	1999	4	-0.501883	1.8918
10	1998	3	0.105438	1.89359
10	1997	2	0.100849	1.83656
10	1996	1	0.09648	1.35373
10	1995	0	0.107201	1.27096
11	2022	30	0.118452	1.12673		10	0
11	2021	29	0.217775	1.1344		9	0
11	2020	28	0.193418	1.241		9	0
11	2019	27	0.22719	1.18667		9	0
11	2018	26	0.17738	1.09192		7	0
11	2017	25	0.213157	1.41874		7	0
11	2016	24	0.147164	1.42149		5	0
11	2015	23	0.074649	1.49364		6	0
11	2014	22	0.201194	1.3239		6	0
11	2013	21	0.166796	1.2542		5	0
11	2012	20	0.249214	1.20314		6	0
11	2011	19	0.227619	1.19535		10	0
11	2010	18	0.199987	1.31295		7	5544
11	2009	17	0.146359	1.55956		12	5544
11	2008	16	0.017208	1.13338		8	5001
11	2007	15	-0.048312	1.69406		14	5001
11	2006	14	-0.078871	1.32822		8	27150
11	2005	13	0.127492	1.24585		5	18150
11	2004	12	0.159488	1.1381		8	36300
11	2003	11	0.162375	1.16577		7	36300
11	2002	10	0.102462	1.22305		8	36300
11	2001	9	0.285666	1.40393		5	36300
11	2000	8	0.175456	1.396			36300
11	1999	7	0.217608	1.26055			36300
11	1998	6	-0.002707	1.19215
11	1997	5	-0.575694	1.11823
11	1996	4	0.023496	1.15109
11	1995	3	0.14836	0.979182
11	1994	2	0.19521	1.05028
11	1993	1		1.20664
11	1992	0		1.41518
12	2022	30	0.152769	1.10563			2724536
12	2021	29	0.131568	1.53167	874421049	14	4691997
12	2020	28	0.076485	1.37167	898498742	16	5909295
12	2019	27	0.056804	1.13887	788342814	19	10341269
12	2018	26	0.049972	1.00421	677244711	18	17261813
12	2017	25	0.094382	1.40204	603281489	20	10540708
12	2016	24	0.098931	1.63129	634874771	14	0
12	2015	23	0.071641	1.91822	372003510	12	11572888
12	2014	22	0.100315	1.42854	242675425	8	13413663
12	2013	21	0.192981	1.39645	254187519	8	12947263
12	2012	20	0.05088	1.47448	210164867	12	12146638
12	2011	19	0.183073	1.50239	424630163	12	13647303
12	2010	18	0.236264	3.06295	343775871	9	13517303
12	2009	17	0.163001	1.91213	341829301	8	9541259
12	2008	16	0.103933	1.21305	437537523	10	12066259
12	2007	15	0.132363	2.10927	436650792	12	166259
12	2006	14	0.140746	1.53979	402879078	12	137559
12	2005	13	0.139442	1.05744	301313756	7	101520
12	2004	12	0.150121	1.20284	271488266	6	92496
12	2003	11	0.098593	1.25319	251370860	7	92496
12	2002	10	0.089228	1.29526		6	92496
12	2001	9	0.08096	1.66009		6	172109
12	2000	8	0.090753	1.90868			172109
12	1999	7	-0.091812	0.994626			409076
12	1998	6	0.015507	0.941919
12	1997	5	0.063606	1.08446
12	1996	4	0.12789	1.3145
12	1995	3	0.158552	1.03385
12	1994	2	0.195859	1.25247
12	1993	1		1.30542
12	1992	0		1.7428
13	2004	12
13	2003	11		5.02728	166761565	7	6240
13	2002	10		2.20718		5	6240
13	2001	9		2.12313		5	6240
13	2000	8	0.084954	1.26527			37224
13	1999	7	0.037504	1.12206			52556
13	1998	6	0.02732	1.01984
13	1997	5	0.036094	1.05192
13	1996	4	0.068735	1.07878
13	1995	3	0.06806	1.01151
13	1994	2	0.206796	1.03019
13	1993	1	0.16869	1.10789
13	1992	0		1.40883
14	2022	30	0.203424	1.417		6	0
14	2021	29	0.049305	1.23786		6	0
14	2020	28	0.009577	1.29435		5	0
14	2019	27	0.033613	1.46744		4	0
14	2018	26	0.162611	1.48172		5	0
14	2017	25	0.013733	1.8992		6	0
14	2016	24	0.036639	2.81387		5	2300
14	2015	23	0.069101	2.76362		6	2300
14	2014	22	0.086794	1.92106		4	0
14	2013	21	0.053061	1.74282		9	0
14	2012	20	0.052378	1.53308		11	0
14	2011	19	0.106967	1.21372		10	0
14	2010	18	0.138653	1.81388		11	949
14	2009	17	0.170345	2.51452		7	1265
14	2008	16	0.102082	1.46264		13	1687
14	2007	15	0.004749			12	3000
14	2006	14	0.076197	1.37085		13	0
14	2005	13	0.087788	1.12269		9	0
14	2004	12	0.094511	1.09139		12	0
14	2003	11	0.114681	1.1991		7	0
14	2002	10	0.155824	1.46419		11	0
14	2001	9	0.165473	1.72109		8	0
14	2000	8	0.362929	3.04876			0
14	1999	7	-2.04239	1.78738			0
14	1998	6	-0.400522	1.36904
14	1997	5	0.002277	1.4138
14	1996	4	-0.229679	1.26299
14	1995	3	0.046983	0.974816
14	1994	2	0.106352	1.24336
14	1993	1		1.61046
14	1992	0		1.79267
15	2001	9
15	2000	8		1.62111
15	1999	7		1.37078
15	1998	6		1.23379
15	1997	5	-1.08008	1.1097
15	1996	4	0.014437	1.20595
15	1995	3	-0.042471	0.995397
15	1994	2	0.041634	1.02542
15	1993	1		1.21463
15	1992	0		1.28457
16	2022	30	-0.209205	1.00363		14	0
16	2021	29	0.079081	1.0457		15	26000
16	2020	28	0.050376	1.03046		16	26000
16	2019	27	0.033741	0.972553		19	26000
16	2018	26	0.070743	0.918139		15	26000
16	2017	25	0.620483	1.15252		15	26000
16	2016	24	0.027776	1.34468		14	0
16	2015	23	-0.414848	1.5866		10	0
16	2014	22	0.014084	1.06357		18	0
16	2013	21	0.013982	0.975934		15	0
16	2012	20	0.010699	0.945777		15	0
16	2011	19	0.005707	0.936678		19	0
16	2010	18	0.023955	1.02331		22	6600
16	2009	17	0.035893	1.18728		13	6600
16	2008	16	0.068819	0.918219		15	6600
16	2007	15	0.056532	1.0509		12	3942
16	2006	14	0.031064	0.895764		7	3942
16	2005	13	0.005557	0.862911		7	3154
16	2004	12	0.046582	0.952864		9	3154
16	2003	11	0.034936	1.01611		5	21004
16	2002	10	0.014518	1.01368		4	3154
16	2001	9	-0.219777	1.13005		8	42088
16	2000	8	0.064317	1.18634			42088
16	1999	7	0.144329	1.18606			64977
16	1998	6	0.199599	1.12219
16	1997	5	0.213554	1.32418
16	1996	4	0.23546	1.27509
16	1995	3	0.33648	1.06653
16	1994	2	0.296697	1.11376
16	1993	1		1.4631
16	1992	0	0.2921	2.08734
17	2022	30	-0.026185	4.76482			0
17	2021	29	-0.068307	14.8452	68403166	9	5276
17	2020	28	0.170644	10.7529	66658709	10	5276
17	2019	27	-0.682937	28.6413	68992866	8	5276
17	2018	26	-0.110745	25.1325	68638703	6	5276
17	2017	25	0.083726	33.8723	85150515	10	5276
17	2016	24	0.225184	92.25	68229928	7	6267
17	2015	23	-0.007911	122.189	67342041	6	6267
17	2014	22	0.428494	53.5712	97435094	5	8276
17	2013	21	204.69	11.8615	109912058	6	14196
17	2012	20			112170955	7	15430
17	2011	19		16.4995	109474858	5	15430
17	2010	18		17.2256	109513097	11	11930
17	2009	17		11.0688	110578457	8	10500
17	2008	16		7.65347	121629238	4	10500
17	2007	15		8.9953	109346929	8	85500
17	2006	14		6.9314	114204602	6	75000
17	2005	13		5.32949	144072836	8	75000
17	2004	12		4.26918	151072836	9	75000
17	2003	11		4.44404	151072836	7	75000
17	2002	10		4.54966		7	75000
17	2001	9		4.6535		5	75000
17	2000	8	-4.3202	1.37634			75000
17	1999	7	0.968983	1.15033			225000
17	1998	6	-2.02026	1.13663
17	1997	5	-0.173717	1.0648
17	1996	4	0.022051	1.15211
17	1995	3	0.038268	0.91783
17	1994	2	0.105404	1.05657
17	1993	1		1.41421
17	1992	0		1.40955
18	2020	28
18	2019	27
18	2018	26	-6.47579	1.22695	585858896	14	584736081
18	2017	25	0.169919	1.34462	672220337	12	584341456
18	2016	24	0.257906	1.99624	190742910	11	582955956
18	2015	23	0.270278	2.36679	80205406	13	153139462
18	2014	22	0.033099	17.0839	82216557	7	0
18	2013	21	0.06301	7.30379	86360952	6	0
18	2012	20	-0.002105	5.16101	88786100	4	0
18	2011	19	-0.148066	3.73233	89086100	5	0
18	2010	18	0.016742	5.40192	90225600	9	0
18	2009	17	0.081588	5.63985	93356972	4	0
18	2008	16	-0.198975	1.97861	95738662	5	0
18	2007	15	-0.730779	3.08667	102988918	8	0
18	2006	14	0.068746	1.34487	110069838	5	0
18	2005	13	-0.158921	1.0921	110069838	7	0
18	2004	12	0.001219	1.24959	110069838	6	0
18	2003	11	0.004914	1.63615	110049838	5	0
18	2002	10	0.003916	1.97846		6	0
18	2001	9	0.002741	2.55351		3	0
18	2000	8	0.016488	1.88131			0
18	1999	7	0.036134	1.56022			18453670
18	1998	6	0.009231	1.20533
18	1997	5	-0.039057	1.23262
18	1996	4	0.006612	1.3028
18	1995	3	0.037553	1.00881
18	1994	2	0.112682	1.18047
18	1993	1		1.22987
18	1992	0		1.6004
19	2022	30	0.08656	1.17905			0
19	2021	29	0.092893	1.14895		7	0
19	2020	28	0.084203	1.1838		5	0
19	2019	27	0.083167	1.11935		10	101250
19	2018	26	0.073971	1.21406		10	296009
19	2017	25	-0.063596			6	335775
19	2016	24	0.085874	5.60933		5	305250
19	2015	23	-0.044884	4.45204		8	201100
19	2014	22	0.014217	2.01812		7	0
19	2013	21	0.044692	1.55239		6	0
19	2012	20	0.07361	1.74473		8	0
19	2011	19	0.010837	1.5603		8	0
19	2010	18	0.024093	2.9937		9	0
19	2009	17	-0.027003	2.11978		9	0
19	2008	16	0.041798	1.43307		8	0
19	2007	15	0.121592	4.45417		7	0
19	2006	14	0.127656	1.5595		10	0
19	2005	13	0.017143	1.35126		7	7680
19	2004	12	-0.007283	1.46052		5	7680
19	2003	11	-0.205519	1.57843		6	7680
19	2002	10	0.037461	1.9154		6	7751
19	2001	9	0.034721	2.33105		3	7751
19	2000	8	0.036666	2.38559			5963
19	1999	7	0.104163	1.59046			5963
19	1998	6	0.110861	1.36199
19	1997	5	0.107583	1.67008
19	1996	4	0.15994	1.98229
19	1995	3	0.023251	1.10743
19	1994	2	-0.01824	1.14103
19	1993	1		1.30574
19	1992	0		1.69533
20	2022	30	0.028644	3.49253			2830000
20	2021	29	0.020969	3.36948		4	2830000
20	2020	28	0.020313	3.76436	135998975	5	2830000
20	2019	27	0.016574	4.23141	135976454	3	2830000
20	2018	26	0.010171	4.22217	146225754	6	0
20	2017	25	0.003039	5.32493	133140554	10	0
20	2016	24	0.017071	7.9148	147032854	6	0
20	2015	23	-0.013381	6.16779	148371907	10	0
20	2014	22	0.027324		14845344	5	0
20	2013	21	-0.023815	1.75043	133059454	4	0
20	2012	20	0.011571	1.73404	133059454	6	0
20	2011	19	0.037461	1.54565	133059454	8	0
20	2010	18	0.034428	2.13249	133268782	10	0
20	2009	17	0.016489	2.25017	133059454	8	0
20	2008	16	0.030539	1.23844	133059454	9	0
20	2007	15	0.091106	2.73866	133101154	13	0
20	2006	14	-0.087357	1.19599	141561366	8	0
20	2005	13	0.027725	1.39497	125001806	6	65978
20	2004	12	-0.190934	1.44279	141561366	6	65978
20	2003	11	-0.027965	2.07577	155459466	4	65978
20	2002	10	0.018232	2.5139		5	64078
20	2001	9	0.010475	4.50635		5	64078
20	2000	8	0.009615	3.36167			145161
20	1999	7	0.032306	1.62561			189572
20	1998	6	-0.166853	1.75545
20	1997	5	-0.167931	1.5218
20	1996	4	0.102413	1.61514
20	1995	3	0.149001	1.03204
20	1994	2	0.136946	1.16237
20	1993	1		1.40597
20	1992	0		1.82594
21	2022	28	0.057579	1.16965		22	685583
21	2021	27	0.072692	1.48952		32	745583
21	2020	26	0.118988	1.92216		24	725583
21	2019	25	0.062215	1.58546		23	2416400
21	2018	24	0.083514	1.1055		18	2416400
21	2017	23	0.096799	1.50459		25	2476400
21	2016	22	0.042237	1.73124		27	1920400
21	2015	21	0.034704	1.87361		11	1926670
21	2014	20	0.031737	1.38056		10	1926670
21	2013	19	0.032024	1.18318		13	1926670
21	2012	18	0.002034	1.20187		14	1926670
21	2011	17	0.050952	1.23651		6	1844169
21	2010	16	0.07957	2.6498		12	1844169
21	2009	15	0.067278	2.35889		9	1229446
21	2008	14	0.091349	1.0171		10	1229446
21	2007	13	0.203386	1.91671		9	1229446
21	2006	12	0.109968	1.37611		5	1229946
21	2005	11	0.109605	1.19192		5	788427
21	2004	10	0.085435	1.28564		5	785427
21	2003	9	0.088754	1.34084		4	999634
21	2002	8	0.02651	1.27874		5	1049613
21	2001	7	-0.009934	1.37018		2	1085312
21	2000	6	0.064745	1.88064			1085312
21	1999	5	0.141338	2.09916			1117154
21	1998	4	0.234694	1.76266
21	1997	3	0.30479	2.99387
21	1996	2	0.348063	1.5317
21	1995	1	0.247279	1.04974
21	1994	0	0.122204	1.1083
22	2022	29
22	2021	28
22	2020	27
22	2019	26
22	2018	25
22	2017	24	0.108703			5	213472
22	2016	23	0.118831	1.79019		6	406045
22	2015	22	0.124819	1.88088		10	291251
22	2014	21	0.108662	2.12524		7	489863
22	2013	20	0.135886	1.63427		10	482616
22	2012	19	0.13791	1.26398		11	810950
22	2011	18	0.162632	1.22182		14	1054572
22	2010	17	0.217128	1.77497		13	777540
22	2009	16	0.176617	2.02313		9	436429
22	2008	15	0.283806	1.14434		13	390458
22	2007	14	0.31562	1.82636		9	220946
22	2006	13	0.309919	1.70124		9	237624
22	2005	12	0.29772	1.41742		7	225862
22	2004	11	0.326008	1.65498		8	213780
22	2003	10	0.24769	1.49153		8	100400
22	2002	9	0.18458	1.24618		13	127700
22	2001	8	0.090173	1.37017		2	121500
22	2000	7	0.090004	1.23846			121500
22	1999	6	0.086728	1.09057			164500
22	1998	5	0.056291	0.974972
22	1997	4	0.084432	1.11494
22	1996	3	0.099466	1.53234
22	1995	2	0.135169	1.13303
22	1994	1	0.149985	1.14041
22	1993	0		1.34977
23	2022	29	-1.13779	2.09714
23	2021	28	-0.046799	1.6128	47670216	6
23	2020	27	0.036899	1.71118	54658620	14
23	2019	26	0.127489	1.48492	54320347	14
23	2018	25	0.069308	1.54154	54388047	15
23	2017	24	0.059918	2.21431	56324742	16
23	2016	23	0.034742	3.61081	59470979	20
23	2015	22	0.059644		55638127	16
23	2014	21	0.035487	2.20872	59367758	13
23	2013	20	0.028485	1.50438	63925745	15
23	2012	19	0.012595	1.30908	63669886	19
23	2011	18	0.026359	1.3105	63628966	27
23	2010	17	0.041125	1.6475	66045945	17
23	2009	16	0.077829	1.64378	71389599	12
23	2008	15	0.071574	1.1247	76901334	11
23	2007	14	0.049549	1.78743	78260805	12
23	2006	13	0.120646	1.19092	78316910	7
23	2005	12	-0.096326	1.11663	92657090	7
23	2004	11	0.048021	1.19268	92661990	10
23	2003	10	0.040567	1.29421	92717511	5
23	2002	9	0.036139	1.52032		10
23	2001	8	-0.328401	1.61101		3
23	2000	7	0.066723	1.78375
23	1999	6	0.099446	1.4419
23	1998	5	0.081677	1.43583
23	1997	4	0.116473	1.81051
23	1996	3	-0.001979	1.35872
23	1995	2	0.06899	1.08777
23	1994	1	0.192994	1.19872
23	1993	0		1.66896
24	2019	26
24	2018	25
24	2017	24
24	2016	23
24	2015	22
24	2014	21	0.125949	1.06186		23	631822
24	2013	20	0.141539	0.984305		14	536604
24	2012	19	0.1453	1.08639		10	683804
24	2011	18	0.136465	1.02314		17	616204
24	2010	17	0.117469	1.04216		15	543434
24	2009	16	0.095862	1.2315		19	595922
24	2008	15	0.067078	1.05203		17	595922
24	2007	14	0.13069	1.74039		20	304242
24	2006	13	0.131639	1.56788		8	325842
24	2005	12	0.113127	1.15496		13	35600
24	2004	11	0.10743	1.05114		7	28066
24	2003	10	0.107944	1.17258		7	23388
24	2002	9	0.101964	1.07766		9	10388
24	2001	8	0.099481	1.25556		9	101458
24	2000	7	0.11874	1.22516			105458
24	1999	6	0.127418	1.04909			188808
24	1998	5	0.080146	1.03096
24	1997	4	0.089123	1.03209
24	1996	3	0.104639	1.26353
24	1995	2	0.188828	1.09686
24	1994	1	0.171716	1.18173
24	1993	0		1.32737
25	2022	29	0.049099	3.33965			0
25	2021	28	0.090621	3.44581		10	0
25	2020	27	0.043553	4.16033		12	0
25	2019	26	0.163385	5.36146		8	0
25	2018	25	0.07836	4.76551		16	0
25	2017	24	0.065912	5.94892		12	0
25	2016	23	0.030398	9.71361		8	0
25	2015	22	0.048644	13.8027		9	0
25	2014	21	0.042338	3.1684		16	0
25	2013	20	0.014815	3.15196		10	0
25	2012	19	0.004834	2.52887		16	0
25	2011	18	0.006208	2.5733		13	0
25	2010	17	0.019631	3.67262		8	0
25	2009	16	0.041642	4.20681		12	0
25	2008	15	0.009866	1.26496		10	0
25	2007	14	0.032303	2.01807		14	6000
25	2006	13	-0.464465	1.21885		8	0
25	2005	12	0.027827	1.0882		10	9500
25	2004	11	0.036131	1.08924		9	9500
25	2003	10	0.039379	1.16492		8	9000
25	2002	9	-0.158767	1.20019		7	0
25	2001	8	0.024701	1.40365		10	0
25	2000	7	-1.20511	1.62574			8550
25	1999	6	-0.456643	1.31094			8550
25	1998	5	0.059345	1.18803
25	1997	4	0.092055	1.25129
25	1996	3	-0.540214	1.1556
25	1995	2	0.002717	1.00272
25	1994	1	0.10486	1.07521
25	1993	0		1.19571
26	2022	29	0.085027	1.23482		6	1339040
26	2021	28	0.128719	1.40167		12	1620040
26	2020	27	0.105045	1.41871		10	1121040
26	2019	26	0.081336	1.4759		10	1121040
26	2018	25	0.071527	1.10404		7	507351
26	2017	24	0.057787	1.57251		11	507351
26	2016	23	0.046475	1.66699		9	66311
26	2015	22	0.052997	1.80954		9	66311
26	2014	21	0.089279	1.56319		10	66311
26	2013	20	0.084562	1.34069		5	66311
26	2012	19	0.079816	1.23596		5	66311
26	2011	18	0.114266	1.48763		12	66311
26	2010	17	0.07302	1.55777		13	47365
26	2009	16	0.09623	1.63616		8	35524
26	2008	15	0.095687	1.10227		12	47365
26	2007	14	0.094904	2.29399		10	47365
26	2006	13	0.051445	1.41292		9	48210
26	2005	12	0.029307	1.15125		7	48210
26	2004	11	0.003756	1.34454		8	48210
26	2003	10	0.008117	1.97803		9	48210
26	2002	9	-0.150489	2.78433		10	48210
26	2001	8	0.017763	2.73255		5	276306
26	2000	7	0.02504	1.94294			276306
26	1999	6	0.054695	1.33804			447378
26	1998	5	0.084773	1.42231
26	1997	4	0.129546	2.01548
26	1996	3	0.183237	1.75422
26	1995	2	0.2894	1.16283
26	1994	1	0.269568	1.34805
26	1993	0		1.36464
27	2022	29	0.04552	0.829657		12	0
27	2021	28	0.042543	0.915957		12	0
27	2020	27	0.101962	0.88707		10	0
27	2019	26	0.054463	0.90672		11	0
27	2018	25	0.026066	0.921597		11	0
27	2017	24	0.034182	0.990965		15	0
27	2016	23	0.056656	1.03957		16	0
27	2015	22	0.082745	1.08757		12	0
27	2014	21	0.11477	1.08622		10	0
27	2013	20	0.092181	0.953276		12	0
27	2012	19	0.064761	0.946113		16	0
27	2011	18	0.069904	0.974652		11	0
27	2010	17	0.098442	1.05431		10	0
27	2009	16	0.147762	1.12743		11	0
27	2008	15	0.085084	1.0391		12	0
27	2007	14	0.141103	1.44159		12	6511
27	2006	13	0.183769	1.07448		9	3968
27	2005	12	0.178577	1.00718		8	3968
27	2004	11	0.18114	1.07811		7	77730
27	2003	10	0.207862	1.19765		10	77730
27	2002	9	0.17685	1.10657			178520
27	2001	8	0.167858	1.25332		4	483941
27	2000	7	0.140558	1.29478			483941
27	1999	6	0.170171	1.28472			387154
27	1998	5	0.167091	1.19679
27	1997	4	0.1689	1.48474
27	1996	3	0.182706	1.13297
27	1995	2	0.17372	0.979666
27	1994	1	0.167825	0.998796
27	1993	0		1.05959
28	2022	29	0.091117	0.854442		9	4151
28	2021	28	0.084764	0.923216		10	4151
28	2020	27	0.10192	1.03047		8	4151
28	2019	26	0.09663	1.06866		8	4151
28	2018	25	0.096969	1.07714		11	2651
28	2017	24	0.116519	1.53214		12	2651
28	2016	23	0.143806	1.50696		10	2651
28	2015	22	0.141445			10	2651
28	2014	21	0.138077	1.68908		10	2651
28	2013	20	0.230601	1.90759		8	2651
28	2012	19	0.263006	1.8117		9	3535
28	2011	18	0.229755	1.54746		8	4714
28	2010	17	0.233528	2.21618		12	4714
28	2009	16	0.225774	2.2338		6	6286
28	2008	15	0.250172	1.62128		8	8381
28	2007	14	0.268014	1.94748		6	11175
28	2006	13	0.164435	1.22975		6	0
28	2005	12	0.090839	1.18845		6	0
28	2004	11	0.074217	1.34706		9	0
28	2003	10	0.044056	1.36434		9	0
28	2002	9	0.012774	1.52403		9	0
28	2001	8	0.094967	2.10125		10	0
28	2000	7	-0.008835	3.49723			0
28	1999	6	0.045519	1.40118			202494
28	1998	5	0.020049	1.2209
28	1997	4	-0.091118	1.28647
28	1996	3	0.112064	1.79257
28	1995	2	0.070053	1.14837
28	1994	1	0.111554	1.11124
28	1993	0		1.25656
29	2022	29	0.034895	2.48421		7	9500
29	2021	28	0.051475	1.48915		10	12000
29	2020	27	0.079288	1.61426		11	12000
29	2019	26	0.153532			5	92000
29	2018	25	0.156205			4	90000
29	2017	24	0.068489			5	90000
29	2016	23	0.123808			7	90000
29	2015	22	0.136635	3.39056		5	90000
29	2014	21	0.146602	2.01744		5	0
29	2013	20	0.131595	1.44701		7	0
29	2012	19	0.0709	1.65477		12	0
29	2011	18	0.072269	1.52234		5	0
29	2010	17	0.065219	1.95196		11	0
29	2009	16	0.016631	2.65909		12	0
29	2008	15	0.016001	1.19905		13	7400
29	2007	14	0.032956	1.94248		6	7400
29	2006	13	0.01811	1.44476		7	7400
29	2005	12	0.008104	1.26654		6	5000
29	2004	11	-0.145054	1.33693		5	5000
29	2003	10	0.008925	1.33615		4	5000
29	2002	9	0.013115	1.42216		7	0
29	2001	8	-0.532487	1.35788		4	0
29	2000	7	0.050161	1.35674			0
29	1999	6	0.065522	1.11799			0
29	1998	5	-0.742484	1.10999
29	1997	4	0.043738	1.07858
29	1996	3	-0.005607	1.20713
29	1995	2	0.158532	1.00068
29	1994	1	0.196145	1.0251
29	1993	0		1.12467
30	2022	29	0.055304	0.960077		12	1447313
30	2021	28	0.091441	1.31665	1211748294	13	2152945
30	2020	27	0.109789	1.33169	1212598205	14	2152945
30	2019	26	0.118497	1.08321	770119693	10	3803101
30	2018	25	0.12257	0.96114	870661025	8	8182478
30	2017	24	0.129481	1.38934	849899357	9	9132753
30	2016	23	0.117164	1.55875	884313075	7	9132753
30	2015	22	0.098955	1.4322	876384660	4	15814941
30	2014	21	0.141197	1.37481	889951981	8	16056972
30	2013	20	0.13898	1.07846	25373631	7	15514941
30	2012	19		69.2443	52534405	16	2689
30	2011	18	713.204	14.2736	52559203	8	2689
30	2010	17			174131539	6	3147
30	2009	16		29.0375	188430100	6	5362
30	2008	15		43.2536	208560000	7	6750
30	2007	14		21.4342	205920000	7	6000
30	2006	13		22.0139	202060000	7	6000
30	2005	12		14.8309	201960000	6	6000
30	2004	11		2.72103	201960000	5	0
30	2003	10		2.60038	202077000	10	16000
30	2002	9		4.57807		9	0
30	2001	8		2.96711		7	0
30	2000	7	0.244271	1.4676			0
30	1999	6	0.776867	1.14906			33660
30	1998	5	-2.73876	1.13756
30	1997	4	0.064571	1.15
30	1996	3	0.045637	1.12849
30	1995	2	0.029848	0.990683
30	1994	1	0.16221	1.08327
30	1993	0	0.181325	1.15732
31	2022	29	-0.046788	0.863303			11717
31	2021	28	0.014732	0.925136		14	11717
31	2020	27	0.024596	0.943292		9	11717
31	2019	26	0.087101	0.963801		12	11717
31	2018	25	0.145668	0.946159		15	11717
31	2017	24	0.147714			27	11517
31	2016	23	0.118136	1.07982		36	0
31	2015	22	0.090315	1.26024		16	11517
31	2014	21	0.084651	1.10103		9	15356
31	2013	20	0.102469	0.944796		10	15356
31	2012	19	0.08983	1.00955		8	15356
31	2011	18	0.102919	0.993079		13	15356
31	2010	17	0.090455	1.25619		18	15356
31	2009	16	0.058161	2.04649		12	0
31	2008	15	0.042171	1.34242		12	0
31	2007	14	0.128298	2.7637		17	0
31	2006	13	0.128318	1.90176		11	175770
31	2005	12	0.093445	1.33502		11	139500
31	2004	11	0.095298	1.40427		5	139500
31	2003	10	0.084709	1.40791		6	139500
31	2002	9	0.079285	1.56679		11	139500
31	2001	8	0.074723	1.49341		3	236074
31	2000	7	0.029919	1.8659			236074
31	1999	6	-0.111279	1.25632			236074
31	1998	5	0.029007	1.32856
31	1997	4	0.029759	1.38874
31	1996	3	0.129754	1.6026
31	1995	2	0.12746	0.984087
31	1994	1	0.125203	1.03311
31	1993	0		1.1841
32	2022	29	0.070468	1.13729			48595470
32	2021	28	0.116801	1.1156		17	49745865
32	2020	27	0.104548	3.15208		14	1346760
32	2019	26	0.09515	2.78876		8	1150560
32	2018	25	0.073722	1.43484		10	1534025
32	2017	24	0.008329	1.9199		11	1534025
32	2016	23	0.029528	2.61054		8	1535754
32	2015	22	0.032788	3.33473		11	1578
32	2014	21	0.064252	1.38646		9	1578
32	2013	20	0.014789	1.66853		10	43090
32	2012	19	0.170706	1.38493		10	50426
32	2011	18	0.051619	1.29817		8	60207
32	2010	17	0.060088	1.99218		13	60207
32	2009	16	0.060908	1.84523		7	60207
32	2008	15	0.102582	1.18518		9	60207
32	2007	14	0.113114	1.56159		10	50173
32	2006	13	0.082305	1.08522		9	50626
32	2005	12	0.06559	1.08971		7	38353
32	2004	11	0.039851	1.21267		7	38353
32	2003	10	0.078689	1.26151		9	25953
32	2002	9	0.078887	1.43576		5	57900
32	2001	8	0.137885	1.65435		5	52100
32	2000	7	0.136004	1.84184			68600
32	1999	6	0.135694	1.79609			120120
32	1998	5	0.069626	1.45953
32	1997	4	0.021436	1.37104
32	1996	3	0.048252	1.25797
32	1995	2	0.059243	1.0616
32	1994	1	0.135111	1.12963
32	1993	0	0.152599	1.3502
33	2017	23
33	2016	22	0.244814		115043186	9	0
33	2015	21	7.24974		112392617	10	0
33	2014	20			33212703	8	0
33	2013	19	0.012823	2.76942	70483948	8	0
33	2012	18	-0.094915	3.42313	73328694	5	0
33	2011	17	0.009582	2.74164	70283648	5	0
33	2010	16	0.014327	3.84756	85485293	6	0
33	2009	15	-0.084731	5.16068	131501583	6	0
33	2008	14	0.011458	1.89962	131581783	8	0
33	2007	13	0.006216	2.91333	131581783	10	9700
33	2006	12	-0.461015	1.48442	220500000	5	9720
33	2005	11	0.006705	1.16047	220500000	12	6000
33	2004	10	0.001386	1.23321	220650000	8	6000
33	2003	9	0.00336	1.33446	221085300	3	0
33	2002	8	0.015019	1.61811		8	52500
33	2001	7	0.012129	1.64689		7	105000
33	2000	6	-0.029318	2.15855			105000
33	1999	5	-0.00634	1.41128			157500
33	1998	4	0.001545	1.24381
33	1997	3	-0.038394	1.23461
33	1996	2	0.012047	1.26296
33	1995	1	0.054692	1.11526
33	1994	0	0.099653	1.09196
34	2022	28	0.126037	1.13146	242164321	13	156222461
34	2021	27	0.03775	1.08048	243891374	15	156826511
34	2020	26	0.132708	1.23226	287103040	10	199841316
34	2019	25	0.160384	1.21523	289520749	11	221004937
34	2018	24	0.134155	1.10427	289713349	13	232946951
34	2017	23	0.215374		299566549	12	232839893
34	2016	22	0.151955	1.38382	327595015	13	244333621
34	2015	21	0.114242	21.8187	118499471	7	14403
34	2014	20	0.371121	5.69751	124592922	9	4403
34	2013	19	0.158049	4.51891	124352422	5	4403
34	2012	18	0.044948	7.73003	125896257	6	4403
34	2011	17	0.194621	7.01394	136844866	7	4403
34	2010	16	7.54108	9.71055	156353877	7	5871
34	2009	15		14.8187	129010642	6	8698
34	2008	14		4.56154	130112787	9	8698
34	2007	13		4.41399	211442228	6	0
34	2006	12		1.58008	211442228	7	0
34	2005	11		1.30479	211442228	5	0
34	2004	10		1.33249	211442228	7	0
34	2003	9	0.018241	1.26875	211442228	8	0
34	2002	8	-0.268369	1.33564		11	0
34	2001	7	0.111711	1.49733		5	54268
34	2000	6	0.686324	1.91066			0
34	1999	5	0.568024	1.83241			54268
34	1998	4	-13.3233	1.39392
34	1997	3	-0.146636	1.27126
34	1996	2	0.084864	1.38078
34	1995	1	0.01751	0.998919
34	1994	0	0.089905	1.09385
35	2022	28	0.011651	1.08658			93909228
35	2021	27	0.077838	1.15935	674192241	9	93909228
35	2020	26	0.066309	0.959058	765335838	10	93909228
35	2019	25	0.065754	1.04151	655642441	12	93909228
35	2018	24	0.067475	1.40173	571928926	10	93909228
35	2017	23	0.073775		657470113	14	93909228
35	2016	22	0.102656	1.7705	324998651	12	93909228
35	2015	21	0.123324	2.13405	326969391	9	46950614
35	2014	20	0.107889	1.57862	325084399	9	43950614
35	2013	19	90.7055	192.705	64614000	7	122
35	2012	18			64614000	5	122
35	2011	17			64614000	7	0
35	2010	16		3.10797	65062188	5	0
35	2009	15		3.36608	68056800	5	122
35	2008	14		2.787	64756700	8	122
35	2007	13			67914000	6	30722
35	2006	12			64614000	7	17068
35	2005	11		2.42599	67188000	9	17068
35	2004	10		2.47913	70509900	7	51449
35	2003	9	0.148024	1.13028	67325284	8	57449
35	2002	8	0.263529	1.30474		17	68381
35	2001	7	0.24891	1.41036		5	68381
35	2000	6	0.204815	2.19342			74981
35	1999	5	0.19195	1.91238			74981
35	1998	4	0.103007	1.38872
35	1997	3	0.084852	1.2045
35	1996	2	-0.281441	1.21221
35	1995	1	-0.037106	1.04409
35	1994	0	0.105709	1.12335
36	2022	28	0.095731	0.973045		5
36	2021	27	0.08775	1.04458	545272551	5
36	2020	26	0.132681	1.00741	548499431	5
36	2019	25	0.157814	1.06154	417722454	6
36	2018	24	0.189548	1.07758	390908622	6
36	2017	23	0.270013	1.59743	359410601	7
36	2016	22	0.336194	1.56665	367290840	8
36	2015	21	0.035295	2.15061	365648409	9
36	2014	20	0.012086	1.57105	352459401	7
36	2013	19	0.045294	1.1669	352134101	10
36	2012	18	0.035513	1.34948	352190401	7
36	2011	17	0.042704	1.12352	355766775	4
36	2010	16	0.139688	1.53697	362089775	9
36	2009	15	0.25042	2.79838	357299401	4
36	2008	14	-0.289538	1.18218	356783875	6
36	2007	13	-0.360186	1.32895	356552883	8
36	2006	12	0.096277	1.13298	187753619	6
36	2005	11	0.021167	0.936188	181077935	4
36	2004	10	0.024799	1.07592	187177835	7
36	2003	9	0.034643	0.990073	180502835	5
36	2002	8	0.16537	1.05312		5
36	2001	7	0.166301	1.13794		6
36	2000	6	0.14575	1.43864
36	1999	5	0.125038	1.15423
36	1998	4	0.118516	1.20858
36	1997	3	-0.203882	1.68685
36	1996	2	0.020539	1.41883
36	1995	1	0.018105	1.13292
36	1994	0	0.046399	1.21192
37	2022	28	-0.1332	1.74268		9	17325
37	2021	27	-0.322744	1.60929		10	17325
37	2020	26	0.032535	1.83095		8	18852
37	2019	25	0.012457	2.00837		9	18852
37	2018	24	0.006114	1.06135		4	18852
37	2017	23	0.000186	1.41933		13	18852
37	2016	22	0.62489	1.68805		13	17325
37	2015	21	-1.51086	2.13088		10	17325
37	2014	20	-0.305941	1.39053		5	17325
37	2013	19	0.040771	1.02674		8	18263
37	2012	18	-0.136407	1.04005		8	15283
37	2011	17	0.004784	0.957894		14	24352
37	2010	16	-0.063874	1.10191		10	17325
37	2009	15	0.058374	1.28021		14	17325
37	2008	14	0.007663	0.922829		9	17325
37	2007	13	0.05227	1.20622		7	15750
37	2006	12	0.032292	1.0485		7	0
37	2005	11	0.004391	1.07162		8	16301
37	2004	10	0.241978	1.28255		7	16301
37	2003	9	0.292969	1.6012		12	0
37	2002	8	0.386184	1.40686		8	57217
37	2001	7	0.234094	1.86831		5	57217
37	2000	6	0.202481	1.467			29700
37	1999	5	0.195556	1.26881			313200
37	1998	4	0.137272	1.24684
37	1997	3	0.172317	1.37801
37	1996	2	0.128665	1.21402
37	1995	1	0.089653	1.0004
37	1994	0	0.158185	1.08327
38	2022	28
38	2021	27	-0.30727	1.35379	285995143	6	0
38	2020	26	0.027317	1.29692	285960643	7	0
38	2019	25	0.044993	1.52364	324077221	18	100
38	2018	24	-0.970905	1.45824	286003043	17	4295311
38	2017	23	0.066405	1.1427	180810502	20	41000976
38	2016	22	0.047024	1.18116	93926670	22	25674582
38	2015	21	0.052065	3.80111	43105298	7	0
38	2014	20	-0.374411	1.63895	43101098	8	0
38	2013	19	0.014411	1.38016	43171098	9	0
38	2012	18	0.0144		43102398	8	0
38	2011	17	0.013713		37251098	8	0
38	2010	16	0.162047		23300000	8	0
38	2009	15	0.154347		10614777	9	0
38	2008	14	1.44426		27000000	12	0
38	2007	13			56853070	4	0
38	2006	12		3.72975	63712690	6	0
38	2005	11	-0.687324	1.45483	54712690	6	0
38	2004	10	-0.054226	1.55293	27712690	6	1000
38	2003	9	0.065669	1.51294	44712690	8	1000
38	2002	8	0.084448	2.01116		8	0
38	2001	7	0.020069	2.49655		5	0
38	2000	6	0.013986	2.79104			0
38	1999	5	-0.355322	2.03883			0
38	1998	4	-0.111824	1.64859
38	1997	3	0.068658	1.48136
38	1996	2	0.067912	1.25112
38	1995	1	0.12848	1.17023
38	1994	0	0.172119	1.28594
39	2022	28	0.073435	0.92777		29	1700465
39	2021	27	0.146731	1.01303		31	1133643
39	2020	26	0.111631	1.0001		20	1133643
39	2019	25	0.045607	0.951001		20	1133643
39	2018	24	0.077638	0.944346		26	944702
39	2017	23	0.073048	1.08098		21	669102
39	2016	22	0.018781	1.01499		22	903102
39	2015	21	0.064008	1.1072		19	1094602
39	2014	20	0.111206	1.16523		20	847102
39	2013	19	0.107548	1.09597		11	497102
39	2012	18	0.087282	1.06301		21	0
39	2011	17	0.169288	1.07048		18	497102
39	2010	16	0.14843	1.57297		13	826904
39	2009	15	0.068284	1.33728		16	826904
39	2008	14	0.11284	0.939337		17	826904
39	2007	13	0.189576	1.69176		17	824503
39	2006	12	0.245305	1.96059		20	687086
39	2005	11	0.272261	1.20318		7	624624
39	2004	10	0.299464	1.39657		11	312312
39	2003	9	0.129164	1.33761		9	237023
39	2002	8	0.160985	1.07921		9	346331
39	2001	7	0.206123	1.2879		3	230887
39	2000	6	0.208192	1.13981			230887
39	1999	5	0.119511	1.05666			230887
39	1998	4	0.169788	1.07876
39	1997	3	0.164616	1.19625
39	1996	2	0.197988	1.22266
39	1995	1	0.260149	1.09867
39	1994	0	0.204803	1.10957
40	2022	28	-0.027404	0.837492			0
40	2021	27	-0.052126	0.84271	583172065	11	0
40	2020	26	-0.085361	0.809312	585053427	10	100
40	2019	25	-0.070791	0.831874	583557513	16	100
40	2018	24	0.077306	0.920839	420896607	17	100
40	2017	23	0.04671	1.19119	414405607	23	0
40	2016	22	0.015992	1.10993	140497805	17	0
40	2015	21	0.046806	1.83098	162925925	18	0
40	2014	20	0.041917	1.4208	163074315	12	0
40	2013	19	0.082129	1.17623	93521454	13	199891
40	2012	18	0.16664	1.42068	163680976	18	556435
40	2011	17	0.142525	1.33211	163468929	13	556435
40	2010	16	0.104572	1.60691	172705767	12	606435
40	2009	15	0.049414	1.7718	206894288	14	606435
40	2008	14	-0.135604	1.25738	94041162	14	820294
40	2007	13	0.061828	2.16288	109963970	13	865314
40	2006	12	0.027223	1.1406	88529409	11	815314
40	2005	11	0.011143	1.01408	148720562	8	819666
40	2004	10	0.038089	1.14201	139066402	6	819666
40	2003	9	0.045753	1.38008	149249540	6	819666
40	2002	8	-0.297358	1.54778		5	1348644
40	2001	7	-0.136332	1.61746		7	1348644
40	2000	6	0.007225	1.83083			1348644
40	1999	5	0.128362	1.65922			1348644
40	1998	4	0.065462	1.24606
40	1997	3	0.099569	1.47891
40	1996	2	0.104484	1.43685
40	1995	1	0.119449	1.04622
40	1994	0	0.174155	1.1053
42	2022	28	0.001096	0.92004		4	1122350
42	2021	27	0.00794	0.930832		7	1148500
42	2020	26	0.019515	0.952447		10	1148500
42	2019	25	0.084061	0.98251		13	2102400
42	2018	24	0.054126	0.995526		16	2102400
42	2017	23	0.088453	1.06574		16	3255000
42	2016	22	0.037798			16	4537074
42	2015	21	0.071196	1.2424		16	4537074
42	2014	20	0.092589	1.24944		11	180564
42	2013	19	0.132216	1.38289		8	90282
42	2012	18	0.141926	1.25418		7	90282
42	2011	17	0.126194	1.10686		11	90282
42	2010	16	0.151793	1.26053		7	126009
42	2009	15	0.129048	1.50512		10	126009
42	2008	14	0.003898	0.955843		11	189048
42	2007	13	0.1067	1.37152		11	189048
42	2006	12	0.049926	1.18847		6	201561
42	2005	11	0.08146	1.0192		6	158786
42	2004	10	0.009489	0.98251		6	121867
42	2003	9	0.045023	1.0159		7	165250
42	2002	8	0.052561	1.05321		7	207783
42	2001	7	0.09104	1.12174		6	207783
42	2000	6	0.099604	1.22341			207783
42	1999	5	0.100827	1.205			207783
42	1998	4	0.0921	1.20427
42	1997	3	0.132758	1.53404
42	1996	2	0.231903	1.51946
42	1995	1	0.282302	1.13468
42	1994	0	0.225819	1.17467
43	2021	27
43	2020	26
43	2019	25
43	2018	24	0.168666	1.00782		12	139000
43	2017	23	-0.007552	1.09821		15	139000
43	2016	22	0.029044	1.15866		19	241000
43	2015	21	0.078953	1.14542		15	241000
43	2014	20	0.115446	1.09009		12	0
43	2013	19	0.121433	0.996371		20	0
43	2012	18	0.107914	1.06053		24	9600
43	2011	17	0.147302	0.882828		22	4800
43	2010	16	0.125101	1.03601		15	27300
43	2009	15	0.045004	1.09948		19	20475
43	2008	14	0.013615	0.931273		13	27300
43	2007	13	0.154485	1.30816		15	27820
43	2006	12	0.222823	1.1171		9	27820
43	2005	11	0.197027	1.0845		6	21400
43	2004	10	0.121887	1.15635		9	21400
43	2003	9	0.105025	1.19369		6	54460
43	2002	8	0.105312	1.3719		3	93660
43	2001	7	-0.480397	1.39374		4	93660
43	2000	6	0.041149	1.36086			187320
43	1999	5	0.04064	1.16662			187320
43	1998	4	0.062591	1.16181
43	1997	3	0.110687	1.2789
43	1996	2	0.112209	1.24212
43	1995	1	0.10769	1.04066
43	1994	0	0.169328	1.11976
45	2022	28	0.027733	1.21636		10	96000
45	2021	27	0.01895	1.09931		11	96000
45	2020	26	0.011155	0.902737		9	322700
45	2019	25	-0.004806	0.942106		10	544100
45	2018	24	-0.018009	0.865684		7	841000
45	2017	23	0.020909	1.28985		13	834000
45	2016	22	-0.025368	1.79837		12	93000
45	2015	21	0.003908	2.39025		8	93000
45	2014	20	-0.051721	1.73926		7	93000
45	2013	19	0.020551	1.35145		11	93000
45	2012	18	-0.062155	1.31927		12	100050
45	2011	17	0.035714	1.67396		10	100050
45	2010	16	0.030245	2.54866		13	100050
45	2009	15	0.077072	4.07943		11	163500
45	2008	14	0.105968	1.34635		8	70500
45	2007	13	0.026853	1.64184		7	70500
45	2006	12	0.02985	1.22473		6	70500
45	2005	11	0.069144	1.19131		4	100800
45	2004	10	0.082706	1.37798		5	100800
45	2003	9	0.082128	1.3016		5	67200
45	2002	8	0.002276	1.40643		5	76560
45	2001	7	0.076769	1.71087		3	79620
45	2000	6	0.084038	1.54974			79620
45	1999	5	0.084804	1.3361			91620
45	1998	4	-0.504378	1.24992
45	1997	3	0.042021	1.10157
45	1996	2	0.038996	1.11999
45	1995	1	0.051401	0.971931
45	1994	0	0.085191	1.09595
46	2022	28	-14.8612	1.05322			929600
46	2021	27	-0.950244	0.963698	3729871479	30	1459600
46	2020	26	-0.134944	0.900942	3731593512	33
46	2019	25	0.043087	0.947008	3717592906	16
46	2018	24	0.036338	0.980811	3624808248	15	26241104
46	2017	23	0.112475	1.05884	3671353684	17	1759786
46	2016	22	0.1228	1.12197	3657562405	19	3919786
46	2015	21	0.175424	1.35451	3503165718	30	2180000
46	2014	20	0.132981	1.45861	3497595038	27	8698000
46	2013	19	0.122167	1.26475	3650852160	18	14523786
46	2012	18	0.086813	1.50457	3587286253	17	14523786
46	2011	17	0.028975	1.47574	1847369131	15	14923800
46	2010	16	0.014318	1.10667	1916001953	15	14982000
46	2009	15	0.043147	1.20198	1942873684	21	22000
46	2008	14	0.024126	1.04541	922266037	19	22000
46	2007	13	0.153084	2.13736	568454261	24	4000
46	2006	12	0.071629	1.42544	144694688	13	4000
46	2005	11	0.054914	0.95316	143711264	12	0
46	2004	10	0.072492	0.984888	117689503	9	0
46	2003	9	0.041734	1.01534	117676103	5	0
46	2002	8	0.040188	1.10275		9	0
46	2001	7	0.050107	1.2578		6	0
46	2000	6	0.062371	1.72371			54184
46	1999	5	0.179523	1.86404			54184
46	1998	4	0.209734	2.02433
46	1997	3	0.108804	1.88034
46	1996	2	0.12291	2.29088
46	1995	1	0.068974	1.05759
46	1994	0	0.140561	1.19449
47	2003	9
47	2002	8
47	2001	7		4.27863		8
47	2000	6	-1.20041	1.26893
47	1999	5	-0.621849	1.11823
47	1998	4	0.014366	1.0987
47	1997	3	0.154988	1.1687
47	1996	2	0.15819	1.15431
47	1995	1	0.206954	1.0753
47	1994	0	0.195673	1.09868
48	2022	28	0.299013	1.38078	384391576	5	0
48	2021	27	0.155751	1.4381	293699996	9	0
48	2020	26	0.315585	1.64974	353481115	9	0
48	2019	25	0.487121	1.97762	307053494	11	84080
48	2018	24	0.366857	2.11508	313258023	20	81631
48	2017	23	-0.195778	2.80086	294061283	11	7168539
48	2016	22	0.007269		288399602	13	7168539
48	2015	21	0.261454	7.75998	152959366	13	7168539
48	2014	20	0.198734	2.7284	106925081	9	0
48	2013	19	-0.020546	3.81837	119248287	9	0
48	2012	18	0.061276	2.71981	124351459	15	0
48	2011	17	1.1095	3.08892	102998657	7	0
48	2010	16		3.60456	123135645	7	0
48	2009	15		3.17142	150277069	8	11250
48	2008	14		1.45116	151956769	8	15000
48	2007	13		2.24344	162524840	10	15000
48	2006	12		1.45677	197969205	8	0
48	2005	11	0.077439	1.21167	229197300	7	0
48	2004	10	0.134248	1.21089	229197300	6	0
48	2003	9	0.107474	1.24014	154263300	7	0
48	2002	8	0.171408	1.41433		7	0
48	2001	7	-1.30185	1.4924		8	141588
48	2000	6	-1.10543	2.16868			141588
48	1999	5	0.101723	2.79115			102600
48	1998	4	0.078551	1.84501
48	1997	3	0.038392	1.22591
48	1996	2	0.10725	1.30836
48	1995	1	0.109612	1.07341
48	1994	0	0.0988	1.12061
49	2022	27	0.201769	1.70237			106330
49	2021	26	0.231515	2.29905		9	217500
49	2020	25	0.262293	2.22562		7	150000
49	2019	24	0.234107	1.63025		13	150000
49	2018	23	0.232096	1.41054		9	0
49	2017	22	0.2004	1.82824		9	0
49	2016	21	0.233108	2.38567		9	0
49	2015	20	0.257216	4.07295		7	0
49	2014	19	0.34065	2.12573		9	0
49	2013	18	0.421595	3.65583		6	0
49	2012	17	0.367787	2.99792		13	0
49	2011	16	0.36742	2.70457		8	42187
49	2010	15	0.315065	4.9052		5	56250
49	2009	14	-0.227301	2.02589		9	56250
49	2008	13	-0.007169	1.5266		7	75000
49	2007	12	0.022758	1.94753		10	60000
49	2006	11	0.11668	1.37597		11	12800
49	2005	10	0.114002	1.3947		16	12800
49	2004	9	0.033969	1.36937		20	0
49	2003	8	-0.294912	1.73576		14	181
49	2002	7	0.013015	2.02621		11	0
49	2001	6	0.097777	1.88371		8	0
49	2000	5	0.002154	2.54549			23756
49	1999	4	0.08649	1.67611			23756
49	1998	3	0.136393	1.48164
49	1997	2	-0.020343	1.40836
49	1996	1	0.005231	1.30736
49	1995	0	0.015848	1.03549
50	2022	27	0.003562	0.89284		12	38100
50	2021	26	0.044231	0.966506		13	38100
50	2020	25	0.043926	1.0269		9	51800
50	2019	24	0.031054	1.09082		12	62600
50	2018	23	0.037835	0.932635		13	62600
50	2017	22	0.055766	1.44314		16	102400
50	2016	21	0.041368			12	110100
50	2015	20	0.041935	1.4144		13	120400
50	2014	19	0.080238	1.4243		11	22500
50	2013	18	0.086903	1.40083		12	22500
50	2012	17	0.045012	1.19044		8	22500
50	2011	16	0.088196	1.08107		9	22500
50	2010	15	0.056453	1.41608		12	22500
50	2009	14	-0.147664	1.14439		4	97695
50	2008	13	-0.035592	0.975189		10	97700
50	2007	12	0.037492	1.23789		11	65130
50	2006	11	0.109353	1.46333		5	89160
50	2005	10	0.071903	1.16283		9	52200
50	2004	9	0.123969	1.27897		7	52200
50	2003	8	0.065826	1.2019		10	44580
50	2002	7	-0.053271	1.22247		12	82772
50	2001	6	0.035244	1.48719		3	82772
50	2000	5	0.094034	1.6276			95172
50	1999	4	0.065464	1.41722			95172
50	1998	3	0.085836	1.5112
50	1997	2	0.237679	1.63458
50	1996	1	0.105713	1.21885
50	1995	0	0.18386	1.12952
55	2022	26	0.049164	0.855185	262775193	6	5119057
55	2021	25	0.040563	0.88868	271964000	6	3069457
55	2020	24	0.070084	0.884892	277002260	8	3069457
55	2019	23	0.066287	0.943638	241749005	8	1908757
55	2018	22	0.432355	0.903842	232937042	6	1908757
55	2017	21	0.355378	1.3761	232534622	6	1889657
55	2016	20	0.284927	1.84302	256051011	7	1296057
55	2015	19	0.051134	2.50963	211668210	10	1296057
55	2014	18	0.07127	2.17292	269762738	12	1039057
55	2013	17	0.066937	1.75116	112441303	8	1039057
55	2012	16	0.005563	1.59402	111307583	11	139257
55	2011	15	0.051543	1.49188	68034838	8	139257
55	2010	14	0.044124	2.13967	80390535	14	92838
55	2009	13	0.051703	2.48905	93793164	7	86764
55	2008	12	0.030642	1.33016	98860595	8	86764
55	2007	11	0.035954	1.97804	129200969	9	78877
55	2006	10	0.016735	1.4708	129964745	8	71706
55	2005	9	-0.138464	1.19162	130909298	7	46800
55	2004	8	0.010718	1.42481	136734013	5	46800
55	2003	7	0.015588	1.22563	136286661	8	41300
55	2002	6	-0.214006	1.32597		5	66500
55	2001	5	0.037284	1.67476		7	79100
55	2000	4	0.070225	1.62495			77700
55	1999	3	0.069222	1.4077			77700
55	1998	2	0.185529	1.67301
55	1997	1	0.179196	2.43932
55	1996	0	0.272894	2.76101
56	2022	26	-0.571857	1.24144			990800
56	2021	25	-0.371678	1.20134	678599624	13	3467426
56	2020	24	-0.066134	0.856241	732395305	16	8309126
56	2019	23	0.013731	0.903192	759063741	18	8309126
56	2018	22	0.020436	0.93299	614149324	13	9118226
56	2017	21	0.036299		749074268	16	8680326
56	2016	20	0.021133	1.22203	374838941	16	1371626
56	2015	19	0.007669	1.48268	82180168	12	685813
56	2014	18	-0.18554	0.983125	77044065	9	685813
56	2013	17	1.11678	0.972776	96149656	11	571511
56	2012	16		2.42456	84191684	10	571511
56	2011	15		2.80435	123871342	9	453909
56	2010	14		2.35305	96330844	11
56	2009	13	-0.100187	2.02828	89259955	12	427680
56	2008	12	-0.335386	1.72683	73529220	12	427680
56	2007	11	0.260789	2.69448	68375608	12	547580
56	2006	10	-0.232854	1.52838	91932278	9	547580
56	2005	9	0.112946	0.965183	108194286	5	436700
56	2004	8	-0.623312	1.3801	111406778	9	436700
56	2003	7	-0.011146	1.28412	115185325	6	580700
56	2002	6	-0.09191	1.51385		8	550500
56	2001	5	0.053006	1.57253		7	550500
56	2000	4	0.08246	1.58824			460800
56	1999	3	0.089283	1.216			460800
56	1998	2	0.008173	1.08094
56	1997	1	0.099974	1.12507
56	1996	0	0.135112	1.46848
56	1995	-1
58	2022	26	0.016333	2.08266			165900
58	2021	25	0.038406	1.4246		12	165900
58	2020	24	0.012164	1.43226		17	183000
58	2019	23	0.041093	1.47368		19	74100
58	2018	22	0.009611	1.3127		20	210205
58	2017	21	0.119347	1.44415		17	222586
58	2016	20	0.080881	3.06806		24	92586
58	2015	19	0.064254			12	95586
58	2014	18	0.052612	2.07437		17	35586
58	2013	17	0.050702	1.82337		18	35586
58	2012	16	0.040268	1.75727		12	47286
58	2011	15	0.052026			17	47286
58	2010	14	0.054148	2.52962		11	47286
58	2009	13	-0.282487	3.32268		12	47286
58	2008	12	0.041816	0.942861		13	47286
58	2007	11	0.050563	2.1363		15	60320
58	2006	10	-0.10075	1.02093		5	60482
58	2005	9	-0.147145	0.949908		7	41300
58	2004	8	0.071807	1.04851		6	41300
58	2003	7	0.116735	1.15035		6	8900
58	2002	6	0.089353	1.19297		9	34650
58	2001	5	-0.235357	1.2864		4	86624
58	2000	4	0.005478	1.19694			138598
58	1999	3	0.102616	1.19517			178002
58	1998	2	0.094335	0.995708
58	1997	1	0.198444	1.19708
58	1996	0	0.22334	1.2246
59	2022	25	0.03978	0.870483		9
59	2021	24	0.062966	0.89911		9
59	2020	23	0.024446	0.810643		9
59	2019	22	0.074153	0.849944		10
59	2018	21	0.081827	0.869618		15
59	2017	20	0.153278	1.07288		10
59	2016	19	0.166738	1.2218		11
59	2015	18	0.039331	1.08882		9
59	2014	17	-0.156758	1.13612		14
59	2013	16	-0.022401	0.956381		10
59	2012	15	0.002698	1.02403		9
59	2011	14	0.111577	1.05528		9
59	2010	13	0.062361	1.22589		8
59	2009	12	0.031623	1.27538		9
59	2008	11	0.063913	1.00294		10
59	2007	10	0.042315	1.14675		9
59	2006	9	0.049424	1.0556		4
59	2005	8	0.148153	1.04615		5
59	2004	7	0.096483	1.16407		6
59	2003	6	0.004486	1.14851		6
59	2002	5	-0.044971	1.20885		4
59	2001	4	0.002872	1.2286		4
59	2000	3	0.002543	1.33627
59	1999	2	0.069889	1.14497
59	1998	1	0.013304	1.17081
59	1997	0	0.165586	1.46817
60	2022	25	0.080768	1.00088		13	60000
60	2021	24	0.088719	1.15057		11	60000
60	2020	23	0.085647	1.17918		10	1075826
60	2019	22	0.076681	1.19608		13	1075826
60	2018	21	0.084873	1.17521		15	1716595
60	2017	20	0.105093	1.79676		9	1263396
60	2016	19	0.041615	1.96924		12	1384804
60	2015	18	0.033045	2.35813		13	1520615
60	2014	17	0.084365	1.91697		11	1885841
60	2013	16	0.066443	1.45758		13	2534577
60	2012	15	0.075284	1.82193		7	2245889
60	2011	14	0.164156	1.73397		9	2245889
60	2010	13	0.168819	3.06206		14	2179524
60	2009	12	0.110016	3.04444		11	1428613
60	2008	11	0.101983	1.36831		13	1491530
60	2007	10	0.322763	3.47043		9	754556
60	2006	9	0.342387	1.6691		10	816614
60	2005	8	0.185391	1.14552		11	360576
60	2004	7	0.10752	1.1242		6	371700
60	2003	6	0.055714	1.18855		8	366700
60	2002	5	0.049371	1.1341		7	407700
60	2001	4	0.038821	1.1865		6	523200
60	2000	3	0.120718	1.30317			523200
60	1999	2	0.121288	1.08144			384800
60	1998	1	0.107669	1.17779
60	1997	0	0.112484	1.21697
61	2022	25	0.043547	1.10272			37500
61	2021	24	0.066286	1.1629		8	37500
61	2020	23	0.062325	1.25091		10	37500
61	2019	22	0.059225	1.13336		10	373561
61	2018	21	0.015208	1.08624		11	392561
61	2017	20	0.009545	1.34938		12	2057197
61	2016	19	0.014928	1.85198		7	7084654
61	2015	18	0.007275	2.4055		11	7246114
61	2014	17	0.021994	2.10185		7	7217438
61	2013	16	0.035309	1.54158		13	9803026
61	2012	15	0.024297	1.33246		16	18032280
61	2011	14	0.063438	1.465		14	10017934
61	2010	13	0.073961	1.90441		6	10280186
61	2009	12	0.045122	1.6363		16	13037589
61	2008	11	0.036867	1.35835		8	13421095
61	2007	10	0.104747	2.13803		8	486794
61	2006	9	0.043664	1.47602		8	622393
61	2005	8	0.051799	0.97535		10	887847
61	2004	7	0.017467	0.952267		6	1165301
61	2003	6	0.0599	1.14251		8	1165300
61	2002	5	0.126577	1.24174		10	1109813
61	2001	4	0.092193	1.2504		5	1109813
61	2000	3	0.092853	1.52853			1109813
61	1999	2	0.130634	1.38932			1444817
61	1998	1	0.120364	1.52319
61	1997	0	0.135251	1.72012
62	2022	25	0.138008	1.30193	820197485	25	1815732
62	2021	24	0.153407	1.71096	805836965	20	1808482
62	2020	23	0.11797	1.56377	806999660	21	1808482
62	2019	22	0.125585	1.80801	555555589	27	1692792
62	2018	21	0.149567	1.66624	555074978	28	1162891
62	2017	20	0.102065	2.346	556289726	21	20659586
62	2016	19	0.10774	3.19188	554653077	26	20659586
62	2015	18	0.101581	4.39817	502963600	30	20659586
62	2014	17	0.198138	2.91249	500103198	9
62	2013	16	0.202697	2.21066	501784544	17
62	2012	15	0.176812	1.48454	520106809	13	10000
62	2011	14	0.027999	1.11262	501376948	15	57159
62	2010	13	0.0987	1.2531	500200018	19	57159
62	2009	12	0.119883	1.46314	142640701	11	112523
62	2008	11	0.023343	0.976706	145743428	16	123568
62	2007	10	0.034974	1.60379	144371043	14	123568
62	2006	9	0.043225	1.23392	142460426	11	177357
62	2005	8	0.020256	0.965222	142044766	6	136429
62	2004	7	0.027685	1.04664	141988105	6	136429
62	2003	6	0.001266	1.29653	142264443	6	136429
62	2002	5	0.021051	1.32612		8	175827
62	2001	4	0.050721	1.70444		7	213007
62	2000	3	0.084393	2.44997			418477
62	1999	2	0.106355	1.7762			594575
62	1998	1	0.123614	1.8641
62	1997	0	0.139533	1.94521
63	2022	25	0.130856	1.29225	1490784056	23	970992
63	2021	24	0.132036	1.51246		14	631096
63	2020	23	0.102373	1.54584	1458500440	17	753896
63	2019	22	0.152201	1.64936	1526568285	15	658030
63	2018	21	-0.210837	1.31133	1542238552	18	573730
63	2017	20	0.118694	1.60913	1668264785	13	3989615
63	2016	19	-0.034435	1.1494	1638356426	14	6009893
63	2015	18	0.086284	1.22932	1390228513	15	10084447
63	2014	17	0.103746	1.27458	1294967954	10	7868230
63	2013	16	0.060681	1.17343	1540767444	15	8641292
63	2012	15	-0.115052	1.08256	1485526594	14	11319806
63	2011	14	0.085325	1.24541	1310108792	9	10651681
63	2010	13	0.139271	1.50267	942329748	18	8038608
63	2009	12	0.150186	1.75293	782569350	10	5941909
63	2008	11	0.125921	1.34923	471416756	11	2065858
63	2007	10	0.112617	1.62534	398398143	13	1224616
63	2006	9	0.083979	1.5147	488650933	5	1240591
63	2005	8	0.126778	1.28917	644229149	4	1240591
63	2004	7	0.125622	1.24113	423177830	11	984457
63	2003	6	0.154493	1.1723	348886588	6	699925
63	2002	5	0.137215	1.08065		5	706691
63	2001	4	0.152705	1.37841		3	666613
63	2000	3	0.192586	1.65852			341611
63	1999	2	0.142041	1.74127			438976
63	1998	1	0.340068	2.05142
63	1997	0	0.172889	1.99097
65	2022	24	0.093867	0.987956			0
65	2021	23	0.098957	0.991091		12	0
65	2020	22	0.12592	0.976456		16	0
65	2019	21	0.1356	1.06663		9	0
65	2018	20	0.134049	1.09289		14	0
65	2017	19	0.131694	1.3618		13	0
65	2016	18	0.144314	1.65818		10	0
65	2015	17	0.10649			10	0
65	2014	16	0.189919	1.69399		9	0
65	2013	15	0.203274	1.46898		6	0
65	2012	14	0.184197	1.24573		7	0
65	2011	13	0.132485	1.593		8	0
65	2010	12	0.086729	2.30078		5	0
65	2009	11	0.086859	2.72731		12	0
65	2008	10	0.070581	1.23893		10	0
65	2007	9	-0.126234	2.11941		9	64865
65	2006	8	0.03611	1.05736		7	18104
65	2005	7	0.055989	1.11422		7	63365
65	2004	6	0.092196	1.09468		6	46592
65	2003	5	0.049783	1.23019		5	46592
65	2002	4	0.071061	1.271		7	46592
65	2001	3	0.051986	1.47936		5	41600
65	2000	2	0.102989	2.67893			113600
65	1999	1	0.124552	1.97017			203200
65	1998	0	0.108882	2.20523
66	2022	25	0.015239	1.51999			279000
66	2021	24	0.063409	1.94279		39	279000
66	2020	23	0.104267	2.6801		55	159000
66	2019	22	0.13477	2.44883		37	385680
66	2018	21	0.158842	1.38523		38	445680
66	2017	20	0.092092	1.77388		46	31680
66	2016	19	0.022581	1.17034		9	31680
66	2015	18	-0.022384			4	31680
66	2014	17	-0.040122	0.978179		7	31680
66	2013	16	-0.087807	0.906399		6	31680
66	2012	15	0.009316	0.935517		6	31680
66	2011	14	0.04641	0.951821		5	95480
66	2010	13	0.076727	1.02979		6	95480
66	2009	12	0.078646	1.02285		5	148483
66	2008	11	0.010061	1.13207		7	148483
66	2007	10	0.055974	1.6095		7	98736
66	2006	9	0.036333	1.19484		3	182688
66	2005	8	0.193799	1.31631		7	138400
66	2004	7	0.209132	1.45174		6	274015
66	2003	6	0.083846	1.51478		2	274815
66	2002	5	0.050009	1.58865		6	259393
66	2001	4	0.059586	1.88825		4	322993
66	2000	3	0.137639	2.53865			540600
66	1999	2	0.258028	2.33344			327600
66	1998	1	0.246863	1.98286
66	1997	0	0.165027	2.40816
68	2022	25	-0.553173	1.7964			0
68	2021	24	-0.179797	1.70142	461044819	10	0
68	2020	23	-0.230092	1.67139	466375818	9
68	2019	22	0.00753	1.85582	326044755	12
68	2018	21	-0.149183	1.97047	501448758	8	1200
68	2017	20	0.029877	2.26796	529815252	9	1200
68	2016	19	0.010892	6.13572	537553179	11	1200
68	2015	18	0.012279	15.2118	538655564	12	0
68	2014	17	-0.905098	19.35	425841080	10	0
68	2013	16	-0.189992	9.0204	539426580	12	0
68	2012	15	0.013588	10.1719	269926930	8	0
68	2011	14	-0.180142		269926930	6	3465
68	2010	13	0.132197	8.93627	270077330	5	4620
68	2009	12	-10.9255	6.29049	539615780	11	6160
68	2008	11	0.010904	1.02078	564555229	7	8214
68	2007	10	-0.102101		557744766	11	12500
68	2006	9	0.022475	1.11945	557540466	6	12500
68	2005	8	0.019854	1.04781	565436277	4	22200
68	2004	7	0.132501	1.2639	561144065	6	22200
68	2003	6	0.099692	1.40524	557480966	8	24900
68	2002	5	0.075795	1.49626		6	24900
68	2001	4	0.063276	1.4097		5	24900
68	2000	3	0.097403	1.63364			24900
68	1999	2	0.004034	1.2497			91500
68	1998	1	-0.067657	1.20213
68	1997	0	0.108594	1.32242
69	2022	25	-0.126872	0.875379		7	6326934
69	2021	24	0.059211	0.887026		6	6326934
69	2020	23	0.142449	0.901594		7	9688028
69	2019	22	0.150983	0.929928		6	9278730
69	2018	21	0.146371	0.936183		8	9258730
69	2017	20	0.142319	1.01443		9	7021458
69	2016	19	0.151944	1.04546		9	13987864
69	2015	18	0.12432	1.08276		17	16901697
69	2014	17	0.173372	1.12516		6	18005853
69	2013	16	0.179209	1.05333		9	20302792
69	2012	15	0.184951	1.19128		6	26915632
69	2011	14	0.181619	1.14808		5	21229333
69	2010	13	0.226273	1.19947		10	11854074
69	2009	12	0.162826	1.58658		13	20143074
69	2008	11	0.169162	1.50564		15	24159840
69	2007	10	0.140903	3.33823		8	12868906
69	2006	9	0.184374	2.29349		10	170770
69	2005	8	0.162846	1.7688		8	166268
69	2004	7	0.160392	1.43769		5	133414
69	2003	6	0.128739	1.48558		9	164268
69	2002	5	0.216216	1.62448		5	70200
69	2001	4	0.170264	1.79959		5	70200
69	2000	3	0.090328	2.1485			58500
69	1999	2	0.087608	1.51558			116640
69	1998	1	0.111629	1.66643
69	1997	0	0.105735	1.57825
70	2022	22	0.022784	1.43569			0
70	2021	21	-0.238911	1.34768		27	45180
70	2020	20	0.019601	1.43894		20	243475
70	2019	19	0.127328	1.81836		13	243475
70	2018	18	0.136898	1.29828		17	197950
70	2017	17	0.132219	1.59516		14	142950
70	2016	16	0.087949	2.15434		14	99375
70	2015	15	-0.202183	2.79996		16	108675
70	2014	14	0.056135			10	172425
70	2013	13	0.055254	1.61966		8	179925
70	2012	12	0.055885	1.32348		14	259900
70	2011	11	0.04566	1.43842		11	3000
70	2010	10	0.071877	2.13849		13	27694
70	2009	9	0.055188	2.32821		11	21520
70	2008	8	0.050818	1.13445		6	27694
70	2007	7	0.017767	2.00539		11	32925
70	2006	6	0.00431	1.12586		5	43900
70	2005	5	-0.274211			5	0
70	2004	4	0.006258	1.15477		7	0
70	2003	3	0.006363	1.18423		7	0
70	2002	2	0.001498	1.37941		7	0
70	2001	1	0.049741	1.66454		3	0
70	2000	0	0.071734	2.20018			0
78	2022	24	-0.162367	1.07939			19732853
78	2021	23	0.035284	1.06087	1235256446	8	29531646
78	2020	22	-0.005513	1.08495	1242962435	12	29531646
78	2019	21	0.065587	1.05657	1238165884	14	29531646
78	2018	20	0.101996	1.01243	1272884927	9	16496599
78	2017	19	0.127325	1.20786	1238340792	12	16496599
78	2016	18	0.084867	1.45162	190628454	16	16496599
78	2015	17	0.241938	2.2074	207368028	14	10788503
78	2014	16	0.046914	1.55643	258498632	9	1261203
78	2013	15	0.121458	1.40379	181744852	11	1261203
78	2012	14	0.095633	1.46673	181959152	13	1261203
78	2011	13	0.063738	1.66726	181959285	16	1261203
78	2010	12	0.06124	2.65675	213353882	18	1261203
78	2009	11	0.000883	3.21088	213713813	18	1261203
78	2008	10	0.021568	1.30261	214360617	19	1253334
78	2007	9	0.051277	1.97805	170781990	17	1227201
78	2006	8	0.034988	1.13864	172811699	17	1179720
78	2005	7	-0.914381	1.03508	168811300	26	545052
78	2004	6	0.019342	0.979237	167294450	23	64000
78	2003	5	0.027736	1.02332	167168300	14	65050
78	2002	4	0.022232	1.0623		10	60000
78	2001	3	0.059878	1.20663		7	68000
78	2000	2	0.260325	1.8972			144000
78	1999	1	0.152108	2.01072			166000
78	1998	0	0.14899	2.77026
88	2022	25	0.044711	1.03348			35032
88	2021	24	0.047409	1.12292		12	0
88	2020	23	0.038934	1.33344		18	0
88	2019	22	0.048217	1.24998		11	0
88	2018	21	0.062726	1.19078		14	0
88	2017	20	0.061177	1.84136		12	0
88	2016	19	0.05939	1.89243		9	0
88	2015	18	0.086082	2.35423		9	72271
88	2014	17	0.085444	2.99932		10	72271
88	2013	16	0.083171	2.18903		7	96271
88	2012	15	0.090702	1.56111		11	96271
88	2011	14	0.09389	1.46503		12	148155
88	2010	13	0.101885	1.19985		8	123462
88	2009	12	0.115456	1.39373		6	123462
88	2008	11	0.150249	1.12292		14	178712
88	2007	10	0.188515	2.35417		8	178712
88	2006	9	0.201138	1.59234		13	284050
88	2005	8	0.20619	1.55979		9	227240
88	2004	7	0.19961	1.73343		13	267240
88	2003	6	0.290624	1.59757		10	107400
88	2002	5	0.300387	1.40446		8	107400
88	2001	4	0.275592	1.44935		9	107400
88	2000	3	0.0825	1.42408			129000
88	1999	2	0.077375	1.35427			174000
88	1998	1	0.104929	1.31743
88	1997	0	0.105972	1.43765
89	2022	24	-0.105491	1.21584		7
89	2021	23	-0.001688	1.11807		10
89	2020	22	0.003222	1.31853		11
89	2019	21	0.050136	1.56747		11
89	2018	20	0.058488	1.32098		9
89	2017	19	0.060162	1.50481		11
89	2016	18	0.053634	1.45562		8
89	2015	17	0.051969	1.54198		7
89	2014	16	0.034861	1.14881		6
89	2013	15	0.065153	0.958888		6
89	2012	14	0.079805	0.919065		8
89	2011	13	0.097258	1.01425		8
89	2010	12	0.123545	1.20645		9
89	2009	11	0.112256	1.50052		9
89	2008	10	0.054238	1.30483		10
89	2007	9	0.134394	2.67519		9
89	2006	8	0.124757	1.73043		9
89	2005	7	0.118	1.26217		10
89	2004	6	0.089965	1.42486		7
89	2003	5	0.107685	1.51188		7
89	2002	4	0.129918	1.546		9
89	2001	3	0.155329	1.75565		8
89	2000	2	0.160008	1.98146
89	1999	1	0.199226	2.13678
89	1998	0	0.12111	1.55225
90	2022	23	0.13988	0.943856		12	105000
90	2021	22	0.152157	0.968943		14	265790
90	2020	21	0.134887	1.00126		20	341610
90	2019	20	0.127699	1.00602		12	170820
90	2018	19	0.088738	0.933024		15	120000
90	2017	18	0.090795	1.13613		14	1400
90	2016	17	0.070418	1.17526		9	1400
90	2015	16	0.063307	1.32628		9	1000
90	2014	15	0.114022	1.35623		12	0
90	2013	14	0.112257	1.03492		10	0
90	2012	13	0.077653	1.06891		14	5675
90	2011	12	0.066199	1.00775		7	5159
90	2010	11	0.023685	1.06987		14	5159
90	2009	10	0.02189	1.45716		12	3869
90	2008	9	-0.055094	0.895539		8	107928
90	2007	8	0.054831	1.2375		8	155409
90	2006	7	0.061832	1.16108		9	242878
90	2005	6	0.055925	0.96841		6	135854
90	2004	5	0.037154	1.02036		7	244588
90	2003	4	0.047615	1.09616		5	281232
90	2002	3	0.064393	1.15928		6	388888
90	2001	2	0.090758	1.2021		3	368888
90	2000	1	0.099494	1.37651			399210
90	1999	0	0.112555	1.28555			432198
96	2022	22	0.022568	1.57431		7	0
96	2021	21	0.024188	1.54836		8	0
96	2020	20	0.046522	1.7096		10	0
96	2019	19	0.04714	2.07792		5	0
96	2018	18	0.044697	1.87167		6	0
96	2017	17	0.064528	2.73497		6	0
96	2016	16	0.128805	3.1939		6	0
96	2015	15	0.07397	4.06816		5	0
96	2014	14	0.023071	2.09062		7	0
96	2013	13	0.036486	1.43723		9	0
96	2012	12	0.011646	1.10829		6	0
96	2011	11	0.051932	1.19147		6	0
96	2010	10	0.050551	1.90852		9	0
96	2009	9	0.068165	2.29559		8	78336
96	2008	8	0.081264	1.11142		8	78336
96	2007	7	0.152358	1.91762		10	65280
96	2006	6	0.096057	1.15304		7	65280
96	2005	5	0.054353	1.16824		6	48000
96	2004	4	0.117294	1.284		5	0
96	2003	3	0.115768	1.4557		5	48000
96	2002	2	0.108578	1.5705		7	0
96	2001	1	0.088202	1.68563		8	0
96	2000	0	0.075968	1.73564
99	2022	22	0.03319	1.07455		8	0
99	2021	21	0.050236	1.20762		10	700
99	2020	20	0.059391	1.16787		10	700
99	2019	19	0.06226	1.18558		6	700
99	2018	18	0.049691	1.03803		10	700
99	2017	17	0.0312	1.42752		10	700
99	2016	16	0.031187	1.86262		6	700
99	2015	15	0.061643	2.23819		8	0
99	2014	14	0.075553	2.25949		11	0
99	2013	13	0.079182	1.61286		9	0
99	2012	12	0.072783	1.55259		6	0
99	2011	11	0.081691	1.73385		7	0
99	2010	10	0.077183	1.88266		5	0
99	2009	9	0.074417	1.52694		5	0
99	2008	8	0.065897	1.06951		6	0
99	2007	7	0.062819	1.9514		6	0
99	2006	6	0.05506	1.18216		5	0
99	2005	5	0.07253	1.158		7	0
99	2004	4	0.071493	1.25966		6	0
99	2003	3	0.07145	1.25158		5	0
99	2002	2	0.067867	1.31863		9	0
99	2001	1	0.069958	1.62035		5	0
99	2000	0	0.062072	2.10194			0
100	2022	18	0.013532	0.84755		13	816570282
100	2021	17	0.125028	0.897539		11	816147318
100	2020	16	0.056244	1.03247		14	815891948
100	2019	15	0.057257	0.980635		9	813447988
100	2018	14	0.066783	0.875775		8	648856568
100	2017	13	0.065469	0.994039		13	646315369
100	2016	12	0.046725	0.972744		15	646315369
100	2015	11	0.085837	1.09522		13	646315369
100	2014	10	0.157582	1.08394		12	653585545
100	2013	9	0.144537	0.999027		13	529725071
100	2012	8	0.062903	0.980421		9	502631916
100	2011	7	0.086659	0.9533		15	468804442
100	2010	6	0.026111	0.956049		9	252470532
100	2009	5	0.083473	1.18669		14	180606132
100	2008	4	0.070921	1.02366		14	118604981
100	2007	3	0.058124	1.40348		16	126668403
100	2006	2	-0.834373	1.03597		9	188557788
100	2005	1	-0.221854	0.978617		10	263047617
100	2004	0	0.01244	0.996091		9	257473908
100	2003	-1	0.238533
100	2002	-2	0.300127
100	2001	-3	0.169821
100	2000	-4	0.159767
150	2022	22		1.43323			0
150	2021	21		1.84547	366389680	13	0
150	2020	20	-2.2304	1.41874	481254825	11	0
150	2019	19	-1.70355	1.50792	363175680	9	0
150	2018	18	0.079581	1.74503	272357449	20	0
150	2017	17	0.077636	2.24506	219834086	17	0
150	2016	16	0.295861	2.24191	298808293	16	0
150	2015	15	0.03271	3.44557	234441076	13	0
150	2014	14	0.036089	2.90596	164850463	11	0
150	2013	13	0.115378	1.35447	157230095	8	0
150	2012	12	0.003308	1.52163	157085616	9	0
150	2011	11	0.01122	1.24624	159466316	7	0
150	2010	10	0.013541	1.89713	157085616	14	0
150	2009	9	0.137983	1.85231	157633865	6	0
150	2008	8	0.134971	1.12351	158326742	9	0
150	2007	7	0.210277	2.13207	96885800	9	0
150	2006	6	-0.093937		115461100	10	15500
150	2005	5	-0.196508	1.10093	96885800	6	15500
150	2004	4	0.019038	1.21327	164810300	8	0
150	2003	3	-0.163052	1.56556	198083300	8	0
150	2002	2	-0.088735	1.73407		10	0
150	2001	1	0.003844	1.87228		7	0
150	2000	0	0.063017	2.9495			0
151	2022	22	-0.386085	1.53418			0
151	2021	21	0.045142	1.30835		18	0
151	2020	20	-0.455963	1.88249		9	0
151	2019	19	0.009231	1.81291		10	0
151	2018	18	0.083389	1.84747		8	0
151	2017	17	0.089287	2.10775		5	5000
151	2016	16	0.101078	3.08957		6	0
151	2015	15	0.132295	3.3182		8	0
151	2014	14	0.112395	2.41892		9	0
151	2013	13	0.0945	1.42726		11	0
151	2012	12	0.048598	1.60706		9	0
151	2011	11	-0.012599	2.27933		7	0
151	2010	10	0.00879	3.28812		8	0
151	2009	9	0.032394	2.20198		8	0
151	2008	8	0.04883	1.08229		7	0
151	2007	7	0.045455	2.42321		9	0
151	2006	6	0.053467	1.03829		11	0
151	2005	5	0.04072	0.987725		7	0
151	2004	4	0.044361	1.01979		10	0
151	2003	3	0.047645	1.2202		7	0
151	2002	2	0.059339	1.99771		5	0
151	2001	1	0.111456	1.81089		2	0
151	2000	0	0.083446	2.34554			0
153	2022	22	0.086018	1.57773		8	5190000
153	2021	21	0.070276	1.57139	95086526	3	0
153	2020	20	0.07051	1.35702	89167525	6	0
153	2019	19	0.06074	1.20669	79965784	8	0
153	2018	18	0.046995	1.11159	93652595	5	0
153	2017	17	0.053544	1.45775	94983325	9	1021400
153	2016	16	0.039653	2.15212	95295523	8	0
153	2015	15	0.026572		35274629	10	0
153	2014	14	0.035849	2.15019	90863230	9	0
153	2013	13	0.025788	1.51811	79099930	9	0
153	2012	12	0.023344	1.55739	76462200	8	0
153	2011	11	0.012969	1.54629	76562200	6	0
153	2010	10	0.053696	2.28773	76462200	9	0
153	2009	9	0.03493	1.87515	83817984	4	0
153	2008	8	0.023235	1.1299	90727614	9	0
153	2007	7	0.009218	1.62548	119527614	11	0
153	2006	6	0.035692	1.11447	95993949	7	8100
153	2005	5	0.01547	1.0626	79889800	8	6000
153	2004	4	0.016993	1.23682	79971800	9	0
153	2003	3	0.031459	1.69745	39985900	5	0
153	2002	2	0.046041	1.48075		6	0
153	2001	1	0.046194	1.69494		5	0
153	2000	0	0.049332	2.17			0
155	2022	22	0.146291	1.79713		18
155	2021	21	0.092437	2.57846		18
155	2020	20	0.06454	1.64876		14
155	2019	19	0.078027	1.17623		14
155	2018	18	0.10847	1.07999		15
155	2017	17	0.103786	1.43306		14
155	2016	16	0.303215			12
155	2015	15		9.33433		23
155	2014	14		4.06613		20
155	2013	13	-0.941385	1.25005		22
155	2012	12	0.001062	1.12916		14
155	2011	11	-0.150193	1.17141		5
155	2010	10	-0.128388	1.46676		5
155	2009	9	0.03762	1.70599		4
155	2008	8	0.076776	1.12112		7
155	2007	7	0.076574	1.79527		11
155	2006	6	0.079621	1.04154		7
155	2005	5	0.143614	1.09069		6
155	2004	4	0.0021	1.07375		10
155	2003	3	0.056564	1.22343		5
155	2002	2	0.042612	1.20152		5
155	2001	1	0.039783	1.30293		3
155	2000	0	0.074034	1.58517
156	2022	22	0.054027	0.966894
156	2021	21	0.063896	1.03162	1010773730	8
156	2020	20	0.068526	1.05815	937070531	15
156	2019	19	0.058671	1.22504	967829756	6
156	2018	18	0.060511	1.04367	1025936093	11
156	2017	17	0.061791	1.28667	1110633140	8
156	2016	16	0.059385	1.76854	1155408007	7
156	2015	15	0.057526	2.13649	1295954931	15
156	2014	14	0.173928	1.48699	1056806089	13
156	2013	13	0.140851	1.26244	1029714301	9
156	2012	12	0.204409	1.18244	29601260	15
156	2011	11			30153381	9
156	2010	10			29847260	15
156	2009	9			31118560	10
156	2008	8			36991257	4
156	2007	7			28899970	14
156	2006	6			51312898	15
156	2005	5		1.40024	51117000	7
156	2004	4	-1.71971	1.0476	52503000	11
156	2003	3	0.03231	1.09705	51716534	14
156	2002	2	0.055584	1.32281		12
156	2001	1	0.029596	1.58872		9
156	2000	0	0.047419	2.02029
157	2022	22	0.041854	0.935609		9	36400942
157	2021	21	0.109543	1.02619		10	36400942
157	2020	20	0.153596	1.21669		10	39891342
157	2019	19	0.10814	1.11422		11	32739175
157	2018	18	0.05047	0.905477		11	33498427
157	2017	17	0.032646	0.967453		9	45958347
157	2016	16	-0.02394	0.972495		8	15044028
157	2015	15	0.002245	1.00344		6	13808928
157	2014	14	0.015222	1.11401		7	18709406
157	2013	13	0.093977	0.999509		7	19248073
157	2012	12	0.182791	1.27254		8	2444422
157	2011	11	0.229364	1.2687		8	2485535
157	2010	10	0.16699	1.62394		7	1911948
157	2009	9	0.318612	1.52042		9	716852
157	2008	8	0.303433	1.30167		11	780882
157	2007	7	0.354885	3.56685		10	0
157	2006	6	0.206307	1.73493		10	0
157	2005	5	0.17484	1.1182		6	0
157	2004	4	0.228417	1.18866		8	0
157	2003	3	0.183512	1.46366		8	0
[truncated: 75,780 more rows]
