# Supplementary material for: The ESG performance influence mechanism analysis-based on empirical analysis
Source: PLoS One. 2024 May 14;19(5):e0295548. doi: 10.1371/journal.pone.0295548 (PMC11093350; doi:10.1371/journal.pone.0295548)
Supplement: S1 File — (ZIP) [file pone.0295548.s001.zip › Roe.xlsx]

## Sheet: Sheet2 (2)
id	year	公司年龄	Roe
1	2022	31	0.104712
1	2021	30	0.091886
1	2020	29	0.079444
1	2019	28	0.090085
1	2018	27	0.10339
1	2017	26	0.10443
1	2016	25	0.111782
1	2015	24	0.135387
1	2014	23	0.151219
1	2013	22	0.135893
1	2012	21	0.159328
1	2011	20	0.13784
1	2010	19	0.189286
1	2009	18	0.245766
1	2008	17	0.037439
1	2007	16	0.203744
1	2006	15	0.201238
1	2005	14	0.069745
1	2004	13	0.061856
1	2003	12	0.079833
1	2002	11	0.114709
1	2001	10	0.110914
1	2000	9	0.106893
1	1999	8	0.19139
1	1998	7	0.207882
1	1997	6	0.241243
1	1996	5	0.309999
1	1995	4	0.221908
1	1994	3	0.214677
1	1993	2	0.229841
1	1992	1
1	1991	0
1	1990	-1
2	2022	31	0.09272
2	2021	30	0.096925
2	2020	29	0.169499
2	2019	28	0.203754
2	2018	27	0.209117
2	2017	26	0.199323
2	2016	25	0.175352
2	2015	24	0.190371
2	2014	23	0.166424
2	2013	22	0.173536
2	2012	21	0.190686
2	2011	20	0.171004
2	2010	19	0.161939
2	2009	18	0.141604
2	2008	17	0.119527
2	2007	16	0.156768
2	2006	15	0.135743
2	2005	14	0.167042
2	2004	13	0.144763
2	2003	12	0.118873
2	2002	11	0.116169
2	2001	10	0.122188
2	2000	9	0.104927
2	1999	8	0.111879
2	1998	7	0.100481
2	1997	6	0.10157
2	1996	5	0.102433
2	1995	4	0.122515
2	1994	3	0.159411
2	1993	2
2	1992	1
2	1991	0
3	2002	11
3	2001	10
3	2000	9
3	1999	8	-1.77931
3	1998	7	-0.628738
3	1997	6	0.028574
3	1996	5	-0.028718
3	1995	4	0.031442
3	1994	3	0.124192
3	1993	2
3	1992	1
3	1991	0	0.184104
4	2022	31	-1.69055
4	2021	30	-0.536333
4	2020	29	0.042552
4	2019	28	-0.002566
4	2018	27	-0.117892
4	2017	26	0.032007
4	2016	25	0.222875
4	2015	24	0.041992
4	2014	23	0.099278
4	2013	22	0.040114
4	2012	21	0.052779
4	2011	20	0.066419
4	2010	19	0.156337
4	2009	18	0.050465
4	2008	17	-0.134661
4	2007	16	-0.102284
4	2006	15	0.02721
4	2005	14	-0.185893
4	2004	13	-0.026772
4	2003	12	0.059503
4	2002	11	0.066221
4	2001	10	0.107311
4	2000	9	0.185997
4	1999	8	0.065041
4	1998	7	-0.781338
4	1997	6	0.062625
4	1996	5	-0.474588
4	1995	4	0.043002
4	1994	3	0.09931
4	1993	2
4	1992	1
4	1991	0	0.163334
5	2022	32	-0.123004
5	2021	31	0.094538
5	2020	30	-0.291279
5	2019	29	0.102451
5	2018	28	0.099251
5	2017	27	0.016332
5	2016	26	0.086298
5	2015	25	-0.044537
5	2014	24	0.064451
5	2013	23	-0.067834
5	2012	22	0.032285
5	2011	21	0.017297
5	2010	20	-0.006555
5	2009	19	-0.069649
5	2008	18	0.013963
5	2007	17	0.103117
5	2006	16	0.078124
5	2005	15	-0.272599
5	2004	14	0.001903
5	2003	13	0.000994
5	2002	12	-0.095894
5	2001	11	-0.06605
5	2000	10	-0.011074
5	1999	9	0.12753
5	1998	8	0.165394
5	1997	7	0.203144
5	1996	6	0.091754
5	1995	5	0.105226
5	1994	4	0.137927
5	1993	3
5	1992	2
5	1991	1
5	1990	0
6	2022	30	0.052901
6	2021	29	0.067628
6	2020	28	0.115194
6	2019	27	0.117579
6	2018	26	0.144552
6	2017	25	0.143759
6	2016	24	0.156705
6	2015	23	0.097614
6	2014	22	0.121594
6	2013	21	0.166712
6	2012	20	0.177394
6	2011	19	0.150269
6	2010	18	0.194059
6	2009	17	0.152933
6	2008	16	0.089534
6	2007	15	0.140515
6	2006	14	0.162435
6	2005	13	0.092271
6	2004	12	0.043169
6	2003	11	-0.284692
6	2002	10	0.058701
6	2001	9	0.099296
6	2000	8	0.107987
6	1999	7	0.102157
6	1998	6	0.113133
6	1997	5	0.117217
6	1996	4	0.153646
6	1995	3	0.105554
6	1994	2	0.165821
6	1993	1
6	1992	0
7	2022	30	-0.061873
7	2021	29	0.353784
7	2020	28	-1.81467
7	2019	27	0.104458
7	2018	26	-1.01016
7	2017	25	0.002036
7	2016	24	0.186555
7	2015	23	0.035509
7	2014	22	-0.093256
7	2013	21	0.053307
7	2012	20	0.014937
7	2011	19	0.02843
7	2010	18
7	2009	17
7	2008	16
7	2007	15
7	2006	14	-5.81747
7	2005	13	0.09487
7	2004	12	-1.62274
7	2003	11	0.060047
7	2002	10	0.032817
7	2001	9	0.067909
7	2000	8	-1.29445
7	1999	7	0.002418
7	1998	6	0.096067
7	1997	5	0.091087
7	1996	4	0.094632
7	1995	3	0.026976
7	1994	2	0.092448
7	1993	1
7	1992	0
8	2022	30	-0.189114
8	2021	29	-0.258387
8	2020	28	-0.133757
8	2019	27	0.060373
8	2018	26	0.046171
8	2017	25	0.12378
8	2016	24	0.085953
8	2015	23	0.065304
8	2014	22	0.01298
8	2013	21	0.040381
8	2012	20	0.07235
8	2011	19	-0.007304
8	2010	18	0.011948
8	2009	17	0.004275
8	2008	16	0.010114
8	2007	15	0.022978
8	2006	14	-0.02455
8	2005	13	-0.081813
8	2004	12	0.529662
8	2003	11	0.0323
8	2002	10
8	2001	9
8	2000	8	0.143593
8	1999	7	0.216753
8	1998	6	-0.696685
8	1997	5	0.052004
8	1996	4	-0.118815
8	1995	3	0.001044
8	1994	2	0.046934
8	1993	1
8	1992	0	0.21787
9	2022	31	0.130981
9	2021	30	0.112341
9	2020	29	0.080616
9	2019	28	0.066481
9	2018	27	0.06364
9	2017	26	0.032501
9	2016	25	0.051567
9	2015	24	0.147385
9	2014	23	0.086482
9	2013	22	0.087903
9	2012	21	0.065476
9	2011	20	0.092334
9	2010	19	0.118905
9	2009	18	0.136878
9	2008	17	0.108864
9	2007	16	0.138924
9	2006	15	0.080415
9	2005	14	0.066599
9	2004	13	0.032707
9	2003	12	0.028729
9	2002	11	0.027252
9	2001	10	0.044105
9	2000	9	0.037958
9	1999	8	0.035016
9	1998	7	-0.366386
9	1997	6	0.005282
9	1996	5	0.023757
9	1995	4	0.075787
9	1994	3	0.220409
9	1993	2	0.272971
9	1992	1
9	1991	0	0.184634
10	2022	27	-0.765906
10	2021	26	0.045721
10	2020	25	0.09354
10	2019	24	0.167338
10	2018	23	-1.22969
10	2017	22	-0.890139
10	2016	21	0.017621
10	2015	20	0.009203
10	2014	19	-0.136548
10	2013	18	0.005777
10	2012	17	0.037676
10	2011	16	0.08931
10	2010	15	0.044862
10	2009	14	0.114948
10	2008	13	0.256648
10	2007	12	-0.180015
10	2006	11	0.133483
10	2005	10	-1.12036
10	2004	9	0.029716
10	2003	8	0.109303
10	2002	7	0.105891
10	2001	6	0.018319
10	2000	5	0.128322
10	1999	4	-0.501883
10	1998	3	0.105438
10	1997	2	0.100849
10	1996	1	0.09648
10	1995	0	0.107201
11	2022	30	0.118452
11	2021	29	0.217775
11	2020	28	0.193418
11	2019	27	0.22719
11	2018	26	0.17738
11	2017	25	0.213157
11	2016	24	0.147164
11	2015	23	0.074649
11	2014	22	0.201194
11	2013	21	0.166796
11	2012	20	0.249214
11	2011	19	0.227619
11	2010	18	0.199987
11	2009	17	0.146359
11	2008	16	0.017208
11	2007	15	-0.048312
11	2006	14	-0.078871
11	2005	13	0.127492
11	2004	12	0.159488
11	2003	11	0.162375
11	2002	10	0.102462
11	2001	9	0.285666
11	2000	8	0.175456
11	1999	7	0.217608
11	1998	6	-0.002707
11	1997	5	-0.575694
11	1996	4	0.023496
11	1995	3	0.14836
11	1994	2	0.19521
11	1993	1
11	1992	0
12	2022	30	0.152769
12	2021	29	0.131568
12	2020	28	0.076485
12	2019	27	0.056804
12	2018	26	0.049972
12	2017	25	0.094382
12	2016	24	0.098931
12	2015	23	0.071641
12	2014	22	0.100315
12	2013	21	0.192981
12	2012	20	0.05088
12	2011	19	0.183073
12	2010	18	0.236264
12	2009	17	0.163001
12	2008	16	0.103933
12	2007	15	0.132363
12	2006	14	0.140746
12	2005	13	0.139442
12	2004	12	0.150121
12	2003	11	0.098593
12	2002	10	0.089228
12	2001	9	0.08096
12	2000	8	0.090753
12	1999	7	-0.091812
12	1998	6	0.015507
12	1997	5	0.063606
12	1996	4	0.12789
12	1995	3	0.158552
12	1994	2	0.195859
12	1993	1
12	1992	0
13	2004	12
13	2003	11
13	2002	10
13	2001	9
13	2000	8	0.084954
13	1999	7	0.037504
13	1998	6	0.02732
13	1997	5	0.036094
13	1996	4	0.068735
13	1995	3	0.06806
13	1994	2	0.206796
13	1993	1	0.16869
13	1992	0
14	2022	30	0.203424
14	2021	29	0.049305
14	2020	28	0.009577
14	2019	27	0.033613
14	2018	26	0.162611
14	2017	25	0.013733
14	2016	24	0.036639
14	2015	23	0.069101
14	2014	22	0.086794
14	2013	21	0.053061
14	2012	20	0.052378
14	2011	19	0.106967
14	2010	18	0.138653
14	2009	17	0.170345
14	2008	16	0.102082
14	2007	15	0.004749
14	2006	14	0.076197
14	2005	13	0.087788
14	2004	12	0.094511
14	2003	11	0.114681
14	2002	10	0.155824
14	2001	9	0.165473
14	2000	8	0.362929
14	1999	7	-2.04239
14	1998	6	-0.400522
14	1997	5	0.002277
14	1996	4	-0.229679
14	1995	3	0.046983
14	1994	2	0.106352
14	1993	1
14	1992	0
15	2001	9
15	2000	8
15	1999	7
15	1998	6
15	1997	5	-1.08008
15	1996	4	0.014437
15	1995	3	-0.042471
15	1994	2	0.041634
15	1993	1
15	1992	0
16	2022	30	-0.209205
16	2021	29	0.079081
16	2020	28	0.050376
16	2019	27	0.033741
16	2018	26	0.070743
16	2017	25	0.620483
16	2016	24	0.027776
16	2015	23	-0.414848
16	2014	22	0.014084
16	2013	21	0.013982
16	2012	20	0.010699
16	2011	19	0.005707
16	2010	18	0.023955
16	2009	17	0.035893
16	2008	16	0.068819
16	2007	15	0.056532
16	2006	14	0.031064
16	2005	13	0.005557
16	2004	12	0.046582
16	2003	11	0.034936
16	2002	10	0.014518
16	2001	9	-0.219777
16	2000	8	0.064317
16	1999	7	0.144329
16	1998	6	0.199599
16	1997	5	0.213554
16	1996	4	0.23546
16	1995	3	0.33648
16	1994	2	0.296697
16	1993	1
16	1992	0	0.2921
17	2022	30	-0.026185
17	2021	29	-0.068307
17	2020	28	0.170644
17	2019	27	-0.682937
17	2018	26	-0.110745
17	2017	25	0.083726
17	2016	24	0.225184
17	2015	23	-0.007911
17	2014	22	0.428494
17	2013	21	204.69
17	2012	20
17	2011	19
17	2010	18
17	2009	17
17	2008	16
17	2007	15
17	2006	14
17	2005	13
17	2004	12
17	2003	11
17	2002	10
17	2001	9
17	2000	8	-4.3202
17	1999	7	0.968983
17	1998	6	-2.02026
17	1997	5	-0.173717
17	1996	4	0.022051
17	1995	3	0.038268
17	1994	2	0.105404
17	1993	1
17	1992	0
18	2020	28
18	2019	27
18	2018	26	-6.47579
18	2017	25	0.169919
18	2016	24	0.257906
18	2015	23	0.270278
18	2014	22	0.033099
18	2013	21	0.06301
18	2012	20	-0.002105
18	2011	19	-0.148066
18	2010	18	0.016742
18	2009	17	0.081588
18	2008	16	-0.198975
18	2007	15	-0.730779
18	2006	14	0.068746
18	2005	13	-0.158921
18	2004	12	0.001219
18	2003	11	0.004914
18	2002	10	0.003916
18	2001	9	0.002741
18	2000	8	0.016488
18	1999	7	0.036134
18	1998	6	0.009231
18	1997	5	-0.039057
18	1996	4	0.006612
18	1995	3	0.037553
18	1994	2	0.112682
18	1993	1
18	1992	0
19	2022	30	0.08656
19	2021	29	0.092893
19	2020	28	0.084203
19	2019	27	0.083167
19	2018	26	0.073971
19	2017	25	-0.063596
19	2016	24	0.085874
19	2015	23	-0.044884
19	2014	22	0.014217
19	2013	21	0.044692
19	2012	20	0.07361
19	2011	19	0.010837
19	2010	18	0.024093
19	2009	17	-0.027003
19	2008	16	0.041798
19	2007	15	0.121592
19	2006	14	0.127656
19	2005	13	0.017143
19	2004	12	-0.007283
19	2003	11	-0.205519
19	2002	10	0.037461
19	2001	9	0.034721
19	2000	8	0.036666
19	1999	7	0.104163
19	1998	6	0.110861
19	1997	5	0.107583
19	1996	4	0.15994
19	1995	3	0.023251
19	1994	2	-0.01824
19	1993	1
19	1992	0
20	2022	30	0.028644
20	2021	29	0.020969
20	2020	28	0.020313
20	2019	27	0.016574
20	2018	26	0.010171
20	2017	25	0.003039
20	2016	24	0.017071
20	2015	23	-0.013381
20	2014	22	0.027324
20	2013	21	-0.023815
20	2012	20	0.011571
20	2011	19	0.037461
20	2010	18	0.034428
20	2009	17	0.016489
20	2008	16	0.030539
20	2007	15	0.091106
20	2006	14	-0.087357
20	2005	13	0.027725
20	2004	12	-0.190934
20	2003	11	-0.027965
20	2002	10	0.018232
20	2001	9	0.010475
20	2000	8	0.009615
20	1999	7	0.032306
20	1998	6	-0.166853
20	1997	5	-0.167931
20	1996	4	0.102413
20	1995	3	0.149001
20	1994	2	0.136946
20	1993	1
20	1992	0
21	2022	28	0.057579
21	2021	27	0.072692
21	2020	26	0.118988
21	2019	25	0.062215
21	2018	24	0.083514
21	2017	23	0.096799
21	2016	22	0.042237
21	2015	21	0.034704
21	2014	20	0.031737
21	2013	19	0.032024
21	2012	18	0.002034
21	2011	17	0.050952
21	2010	16	0.07957
21	2009	15	0.067278
21	2008	14	0.091349
21	2007	13	0.203386
21	2006	12	0.109968
21	2005	11	0.109605
21	2004	10	0.085435
21	2003	9	0.088754
21	2002	8	0.02651
21	2001	7	-0.009934
21	2000	6	0.064745
21	1999	5	0.141338
21	1998	4	0.234694
21	1997	3	0.30479
21	1996	2	0.348063
21	1995	1	0.247279
21	1994	0	0.122204
22	2022	29
22	2021	28
22	2020	27
22	2019	26
22	2018	25
22	2017	24	0.108703
22	2016	23	0.118831
22	2015	22	0.124819
22	2014	21	0.108662
22	2013	20	0.135886
22	2012	19	0.13791
22	2011	18	0.162632
22	2010	17	0.217128
22	2009	16	0.176617
22	2008	15	0.283806
22	2007	14	0.31562
22	2006	13	0.309919
22	2005	12	0.29772
22	2004	11	0.326008
22	2003	10	0.24769
22	2002	9	0.18458
22	2001	8	0.090173
22	2000	7	0.090004
22	1999	6	0.086728
22	1998	5	0.056291
22	1997	4	0.084432
22	1996	3	0.099466
22	1995	2	0.135169
22	1994	1	0.149985
22	1993	0
23	2022	29	-1.13779
23	2021	28	-0.046799
23	2020	27	0.036899
23	2019	26	0.127489
23	2018	25	0.069308
23	2017	24	0.059918
23	2016	23	0.034742
23	2015	22	0.059644
23	2014	21	0.035487
23	2013	20	0.028485
23	2012	19	0.012595
23	2011	18	0.026359
23	2010	17	0.041125
23	2009	16	0.077829
23	2008	15	0.071574
23	2007	14	0.049549
23	2006	13	0.120646
23	2005	12	-0.096326
23	2004	11	0.048021
23	2003	10	0.040567
23	2002	9	0.036139
23	2001	8	-0.328401
23	2000	7	0.066723
23	1999	6	0.099446
23	1998	5	0.081677
23	1997	4	0.116473
23	1996	3	-0.001979
23	1995	2	0.06899
23	1994	1	0.192994
23	1993	0
24	2019	26
24	2018	25
24	2017	24
24	2016	23
24	2015	22
24	2014	21	0.125949
24	2013	20	0.141539
24	2012	19	0.1453
24	2011	18	0.136465
24	2010	17	0.117469
24	2009	16	0.095862
24	2008	15	0.067078
24	2007	14	0.13069
24	2006	13	0.131639
24	2005	12	0.113127
24	2004	11	0.10743
24	2003	10	0.107944
24	2002	9	0.101964
24	2001	8	0.099481
24	2000	7	0.11874
24	1999	6	0.127418
24	1998	5	0.080146
24	1997	4	0.089123
24	1996	3	0.104639
24	1995	2	0.188828
24	1994	1	0.171716
24	1993	0
25	2022	29	0.049099
25	2021	28	0.090621
25	2020	27	0.043553
25	2019	26	0.163385
25	2018	25	0.07836
25	2017	24	0.065912
25	2016	23	0.030398
25	2015	22	0.048644
25	2014	21	0.042338
25	2013	20	0.014815
25	2012	19	0.004834
25	2011	18	0.006208
25	2010	17	0.019631
25	2009	16	0.041642
25	2008	15	0.009866
25	2007	14	0.032303
25	2006	13	-0.464465
25	2005	12	0.027827
25	2004	11	0.036131
25	2003	10	0.039379
25	2002	9	-0.158767
25	2001	8	0.024701
25	2000	7	-1.20511
25	1999	6	-0.456643
25	1998	5	0.059345
25	1997	4	0.092055
25	1996	3	-0.540214
25	1995	2	0.002717
25	1994	1	0.10486
25	1993	0
26	2022	29	0.085027
26	2021	28	0.128719
26	2020	27	0.105045
26	2019	26	0.081336
26	2018	25	0.071527
26	2017	24	0.057787
26	2016	23	0.046475
26	2015	22	0.052997
26	2014	21	0.089279
26	2013	20	0.084562
26	2012	19	0.079816
26	2011	18	0.114266
26	2010	17	0.07302
26	2009	16	0.09623
26	2008	15	0.095687
26	2007	14	0.094904
26	2006	13	0.051445
26	2005	12	0.029307
26	2004	11	0.003756
26	2003	10	0.008117
26	2002	9	-0.150489
26	2001	8	0.017763
26	2000	7	0.02504
26	1999	6	0.054695
26	1998	5	0.084773
26	1997	4	0.129546
26	1996	3	0.183237
26	1995	2	0.2894
26	1994	1	0.269568
26	1993	0
27	2022	29	0.04552
27	2021	28	0.042543
27	2020	27	0.101962
27	2019	26	0.054463
27	2018	25	0.026066
27	2017	24	0.034182
27	2016	23	0.056656
27	2015	22	0.082745
27	2014	21	0.11477
27	2013	20	0.092181
27	2012	19	0.064761
27	2011	18	0.069904
27	2010	17	0.098442
27	2009	16	0.147762
27	2008	15	0.085084
27	2007	14	0.141103
27	2006	13	0.183769
27	2005	12	0.178577
27	2004	11	0.18114
27	2003	10	0.207862
27	2002	9	0.17685
27	2001	8	0.167858
27	2000	7	0.140558
27	1999	6	0.170171
27	1998	5	0.167091
27	1997	4	0.1689
27	1996	3	0.182706
27	1995	2	0.17372
27	1994	1	0.167825
27	1993	0
28	2022	29	0.091117
28	2021	28	0.084764
28	2020	27	0.10192
28	2019	26	0.09663
28	2018	25	0.096969
28	2017	24	0.116519
28	2016	23	0.143806
28	2015	22	0.141445
28	2014	21	0.138077
28	2013	20	0.230601
28	2012	19	0.263006
28	2011	18	0.229755
28	2010	17	0.233528
28	2009	16	0.225774
28	2008	15	0.250172
28	2007	14	0.268014
28	2006	13	0.164435
28	2005	12	0.090839
28	2004	11	0.074217
28	2003	10	0.044056
28	2002	9	0.012774
28	2001	8	0.094967
28	2000	7	-0.008835
28	1999	6	0.045519
28	1998	5	0.020049
28	1997	4	-0.091118
28	1996	3	0.112064
28	1995	2	0.070053
28	1994	1	0.111554
28	1993	0
29	2022	29	0.034895
29	2021	28	0.051475
29	2020	27	0.079288
29	2019	26	0.153532
29	2018	25	0.156205
29	2017	24	0.068489
29	2016	23	0.123808
29	2015	22	0.136635
29	2014	21	0.146602
29	2013	20	0.131595
29	2012	19	0.0709
29	2011	18	0.072269
29	2010	17	0.065219
29	2009	16	0.016631
29	2008	15	0.016001
29	2007	14	0.032956
29	2006	13	0.01811
29	2005	12	0.008104
29	2004	11	-0.145054
29	2003	10	0.008925
29	2002	9	0.013115
29	2001	8	-0.532487
29	2000	7	0.050161
29	1999	6	0.065522
29	1998	5	-0.742484
29	1997	4	0.043738
29	1996	3	-0.005607
29	1995	2	0.158532
29	1994	1	0.196145
29	1993	0
30	2022	29	0.055304
30	2021	28	0.091441
30	2020	27	0.109789
30	2019	26	0.118497
30	2018	25	0.12257
30	2017	24	0.129481
30	2016	23	0.117164
30	2015	22	0.098955
30	2014	21	0.141197
30	2013	20	0.13898
30	2012	19
30	2011	18	713.204
30	2010	17
30	2009	16
30	2008	15
30	2007	14
30	2006	13
30	2005	12
30	2004	11
30	2003	10
30	2002	9
30	2001	8
30	2000	7	0.244271
30	1999	6	0.776867
30	1998	5	-2.73876
30	1997	4	0.064571
30	1996	3	0.045637
30	1995	2	0.029848
30	1994	1	0.16221
30	1993	0	0.181325
31	2022	29	-0.046788
31	2021	28	0.014732
31	2020	27	0.024596
31	2019	26	0.087101
31	2018	25	0.145668
31	2017	24	0.147714
31	2016	23	0.118136
31	2015	22	0.090315
31	2014	21	0.084651
31	2013	20	0.102469
31	2012	19	0.08983
31	2011	18	0.102919
31	2010	17	0.090455
31	2009	16	0.058161
31	2008	15	0.042171
31	2007	14	0.128298
31	2006	13	0.128318
31	2005	12	0.093445
31	2004	11	0.095298
31	2003	10	0.084709
31	2002	9	0.079285
31	2001	8	0.074723
31	2000	7	0.029919
31	1999	6	-0.111279
31	1998	5	0.029007
31	1997	4	0.029759
31	1996	3	0.129754
31	1995	2	0.12746
31	1994	1	0.125203
31	1993	0
32	2022	29	0.070468
32	2021	28	0.116801
32	2020	27	0.104548
32	2019	26	0.09515
32	2018	25	0.073722
32	2017	24	0.008329
32	2016	23	0.029528
32	2015	22	0.032788
32	2014	21	0.064252
32	2013	20	0.014789
32	2012	19	0.170706
32	2011	18	0.051619
32	2010	17	0.060088
32	2009	16	0.060908
32	2008	15	0.102582
32	2007	14	0.113114
32	2006	13	0.082305
32	2005	12	0.06559
32	2004	11	0.039851
32	2003	10	0.078689
32	2002	9	0.078887
32	2001	8	0.137885
32	2000	7	0.136004
32	1999	6	0.135694
32	1998	5	0.069626
32	1997	4	0.021436
32	1996	3	0.048252
32	1995	2	0.059243
32	1994	1	0.135111
32	1993	0	0.152599
33	2017	23
33	2016	22	0.244814
33	2015	21	7.24974
33	2014	20
33	2013	19	0.012823
33	2012	18	-0.094915
33	2011	17	0.009582
33	2010	16	0.014327
33	2009	15	-0.084731
33	2008	14	0.011458
33	2007	13	0.006216
33	2006	12	-0.461015
33	2005	11	0.006705
33	2004	10	0.001386
33	2003	9	0.00336
33	2002	8	0.015019
33	2001	7	0.012129
33	2000	6	-0.029318
33	1999	5	-0.00634
33	1998	4	0.001545
33	1997	3	-0.038394
33	1996	2	0.012047
33	1995	1	0.054692
33	1994	0	0.099653
34	2022	28	0.126037
34	2021	27	0.03775
34	2020	26	0.132708
34	2019	25	0.160384
34	2018	24	0.134155
34	2017	23	0.215374
34	2016	22	0.151955
34	2015	21	0.114242
34	2014	20	0.371121
34	2013	19	0.158049
34	2012	18	0.044948
34	2011	17	0.194621
34	2010	16	7.54108
34	2009	15
34	2008	14
34	2007	13
34	2006	12
34	2005	11
34	2004	10
34	2003	9	0.018241
34	2002	8	-0.268369
34	2001	7	0.111711
34	2000	6	0.686324
34	1999	5	0.568024
34	1998	4	-13.3233
34	1997	3	-0.146636
34	1996	2	0.084864
34	1995	1	0.01751
34	1994	0	0.089905
35	2022	28	0.011651
35	2021	27	0.077838
35	2020	26	0.066309
35	2019	25	0.065754
35	2018	24	0.067475
35	2017	23	0.073775
35	2016	22	0.102656
35	2015	21	0.123324
35	2014	20	0.107889
35	2013	19	90.7055
35	2012	18
35	2011	17
35	2010	16
35	2009	15
35	2008	14
35	2007	13
35	2006	12
35	2005	11
35	2004	10
35	2003	9	0.148024
35	2002	8	0.263529
35	2001	7	0.24891
35	2000	6	0.204815
35	1999	5	0.19195
35	1998	4	0.103007
35	1997	3	0.084852
35	1996	2	-0.281441
35	1995	1	-0.037106
35	1994	0	0.105709
36	2022	28	0.095731
36	2021	27	0.08775
36	2020	26	0.132681
36	2019	25	0.157814
36	2018	24	0.189548
36	2017	23	0.270013
36	2016	22	0.336194
36	2015	21	0.035295
36	2014	20	0.012086
36	2013	19	0.045294
36	2012	18	0.035513
36	2011	17	0.042704
36	2010	16	0.139688
36	2009	15	0.25042
36	2008	14	-0.289538
36	2007	13	-0.360186
36	2006	12	0.096277
36	2005	11	0.021167
36	2004	10	0.024799
36	2003	9	0.034643
36	2002	8	0.16537
36	2001	7	0.166301
36	2000	6	0.14575
36	1999	5	0.125038
36	1998	4	0.118516
36	1997	3	-0.203882
36	1996	2	0.020539
36	1995	1	0.018105
36	1994	0	0.046399
37	2022	28	-0.1332
37	2021	27	-0.322744
37	2020	26	0.032535
37	2019	25	0.012457
37	2018	24	0.006114
37	2017	23	0.000186
37	2016	22	0.62489
37	2015	21	-1.51086
37	2014	20	-0.305941
37	2013	19	0.040771
37	2012	18	-0.136407
37	2011	17	0.004784
37	2010	16	-0.063874
37	2009	15	0.058374
37	2008	14	0.007663
37	2007	13	0.05227
37	2006	12	0.032292
37	2005	11	0.004391
37	2004	10	0.241978
37	2003	9	0.292969
37	2002	8	0.386184
37	2001	7	0.234094
37	2000	6	0.202481
37	1999	5	0.195556
37	1998	4	0.137272
37	1997	3	0.172317
37	1996	2	0.128665
37	1995	1	0.089653
37	1994	0	0.158185
38	2022	28
38	2021	27	-0.30727
38	2020	26	0.027317
38	2019	25	0.044993
38	2018	24	-0.970905
38	2017	23	0.066405
38	2016	22	0.047024
38	2015	21	0.052065
38	2014	20	-0.374411
38	2013	19	0.014411
38	2012	18	0.0144
38	2011	17	0.013713
38	2010	16	0.162047
38	2009	15	0.154347
38	2008	14	1.44426
38	2007	13
38	2006	12
38	2005	11	-0.687324
38	2004	10	-0.054226
38	2003	9	0.065669
38	2002	8	0.084448
38	2001	7	0.020069
38	2000	6	0.013986
38	1999	5	-0.355322
38	1998	4	-0.111824
38	1997	3	0.068658
38	1996	2	0.067912
38	1995	1	0.12848
38	1994	0	0.172119
39	2022	28	0.073435
39	2021	27	0.146731
39	2020	26	0.111631
39	2019	25	0.045607
39	2018	24	0.077638
39	2017	23	0.073048
39	2016	22	0.018781
39	2015	21	0.064008
39	2014	20	0.111206
39	2013	19	0.107548
39	2012	18	0.087282
39	2011	17	0.169288
39	2010	16	0.14843
39	2009	15	0.068284
39	2008	14	0.11284
39	2007	13	0.189576
39	2006	12	0.245305
39	2005	11	0.272261
39	2004	10	0.299464
39	2003	9	0.129164
39	2002	8	0.160985
39	2001	7	0.206123
39	2000	6	0.208192
39	1999	5	0.119511
39	1998	4	0.169788
39	1997	3	0.164616
39	1996	2	0.197988
39	1995	1	0.260149
39	1994	0	0.204803
40	2022	28	-0.027404
40	2021	27	-0.052126
40	2020	26	-0.085361
40	2019	25	-0.070791
40	2018	24	0.077306
40	2017	23	0.04671
40	2016	22	0.015992
40	2015	21	0.046806
40	2014	20	0.041917
40	2013	19	0.082129
40	2012	18	0.16664
40	2011	17	0.142525
40	2010	16	0.104572
40	2009	15	0.049414
40	2008	14	-0.135604
40	2007	13	0.061828
40	2006	12	0.027223
40	2005	11	0.011143
40	2004	10	0.038089
40	2003	9	0.045753
40	2002	8	-0.297358
40	2001	7	-0.136332
40	2000	6	0.007225
40	1999	5	0.128362
40	1998	4	0.065462
40	1997	3	0.099569
40	1996	2	0.104484
40	1995	1	0.119449
40	1994	0	0.174155
42	2022	28	0.001096
42	2021	27	0.00794
42	2020	26	0.019515
42	2019	25	0.084061
42	2018	24	0.054126
42	2017	23	0.088453
42	2016	22	0.037798
42	2015	21	0.071196
42	2014	20	0.092589
42	2013	19	0.132216
42	2012	18	0.141926
42	2011	17	0.126194
42	2010	16	0.151793
42	2009	15	0.129048
42	2008	14	0.003898
42	2007	13	0.1067
42	2006	12	0.049926
42	2005	11	0.08146
42	2004	10	0.009489
42	2003	9	0.045023
42	2002	8	0.052561
42	2001	7	0.09104
42	2000	6	0.099604
42	1999	5	0.100827
42	1998	4	0.0921
42	1997	3	0.132758
42	1996	2	0.231903
42	1995	1	0.282302
42	1994	0	0.225819
43	2021	27
43	2020	26
43	2019	25
43	2018	24	0.168666
43	2017	23	-0.007552
43	2016	22	0.029044
43	2015	21	0.078953
43	2014	20	0.115446
43	2013	19	0.121433
43	2012	18	0.107914
43	2011	17	0.147302
43	2010	16	0.125101
43	2009	15	0.045004
43	2008	14	0.013615
43	2007	13	0.154485
43	2006	12	0.222823
43	2005	11	0.197027
43	2004	10	0.121887
43	2003	9	0.105025
43	2002	8	0.105312
43	2001	7	-0.480397
43	2000	6	0.041149
43	1999	5	0.04064
43	1998	4	0.062591
43	1997	3	0.110687
43	1996	2	0.112209
43	1995	1	0.10769
43	1994	0	0.169328
45	2022	28	0.027733
45	2021	27	0.01895
45	2020	26	0.011155
45	2019	25	-0.004806
45	2018	24	-0.018009
45	2017	23	0.020909
45	2016	22	-0.025368
45	2015	21	0.003908
45	2014	20	-0.051721
45	2013	19	0.020551
45	2012	18	-0.062155
45	2011	17	0.035714
45	2010	16	0.030245
45	2009	15	0.077072
45	2008	14	0.105968
45	2007	13	0.026853
45	2006	12	0.02985
45	2005	11	0.069144
45	2004	10	0.082706
45	2003	9	0.082128
45	2002	8	0.002276
45	2001	7	0.076769
45	2000	6	0.084038
45	1999	5	0.084804
45	1998	4	-0.504378
45	1997	3	0.042021
45	1996	2	0.038996
45	1995	1	0.051401
45	1994	0	0.085191
46	2022	28	-14.8612
46	2021	27	-0.950244
46	2020	26	-0.134944
46	2019	25	0.043087
46	2018	24	0.036338
46	2017	23	0.112475
46	2016	22	0.1228
46	2015	21	0.175424
46	2014	20	0.132981
46	2013	19	0.122167
46	2012	18	0.086813
46	2011	17	0.028975
46	2010	16	0.014318
46	2009	15	0.043147
46	2008	14	0.024126
46	2007	13	0.153084
46	2006	12	0.071629
46	2005	11	0.054914
46	2004	10	0.072492
46	2003	9	0.041734
46	2002	8	0.040188
46	2001	7	0.050107
46	2000	6	0.062371
46	1999	5	0.179523
46	1998	4	0.209734
46	1997	3	0.108804
46	1996	2	0.12291
46	1995	1	0.068974
46	1994	0	0.140561
47	2003	9
47	2002	8
47	2001	7
47	2000	6	-1.20041
47	1999	5	-0.621849
47	1998	4	0.014366
47	1997	3	0.154988
47	1996	2	0.15819
47	1995	1	0.206954
47	1994	0	0.195673
48	2022	28	0.299013
48	2021	27	0.155751
48	2020	26	0.315585
48	2019	25	0.487121
48	2018	24	0.366857
48	2017	23	-0.195778
48	2016	22	0.007269
48	2015	21	0.261454
48	2014	20	0.198734
48	2013	19	-0.020546
48	2012	18	0.061276
48	2011	17	1.1095
48	2010	16
48	2009	15
48	2008	14
48	2007	13
48	2006	12
48	2005	11	0.077439
48	2004	10	0.134248
48	2003	9	0.107474
48	2002	8	0.171408
48	2001	7	-1.30185
48	2000	6	-1.10543
48	1999	5	0.101723
48	1998	4	0.078551
48	1997	3	0.038392
48	1996	2	0.10725
48	1995	1	0.109612
48	1994	0	0.0988
49	2022	27	0.201769
49	2021	26	0.231515
49	2020	25	0.262293
49	2019	24	0.234107
49	2018	23	0.232096
49	2017	22	0.2004
49	2016	21	0.233108
49	2015	20	0.257216
49	2014	19	0.34065
49	2013	18	0.421595
49	2012	17	0.367787
49	2011	16	0.36742
49	2010	15	0.315065
49	2009	14	-0.227301
49	2008	13	-0.007169
49	2007	12	0.022758
49	2006	11	0.11668
49	2005	10	0.114002
49	2004	9	0.033969
49	2003	8	-0.294912
49	2002	7	0.013015
49	2001	6	0.097777
49	2000	5	0.002154
49	1999	4	0.08649
49	1998	3	0.136393
49	1997	2	-0.020343
49	1996	1	0.005231
49	1995	0	0.015848
50	2022	27	0.003562
50	2021	26	0.044231
50	2020	25	0.043926
50	2019	24	0.031054
50	2018	23	0.037835
50	2017	22	0.055766
50	2016	21	0.041368
50	2015	20	0.041935
50	2014	19	0.080238
50	2013	18	0.086903
50	2012	17	0.045012
50	2011	16	0.088196
50	2010	15	0.056453
50	2009	14	-0.147664
50	2008	13	-0.035592
50	2007	12	0.037492
50	2006	11	0.109353
50	2005	10	0.071903
50	2004	9	0.123969
50	2003	8	0.065826
50	2002	7	-0.053271
50	2001	6	0.035244
50	2000	5	0.094034
50	1999	4	0.065464
50	1998	3	0.085836
50	1997	2	0.237679
50	1996	1	0.105713
50	1995	0	0.18386
55	2022	26	0.049164
55	2021	25	0.040563
55	2020	24	0.070084
55	2019	23	0.066287
55	2018	22	0.432355
55	2017	21	0.355378
55	2016	20	0.284927
55	2015	19	0.051134
55	2014	18	0.07127
55	2013	17	0.066937
55	2012	16	0.005563
55	2011	15	0.051543
55	2010	14	0.044124
55	2009	13	0.051703
55	2008	12	0.030642
55	2007	11	0.035954
55	2006	10	0.016735
55	2005	9	-0.138464
55	2004	8	0.010718
55	2003	7	0.015588
55	2002	6	-0.214006
55	2001	5	0.037284
55	2000	4	0.070225
55	1999	3	0.069222
55	1998	2	0.185529
55	1997	1	0.179196
55	1996	0	0.272894
56	2022	26	-0.571857
56	2021	25	-0.371678
56	2020	24	-0.066134
56	2019	23	0.013731
56	2018	22	0.020436
56	2017	21	0.036299
56	2016	20	0.021133
56	2015	19	0.007669
56	2014	18	-0.18554
56	2013	17	1.11678
56	2012	16
56	2011	15
56	2010	14
56	2009	13	-0.100187
56	2008	12	-0.335386
56	2007	11	0.260789
56	2006	10	-0.232854
56	2005	9	0.112946
56	2004	8	-0.623312
56	2003	7	-0.011146
56	2002	6	-0.09191
56	2001	5	0.053006
56	2000	4	0.08246
56	1999	3	0.089283
56	1998	2	0.008173
56	1997	1	0.099974
56	1996	0	0.135112
56	1995	-1
58	2022	26	0.016333
58	2021	25	0.038406
58	2020	24	0.012164
58	2019	23	0.041093
58	2018	22	0.009611
58	2017	21	0.119347
58	2016	20	0.080881
58	2015	19	0.064254
58	2014	18	0.052612
58	2013	17	0.050702
58	2012	16	0.040268
58	2011	15	0.052026
58	2010	14	0.054148
58	2009	13	-0.282487
58	2008	12	0.041816
58	2007	11	0.050563
58	2006	10	-0.10075
58	2005	9	-0.147145
58	2004	8	0.071807
58	2003	7	0.116735
58	2002	6	0.089353
58	2001	5	-0.235357
58	2000	4	0.005478
58	1999	3	0.102616
58	1998	2	0.094335
58	1997	1	0.198444
58	1996	0	0.22334
59	2022	25	0.03978
59	2021	24	0.062966
59	2020	23	0.024446
59	2019	22	0.074153
59	2018	21	0.081827
59	2017	20	0.153278
59	2016	19	0.166738
59	2015	18	0.039331
59	2014	17	-0.156758
59	2013	16	-0.022401
59	2012	15	0.002698
59	2011	14	0.111577
59	2010	13	0.062361
59	2009	12	0.031623
59	2008	11	0.063913
59	2007	10	0.042315
59	2006	9	0.049424
59	2005	8	0.148153
59	2004	7	0.096483
59	2003	6	0.004486
59	2002	5	-0.044971
59	2001	4	0.002872
59	2000	3	0.002543
59	1999	2	0.069889
59	1998	1	0.013304
59	1997	0	0.165586
60	2022	25	0.080768
60	2021	24	0.088719
60	2020	23	0.085647
60	2019	22	0.076681
60	2018	21	0.084873
60	2017	20	0.105093
60	2016	19	0.041615
60	2015	18	0.033045
60	2014	17	0.084365
60	2013	16	0.066443
60	2012	15	0.075284
60	2011	14	0.164156
60	2010	13	0.168819
60	2009	12	0.110016
60	2008	11	0.101983
60	2007	10	0.322763
60	2006	9	0.342387
60	2005	8	0.185391
60	2004	7	0.10752
60	2003	6	0.055714
60	2002	5	0.049371
60	2001	4	0.038821
60	2000	3	0.120718
60	1999	2	0.121288
60	1998	1	0.107669
60	1997	0	0.112484
61	2022	25	0.043547
61	2021	24	0.066286
61	2020	23	0.062325
61	2019	22	0.059225
61	2018	21	0.015208
61	2017	20	0.009545
61	2016	19	0.014928
61	2015	18	0.007275
61	2014	17	0.021994
61	2013	16	0.035309
61	2012	15	0.024297
61	2011	14	0.063438
61	2010	13	0.073961
61	2009	12	0.045122
61	2008	11	0.036867
61	2007	10	0.104747
61	2006	9	0.043664
61	2005	8	0.051799
61	2004	7	0.017467
61	2003	6	0.0599
61	2002	5	0.126577
61	2001	4	0.092193
61	2000	3	0.092853
61	1999	2	0.130634
61	1998	1	0.120364
61	1997	0	0.135251
62	2022	25	0.138008
62	2021	24	0.153407
62	2020	23	0.11797
62	2019	22	0.125585
62	2018	21	0.149567
62	2017	20	0.102065
62	2016	19	0.10774
62	2015	18	0.101581
62	2014	17	0.198138
62	2013	16	0.202697
62	2012	15	0.176812
62	2011	14	0.027999
62	2010	13	0.0987
62	2009	12	0.119883
62	2008	11	0.023343
62	2007	10	0.034974
62	2006	9	0.043225
62	2005	8	0.020256
62	2004	7	0.027685
62	2003	6	0.001266
62	2002	5	0.021051
62	2001	4	0.050721
62	2000	3	0.084393
62	1999	2	0.106355
62	1998	1	0.123614
62	1997	0	0.139533
63	2022	25	0.130856
63	2021	24	0.132036
63	2020	23	0.102373
63	2019	22	0.152201
63	2018	21	-0.210837
63	2017	20	0.118694
63	2016	19	-0.034435
63	2015	18	0.086284
63	2014	17	0.103746
63	2013	16	0.060681
63	2012	15	-0.115052
63	2011	14	0.085325
63	2010	13	0.139271
63	2009	12	0.150186
63	2008	11	0.125921
63	2007	10	0.112617
63	2006	9	0.083979
63	2005	8	0.126778
63	2004	7	0.125622
63	2003	6	0.154493
63	2002	5	0.137215
63	2001	4	0.152705
63	2000	3	0.192586
63	1999	2	0.142041
63	1998	1	0.340068
63	1997	0	0.172889
65	2022	24	0.093867
65	2021	23	0.098957
65	2020	22	0.12592
65	2019	21	0.1356
65	2018	20	0.134049
65	2017	19	0.131694
65	2016	18	0.144314
65	2015	17	0.10649
65	2014	16	0.189919
65	2013	15	0.203274
65	2012	14	0.184197
65	2011	13	0.132485
65	2010	12	0.086729
65	2009	11	0.086859
65	2008	10	0.070581
65	2007	9	-0.126234
65	2006	8	0.03611
65	2005	7	0.055989
65	2004	6	0.092196
65	2003	5	0.049783
65	2002	4	0.071061
65	2001	3	0.051986
65	2000	2	0.102989
65	1999	1	0.124552
65	1998	0	0.108882
66	2022	25	0.015239
66	2021	24	0.063409
66	2020	23	0.104267
66	2019	22	0.13477
66	2018	21	0.158842
66	2017	20	0.092092
66	2016	19	0.022581
66	2015	18	-0.022384
66	2014	17	-0.040122
66	2013	16	-0.087807
66	2012	15	0.009316
66	2011	14	0.04641
66	2010	13	0.076727
66	2009	12	0.078646
66	2008	11	0.010061
66	2007	10	0.055974
66	2006	9	0.036333
66	2005	8	0.193799
66	2004	7	0.209132
66	2003	6	0.083846
66	2002	5	0.050009
66	2001	4	0.059586
66	2000	3	0.137639
66	1999	2	0.258028
66	1998	1	0.246863
66	1997	0	0.165027
68	2022	25	-0.553173
68	2021	24	-0.179797
68	2020	23	-0.230092
68	2019	22	0.00753
68	2018	21	-0.149183
68	2017	20	0.029877
68	2016	19	0.010892
68	2015	18	0.012279
68	2014	17	-0.905098
68	2013	16	-0.189992
68	2012	15	0.013588
68	2011	14	-0.180142
68	2010	13	0.132197
68	2009	12	-10.9255
68	2008	11	0.010904
68	2007	10	-0.102101
68	2006	9	0.022475
68	2005	8	0.019854
68	2004	7	0.132501
68	2003	6	0.099692
68	2002	5	0.075795
68	2001	4	0.063276
68	2000	3	0.097403
68	1999	2	0.004034
68	1998	1	-0.067657
68	1997	0	0.108594
69	2022	25	-0.126872
69	2021	24	0.059211
69	2020	23	0.142449
69	2019	22	0.150983
69	2018	21	0.146371
69	2017	20	0.142319
69	2016	19	0.151944
69	2015	18	0.12432
69	2014	17	0.173372
69	2013	16	0.179209
69	2012	15	0.184951
69	2011	14	0.181619
69	2010	13	0.226273
69	2009	12	0.162826
69	2008	11	0.169162
69	2007	10	0.140903
69	2006	9	0.184374
69	2005	8	0.162846
69	2004	7	0.160392
69	2003	6	0.128739
69	2002	5	0.216216
69	2001	4	0.170264
69	2000	3	0.090328
69	1999	2	0.087608
69	1998	1	0.111629
69	1997	0	0.105735
70	2022	22	0.022784
70	2021	21	-0.238911
70	2020	20	0.019601
70	2019	19	0.127328
70	2018	18	0.136898
70	2017	17	0.132219
70	2016	16	0.087949
70	2015	15	-0.202183
70	2014	14	0.056135
70	2013	13	0.055254
70	2012	12	0.055885
70	2011	11	0.04566
70	2010	10	0.071877
70	2009	9	0.055188
70	2008	8	0.050818
70	2007	7	0.017767
70	2006	6	0.00431
70	2005	5	-0.274211
70	2004	4	0.006258
70	2003	3	0.006363
70	2002	2	0.001498
70	2001	1	0.049741
70	2000	0	0.071734
78	2022	24	-0.162367
78	2021	23	0.035284
78	2020	22	-0.005513
78	2019	21	0.065587
78	2018	20	0.101996
78	2017	19	0.127325
78	2016	18	0.084867
78	2015	17	0.241938
78	2014	16	0.046914
78	2013	15	0.121458
78	2012	14	0.095633
78	2011	13	0.063738
78	2010	12	0.06124
78	2009	11	0.000883
78	2008	10	0.021568
78	2007	9	0.051277
78	2006	8	0.034988
78	2005	7	-0.914381
78	2004	6	0.019342
78	2003	5	0.027736
78	2002	4	0.022232
78	2001	3	0.059878
78	2000	2	0.260325
78	1999	1	0.152108
78	1998	0	0.14899
88	2022	25	0.044711
88	2021	24	0.047409
88	2020	23	0.038934
88	2019	22	0.048217
88	2018	21	0.062726
88	2017	20	0.061177
88	2016	19	0.05939
88	2015	18	0.086082
88	2014	17	0.085444
88	2013	16	0.083171
88	2012	15	0.090702
88	2011	14	0.09389
88	2010	13	0.101885
88	2009	12	0.115456
88	2008	11	0.150249
88	2007	10	0.188515
88	2006	9	0.201138
88	2005	8	0.20619
88	2004	7	0.19961
88	2003	6	0.290624
88	2002	5	0.300387
88	2001	4	0.275592
88	2000	3	0.0825
88	1999	2	0.077375
88	1998	1	0.104929
88	1997	0	0.105972
89	2022	24	-0.105491
89	2021	23	-0.001688
89	2020	22	0.003222
89	2019	21	0.050136
89	2018	20	0.058488
89	2017	19	0.060162
89	2016	18	0.053634
89	2015	17	0.051969
89	2014	16	0.034861
89	2013	15	0.065153
89	2012	14	0.079805
89	2011	13	0.097258
89	2010	12	0.123545
89	2009	11	0.112256
89	2008	10	0.054238
89	2007	9	0.134394
89	2006	8	0.124757
89	2005	7	0.118
89	2004	6	0.089965
89	2003	5	0.107685
89	2002	4	0.129918
89	2001	3	0.155329
89	2000	2	0.160008
89	1999	1	0.199226
89	1998	0	0.12111
90	2022	23	0.13988
90	2021	22	0.152157
90	2020	21	0.134887
90	2019	20	0.127699
90	2018	19	0.088738
90	2017	18	0.090795
90	2016	17	0.070418
90	2015	16	0.063307
90	2014	15	0.114022
90	2013	14	0.112257
90	2012	13	0.077653
90	2011	12	0.066199
90	2010	11	0.023685
90	2009	10	0.02189
90	2008	9	-0.055094
90	2007	8	0.054831
90	2006	7	0.061832
90	2005	6	0.055925
90	2004	5	0.037154
90	2003	4	0.047615
90	2002	3	0.064393
90	2001	2	0.090758
90	2000	1	0.099494
90	1999	0	0.112555
96	2022	22	0.022568
96	2021	21	0.024188
96	2020	20	0.046522
96	2019	19	0.04714
96	2018	18	0.044697
96	2017	17	0.064528
96	2016	16	0.128805
96	2015	15	0.07397
96	2014	14	0.023071
96	2013	13	0.036486
96	2012	12	0.011646
96	2011	11	0.051932
96	2010	10	0.050551
96	2009	9	0.068165
96	2008	8	0.081264
96	2007	7	0.152358
96	2006	6	0.096057
96	2005	5	0.054353
96	2004	4	0.117294
96	2003	3	0.115768
96	2002	2	0.108578
96	2001	1	0.088202
96	2000	0	0.075968
99	2022	22	0.03319
99	2021	21	0.050236
99	2020	20	0.059391
99	2019	19	0.06226
99	2018	18	0.049691
99	2017	17	0.0312
99	2016	16	0.031187
99	2015	15	0.061643
99	2014	14	0.075553
99	2013	13	0.079182
99	2012	12	0.072783
99	2011	11	0.081691
99	2010	10	0.077183
99	2009	9	0.074417
99	2008	8	0.065897
99	2007	7	0.062819
99	2006	6	0.05506
99	2005	5	0.07253
99	2004	4	0.071493
99	2003	3	0.07145
99	2002	2	0.067867
99	2001	1	0.069958
99	2000	0	0.062072
100	2022	18	0.013532
100	2021	17	0.125028
100	2020	16	0.056244
100	2019	15	0.057257
100	2018	14	0.066783
100	2017	13	0.065469
100	2016	12	0.046725
100	2015	11	0.085837
100	2014	10	0.157582
100	2013	9	0.144537
100	2012	8	0.062903
100	2011	7	0.086659
100	2010	6	0.026111
100	2009	5	0.083473
100	2008	4	0.070921
100	2007	3	0.058124
100	2006	2	-0.834373
100	2005	1	-0.221854
100	2004	0	0.01244
100	2003	-1	0.238533
100	2002	-2	0.300127
100	2001	-3	0.169821
100	2000	-4	0.159767
150	2022	22
150	2021	21
150	2020	20	-2.2304
150	2019	19	-1.70355
150	2018	18	0.079581
150	2017	17	0.077636
150	2016	16	0.295861
150	2015	15	0.03271
150	2014	14	0.036089
150	2013	13	0.115378
150	2012	12	0.003308
150	2011	11	0.01122
150	2010	10	0.013541
150	2009	9	0.137983
150	2008	8	0.134971
150	2007	7	0.210277
150	2006	6	-0.093937
150	2005	5	-0.196508
150	2004	4	0.019038
150	2003	3	-0.163052
150	2002	2	-0.088735
150	2001	1	0.003844
150	2000	0	0.063017
151	2022	22	-0.386085
151	2021	21	0.045142
151	2020	20	-0.455963
151	2019	19	0.009231
151	2018	18	0.083389
151	2017	17	0.089287
151	2016	16	0.101078
151	2015	15	0.132295
151	2014	14	0.112395
151	2013	13	0.0945
151	2012	12	0.048598
151	2011	11	-0.012599
151	2010	10	0.00879
151	2009	9	0.032394
151	2008	8	0.04883
151	2007	7	0.045455
151	2006	6	0.053467
151	2005	5	0.04072
151	2004	4	0.044361
151	2003	3	0.047645
151	2002	2	0.059339
151	2001	1	0.111456
151	2000	0	0.083446
153	2022	22	0.086018
153	2021	21	0.070276
153	2020	20	0.07051
153	2019	19	0.06074
153	2018	18	0.046995
153	2017	17	0.053544
153	2016	16	0.039653
153	2015	15	0.026572
153	2014	14	0.035849
153	2013	13	0.025788
153	2012	12	0.023344
153	2011	11	0.012969
153	2010	10	0.053696
153	2009	9	0.03493
153	2008	8	0.023235
153	2007	7	0.009218
153	2006	6	0.035692
153	2005	5	0.01547
153	2004	4	0.016993
153	2003	3	0.031459
153	2002	2	0.046041
153	2001	1	0.046194
153	2000	0	0.049332
155	2022	22	0.146291
155	2021	21	0.092437
155	2020	20	0.06454
155	2019	19	0.078027
155	2018	18	0.10847
155	2017	17	0.103786
155	2016	16	0.303215
155	2015	15
155	2014	14
155	2013	13	-0.941385
155	2012	12	0.001062
155	2011	11	-0.150193
155	2010	10	-0.128388
155	2009	9	0.03762
155	2008	8	0.076776
155	2007	7	0.076574
155	2006	6	0.079621
155	2005	5	0.143614
155	2004	4	0.0021
155	2003	3	0.056564
155	2002	2	0.042612
155	2001	1	0.039783
155	2000	0	0.074034
156	2022	22	0.054027
156	2021	21	0.063896
156	2020	20	0.068526
156	2019	19	0.058671
156	2018	18	0.060511
156	2017	17	0.061791
156	2016	16	0.059385
156	2015	15	0.057526
156	2014	14	0.173928
156	2013	13	0.140851
156	2012	12	0.204409
156	2011	11
156	2010	10
156	2009	9
156	2008	8
156	2007	7
156	2006	6
156	2005	5
156	2004	4	-1.71971
156	2003	3	0.03231
156	2002	2	0.055584
156	2001	1	0.029596
156	2000	0	0.047419
157	2022	22	0.041854
157	2021	21	0.109543
157	2020	20	0.153596
157	2019	19	0.10814
157	2018	18	0.05047
157	2017	17	0.032646
157	2016	16	-0.02394
157	2015	15	0.002245
157	2014	14	0.015222
157	2013	13	0.093977
157	2012	12	0.182791
157	2011	11	0.229364
157	2010	10	0.16699
157	2009	9	0.318612
157	2008	8	0.303433
157	2007	7	0.354885
157	2006	6	0.206307
157	2005	5	0.17484
157	2004	4	0.228417
157	2003	3	0.183512
[truncated: 75,780 more rows]
