# Supplementary material for: The ESG performance influence mechanism analysis-based on empirical analysis
Source: PLoS One. 2024 May 14;19(5):e0295548. doi: 10.1371/journal.pone.0295548 (PMC11093350; doi:10.1371/journal.pone.0295548)
Supplement: S1 File — (ZIP) [file pone.0295548.s001.zip › Total number of shares.xlsx]

## Sheet: Sheet4
id	year	公司年龄	净资产收益率	托宾Q值	Total number of shares
1	2022	31	0.104712	0.966308
1	2021	30	0.091886	0.984631
1	2020	29	0.079444	1.0025
1	2019	28	0.090085	1.00158
1	2018	27	0.10339	0.976896
1	2017	26	0.10443	1.00191
1	2016	25	0.111782	0.986751
1	2015	24	0.135387	1.00331
1	2014	23	0.151219	1.0197
1	2013	22	0.135893	0.995806
1	2012	21	0.159328	0.998973
1	2011	20	0.13784	1.00216
1	2010	19	0.189286	1.02675
1	2009	18	0.245766	1.08844
1	2008	17	0.037439	1.02453
1	2007	16	0.203744	1.1641
1	2006	15	0.201238	1.06027
1	2005	14	0.069745	1.02182
1	2004	13	0.061856	1.02886
1	2003	12	0.079833	1.0473
1	2002	11	0.114709	1.07255
1	2001	10	0.110914	1.12185
1	2000	9	0.106893	1.25042
1	1999	8	0.19139	1.36376
1	1998	7	0.207882	1.34277
1	1997	6	0.241243	1.69068
1	1996	5	0.309999	1.33448
1	1995	4	0.221908	1.04638
1	1994	3	0.214677	1.12728
1	1993	2	0.229841	1.27878
1	1992	1		0.461606
1	1991	0		0.387168
1	1990	-1
2	2022	31	0.09272	0.908089
2	2021	30	0.096925	0.929695
2	2020	29	0.169499	0.992654
2	2019	28	0.203754	1.04627
2	2018	27	0.209117	1.01574
2	2017	26	0.199323	1.11796
2	2016	25	0.175352	1.06901
2	2015	24	0.190371	1.19235
2	2014	23	0.166424	1.06491
2	2013	22	0.173536	0.968694
2	2012	21	0.190686	1.07689
2	2011	20	0.171004	1.04268
2	2010	19	0.161939	1.16539
2	2009	18	0.141604	1.51116
2	2008	17	0.119527	1.24914
2	2007	16	0.156768	2.52022
2	2006	15	0.135743	1.9002
2	2005	14	0.167042	1.31527
2	2004	13	0.144763	1.29781
2	2003	12	0.118873	1.31799
2	2002	11	0.116169	1.21047
2	2001	10	0.122188	1.59997
2	2000	9	0.104927	1.66727
2	1999	8	0.111879	1.38736
2	1998	7	0.100481	1.24312
2	1997	6	0.10157	1.61257
2	1996	5	0.102433	1.30857
2	1995	4	0.122515	0.907087
2	1994	3	0.159411	1.0457
2	1993	2		1.65776
2	1992	1		2.58754
2	1991	0		2.64764
3	2002	11
3	2001	10		2.32204
3	2000	9		1.78237
3	1999	8	-1.77931	1.3544
3	1998	7	-0.628738	1.20253
3	1997	6	0.028574	1.13141
3	1996	5	-0.028718	1.3083
3	1995	4	0.031442	0.993935
3	1994	3	0.124192	1.01473
3	1993	2		1.4625
3	1992	1		1.91141
3	1991	0	0.184104	1.33514
4	2022	31	-1.69055	2.42056
4	2021	30	-0.536333	2.39752	43886542
4	2020	29	0.042552	1.63727	45581063
4	2019	28	-0.002566	1.32937	42305029
4	2018	27	-0.117892	4.27007	25096848
4	2017	26	0.032007	7.22984	25093268
4	2016	25	0.222875	16.8639	26155379
4	2015	24	0.041992	10.1469	21990067
4	2014	23	0.099278	4.39582	24721209
4	2013	22	0.040114	4.43923	22853667
4	2012	21	0.052779	3.78997	21914667
4	2011	20	0.066419	3.75237	26124809
4	2010	19	0.156337	5.78135	21914667
4	2009	18	0.050465		21897541
4	2008	17	-0.134661	2.06605	24074441
4	2007	16	-0.102284	4.38373	23886789
4	2006	15	0.02721	1.70346	40244822
4	2005	14	-0.185893	1.78839	42599122
4	2004	13	-0.026772	2.04006	43073122
4	2003	12	0.059503	2.19972	43526822
4	2002	11	0.066221	3.13538
4	2001	10	0.107311	4.86613
4	2000	9	0.185997	3.58695
4	1999	8	0.065041	1.90604
4	1998	7	-0.781338	1.81953
4	1997	6	0.062625	1.24259
4	1996	5	-0.474588	1.2339
4	1995	4	0.043002	0.980566
4	1994	3	0.09931	1.0897
4	1993	2		1.37772
4	1992	1		1.90002
4	1991	0	0.163334	1.28414
5	2022	32	-0.123004	1.25364
5	2021	31	0.094538	1.38754	180868975
5	2020	30	-0.291279	1.55097	234252586
5	2019	29	0.102451	1.5039	233748355
5	2018	28	0.099251	1.36204	233407445
5	2017	27	0.016332	1.91895	246524575
5	2016	26	0.086298	2.9812	243746755
5	2015	25	-0.044537	4.70406	223993720
5	2014	24	0.064451	3.25151	219484286
5	2013	23	-0.067834	2.39697	222184821
5	2012	22	0.032285	2.53986	222196421
5	2011	21	0.017297		222493321
5	2010	20	-0.006555	3.07061	222367621
5	2009	19	-0.069649	4.63766	224241621
5	2008	18	0.013963	1.87054	224602195
5	2007	17	0.103117	4.14512	272297110
5	2006	16	0.078124	1.69538	315786052
5	2005	15	-0.272599	1.16114	314949783
5	2004	14	0.001903	1.19546	315766552
5	2003	13	0.000994	1.28605	314878152
5	2002	12	-0.095894	1.65346
5	2001	11	-0.06605	1.70546
5	2000	10	-0.011074	2.09591
5	1999	9	0.12753	1.45066
5	1998	8	0.165394	1.49308
5	1997	7	0.203144	1.53696
5	1996	6	0.091754	1.63458
5	1995	5	0.105226	1.05989
5	1994	4	0.137927	1.33687
5	1993	3		1.48394
5	1992	2		1.57212
5	1991	1
5	1990	0
6	2022	30	0.052901	1.00134
6	2021	29	0.067628	0.908335
6	2020	28	0.115194	0.982862
6	2019	27	0.117579	1.00417
6	2018	26	0.144552	1.04476
6	2017	25	0.143759
6	2016	24	0.156705	1.57695
6	2015	23	0.097614	1.86305
6	2014	22	0.121594	1.44749
6	2013	21	0.166712	1.24549
6	2012	20	0.177394	1.29655
6	2011	19	0.150269	1.13711
6	2010	18	0.194059	1.31192
6	2009	17	0.152933	1.47542
6	2008	16	0.089534	1.12654
6	2007	15	0.140515	1.74851
6	2006	14	0.162435	1.53059
6	2005	13	0.092271	0.988618
6	2004	12	0.043169	0.98724
6	2003	11	-0.284692	1.03929
6	2002	10	0.058701	1.09476
6	2001	9	0.099296	1.22042
6	2000	8	0.107987	1.3427
6	1999	7	0.102157	1.21581
6	1998	6	0.113133	1.25992
6	1997	5	0.117217	1.76973
6	1996	4	0.153646	2.10469
6	1995	3	0.105554	1.07704
6	1994	2	0.165821	1.51368
6	1993	1		2.27813
6	1992	0		3.28974
7	2022	30	-0.061873	7.52879
7	2021	29	0.353784	5.11974	53475972
7	2020	28	-1.81467	6.74352	92539580
7	2019	27	0.104458	6.14384	103695301
7	2018	26	-1.01016	5.25349	93203887
7	2017	25	0.002036		60049326
7	2016	24	0.186555	10.5048	60273026
7	2015	23	0.035509	10.5003	63906319
7	2014	22	-0.093256	4.94589	56242626
7	2013	21	0.053307	4.47149	100507688
7	2012	20	0.014937	4.08606	65222226
7	2011	19	0.02843	3.71229	40206226
7	2010	18		5.8559	40211826
7	2009	17		4.72933	40206226
7	2008	16		1.86403	40206226
7	2007	15		2.48556	47338194
7	2006	14	-5.81747	1.34926	59120887
7	2005	13	0.09487	1.22951	55022744
7	2004	12	-1.62274	1.20622	59117744
7	2003	11	0.060047	1.20706	55022744
7	2002	10	0.032817	1.41776
7	2001	9	0.067909	1.53587
7	2000	8	-1.29445	2.03133
7	1999	7	0.002418	1.40911
7	1998	6	0.096067	1.32473
7	1997	5	0.091087	1.57964
7	1996	4	0.094632	1.31194
7	1995	3	0.026976	0.949542
7	1994	2	0.092448	1.11734
7	1993	1		1.86323
7	1992	0		2.30904
8	2022	30	-0.189114	1.16502
8	2021	29	-0.258387	1.2222	1198717362
8	2020	28	-0.133757	1.02948	1134485468
8	2019	27	0.060373	1.19754	1134438212
8	2018	26	0.046171	1.30841	658685637
8	2017	25	0.12378	2.16656	683916774
8	2016	24	0.085953	2.29995	1000444001
8	2015	23	0.065304	2.88737	293136297
8	2014	22	0.01298	5.39696	199140894
8	2013	21	0.040381	2.67932	101520902
8	2012	20	0.07235	1.86	21422835
8	2011	19	-0.007304	6.69033	19863265
8	2010	18	0.011948	11.3581	23424373
8	2009	17	0.004275	8.34917	23424373
8	2008	16	0.010114	3.23853	20282702
8	2007	15	0.022978	8.46498	31304521
8	2006	14	-0.02455	2.76301	25467728
8	2005	13	-0.081813	2.46532	32074505
8	2004	12	0.529662	3.8804	38362635
8	2003	11	0.0323	4.81484	38362635
8	2002	10		5.51465
8	2001	9		5.07675
8	2000	8	0.143593	6.90025
8	1999	7	0.216753	7.1211
8	1998	6	-0.696685	1.79848
8	1997	5	0.052004	1.51473
8	1996	4	-0.118815	1.59404
8	1995	3	0.001044	1.1969
8	1994	2	0.046934	1.26937
8	1993	1		1.72395
8	1992	0	0.21787	2.65807
9	2022	31	0.130981	1.23344
9	2021	30	0.112341	1.57527	1544614841
9	2020	29	0.080616	1.19178	490167914
9	2019	28	0.066481	1.17165	458584406
9	2018	27	0.06364	0.960785	463838091
9	2017	26	0.032501	1.20351	407300545
9	2016	25	0.051567	1.64468	383457423
9	2015	24	0.147385	2.13849	325165684
9	2014	23	0.086482	1.94283	205236945
9	2013	22	0.087903	1.49447	242895514
9	2012	21	0.065476	1.36857	257410980
9	2011	20	0.092334	1.65235	119562618
9	2010	19	0.118905	2.43022	167588400
9	2009	18	0.136878	2.08575	167258700
9	2008	17	0.108864	1.1936	173939300
9	2007	16	0.138924	2.33143	241523600
9	2006	15	0.080415	1.23118	229836400
9	2005	14	0.066599	1.06224	218805200
9	2004	13	0.032707	1.19647	229713000
9	2003	12	0.028729	1.42765	227050000
9	2002	11	0.027252	1.51983
9	2001	10	0.044105	1.50631
9	2000	9	0.037958	1.70391
9	1999	8	0.035016	1.25384
9	1998	7	-0.366386	1.35715
9	1997	6	0.005282	1.22187
9	1996	5	0.023757	1.46698
9	1995	4	0.075787	1.02388
9	1994	3	0.220409	1.13064
9	1993	2	0.272971	1.87762
9	1992	1		2.63062
9	1991	0	0.184634	2.2543
10	2022	27	-0.765906	1.41848
10	2021	26	0.045721	1.30994	249897018
10	2020	25	0.09354	1.42968	264859446
10	2019	24	0.167338	1.30182	264847046
10	2018	23	-1.22969	1.40509	182463900
10	2017	22	-0.890139	1.66949	178663101
10	2016	21	0.017621	1.41983	176670800
10	2015	20	0.009203	1.58894	178636110
10	2014	19	-0.136548	3.87786	238946842
10	2013	18	0.005777	2.7277	41230374
10	2012	17	0.037676	6.1037	41388001
10	2011	16	0.08931		69454581
10	2010	15	0.044862		69204530
10	2009	14	0.114948	4.30121	41220174
10	2008	13	0.256648	2.56776	41247065
10	2007	12	-0.180015		41217074
10	2006	11	0.133483	2.32855	63380530
10	2005	10	-1.12036	1.44463	69204530
10	2004	9	0.029716	1.16405	69204530
10	2003	8	0.109303	1.23419	69204530
10	2002	7	0.105891	1.59561
10	2001	6	0.018319	3.07902
10	2000	5	0.128322	2.76378
10	1999	4	-0.501883	1.8918
10	1998	3	0.105438	1.89359
10	1997	2	0.100849	1.83656
10	1996	1	0.09648	1.35373
10	1995	0	0.107201	1.27096
11	2022	30	0.118452	1.12673
11	2021	29	0.217775	1.1344
11	2020	28	0.193418	1.241
11	2019	27	0.22719	1.18667
11	2018	26	0.17738	1.09192
11	2017	25	0.213157	1.41874
11	2016	24	0.147164	1.42149
11	2015	23	0.074649	1.49364
11	2014	22	0.201194	1.3239
11	2013	21	0.166796	1.2542
11	2012	20	0.249214	1.20314
11	2011	19	0.227619	1.19535
11	2010	18	0.199987	1.31295
11	2009	17	0.146359	1.55956
11	2008	16	0.017208	1.13338
11	2007	15	-0.048312	1.69406
11	2006	14	-0.078871	1.32822
11	2005	13	0.127492	1.24585
11	2004	12	0.159488	1.1381
11	2003	11	0.162375	1.16577
11	2002	10	0.102462	1.22305
11	2001	9	0.285666	1.40393
11	2000	8	0.175456	1.396
11	1999	7	0.217608	1.26055
11	1998	6	-0.002707	1.19215
11	1997	5	-0.575694	1.11823
11	1996	4	0.023496	1.15109
11	1995	3	0.14836	0.979182
11	1994	2	0.19521	1.05028
11	1993	1		1.20664
11	1992	0		1.41518
12	2022	30	0.152769	1.10563
12	2021	29	0.131568	1.53167	874421049
12	2020	28	0.076485	1.37167	898498742
12	2019	27	0.056804	1.13887	788342814
12	2018	26	0.049972	1.00421	677244711
12	2017	25	0.094382	1.40204	603281489
12	2016	24	0.098931	1.63129	634874771
12	2015	23	0.071641	1.91822	372003510
12	2014	22	0.100315	1.42854	242675425
12	2013	21	0.192981	1.39645	254187519
12	2012	20	0.05088	1.47448	210164867
12	2011	19	0.183073	1.50239	424630163
12	2010	18	0.236264	3.06295	343775871
12	2009	17	0.163001	1.91213	341829301
12	2008	16	0.103933	1.21305	437537523
12	2007	15	0.132363	2.10927	436650792
12	2006	14	0.140746	1.53979	402879078
12	2005	13	0.139442	1.05744	301313756
12	2004	12	0.150121	1.20284	271488266
12	2003	11	0.098593	1.25319	251370860
12	2002	10	0.089228	1.29526
12	2001	9	0.08096	1.66009
12	2000	8	0.090753	1.90868
12	1999	7	-0.091812	0.994626
12	1998	6	0.015507	0.941919
12	1997	5	0.063606	1.08446
12	1996	4	0.12789	1.3145
12	1995	3	0.158552	1.03385
12	1994	2	0.195859	1.25247
12	1993	1		1.30542
12	1992	0		1.7428
13	2004	12
13	2003	11		5.02728	166761565
13	2002	10		2.20718
13	2001	9		2.12313
13	2000	8	0.084954	1.26527
13	1999	7	0.037504	1.12206
13	1998	6	0.02732	1.01984
13	1997	5	0.036094	1.05192
13	1996	4	0.068735	1.07878
13	1995	3	0.06806	1.01151
13	1994	2	0.206796	1.03019
13	1993	1	0.16869	1.10789
13	1992	0		1.40883
14	2022	30	0.203424	1.417
14	2021	29	0.049305	1.23786
14	2020	28	0.009577	1.29435
14	2019	27	0.033613	1.46744
14	2018	26	0.162611	1.48172
14	2017	25	0.013733	1.8992
14	2016	24	0.036639	2.81387
14	2015	23	0.069101	2.76362
14	2014	22	0.086794	1.92106
14	2013	21	0.053061	1.74282
14	2012	20	0.052378	1.53308
14	2011	19	0.106967	1.21372
14	2010	18	0.138653	1.81388
14	2009	17	0.170345	2.51452
14	2008	16	0.102082	1.46264
14	2007	15	0.004749
14	2006	14	0.076197	1.37085
14	2005	13	0.087788	1.12269
14	2004	12	0.094511	1.09139
14	2003	11	0.114681	1.1991
14	2002	10	0.155824	1.46419
14	2001	9	0.165473	1.72109
14	2000	8	0.362929	3.04876
14	1999	7	-2.04239	1.78738
14	1998	6	-0.400522	1.36904
14	1997	5	0.002277	1.4138
14	1996	4	-0.229679	1.26299
14	1995	3	0.046983	0.974816
14	1994	2	0.106352	1.24336
14	1993	1		1.61046
14	1992	0		1.79267
15	2001	9
15	2000	8		1.62111
15	1999	7		1.37078
15	1998	6		1.23379
15	1997	5	-1.08008	1.1097
15	1996	4	0.014437	1.20595
15	1995	3	-0.042471	0.995397
15	1994	2	0.041634	1.02542
15	1993	1		1.21463
15	1992	0		1.28457
16	2022	30	-0.209205	1.00363
16	2021	29	0.079081	1.0457
16	2020	28	0.050376	1.03046
16	2019	27	0.033741	0.972553
16	2018	26	0.070743	0.918139
16	2017	25	0.620483	1.15252
16	2016	24	0.027776	1.34468
16	2015	23	-0.414848	1.5866
16	2014	22	0.014084	1.06357
16	2013	21	0.013982	0.975934
16	2012	20	0.010699	0.945777
16	2011	19	0.005707	0.936678
16	2010	18	0.023955	1.02331
16	2009	17	0.035893	1.18728
16	2008	16	0.068819	0.918219
16	2007	15	0.056532	1.0509
16	2006	14	0.031064	0.895764
16	2005	13	0.005557	0.862911
16	2004	12	0.046582	0.952864
16	2003	11	0.034936	1.01611
16	2002	10	0.014518	1.01368
16	2001	9	-0.219777	1.13005
16	2000	8	0.064317	1.18634
16	1999	7	0.144329	1.18606
16	1998	6	0.199599	1.12219
16	1997	5	0.213554	1.32418
16	1996	4	0.23546	1.27509
16	1995	3	0.33648	1.06653
16	1994	2	0.296697	1.11376
16	1993	1		1.4631
16	1992	0	0.2921	2.08734
17	2022	30	-0.026185	4.76482
17	2021	29	-0.068307	14.8452	68403166
17	2020	28	0.170644	10.7529	66658709
17	2019	27	-0.682937	28.6413	68992866
17	2018	26	-0.110745	25.1325	68638703
17	2017	25	0.083726	33.8723	85150515
17	2016	24	0.225184	92.25	68229928
17	2015	23	-0.007911	122.189	67342041
17	2014	22	0.428494	53.5712	97435094
17	2013	21	204.69	11.8615	109912058
17	2012	20			112170955
17	2011	19		16.4995	109474858
17	2010	18		17.2256	109513097
17	2009	17		11.0688	110578457
17	2008	16		7.65347	121629238
17	2007	15		8.9953	109346929
17	2006	14		6.9314	114204602
17	2005	13		5.32949	144072836
17	2004	12		4.26918	151072836
17	2003	11		4.44404	151072836
17	2002	10		4.54966
17	2001	9		4.6535
17	2000	8	-4.3202	1.37634
17	1999	7	0.968983	1.15033
17	1998	6	-2.02026	1.13663
17	1997	5	-0.173717	1.0648
17	1996	4	0.022051	1.15211
17	1995	3	0.038268	0.91783
17	1994	2	0.105404	1.05657
17	1993	1		1.41421
17	1992	0		1.40955
18	2020	28
18	2019	27
18	2018	26	-6.47579	1.22695	585858896
18	2017	25	0.169919	1.34462	672220337
18	2016	24	0.257906	1.99624	190742910
18	2015	23	0.270278	2.36679	80205406
18	2014	22	0.033099	17.0839	82216557
18	2013	21	0.06301	7.30379	86360952
18	2012	20	-0.002105	5.16101	88786100
18	2011	19	-0.148066	3.73233	89086100
18	2010	18	0.016742	5.40192	90225600
18	2009	17	0.081588	5.63985	93356972
18	2008	16	-0.198975	1.97861	95738662
18	2007	15	-0.730779	3.08667	102988918
18	2006	14	0.068746	1.34487	110069838
18	2005	13	-0.158921	1.0921	110069838
18	2004	12	0.001219	1.24959	110069838
18	2003	11	0.004914	1.63615	110049838
18	2002	10	0.003916	1.97846
18	2001	9	0.002741	2.55351
18	2000	8	0.016488	1.88131
18	1999	7	0.036134	1.56022
18	1998	6	0.009231	1.20533
18	1997	5	-0.039057	1.23262
18	1996	4	0.006612	1.3028
18	1995	3	0.037553	1.00881
18	1994	2	0.112682	1.18047
18	1993	1		1.22987
18	1992	0		1.6004
19	2022	30	0.08656	1.17905
19	2021	29	0.092893	1.14895
19	2020	28	0.084203	1.1838
19	2019	27	0.083167	1.11935
19	2018	26	0.073971	1.21406
19	2017	25	-0.063596
19	2016	24	0.085874	5.60933
19	2015	23	-0.044884	4.45204
19	2014	22	0.014217	2.01812
19	2013	21	0.044692	1.55239
19	2012	20	0.07361	1.74473
19	2011	19	0.010837	1.5603
19	2010	18	0.024093	2.9937
19	2009	17	-0.027003	2.11978
19	2008	16	0.041798	1.43307
19	2007	15	0.121592	4.45417
19	2006	14	0.127656	1.5595
19	2005	13	0.017143	1.35126
19	2004	12	-0.007283	1.46052
19	2003	11	-0.205519	1.57843
19	2002	10	0.037461	1.9154
19	2001	9	0.034721	2.33105
19	2000	8	0.036666	2.38559
19	1999	7	0.104163	1.59046
19	1998	6	0.110861	1.36199
19	1997	5	0.107583	1.67008
19	1996	4	0.15994	1.98229
19	1995	3	0.023251	1.10743
19	1994	2	-0.01824	1.14103
19	1993	1		1.30574
19	1992	0		1.69533
20	2022	30	0.028644	3.49253
20	2021	29	0.020969	3.36948
20	2020	28	0.020313	3.76436	135998975
20	2019	27	0.016574	4.23141	135976454
20	2018	26	0.010171	4.22217	146225754
20	2017	25	0.003039	5.32493	133140554
20	2016	24	0.017071	7.9148	147032854
20	2015	23	-0.013381	6.16779	148371907
20	2014	22	0.027324		14845344
20	2013	21	-0.023815	1.75043	133059454
20	2012	20	0.011571	1.73404	133059454
20	2011	19	0.037461	1.54565	133059454
20	2010	18	0.034428	2.13249	133268782
20	2009	17	0.016489	2.25017	133059454
20	2008	16	0.030539	1.23844	133059454
20	2007	15	0.091106	2.73866	133101154
20	2006	14	-0.087357	1.19599	141561366
20	2005	13	0.027725	1.39497	125001806
20	2004	12	-0.190934	1.44279	141561366
20	2003	11	-0.027965	2.07577	155459466
20	2002	10	0.018232	2.5139
20	2001	9	0.010475	4.50635
20	2000	8	0.009615	3.36167
20	1999	7	0.032306	1.62561
20	1998	6	-0.166853	1.75545
20	1997	5	-0.167931	1.5218
20	1996	4	0.102413	1.61514
20	1995	3	0.149001	1.03204
20	1994	2	0.136946	1.16237
20	1993	1		1.40597
20	1992	0		1.82594
21	2022	28	0.057579	1.16965
21	2021	27	0.072692	1.48952
21	2020	26	0.118988	1.92216
21	2019	25	0.062215	1.58546
21	2018	24	0.083514	1.1055
21	2017	23	0.096799	1.50459
21	2016	22	0.042237	1.73124
21	2015	21	0.034704	1.87361
21	2014	20	0.031737	1.38056
21	2013	19	0.032024	1.18318
21	2012	18	0.002034	1.20187
21	2011	17	0.050952	1.23651
21	2010	16	0.07957	2.6498
21	2009	15	0.067278	2.35889
21	2008	14	0.091349	1.0171
21	2007	13	0.203386	1.91671
21	2006	12	0.109968	1.37611
21	2005	11	0.109605	1.19192
21	2004	10	0.085435	1.28564
21	2003	9	0.088754	1.34084
21	2002	8	0.02651	1.27874
21	2001	7	-0.009934	1.37018
21	2000	6	0.064745	1.88064
21	1999	5	0.141338	2.09916
21	1998	4	0.234694	1.76266
21	1997	3	0.30479	2.99387
21	1996	2	0.348063	1.5317
21	1995	1	0.247279	1.04974
21	1994	0	0.122204	1.1083
22	2022	29
22	2021	28
22	2020	27
22	2019	26
22	2018	25
22	2017	24	0.108703
22	2016	23	0.118831	1.79019
22	2015	22	0.124819	1.88088
22	2014	21	0.108662	2.12524
22	2013	20	0.135886	1.63427
22	2012	19	0.13791	1.26398
22	2011	18	0.162632	1.22182
22	2010	17	0.217128	1.77497
22	2009	16	0.176617	2.02313
22	2008	15	0.283806	1.14434
22	2007	14	0.31562	1.82636
22	2006	13	0.309919	1.70124
22	2005	12	0.29772	1.41742
22	2004	11	0.326008	1.65498
22	2003	10	0.24769	1.49153
22	2002	9	0.18458	1.24618
22	2001	8	0.090173	1.37017
22	2000	7	0.090004	1.23846
22	1999	6	0.086728	1.09057
22	1998	5	0.056291	0.974972
22	1997	4	0.084432	1.11494
22	1996	3	0.099466	1.53234
22	1995	2	0.135169	1.13303
22	1994	1	0.149985	1.14041
22	1993	0		1.34977
23	2022	29	-1.13779	2.09714
23	2021	28	-0.046799	1.6128	47670216
23	2020	27	0.036899	1.71118	54658620
23	2019	26	0.127489	1.48492	54320347
23	2018	25	0.069308	1.54154	54388047
23	2017	24	0.059918	2.21431	56324742
23	2016	23	0.034742	3.61081	59470979
23	2015	22	0.059644		55638127
23	2014	21	0.035487	2.20872	59367758
23	2013	20	0.028485	1.50438	63925745
23	2012	19	0.012595	1.30908	63669886
23	2011	18	0.026359	1.3105	63628966
23	2010	17	0.041125	1.6475	66045945
23	2009	16	0.077829	1.64378	71389599
23	2008	15	0.071574	1.1247	76901334
23	2007	14	0.049549	1.78743	78260805
23	2006	13	0.120646	1.19092	78316910
23	2005	12	-0.096326	1.11663	92657090
23	2004	11	0.048021	1.19268	92661990
23	2003	10	0.040567	1.29421	92717511
23	2002	9	0.036139	1.52032
23	2001	8	-0.328401	1.61101
23	2000	7	0.066723	1.78375
23	1999	6	0.099446	1.4419
23	1998	5	0.081677	1.43583
23	1997	4	0.116473	1.81051
23	1996	3	-0.001979	1.35872
23	1995	2	0.06899	1.08777
23	1994	1	0.192994	1.19872
23	1993	0		1.66896
24	2019	26
24	2018	25
24	2017	24
24	2016	23
24	2015	22
24	2014	21	0.125949	1.06186
24	2013	20	0.141539	0.984305
24	2012	19	0.1453	1.08639
24	2011	18	0.136465	1.02314
24	2010	17	0.117469	1.04216
24	2009	16	0.095862	1.2315
24	2008	15	0.067078	1.05203
24	2007	14	0.13069	1.74039
24	2006	13	0.131639	1.56788
24	2005	12	0.113127	1.15496
24	2004	11	0.10743	1.05114
24	2003	10	0.107944	1.17258
24	2002	9	0.101964	1.07766
24	2001	8	0.099481	1.25556
24	2000	7	0.11874	1.22516
24	1999	6	0.127418	1.04909
24	1998	5	0.080146	1.03096
24	1997	4	0.089123	1.03209
24	1996	3	0.104639	1.26353
24	1995	2	0.188828	1.09686
24	1994	1	0.171716	1.18173
24	1993	0		1.32737
25	2022	29	0.049099	3.33965
25	2021	28	0.090621	3.44581
25	2020	27	0.043553	4.16033
25	2019	26	0.163385	5.36146
25	2018	25	0.07836	4.76551
25	2017	24	0.065912	5.94892
25	2016	23	0.030398	9.71361
25	2015	22	0.048644	13.8027
25	2014	21	0.042338	3.1684
25	2013	20	0.014815	3.15196
25	2012	19	0.004834	2.52887
25	2011	18	0.006208	2.5733
25	2010	17	0.019631	3.67262
25	2009	16	0.041642	4.20681
25	2008	15	0.009866	1.26496
25	2007	14	0.032303	2.01807
25	2006	13	-0.464465	1.21885
25	2005	12	0.027827	1.0882
25	2004	11	0.036131	1.08924
25	2003	10	0.039379	1.16492
25	2002	9	-0.158767	1.20019
25	2001	8	0.024701	1.40365
25	2000	7	-1.20511	1.62574
25	1999	6	-0.456643	1.31094
25	1998	5	0.059345	1.18803
25	1997	4	0.092055	1.25129
25	1996	3	-0.540214	1.1556
25	1995	2	0.002717	1.00272
25	1994	1	0.10486	1.07521
25	1993	0		1.19571
26	2022	29	0.085027	1.23482
26	2021	28	0.128719	1.40167
26	2020	27	0.105045	1.41871
26	2019	26	0.081336	1.4759
26	2018	25	0.071527	1.10404
26	2017	24	0.057787	1.57251
26	2016	23	0.046475	1.66699
26	2015	22	0.052997	1.80954
26	2014	21	0.089279	1.56319
26	2013	20	0.084562	1.34069
26	2012	19	0.079816	1.23596
26	2011	18	0.114266	1.48763
26	2010	17	0.07302	1.55777
26	2009	16	0.09623	1.63616
26	2008	15	0.095687	1.10227
26	2007	14	0.094904	2.29399
26	2006	13	0.051445	1.41292
26	2005	12	0.029307	1.15125
26	2004	11	0.003756	1.34454
26	2003	10	0.008117	1.97803
26	2002	9	-0.150489	2.78433
26	2001	8	0.017763	2.73255
26	2000	7	0.02504	1.94294
26	1999	6	0.054695	1.33804
26	1998	5	0.084773	1.42231
26	1997	4	0.129546	2.01548
26	1996	3	0.183237	1.75422
26	1995	2	0.2894	1.16283
26	1994	1	0.269568	1.34805
26	1993	0		1.36464
27	2022	29	0.04552	0.829657
27	2021	28	0.042543	0.915957
27	2020	27	0.101962	0.88707
27	2019	26	0.054463	0.90672
27	2018	25	0.026066	0.921597
27	2017	24	0.034182	0.990965
27	2016	23	0.056656	1.03957
27	2015	22	0.082745	1.08757
27	2014	21	0.11477	1.08622
27	2013	20	0.092181	0.953276
27	2012	19	0.064761	0.946113
27	2011	18	0.069904	0.974652
27	2010	17	0.098442	1.05431
27	2009	16	0.147762	1.12743
27	2008	15	0.085084	1.0391
27	2007	14	0.141103	1.44159
27	2006	13	0.183769	1.07448
27	2005	12	0.178577	1.00718
27	2004	11	0.18114	1.07811
27	2003	10	0.207862	1.19765
27	2002	9	0.17685	1.10657
27	2001	8	0.167858	1.25332
27	2000	7	0.140558	1.29478
27	1999	6	0.170171	1.28472
27	1998	5	0.167091	1.19679
27	1997	4	0.1689	1.48474
27	1996	3	0.182706	1.13297
27	1995	2	0.17372	0.979666
27	1994	1	0.167825	0.998796
27	1993	0		1.05959
28	2022	29	0.091117	0.854442
28	2021	28	0.084764	0.923216
28	2020	27	0.10192	1.03047
28	2019	26	0.09663	1.06866
28	2018	25	0.096969	1.07714
28	2017	24	0.116519	1.53214
28	2016	23	0.143806	1.50696
28	2015	22	0.141445
28	2014	21	0.138077	1.68908
28	2013	20	0.230601	1.90759
28	2012	19	0.263006	1.8117
28	2011	18	0.229755	1.54746
28	2010	17	0.233528	2.21618
28	2009	16	0.225774	2.2338
28	2008	15	0.250172	1.62128
28	2007	14	0.268014	1.94748
28	2006	13	0.164435	1.22975
28	2005	12	0.090839	1.18845
28	2004	11	0.074217	1.34706
28	2003	10	0.044056	1.36434
28	2002	9	0.012774	1.52403
28	2001	8	0.094967	2.10125
28	2000	7	-0.008835	3.49723
28	1999	6	0.045519	1.40118
28	1998	5	0.020049	1.2209
28	1997	4	-0.091118	1.28647
28	1996	3	0.112064	1.79257
28	1995	2	0.070053	1.14837
28	1994	1	0.111554	1.11124
28	1993	0		1.25656
29	2022	29	0.034895	2.48421
29	2021	28	0.051475	1.48915
29	2020	27	0.079288	1.61426
29	2019	26	0.153532
29	2018	25	0.156205
29	2017	24	0.068489
29	2016	23	0.123808
29	2015	22	0.136635	3.39056
29	2014	21	0.146602	2.01744
29	2013	20	0.131595	1.44701
29	2012	19	0.0709	1.65477
29	2011	18	0.072269	1.52234
29	2010	17	0.065219	1.95196
29	2009	16	0.016631	2.65909
29	2008	15	0.016001	1.19905
29	2007	14	0.032956	1.94248
29	2006	13	0.01811	1.44476
29	2005	12	0.008104	1.26654
29	2004	11	-0.145054	1.33693
29	2003	10	0.008925	1.33615
29	2002	9	0.013115	1.42216
29	2001	8	-0.532487	1.35788
29	2000	7	0.050161	1.35674
29	1999	6	0.065522	1.11799
29	1998	5	-0.742484	1.10999
29	1997	4	0.043738	1.07858
29	1996	3	-0.005607	1.20713
29	1995	2	0.158532	1.00068
29	1994	1	0.196145	1.0251
29	1993	0		1.12467
30	2022	29	0.055304	0.960077
30	2021	28	0.091441	1.31665	1211748294
30	2020	27	0.109789	1.33169	1212598205
30	2019	26	0.118497	1.08321	770119693
30	2018	25	0.12257	0.96114	870661025
30	2017	24	0.129481	1.38934	849899357
30	2016	23	0.117164	1.55875	884313075
30	2015	22	0.098955	1.4322	876384660
30	2014	21	0.141197	1.37481	889951981
30	2013	20	0.13898	1.07846	25373631
30	2012	19		69.2443	52534405
30	2011	18	713.204	14.2736	52559203
30	2010	17			174131539
30	2009	16		29.0375	188430100
30	2008	15		43.2536	208560000
30	2007	14		21.4342	205920000
30	2006	13		22.0139	202060000
30	2005	12		14.8309	201960000
30	2004	11		2.72103	201960000
30	2003	10		2.60038	202077000
30	2002	9		4.57807
30	2001	8		2.96711
30	2000	7	0.244271	1.4676
30	1999	6	0.776867	1.14906
30	1998	5	-2.73876	1.13756
30	1997	4	0.064571	1.15
30	1996	3	0.045637	1.12849
30	1995	2	0.029848	0.990683
30	1994	1	0.16221	1.08327
30	1993	0	0.181325	1.15732
31	2022	29	-0.046788	0.863303
31	2021	28	0.014732	0.925136
31	2020	27	0.024596	0.943292
31	2019	26	0.087101	0.963801
31	2018	25	0.145668	0.946159
31	2017	24	0.147714
31	2016	23	0.118136	1.07982
31	2015	22	0.090315	1.26024
31	2014	21	0.084651	1.10103
31	2013	20	0.102469	0.944796
31	2012	19	0.08983	1.00955
31	2011	18	0.102919	0.993079
31	2010	17	0.090455	1.25619
31	2009	16	0.058161	2.04649
31	2008	15	0.042171	1.34242
31	2007	14	0.128298	2.7637
31	2006	13	0.128318	1.90176
31	2005	12	0.093445	1.33502
31	2004	11	0.095298	1.40427
31	2003	10	0.084709	1.40791
31	2002	9	0.079285	1.56679
31	2001	8	0.074723	1.49341
31	2000	7	0.029919	1.8659
31	1999	6	-0.111279	1.25632
31	1998	5	0.029007	1.32856
31	1997	4	0.029759	1.38874
31	1996	3	0.129754	1.6026
31	1995	2	0.12746	0.984087
31	1994	1	0.125203	1.03311
31	1993	0		1.1841
32	2022	29	0.070468	1.13729
32	2021	28	0.116801	1.1156
32	2020	27	0.104548	3.15208
32	2019	26	0.09515	2.78876
32	2018	25	0.073722	1.43484
32	2017	24	0.008329	1.9199
32	2016	23	0.029528	2.61054
32	2015	22	0.032788	3.33473
32	2014	21	0.064252	1.38646
32	2013	20	0.014789	1.66853
32	2012	19	0.170706	1.38493
32	2011	18	0.051619	1.29817
32	2010	17	0.060088	1.99218
32	2009	16	0.060908	1.84523
32	2008	15	0.102582	1.18518
32	2007	14	0.113114	1.56159
32	2006	13	0.082305	1.08522
32	2005	12	0.06559	1.08971
32	2004	11	0.039851	1.21267
32	2003	10	0.078689	1.26151
32	2002	9	0.078887	1.43576
32	2001	8	0.137885	1.65435
32	2000	7	0.136004	1.84184
32	1999	6	0.135694	1.79609
32	1998	5	0.069626	1.45953
32	1997	4	0.021436	1.37104
32	1996	3	0.048252	1.25797
32	1995	2	0.059243	1.0616
32	1994	1	0.135111	1.12963
32	1993	0	0.152599	1.3502
33	2017	23
33	2016	22	0.244814		115043186
33	2015	21	7.24974		112392617
33	2014	20			33212703
33	2013	19	0.012823	2.76942	70483948
33	2012	18	-0.094915	3.42313	73328694
33	2011	17	0.009582	2.74164	70283648
33	2010	16	0.014327	3.84756	85485293
33	2009	15	-0.084731	5.16068	131501583
33	2008	14	0.011458	1.89962	131581783
33	2007	13	0.006216	2.91333	131581783
33	2006	12	-0.461015	1.48442	220500000
33	2005	11	0.006705	1.16047	220500000
33	2004	10	0.001386	1.23321	220650000
33	2003	9	0.00336	1.33446	221085300
33	2002	8	0.015019	1.61811
33	2001	7	0.012129	1.64689
33	2000	6	-0.029318	2.15855
33	1999	5	-0.00634	1.41128
33	1998	4	0.001545	1.24381
33	1997	3	-0.038394	1.23461
33	1996	2	0.012047	1.26296
33	1995	1	0.054692	1.11526
33	1994	0	0.099653	1.09196
34	2022	28	0.126037	1.13146	242164321
34	2021	27	0.03775	1.08048	243891374
34	2020	26	0.132708	1.23226	287103040
34	2019	25	0.160384	1.21523	289520749
34	2018	24	0.134155	1.10427	289713349
34	2017	23	0.215374		299566549
34	2016	22	0.151955	1.38382	327595015
34	2015	21	0.114242	21.8187	118499471
34	2014	20	0.371121	5.69751	124592922
34	2013	19	0.158049	4.51891	124352422
34	2012	18	0.044948	7.73003	125896257
34	2011	17	0.194621	7.01394	136844866
34	2010	16	7.54108	9.71055	156353877
34	2009	15		14.8187	129010642
34	2008	14		4.56154	130112787
34	2007	13		4.41399	211442228
34	2006	12		1.58008	211442228
34	2005	11		1.30479	211442228
34	2004	10		1.33249	211442228
34	2003	9	0.018241	1.26875	211442228
34	2002	8	-0.268369	1.33564
34	2001	7	0.111711	1.49733
34	2000	6	0.686324	1.91066
34	1999	5	0.568024	1.83241
34	1998	4	-13.3233	1.39392
34	1997	3	-0.146636	1.27126
34	1996	2	0.084864	1.38078
34	1995	1	0.01751	0.998919
34	1994	0	0.089905	1.09385
35	2022	28	0.011651	1.08658
35	2021	27	0.077838	1.15935	674192241
35	2020	26	0.066309	0.959058	765335838
35	2019	25	0.065754	1.04151	655642441
35	2018	24	0.067475	1.40173	571928926
35	2017	23	0.073775		657470113
35	2016	22	0.102656	1.7705	324998651
35	2015	21	0.123324	2.13405	326969391
35	2014	20	0.107889	1.57862	325084399
35	2013	19	90.7055	192.705	64614000
35	2012	18			64614000
35	2011	17			64614000
35	2010	16		3.10797	65062188
35	2009	15		3.36608	68056800
35	2008	14		2.787	64756700
35	2007	13			67914000
35	2006	12			64614000
35	2005	11		2.42599	67188000
35	2004	10		2.47913	70509900
35	2003	9	0.148024	1.13028	67325284
35	2002	8	0.263529	1.30474
35	2001	7	0.24891	1.41036
35	2000	6	0.204815	2.19342
35	1999	5	0.19195	1.91238
35	1998	4	0.103007	1.38872
35	1997	3	0.084852	1.2045
35	1996	2	-0.281441	1.21221
35	1995	1	-0.037106	1.04409
35	1994	0	0.105709	1.12335
36	2022	28	0.095731	0.973045
36	2021	27	0.08775	1.04458	545272551
36	2020	26	0.132681	1.00741	548499431
36	2019	25	0.157814	1.06154	417722454
36	2018	24	0.189548	1.07758	390908622
36	2017	23	0.270013	1.59743	359410601
36	2016	22	0.336194	1.56665	367290840
36	2015	21	0.035295	2.15061	365648409
36	2014	20	0.012086	1.57105	352459401
36	2013	19	0.045294	1.1669	352134101
36	2012	18	0.035513	1.34948	352190401
36	2011	17	0.042704	1.12352	355766775
36	2010	16	0.139688	1.53697	362089775
36	2009	15	0.25042	2.79838	357299401
36	2008	14	-0.289538	1.18218	356783875
36	2007	13	-0.360186	1.32895	356552883
36	2006	12	0.096277	1.13298	187753619
36	2005	11	0.021167	0.936188	181077935
36	2004	10	0.024799	1.07592	187177835
36	2003	9	0.034643	0.990073	180502835
36	2002	8	0.16537	1.05312
36	2001	7	0.166301	1.13794
36	2000	6	0.14575	1.43864
36	1999	5	0.125038	1.15423
36	1998	4	0.118516	1.20858
36	1997	3	-0.203882	1.68685
36	1996	2	0.020539	1.41883
36	1995	1	0.018105	1.13292
36	1994	0	0.046399	1.21192
37	2022	28	-0.1332	1.74268
37	2021	27	-0.322744	1.60929
37	2020	26	0.032535	1.83095
37	2019	25	0.012457	2.00837
37	2018	24	0.006114	1.06135
37	2017	23	0.000186	1.41933
37	2016	22	0.62489	1.68805
37	2015	21	-1.51086	2.13088
37	2014	20	-0.305941	1.39053
37	2013	19	0.040771	1.02674
37	2012	18	-0.136407	1.04005
37	2011	17	0.004784	0.957894
37	2010	16	-0.063874	1.10191
37	2009	15	0.058374	1.28021
37	2008	14	0.007663	0.922829
37	2007	13	0.05227	1.20622
37	2006	12	0.032292	1.0485
37	2005	11	0.004391	1.07162
37	2004	10	0.241978	1.28255
37	2003	9	0.292969	1.6012
37	2002	8	0.386184	1.40686
37	2001	7	0.234094	1.86831
37	2000	6	0.202481	1.467
37	1999	5	0.195556	1.26881
37	1998	4	0.137272	1.24684
37	1997	3	0.172317	1.37801
37	1996	2	0.128665	1.21402
37	1995	1	0.089653	1.0004
37	1994	0	0.158185	1.08327
38	2022	28
38	2021	27	-0.30727	1.35379	285995143
38	2020	26	0.027317	1.29692	285960643
38	2019	25	0.044993	1.52364	324077221
38	2018	24	-0.970905	1.45824	286003043
38	2017	23	0.066405	1.1427	180810502
38	2016	22	0.047024	1.18116	93926670
38	2015	21	0.052065	3.80111	43105298
38	2014	20	-0.374411	1.63895	43101098
38	2013	19	0.014411	1.38016	43171098
38	2012	18	0.0144		43102398
38	2011	17	0.013713		37251098
38	2010	16	0.162047		23300000
38	2009	15	0.154347		10614777
38	2008	14	1.44426		27000000
38	2007	13			56853070
38	2006	12		3.72975	63712690
38	2005	11	-0.687324	1.45483	54712690
38	2004	10	-0.054226	1.55293	27712690
38	2003	9	0.065669	1.51294	44712690
38	2002	8	0.084448	2.01116
38	2001	7	0.020069	2.49655
38	2000	6	0.013986	2.79104
38	1999	5	-0.355322	2.03883
38	1998	4	-0.111824	1.64859
38	1997	3	0.068658	1.48136
38	1996	2	0.067912	1.25112
38	1995	1	0.12848	1.17023
38	1994	0	0.172119	1.28594
39	2022	28	0.073435	0.92777
39	2021	27	0.146731	1.01303
39	2020	26	0.111631	1.0001
39	2019	25	0.045607	0.951001
39	2018	24	0.077638	0.944346
39	2017	23	0.073048	1.08098
39	2016	22	0.018781	1.01499
39	2015	21	0.064008	1.1072
39	2014	20	0.111206	1.16523
39	2013	19	0.107548	1.09597
39	2012	18	0.087282	1.06301
39	2011	17	0.169288	1.07048
39	2010	16	0.14843	1.57297
39	2009	15	0.068284	1.33728
39	2008	14	0.11284	0.939337
39	2007	13	0.189576	1.69176
39	2006	12	0.245305	1.96059
39	2005	11	0.272261	1.20318
39	2004	10	0.299464	1.39657
39	2003	9	0.129164	1.33761
39	2002	8	0.160985	1.07921
39	2001	7	0.206123	1.2879
39	2000	6	0.208192	1.13981
39	1999	5	0.119511	1.05666
39	1998	4	0.169788	1.07876
39	1997	3	0.164616	1.19625
39	1996	2	0.197988	1.22266
39	1995	1	0.260149	1.09867
39	1994	0	0.204803	1.10957
40	2022	28	-0.027404	0.837492
40	2021	27	-0.052126	0.84271	583172065
40	2020	26	-0.085361	0.809312	585053427
40	2019	25	-0.070791	0.831874	583557513
40	2018	24	0.077306	0.920839	420896607
40	2017	23	0.04671	1.19119	414405607
40	2016	22	0.015992	1.10993	140497805
40	2015	21	0.046806	1.83098	162925925
40	2014	20	0.041917	1.4208	163074315
40	2013	19	0.082129	1.17623	93521454
40	2012	18	0.16664	1.42068	163680976
40	2011	17	0.142525	1.33211	163468929
40	2010	16	0.104572	1.60691	172705767
40	2009	15	0.049414	1.7718	206894288
40	2008	14	-0.135604	1.25738	94041162
40	2007	13	0.061828	2.16288	109963970
40	2006	12	0.027223	1.1406	88529409
40	2005	11	0.011143	1.01408	148720562
40	2004	10	0.038089	1.14201	139066402
40	2003	9	0.045753	1.38008	149249540
40	2002	8	-0.297358	1.54778
40	2001	7	-0.136332	1.61746
40	2000	6	0.007225	1.83083
40	1999	5	0.128362	1.65922
40	1998	4	0.065462	1.24606
40	1997	3	0.099569	1.47891
40	1996	2	0.104484	1.43685
40	1995	1	0.119449	1.04622
40	1994	0	0.174155	1.1053
42	2022	28	0.001096	0.92004
42	2021	27	0.00794	0.930832
42	2020	26	0.019515	0.952447
42	2019	25	0.084061	0.98251
42	2018	24	0.054126	0.995526
42	2017	23	0.088453	1.06574
42	2016	22	0.037798
42	2015	21	0.071196	1.2424
42	2014	20	0.092589	1.24944
42	2013	19	0.132216	1.38289
42	2012	18	0.141926	1.25418
42	2011	17	0.126194	1.10686
42	2010	16	0.151793	1.26053
42	2009	15	0.129048	1.50512
42	2008	14	0.003898	0.955843
42	2007	13	0.1067	1.37152
42	2006	12	0.049926	1.18847
42	2005	11	0.08146	1.0192
42	2004	10	0.009489	0.98251
42	2003	9	0.045023	1.0159
42	2002	8	0.052561	1.05321
42	2001	7	0.09104	1.12174
42	2000	6	0.099604	1.22341
42	1999	5	0.100827	1.205
42	1998	4	0.0921	1.20427
42	1997	3	0.132758	1.53404
42	1996	2	0.231903	1.51946
42	1995	1	0.282302	1.13468
42	1994	0	0.225819	1.17467
43	2021	27
43	2020	26
43	2019	25
43	2018	24	0.168666	1.00782
43	2017	23	-0.007552	1.09821
43	2016	22	0.029044	1.15866
43	2015	21	0.078953	1.14542
43	2014	20	0.115446	1.09009
43	2013	19	0.121433	0.996371
43	2012	18	0.107914	1.06053
43	2011	17	0.147302	0.882828
43	2010	16	0.125101	1.03601
43	2009	15	0.045004	1.09948
43	2008	14	0.013615	0.931273
43	2007	13	0.154485	1.30816
43	2006	12	0.222823	1.1171
43	2005	11	0.197027	1.0845
43	2004	10	0.121887	1.15635
43	2003	9	0.105025	1.19369
43	2002	8	0.105312	1.3719
43	2001	7	-0.480397	1.39374
43	2000	6	0.041149	1.36086
43	1999	5	0.04064	1.16662
43	1998	4	0.062591	1.16181
43	1997	3	0.110687	1.2789
43	1996	2	0.112209	1.24212
43	1995	1	0.10769	1.04066
43	1994	0	0.169328	1.11976
45	2022	28	0.027733	1.21636
45	2021	27	0.01895	1.09931
45	2020	26	0.011155	0.902737
45	2019	25	-0.004806	0.942106
45	2018	24	-0.018009	0.865684
45	2017	23	0.020909	1.28985
45	2016	22	-0.025368	1.79837
45	2015	21	0.003908	2.39025
45	2014	20	-0.051721	1.73926
45	2013	19	0.020551	1.35145
45	2012	18	-0.062155	1.31927
45	2011	17	0.035714	1.67396
45	2010	16	0.030245	2.54866
45	2009	15	0.077072	4.07943
45	2008	14	0.105968	1.34635
45	2007	13	0.026853	1.64184
45	2006	12	0.02985	1.22473
45	2005	11	0.069144	1.19131
45	2004	10	0.082706	1.37798
45	2003	9	0.082128	1.3016
45	2002	8	0.002276	1.40643
45	2001	7	0.076769	1.71087
45	2000	6	0.084038	1.54974
45	1999	5	0.084804	1.3361
45	1998	4	-0.504378	1.24992
45	1997	3	0.042021	1.10157
45	1996	2	0.038996	1.11999
45	1995	1	0.051401	0.971931
45	1994	0	0.085191	1.09595
46	2022	28	-14.8612	1.05322
46	2021	27	-0.950244	0.963698	3729871479
46	2020	26	-0.134944	0.900942	3731593512
46	2019	25	0.043087	0.947008	3717592906
46	2018	24	0.036338	0.980811	3624808248
46	2017	23	0.112475	1.05884	3671353684
46	2016	22	0.1228	1.12197	3657562405
46	2015	21	0.175424	1.35451	3503165718
46	2014	20	0.132981	1.45861	3497595038
46	2013	19	0.122167	1.26475	3650852160
46	2012	18	0.086813	1.50457	3587286253
46	2011	17	0.028975	1.47574	1847369131
46	2010	16	0.014318	1.10667	1916001953
46	2009	15	0.043147	1.20198	1942873684
46	2008	14	0.024126	1.04541	922266037
46	2007	13	0.153084	2.13736	568454261
46	2006	12	0.071629	1.42544	144694688
46	2005	11	0.054914	0.95316	143711264
46	2004	10	0.072492	0.984888	117689503
46	2003	9	0.041734	1.01534	117676103
46	2002	8	0.040188	1.10275
46	2001	7	0.050107	1.2578
46	2000	6	0.062371	1.72371
46	1999	5	0.179523	1.86404
46	1998	4	0.209734	2.02433
46	1997	3	0.108804	1.88034
46	1996	2	0.12291	2.29088
46	1995	1	0.068974	1.05759
46	1994	0	0.140561	1.19449
47	2003	9
47	2002	8
47	2001	7		4.27863
47	2000	6	-1.20041	1.26893
47	1999	5	-0.621849	1.11823
47	1998	4	0.014366	1.0987
47	1997	3	0.154988	1.1687
47	1996	2	0.15819	1.15431
47	1995	1	0.206954	1.0753
47	1994	0	0.195673	1.09868
48	2022	28	0.299013	1.38078	384391576
48	2021	27	0.155751	1.4381	293699996
48	2020	26	0.315585	1.64974	353481115
48	2019	25	0.487121	1.97762	307053494
48	2018	24	0.366857	2.11508	313258023
48	2017	23	-0.195778	2.80086	294061283
48	2016	22	0.007269		288399602
48	2015	21	0.261454	7.75998	152959366
48	2014	20	0.198734	2.7284	106925081
48	2013	19	-0.020546	3.81837	119248287
48	2012	18	0.061276	2.71981	124351459
48	2011	17	1.1095	3.08892	102998657
48	2010	16		3.60456	123135645
48	2009	15		3.17142	150277069
48	2008	14		1.45116	151956769
48	2007	13		2.24344	162524840
48	2006	12		1.45677	197969205
48	2005	11	0.077439	1.21167	229197300
48	2004	10	0.134248	1.21089	229197300
48	2003	9	0.107474	1.24014	154263300
48	2002	8	0.171408	1.41433
48	2001	7	-1.30185	1.4924
48	2000	6	-1.10543	2.16868
48	1999	5	0.101723	2.79115
48	1998	4	0.078551	1.84501
48	1997	3	0.038392	1.22591
48	1996	2	0.10725	1.30836
48	1995	1	0.109612	1.07341
48	1994	0	0.0988	1.12061
49	2022	27	0.201769	1.70237
49	2021	26	0.231515	2.29905
49	2020	25	0.262293	2.22562
49	2019	24	0.234107	1.63025
49	2018	23	0.232096	1.41054
49	2017	22	0.2004	1.82824
49	2016	21	0.233108	2.38567
49	2015	20	0.257216	4.07295
49	2014	19	0.34065	2.12573
49	2013	18	0.421595	3.65583
49	2012	17	0.367787	2.99792
49	2011	16	0.36742	2.70457
49	2010	15	0.315065	4.9052
49	2009	14	-0.227301	2.02589
49	2008	13	-0.007169	1.5266
49	2007	12	0.022758	1.94753
49	2006	11	0.11668	1.37597
49	2005	10	0.114002	1.3947
49	2004	9	0.033969	1.36937
49	2003	8	-0.294912	1.73576
49	2002	7	0.013015	2.02621
49	2001	6	0.097777	1.88371
49	2000	5	0.002154	2.54549
49	1999	4	0.08649	1.67611
49	1998	3	0.136393	1.48164
49	1997	2	-0.020343	1.40836
49	1996	1	0.005231	1.30736
49	1995	0	0.015848	1.03549
50	2022	27	0.003562	0.89284
50	2021	26	0.044231	0.966506
50	2020	25	0.043926	1.0269
50	2019	24	0.031054	1.09082
50	2018	23	0.037835	0.932635
50	2017	22	0.055766	1.44314
50	2016	21	0.041368
50	2015	20	0.041935	1.4144
50	2014	19	0.080238	1.4243
50	2013	18	0.086903	1.40083
50	2012	17	0.045012	1.19044
50	2011	16	0.088196	1.08107
50	2010	15	0.056453	1.41608
50	2009	14	-0.147664	1.14439
50	2008	13	-0.035592	0.975189
50	2007	12	0.037492	1.23789
50	2006	11	0.109353	1.46333
50	2005	10	0.071903	1.16283
50	2004	9	0.123969	1.27897
50	2003	8	0.065826	1.2019
50	2002	7	-0.053271	1.22247
50	2001	6	0.035244	1.48719
50	2000	5	0.094034	1.6276
50	1999	4	0.065464	1.41722
50	1998	3	0.085836	1.5112
50	1997	2	0.237679	1.63458
50	1996	1	0.105713	1.21885
50	1995	0	0.18386	1.12952
55	2022	26	0.049164	0.855185	262775193
55	2021	25	0.040563	0.88868	271964000
55	2020	24	0.070084	0.884892	277002260
55	2019	23	0.066287	0.943638	241749005
55	2018	22	0.432355	0.903842	232937042
55	2017	21	0.355378	1.3761	232534622
55	2016	20	0.284927	1.84302	256051011
55	2015	19	0.051134	2.50963	211668210
55	2014	18	0.07127	2.17292	269762738
55	2013	17	0.066937	1.75116	112441303
55	2012	16	0.005563	1.59402	111307583
55	2011	15	0.051543	1.49188	68034838
55	2010	14	0.044124	2.13967	80390535
55	2009	13	0.051703	2.48905	93793164
55	2008	12	0.030642	1.33016	98860595
55	2007	11	0.035954	1.97804	129200969
55	2006	10	0.016735	1.4708	129964745
55	2005	9	-0.138464	1.19162	130909298
55	2004	8	0.010718	1.42481	136734013
55	2003	7	0.015588	1.22563	136286661
55	2002	6	-0.214006	1.32597
55	2001	5	0.037284	1.67476
55	2000	4	0.070225	1.62495
55	1999	3	0.069222	1.4077
55	1998	2	0.185529	1.67301
55	1997	1	0.179196	2.43932
55	1996	0	0.272894	2.76101
56	2022	26	-0.571857	1.24144
56	2021	25	-0.371678	1.20134	678599624
56	2020	24	-0.066134	0.856241	732395305
56	2019	23	0.013731	0.903192	759063741
56	2018	22	0.020436	0.93299	614149324
56	2017	21	0.036299		749074268
56	2016	20	0.021133	1.22203	374838941
56	2015	19	0.007669	1.48268	82180168
56	2014	18	-0.18554	0.983125	77044065
56	2013	17	1.11678	0.972776	96149656
56	2012	16		2.42456	84191684
56	2011	15		2.80435	123871342
56	2010	14		2.35305	96330844
56	2009	13	-0.100187	2.02828	89259955
56	2008	12	-0.335386	1.72683	73529220
56	2007	11	0.260789	2.69448	68375608
56	2006	10	-0.232854	1.52838	91932278
56	2005	9	0.112946	0.965183	108194286
56	2004	8	-0.623312	1.3801	111406778
56	2003	7	-0.011146	1.28412	115185325
56	2002	6	-0.09191	1.51385
56	2001	5	0.053006	1.57253
56	2000	4	0.08246	1.58824
56	1999	3	0.089283	1.216
56	1998	2	0.008173	1.08094
56	1997	1	0.099974	1.12507
56	1996	0	0.135112	1.46848
56	1995	-1
58	2022	26	0.016333	2.08266
58	2021	25	0.038406	1.4246
58	2020	24	0.012164	1.43226
58	2019	23	0.041093	1.47368
58	2018	22	0.009611	1.3127
58	2017	21	0.119347	1.44415
58	2016	20	0.080881	3.06806
58	2015	19	0.064254
58	2014	18	0.052612	2.07437
58	2013	17	0.050702	1.82337
58	2012	16	0.040268	1.75727
58	2011	15	0.052026
58	2010	14	0.054148	2.52962
58	2009	13	-0.282487	3.32268
58	2008	12	0.041816	0.942861
58	2007	11	0.050563	2.1363
58	2006	10	-0.10075	1.02093
58	2005	9	-0.147145	0.949908
58	2004	8	0.071807	1.04851
58	2003	7	0.116735	1.15035
58	2002	6	0.089353	1.19297
58	2001	5	-0.235357	1.2864
58	2000	4	0.005478	1.19694
58	1999	3	0.102616	1.19517
58	1998	2	0.094335	0.995708
58	1997	1	0.198444	1.19708
58	1996	0	0.22334	1.2246
59	2022	25	0.03978	0.870483
59	2021	24	0.062966	0.89911
59	2020	23	0.024446	0.810643
59	2019	22	0.074153	0.849944
59	2018	21	0.081827	0.869618
59	2017	20	0.153278	1.07288
59	2016	19	0.166738	1.2218
59	2015	18	0.039331	1.08882
59	2014	17	-0.156758	1.13612
59	2013	16	-0.022401	0.956381
59	2012	15	0.002698	1.02403
59	2011	14	0.111577	1.05528
59	2010	13	0.062361	1.22589
59	2009	12	0.031623	1.27538
59	2008	11	0.063913	1.00294
59	2007	10	0.042315	1.14675
59	2006	9	0.049424	1.0556
59	2005	8	0.148153	1.04615
59	2004	7	0.096483	1.16407
59	2003	6	0.004486	1.14851
59	2002	5	-0.044971	1.20885
59	2001	4	0.002872	1.2286
59	2000	3	0.002543	1.33627
59	1999	2	0.069889	1.14497
59	1998	1	0.013304	1.17081
59	1997	0	0.165586	1.46817
60	2022	25	0.080768	1.00088
60	2021	24	0.088719	1.15057
60	2020	23	0.085647	1.17918
60	2019	22	0.076681	1.19608
60	2018	21	0.084873	1.17521
60	2017	20	0.105093	1.79676
60	2016	19	0.041615	1.96924
60	2015	18	0.033045	2.35813
60	2014	17	0.084365	1.91697
60	2013	16	0.066443	1.45758
60	2012	15	0.075284	1.82193
60	2011	14	0.164156	1.73397
60	2010	13	0.168819	3.06206
60	2009	12	0.110016	3.04444
60	2008	11	0.101983	1.36831
60	2007	10	0.322763	3.47043
60	2006	9	0.342387	1.6691
60	2005	8	0.185391	1.14552
60	2004	7	0.10752	1.1242
60	2003	6	0.055714	1.18855
60	2002	5	0.049371	1.1341
60	2001	4	0.038821	1.1865
60	2000	3	0.120718	1.30317
60	1999	2	0.121288	1.08144
60	1998	1	0.107669	1.17779
60	1997	0	0.112484	1.21697
61	2022	25	0.043547	1.10272
61	2021	24	0.066286	1.1629
61	2020	23	0.062325	1.25091
61	2019	22	0.059225	1.13336
61	2018	21	0.015208	1.08624
61	2017	20	0.009545	1.34938
61	2016	19	0.014928	1.85198
61	2015	18	0.007275	2.4055
61	2014	17	0.021994	2.10185
61	2013	16	0.035309	1.54158
61	2012	15	0.024297	1.33246
61	2011	14	0.063438	1.465
61	2010	13	0.073961	1.90441
61	2009	12	0.045122	1.6363
61	2008	11	0.036867	1.35835
61	2007	10	0.104747	2.13803
61	2006	9	0.043664	1.47602
61	2005	8	0.051799	0.97535
61	2004	7	0.017467	0.952267
61	2003	6	0.0599	1.14251
61	2002	5	0.126577	1.24174
61	2001	4	0.092193	1.2504
61	2000	3	0.092853	1.52853
61	1999	2	0.130634	1.38932
61	1998	1	0.120364	1.52319
61	1997	0	0.135251	1.72012
62	2022	25	0.138008	1.30193	820197485
62	2021	24	0.153407	1.71096	805836965
62	2020	23	0.11797	1.56377	806999660
62	2019	22	0.125585	1.80801	555555589
62	2018	21	0.149567	1.66624	555074978
62	2017	20	0.102065	2.346	556289726
62	2016	19	0.10774	3.19188	554653077
62	2015	18	0.101581	4.39817	502963600
62	2014	17	0.198138	2.91249	500103198
62	2013	16	0.202697	2.21066	501784544
62	2012	15	0.176812	1.48454	520106809
62	2011	14	0.027999	1.11262	501376948
62	2010	13	0.0987	1.2531	500200018
62	2009	12	0.119883	1.46314	142640701
62	2008	11	0.023343	0.976706	145743428
62	2007	10	0.034974	1.60379	144371043
62	2006	9	0.043225	1.23392	142460426
62	2005	8	0.020256	0.965222	142044766
62	2004	7	0.027685	1.04664	141988105
62	2003	6	0.001266	1.29653	142264443
62	2002	5	0.021051	1.32612
62	2001	4	0.050721	1.70444
62	2000	3	0.084393	2.44997
62	1999	2	0.106355	1.7762
62	1998	1	0.123614	1.8641
62	1997	0	0.139533	1.94521
63	2022	25	0.130856	1.29225	1490784056
63	2021	24	0.132036	1.51246
63	2020	23	0.102373	1.54584	1458500440
63	2019	22	0.152201	1.64936	1526568285
63	2018	21	-0.210837	1.31133	1542238552
63	2017	20	0.118694	1.60913	1668264785
63	2016	19	-0.034435	1.1494	1638356426
63	2015	18	0.086284	1.22932	1390228513
63	2014	17	0.103746	1.27458	1294967954
63	2013	16	0.060681	1.17343	1540767444
63	2012	15	-0.115052	1.08256	1485526594
63	2011	14	0.085325	1.24541	1310108792
63	2010	13	0.139271	1.50267	942329748
63	2009	12	0.150186	1.75293	782569350
63	2008	11	0.125921	1.34923	471416756
63	2007	10	0.112617	1.62534	398398143
63	2006	9	0.083979	1.5147	488650933
63	2005	8	0.126778	1.28917	644229149
63	2004	7	0.125622	1.24113	423177830
63	2003	6	0.154493	1.1723	348886588
63	2002	5	0.137215	1.08065
63	2001	4	0.152705	1.37841
63	2000	3	0.192586	1.65852
63	1999	2	0.142041	1.74127
63	1998	1	0.340068	2.05142
63	1997	0	0.172889	1.99097
65	2022	24	0.093867	0.987956
65	2021	23	0.098957	0.991091
65	2020	22	0.12592	0.976456
65	2019	21	0.1356	1.06663
65	2018	20	0.134049	1.09289
65	2017	19	0.131694	1.3618
65	2016	18	0.144314	1.65818
65	2015	17	0.10649
65	2014	16	0.189919	1.69399
65	2013	15	0.203274	1.46898
65	2012	14	0.184197	1.24573
65	2011	13	0.132485	1.593
65	2010	12	0.086729	2.30078
65	2009	11	0.086859	2.72731
65	2008	10	0.070581	1.23893
65	2007	9	-0.126234	2.11941
65	2006	8	0.03611	1.05736
65	2005	7	0.055989	1.11422
65	2004	6	0.092196	1.09468
65	2003	5	0.049783	1.23019
65	2002	4	0.071061	1.271
65	2001	3	0.051986	1.47936
65	2000	2	0.102989	2.67893
65	1999	1	0.124552	1.97017
65	1998	0	0.108882	2.20523
66	2022	25	0.015239	1.51999
66	2021	24	0.063409	1.94279
66	2020	23	0.104267	2.6801
66	2019	22	0.13477	2.44883
66	2018	21	0.158842	1.38523
66	2017	20	0.092092	1.77388
66	2016	19	0.022581	1.17034
66	2015	18	-0.022384
66	2014	17	-0.040122	0.978179
66	2013	16	-0.087807	0.906399
66	2012	15	0.009316	0.935517
66	2011	14	0.04641	0.951821
66	2010	13	0.076727	1.02979
66	2009	12	0.078646	1.02285
66	2008	11	0.010061	1.13207
66	2007	10	0.055974	1.6095
66	2006	9	0.036333	1.19484
66	2005	8	0.193799	1.31631
66	2004	7	0.209132	1.45174
66	2003	6	0.083846	1.51478
66	2002	5	0.050009	1.58865
66	2001	4	0.059586	1.88825
66	2000	3	0.137639	2.53865
66	1999	2	0.258028	2.33344
66	1998	1	0.246863	1.98286
66	1997	0	0.165027	2.40816
68	2022	25	-0.553173	1.7964
68	2021	24	-0.179797	1.70142	461044819
68	2020	23	-0.230092	1.67139	466375818
68	2019	22	0.00753	1.85582	326044755
68	2018	21	-0.149183	1.97047	501448758
68	2017	20	0.029877	2.26796	529815252
68	2016	19	0.010892	6.13572	537553179
68	2015	18	0.012279	15.2118	538655564
68	2014	17	-0.905098	19.35	425841080
68	2013	16	-0.189992	9.0204	539426580
68	2012	15	0.013588	10.1719	269926930
68	2011	14	-0.180142		269926930
68	2010	13	0.132197	8.93627	270077330
68	2009	12	-10.9255	6.29049	539615780
68	2008	11	0.010904	1.02078	564555229
68	2007	10	-0.102101		557744766
68	2006	9	0.022475	1.11945	557540466
68	2005	8	0.019854	1.04781	565436277
68	2004	7	0.132501	1.2639	561144065
68	2003	6	0.099692	1.40524	557480966
68	2002	5	0.075795	1.49626
68	2001	4	0.063276	1.4097
68	2000	3	0.097403	1.63364
68	1999	2	0.004034	1.2497
68	1998	1	-0.067657	1.20213
68	1997	0	0.108594	1.32242
69	2022	25	-0.126872	0.875379
69	2021	24	0.059211	0.887026
69	2020	23	0.142449	0.901594
69	2019	22	0.150983	0.929928
69	2018	21	0.146371	0.936183
69	2017	20	0.142319	1.01443
69	2016	19	0.151944	1.04546
69	2015	18	0.12432	1.08276
69	2014	17	0.173372	1.12516
69	2013	16	0.179209	1.05333
69	2012	15	0.184951	1.19128
69	2011	14	0.181619	1.14808
69	2010	13	0.226273	1.19947
69	2009	12	0.162826	1.58658
69	2008	11	0.169162	1.50564
69	2007	10	0.140903	3.33823
69	2006	9	0.184374	2.29349
69	2005	8	0.162846	1.7688
69	2004	7	0.160392	1.43769
69	2003	6	0.128739	1.48558
69	2002	5	0.216216	1.62448
69	2001	4	0.170264	1.79959
69	2000	3	0.090328	2.1485
69	1999	2	0.087608	1.51558
69	1998	1	0.111629	1.66643
69	1997	0	0.105735	1.57825
70	2022	22	0.022784	1.43569
70	2021	21	-0.238911	1.34768
70	2020	20	0.019601	1.43894
70	2019	19	0.127328	1.81836
70	2018	18	0.136898	1.29828
70	2017	17	0.132219	1.59516
70	2016	16	0.087949	2.15434
70	2015	15	-0.202183	2.79996
70	2014	14	0.056135
70	2013	13	0.055254	1.61966
70	2012	12	0.055885	1.32348
70	2011	11	0.04566	1.43842
70	2010	10	0.071877	2.13849
70	2009	9	0.055188	2.32821
70	2008	8	0.050818	1.13445
70	2007	7	0.017767	2.00539
70	2006	6	0.00431	1.12586
70	2005	5	-0.274211
70	2004	4	0.006258	1.15477
70	2003	3	0.006363	1.18423
70	2002	2	0.001498	1.37941
70	2001	1	0.049741	1.66454
70	2000	0	0.071734	2.20018
78	2022	24	-0.162367	1.07939
78	2021	23	0.035284	1.06087	1235256446
78	2020	22	-0.005513	1.08495	1242962435
78	2019	21	0.065587	1.05657	1238165884
78	2018	20	0.101996	1.01243	1272884927
78	2017	19	0.127325	1.20786	1238340792
78	2016	18	0.084867	1.45162	190628454
78	2015	17	0.241938	2.2074	207368028
78	2014	16	0.046914	1.55643	258498632
78	2013	15	0.121458	1.40379	181744852
78	2012	14	0.095633	1.46673	181959152
78	2011	13	0.063738	1.66726	181959285
78	2010	12	0.06124	2.65675	213353882
78	2009	11	0.000883	3.21088	213713813
78	2008	10	0.021568	1.30261	214360617
78	2007	9	0.051277	1.97805	170781990
78	2006	8	0.034988	1.13864	172811699
78	2005	7	-0.914381	1.03508	168811300
78	2004	6	0.019342	0.979237	167294450
78	2003	5	0.027736	1.02332	167168300
78	2002	4	0.022232	1.0623
78	2001	3	0.059878	1.20663
78	2000	2	0.260325	1.8972
78	1999	1	0.152108	2.01072
78	1998	0	0.14899	2.77026
88	2022	25	0.044711	1.03348
88	2021	24	0.047409	1.12292
88	2020	23	0.038934	1.33344
88	2019	22	0.048217	1.24998
88	2018	21	0.062726	1.19078
88	2017	20	0.061177	1.84136
88	2016	19	0.05939	1.89243
88	2015	18	0.086082	2.35423
88	2014	17	0.085444	2.99932
88	2013	16	0.083171	2.18903
88	2012	15	0.090702	1.56111
88	2011	14	0.09389	1.46503
88	2010	13	0.101885	1.19985
88	2009	12	0.115456	1.39373
88	2008	11	0.150249	1.12292
88	2007	10	0.188515	2.35417
88	2006	9	0.201138	1.59234
88	2005	8	0.20619	1.55979
88	2004	7	0.19961	1.73343
88	2003	6	0.290624	1.59757
88	2002	5	0.300387	1.40446
88	2001	4	0.275592	1.44935
88	2000	3	0.0825	1.42408
88	1999	2	0.077375	1.35427
88	1998	1	0.104929	1.31743
88	1997	0	0.105972	1.43765
89	2022	24	-0.105491	1.21584
89	2021	23	-0.001688	1.11807
89	2020	22	0.003222	1.31853
89	2019	21	0.050136	1.56747
89	2018	20	0.058488	1.32098
89	2017	19	0.060162	1.50481
89	2016	18	0.053634	1.45562
89	2015	17	0.051969	1.54198
89	2014	16	0.034861	1.14881
89	2013	15	0.065153	0.958888
89	2012	14	0.079805	0.919065
89	2011	13	0.097258	1.01425
89	2010	12	0.123545	1.20645
89	2009	11	0.112256	1.50052
89	2008	10	0.054238	1.30483
89	2007	9	0.134394	2.67519
89	2006	8	0.124757	1.73043
89	2005	7	0.118	1.26217
89	2004	6	0.089965	1.42486
89	2003	5	0.107685	1.51188
89	2002	4	0.129918	1.546
89	2001	3	0.155329	1.75565
89	2000	2	0.160008	1.98146
89	1999	1	0.199226	2.13678
89	1998	0	0.12111	1.55225
90	2022	23	0.13988	0.943856
90	2021	22	0.152157	0.968943
90	2020	21	0.134887	1.00126
90	2019	20	0.127699	1.00602
90	2018	19	0.088738	0.933024
90	2017	18	0.090795	1.13613
90	2016	17	0.070418	1.17526
90	2015	16	0.063307	1.32628
90	2014	15	0.114022	1.35623
90	2013	14	0.112257	1.03492
90	2012	13	0.077653	1.06891
90	2011	12	0.066199	1.00775
90	2010	11	0.023685	1.06987
90	2009	10	0.02189	1.45716
90	2008	9	-0.055094	0.895539
90	2007	8	0.054831	1.2375
90	2006	7	0.061832	1.16108
90	2005	6	0.055925	0.96841
90	2004	5	0.037154	1.02036
90	2003	4	0.047615	1.09616
90	2002	3	0.064393	1.15928
90	2001	2	0.090758	1.2021
90	2000	1	0.099494	1.37651
90	1999	0	0.112555	1.28555
96	2022	22	0.022568	1.57431
96	2021	21	0.024188	1.54836
96	2020	20	0.046522	1.7096
96	2019	19	0.04714	2.07792
96	2018	18	0.044697	1.87167
96	2017	17	0.064528	2.73497
96	2016	16	0.128805	3.1939
96	2015	15	0.07397	4.06816
96	2014	14	0.023071	2.09062
96	2013	13	0.036486	1.43723
96	2012	12	0.011646	1.10829
96	2011	11	0.051932	1.19147
96	2010	10	0.050551	1.90852
96	2009	9	0.068165	2.29559
96	2008	8	0.081264	1.11142
96	2007	7	0.152358	1.91762
96	2006	6	0.096057	1.15304
96	2005	5	0.054353	1.16824
96	2004	4	0.117294	1.284
96	2003	3	0.115768	1.4557
96	2002	2	0.108578	1.5705
96	2001	1	0.088202	1.68563
96	2000	0	0.075968	1.73564
99	2022	22	0.03319	1.07455
99	2021	21	0.050236	1.20762
99	2020	20	0.059391	1.16787
99	2019	19	0.06226	1.18558
99	2018	18	0.049691	1.03803
99	2017	17	0.0312	1.42752
99	2016	16	0.031187	1.86262
99	2015	15	0.061643	2.23819
99	2014	14	0.075553	2.25949
99	2013	13	0.079182	1.61286
99	2012	12	0.072783	1.55259
99	2011	11	0.081691	1.73385
99	2010	10	0.077183	1.88266
99	2009	9	0.074417	1.52694
99	2008	8	0.065897	1.06951
99	2007	7	0.062819	1.9514
99	2006	6	0.05506	1.18216
99	2005	5	0.07253	1.158
99	2004	4	0.071493	1.25966
99	2003	3	0.07145	1.25158
99	2002	2	0.067867	1.31863
99	2001	1	0.069958	1.62035
99	2000	0	0.062072	2.10194
100	2022	18	0.013532	0.84755
100	2021	17	0.125028	0.897539
100	2020	16	0.056244	1.03247
100	2019	15	0.057257	0.980635
100	2018	14	0.066783	0.875775
100	2017	13	0.065469	0.994039
100	2016	12	0.046725	0.972744
100	2015	11	0.085837	1.09522
100	2014	10	0.157582	1.08394
100	2013	9	0.144537	0.999027
100	2012	8	0.062903	0.980421
100	2011	7	0.086659	0.9533
100	2010	6	0.026111	0.956049
100	2009	5	0.083473	1.18669
100	2008	4	0.070921	1.02366
100	2007	3	0.058124	1.40348
100	2006	2	-0.834373	1.03597
100	2005	1	-0.221854	0.978617
100	2004	0	0.01244	0.996091
100	2003	-1	0.238533
100	2002	-2	0.300127
100	2001	-3	0.169821
100	2000	-4	0.159767
150	2022	22		1.43323
150	2021	21		1.84547	366389680
150	2020	20	-2.2304	1.41874	481254825
150	2019	19	-1.70355	1.50792	363175680
150	2018	18	0.079581	1.74503	272357449
150	2017	17	0.077636	2.24506	219834086
150	2016	16	0.295861	2.24191	298808293
150	2015	15	0.03271	3.44557	234441076
150	2014	14	0.036089	2.90596	164850463
150	2013	13	0.115378	1.35447	157230095
150	2012	12	0.003308	1.52163	157085616
150	2011	11	0.01122	1.24624	159466316
150	2010	10	0.013541	1.89713	157085616
150	2009	9	0.137983	1.85231	157633865
150	2008	8	0.134971	1.12351	158326742
150	2007	7	0.210277	2.13207	96885800
150	2006	6	-0.093937		115461100
150	2005	5	-0.196508	1.10093	96885800
150	2004	4	0.019038	1.21327	164810300
150	2003	3	-0.163052	1.56556	198083300
150	2002	2	-0.088735	1.73407
150	2001	1	0.003844	1.87228
150	2000	0	0.063017	2.9495
151	2022	22	-0.386085	1.53418
151	2021	21	0.045142	1.30835
151	2020	20	-0.455963	1.88249
151	2019	19	0.009231	1.81291
151	2018	18	0.083389	1.84747
151	2017	17	0.089287	2.10775
151	2016	16	0.101078	3.08957
151	2015	15	0.132295	3.3182
151	2014	14	0.112395	2.41892
151	2013	13	0.0945	1.42726
151	2012	12	0.048598	1.60706
151	2011	11	-0.012599	2.27933
151	2010	10	0.00879	3.28812
151	2009	9	0.032394	2.20198
151	2008	8	0.04883	1.08229
151	2007	7	0.045455	2.42321
151	2006	6	0.053467	1.03829
151	2005	5	0.04072	0.987725
151	2004	4	0.044361	1.01979
151	2003	3	0.047645	1.2202
151	2002	2	0.059339	1.99771
151	2001	1	0.111456	1.81089
151	2000	0	0.083446	2.34554
153	2022	22	0.086018	1.57773
153	2021	21	0.070276	1.57139	95086526
153	2020	20	0.07051	1.35702	89167525
153	2019	19	0.06074	1.20669	79965784
153	2018	18	0.046995	1.11159	93652595
153	2017	17	0.053544	1.45775	94983325
153	2016	16	0.039653	2.15212	95295523
153	2015	15	0.026572		35274629
153	2014	14	0.035849	2.15019	90863230
153	2013	13	0.025788	1.51811	79099930
153	2012	12	0.023344	1.55739	76462200
153	2011	11	0.012969	1.54629	76562200
153	2010	10	0.053696	2.28773	76462200
153	2009	9	0.03493	1.87515	83817984
153	2008	8	0.023235	1.1299	90727614
153	2007	7	0.009218	1.62548	119527614
153	2006	6	0.035692	1.11447	95993949
153	2005	5	0.01547	1.0626	79889800
153	2004	4	0.016993	1.23682	79971800
153	2003	3	0.031459	1.69745	39985900
153	2002	2	0.046041	1.48075
153	2001	1	0.046194	1.69494
153	2000	0	0.049332	2.17
155	2022	22	0.146291	1.79713
155	2021	21	0.092437	2.57846
155	2020	20	0.06454	1.64876
155	2019	19	0.078027	1.17623
155	2018	18	0.10847	1.07999
155	2017	17	0.103786	1.43306
155	2016	16	0.303215
155	2015	15		9.33433
155	2014	14		4.06613
155	2013	13	-0.941385	1.25005
155	2012	12	0.001062	1.12916
155	2011	11	-0.150193	1.17141
155	2010	10	-0.128388	1.46676
155	2009	9	0.03762	1.70599
155	2008	8	0.076776	1.12112
155	2007	7	0.076574	1.79527
155	2006	6	0.079621	1.04154
155	2005	5	0.143614	1.09069
155	2004	4	0.0021	1.07375
155	2003	3	0.056564	1.22343
155	2002	2	0.042612	1.20152
155	2001	1	0.039783	1.30293
155	2000	0	0.074034	1.58517
156	2022	22	0.054027	0.966894
156	2021	21	0.063896	1.03162	1010773730
156	2020	20	0.068526	1.05815	937070531
156	2019	19	0.058671	1.22504	967829756
156	2018	18	0.060511	1.04367	1025936093
156	2017	17	0.061791	1.28667	1110633140
156	2016	16	0.059385	1.76854	1155408007
156	2015	15	0.057526	2.13649	1295954931
156	2014	14	0.173928	1.48699	1056806089
156	2013	13	0.140851	1.26244	1029714301
156	2012	12	0.204409	1.18244	29601260
156	2011	11			30153381
156	2010	10			29847260
156	2009	9			31118560
156	2008	8			36991257
156	2007	7			28899970
156	2006	6			51312898
156	2005	5		1.40024	51117000
156	2004	4	-1.71971	1.0476	52503000
156	2003	3	0.03231	1.09705	51716534
156	2002	2	0.055584	1.32281
156	2001	1	0.029596	1.58872
156	2000	0	0.047419	2.02029
157	2022	22	0.041854	0.935609
157	2021	21	0.109543	1.02619
157	2020	20	0.153596	1.21669
157	2019	19	0.10814	1.11422
157	2018	18	0.05047	0.905477
157	2017	17	0.032646	0.967453
157	2016	16	-0.02394	0.972495
157	2015	15	0.002245	1.00344
157	2014	14	0.015222	1.11401
157	2013	13	0.093977	0.999509
157	2012	12	0.182791	1.27254
157	2011	11	0.229364	1.2687
157	2010	10	0.16699	1.62394
157	2009	9	0.318612	1.52042
157	2008	8	0.303433	1.30167
157	2007	7	0.354885	3.56685
157	2006	6	0.206307	1.73493
157	2005	5	0.17484	1.1182
157	2004	4	0.228417	1.18866
157	2003	3	0.183512	1.46366
[truncated: 75,780 more rows]
