# Supplementary material for: The ESG performance influence mechanism analysis-based on empirical analysis
Source: PLoS One. 2024 May 14;19(5):e0295548. doi: 10.1371/journal.pone.0295548 (PMC11093350; doi:10.1371/journal.pone.0295548)
Supplement: S1 File — (ZIP) [file pone.0295548.s001.zip › Total_liabilitiestotal_assets.xlsx]

## Sheet: Sheet8
id	year	公司年龄	净资产收益率	托宾Q值	股份总数	董事会议次数	管理层持股数量	股权集中度	Total liabilities/total assets
1	2022	31	0.104712	0.966308		11	236804	49.565	0.918316
1	2021	30	0.091886	0.984631		12	286804	49.565	0.919647
1	2020	29	0.079444	1.0025		11	10104	49.565	0.918512
1	2019	28	0.090085	1.00158		14	10104	49.565	0.920544
1	2018	27	0.10339	0.976896		8	12498	49.5649	0.929783
1	2017	26	0.10443	1.00191		10	6498	49.5649	0.931644
1	2016	25	0.111782	0.986751		9	29828	49.5649	0.931547
1	2015	24	0.135387	1.00331		9	24857	49.5649	0.935584
1	2014	23	0.151219	1.0197		10	20714	50.1965	0.940109
1	2013	22	0.135893	0.995806		9	43400	58.3002	0.940752
1	2012	21	0.159328	0.998973		13	27125	42.1562	0.947216
1	2011	20	0.13784	1.00216		9	26259	42.1562	0.940087
1	2010	19	0.189286	1.02675		13	26259	14.9632	0.954349
1	2009	18	0.245766	1.08844		9	10974	16.7582	0.965177
1	2008	17	0.037439	1.02453		10	10974	16.7582	0.965431
1	2007	16	0.203744	1.1641		16	68592	16.6963	0.963107
1	2006	15	0.201238	1.06027		12	130997	17.8898	0.975153
1	2005	14	0.069745	1.02182		10	80997	17.8898	0.977999
1	2004	13	0.061856	1.02886		15	143164	17.8898	0.977068
1	2003	12	0.079833	1.0473		13	752783	7.0838	0.97944
1	2002	11	0.114709	1.07255		11	726973		0.977324
1	2001	10	0.110914	1.12185		9	940880		0.969801
1	2000	9	0.106893	1.25042			940880		0.92951
1	1999	8	0.19139	1.36376			723756		0.936758
1	1998	7	0.207882	1.34277					0.906691
1	1997	6	0.241243	1.69068					0.893056
1	1996	5	0.309999	1.33448					0.915406
1	1995	4	0.221908	1.04638					0.903481
1	1994	3	0.214677	1.12728					0.892834
1	1993	2	0.229841	1.27878					0.872655
1	1992	1		0.461606					0.02604
1	1991	0		0.387168					0.017736
1	1990	-1							0.019279
2	2022	31	0.09272	0.908089		10	10039090	27.8815	0.769515
2	2021	30	0.096925	0.929695		10	8857690	27.8942	0.797398
2	2020	29	0.169499	0.992654		10	8857690	27.9126	0.812835
2	2019	28	0.203754	1.04627		10	12035320	28.692	0.84359
2	2018	27	0.209117	1.01574		12	12035320	29.3755	0.845856
2	2017	26	0.199323	1.11796		12	12035320	29.3755	0.839813
2	2016	25	0.175352	1.06901		6	20041904	15.2436	0.805367
2	2015	24	0.190371	1.19235		4	21131698	15.2264	0.777015
2	2014	23	0.166424	1.06491		5	20035998	14.9082	0.772046
2	2013	22	0.173536	0.968694		4	31771015	14.699	0.77997
2	2012	21	0.190686	1.07689		4	23555815	14.725	0.783163
2	2011	20	0.171004	1.04268		5	24291627	14.7255	0.770997
2	2010	19	0.161939	1.16539		5	25819706	14.7255	0.746861
2	2009	18	0.141604	1.51116		4	26835910	14.7255	0.670017
2	2008	17	0.119527	1.24914		4	26835910	14.7255	0.674441
2	2007	16	0.156768	2.52022		4	1997030	14.6345	0.661125
2	2006	15	0.135743	1.9002		5	1276984	14.5428	0.649418
2	2005	14	0.167042	1.31527		6	1276984	11.8094	0.609809
2	2004	13	0.144763	1.29781		4	951322	12.8906	0.594163
2	2003	12	0.118873	1.31799		5	567548	11.1868	0.549243
2	2002	11	0.116169	1.21047		6	242824		0.582944
2	2001	10	0.122188	1.59997		10	327160		0.517797
2	2000	9	0.104927	1.66727			580181		0.472516
2	1999	8	0.111879	1.38736			512668		0.522476
2	1998	7	0.100481	1.24312					0.479479
2	1997	6	0.10157	1.61257					0.498039
2	1996	5	0.102433	1.30857					0.565761
2	1995	4	0.122515	0.907087					0.578819
2	1994	3	0.159411	1.0457					0.570912
2	1993	2		1.65776					0.564496
2	1992	1		2.58754					0.749119
2	1991	0		2.64764					0.664623
3	2002	11
3	2001	10		2.32204			201894		1.81993
3	2000	9		1.78237			201894		1.19989
3	1999	8	-1.77931	1.3544			201894		0.965745
3	1998	7	-0.628738	1.20253					0.858571
3	1997	6	0.028574	1.13141					0.704309
3	1996	5	-0.028718	1.3083					0.669725
3	1995	4	0.031442	0.993935					0.641553
3	1994	3	0.124192	1.01473					0.57955
3	1993	2		1.4625					0.546669
3	1992	1		1.91141					0.751094
3	1991	0	0.184104	1.33514					0.725005
4	2022	31	-1.69055	2.42056			1300	18.2215	0.387338
4	2021	30	-0.536333	2.39752	43886542	7	100	15.3054	0.146164
4	2020	29	0.042552	1.63727	45581063	7	100	14.4662	0.068264
4	2019	28	-0.002566	1.32937	42305029	10	8100	28.4327	0.060243
4	2018	27	-0.117892	4.27007	25096848	8	1324200	28.4327	0.477966
4	2017	26	0.032007	7.22984	25093268	7	1218100	28.4327	0.315247
4	2016	25	0.222875	16.8639	26155379	11	1218100	28.4182	0.203456
4	2015	24	0.041992	10.1469	21990067	8	1220400	28.4182	0.590402
4	2014	23	0.099278	4.39582	24721209	5	2300	26.0961	0.534754
4	2013	22	0.040114	4.43923	22853667	5	2300	26.0961	0.403239
4	2012	21	0.052779	3.78997	21914667	9	2300	26.0961	0.232528
4	2011	20	0.066419	3.75237	26124809	9	2300	26.0961	0.294935
4	2010	19	0.156337	5.78135	21914667	8	0	26.0961	0.298574
4	2009	18	0.050465		21897541	9	0	26.0961	0.610368
4	2008	17	-0.134661	2.06605	24074441	8	0	26.0756	0.491793
4	2007	16	-0.102284	4.38373	23886789	8	0	25.9643	0.424184
4	2006	15	0.02721	1.70346	40244822	8	54500	28.4445	0.450415
4	2005	14	-0.185893	1.78839	42599122	12	43600	37.9429	0.358844
4	2004	13	-0.026772	2.04006	43073122	7	43600	37.9429	0.427696
4	2003	12	0.059503	2.19972	43526822	7	43600	37.9429	0.46014
4	2002	11	0.066221	3.13538		7	0		0.529541
4	2001	10	0.107311	4.86613		5	0		0.460723
4	2000	9	0.185997	3.58695			0		0.7621
4	1999	8	0.065041	1.90604			198		0.683617
4	1998	7	-0.781338	1.81953					0.726708
4	1997	6	0.062625	1.24259					0.667483
4	1996	5	-0.474588	1.2339					0.708881
4	1995	4	0.043002	0.980566					0.701728
4	1994	3	0.09931	1.0897					0.657596
4	1993	2		1.37772					0.632073
4	1992	1		1.90002					0.736327
4	1991	0	0.163334	1.28414					0.600927
5	2022	32	-0.123004	1.25364			0	13.7524	0.497159
5	2021	31	0.094538	1.38754	180868975	5	0	13.7524	0.403818
5	2020	30	-0.291279	1.55097	234252586	9	0	13.9098	0.459425
5	2019	29	0.102451	1.5039	233748355	10	0	17.4052	0.425337
5	2018	28	0.099251	1.36204	233407445	11	0	17.4052	0.49404
5	2017	27	0.016332	1.91895	246524575	10	0	17.4052	0.517747
5	2016	26	0.086298	2.9812	243746755	15	0	17.4052	0.463708
5	2015	25	-0.044537	4.70406	223993720	7	0	17.4052	0.44704
5	2014	24	0.064451	3.25151	219484286	6	0	20.1502	0.509964
5	2013	23	-0.067834	2.39697	222184821	8	0	20.1502	0.474831
5	2012	22	0.032285	2.53986	222196421	11	0	20.1502	0.483142
5	2011	21	0.017297		222493321	7	0	20.1502	0.476484
5	2010	20	-0.006555	3.07061	222367621	8	0	20.1502	0.47796
5	2009	19	-0.069649	4.63766	224241621	5	0	20.1502	0.467575
5	2008	18	0.013963	1.87054	224602195	7	0	20.1502	0.458645
5	2007	17	0.103117	4.14512	272297110	7	0	20.1386	0.485005
5	2006	16	0.078124	1.69538	315786052	6	57090	19.7746	0.540864
5	2005	15	-0.272599	1.16114	314949783	4	0	34.5394	0.598387
5	2004	14	0.001903	1.19546	315766552	6	0	34.5394	0.509352
5	2003	13	0.000994	1.28605	314878152	4	0	34.5394	0.479576
5	2002	12	-0.095894	1.65346		4	0		0.463339
5	2001	11	-0.06605	1.70546		3	0		0.432965
5	2000	10	-0.011074	2.09591			0		0.58385
5	1999	9	0.12753	1.45066			0		0.527206
5	1998	8	0.165394	1.49308					0.554099
5	1997	7	0.203144	1.53696					0.635723
5	1996	6	0.091754	1.63458					0.586814
5	1995	5	0.105226	1.05989					0.619555
5	1994	4	0.137927	1.33687					0.558366
5	1993	3		1.48394					0.785065
5	1992	2		1.57212					0.813635
5	1991	1
5	1990	0
6	2022	30	0.052901	1.00134			0	21.9283	0.679176
6	2021	29	0.067628	0.908335		41	0	21.9283	0.65322
6	2020	28	0.115194	0.982862		32	0	21.9283	0.492185
6	2019	27	0.117579	1.00417		34	0	21.9283	0.544612
6	2018	26	0.144552	1.04476		21	0	21.9283	0.528236
6	2017	25	0.143759			25	2087175	21.9283	0.565648
6	2016	24	0.156705	1.57695		19	5388245	21.9283	0.610499
6	2015	23	0.097614	1.86305		11	6458213	21.9283	0.646151
6	2014	22	0.121594	1.44749		14	11343531	21.9283	0.64142
6	2013	21	0.166712	1.24549		21	14797204	20.3114	0.579972
6	2012	20	0.177394	1.29655		27	17739678	19.932	0.620165
6	2011	19	0.150269	1.13711		16	17811359	19.932	0.652855
6	2010	18	0.194059	1.31192		3	17076668	19.932	0.701421
6	2009	17	0.152933	1.47542		5	12158624	18.7611	0.698577
6	2008	16	0.089534	1.12654		5	12977624	18.7611	0.716675
6	2007	15	0.140515	1.74851		6	4027238	20.1718	0.677418
6	2006	14	0.162435	1.53059		32	4027238	21.6185	0.545582
6	2005	13	0.092271	0.988618		6	19100	28.0248	0.557579
6	2004	12	0.043169	0.98724		4	0	28.0248	0.718999
6	2003	11	-0.284692	1.03929		3	0	28.0248	0.727631
6	2002	10	0.058701	1.09476		3	76836		0.690935
6	2001	9	0.099296	1.22042		2	76836		0.684009
6	2000	8	0.107987	1.3427			76836		0.666313
6	1999	7	0.102157	1.21581			76836		0.660477
6	1998	6	0.113133	1.25992					0.634246
6	1997	5	0.117217	1.76973					0.605227
6	1996	4	0.153646	2.10469					0.41327
6	1995	3	0.105554	1.07704					0.380019
6	1994	2	0.165821	1.51368					0.307635
6	1993	1		2.27813					0.471034
6	1992	0		3.28974					0.594446
7	2022	30	-0.061873	7.52879			0	14.2539	0.711224
7	2021	29	0.353784	5.11974	53475972	6	0	14.2539	0.736008
7	2020	28	-1.81467	6.74352	92539580	6	0	21.6483	0.813932
7	2019	27	0.104458	6.14384	103695301	16	0	21.6483	0.601261
7	2018	26	-1.01016	5.25349	93203887	18	0	21.6483	0.643431
7	2017	25	0.002036		60049326	27	0	13.5254	0.118029
7	2016	24	0.186555	10.5048	60273026	25	149500	13.5254	0.149962
7	2015	23	0.035509	10.5003	63906319	21	0	15.1673	0.223847
7	2014	22	-0.093256	4.94589	56242626	9	104300	13.4246	0.474294
7	2013	21	0.053307	4.47149	100507688	11	25104300	17.4079	0.462754
7	2012	20	0.014937	4.08606	65222226	9	25178297	17.4079	0.624158
7	2011	19	0.02843	3.71229	40206226	11	25000000	17.4079	0.19342
7	2010	18		5.8559	40211826	8	0	21.7372	1.09853
7	2009	17		4.72933	40206226	6	0	21.7372	1.1499
7	2008	16		1.86403	40206226	10	0	21.7372	1.12261
7	2007	15		2.48556	47338194	10	0	21.7372	1.01133
7	2006	14	-5.81747	1.34926	59120887	6	0	21.7372	0.978745
7	2005	13	0.09487	1.22951	55022744	6	0	28	0.872991
7	2004	12	-1.62274	1.20622	59117744	9	0	28	0.909256
7	2003	11	0.060047	1.20706	55022744	11	0	28	0.763461
7	2002	10	0.032817	1.41776		10	0		0.773324
7	2001	9	0.067909	1.53587		9	0		0.82979
7	2000	8	-1.29445	2.03133			161460		0.855058
7	1999	7	0.002418	1.40911			161460		0.699469
7	1998	6	0.096067	1.32473					0.607011
7	1997	5	0.091087	1.57964					0.529976
7	1996	4	0.094632	1.31194					0.467749
7	1995	3	0.026976	0.949542					0.456485
7	1994	2	0.092448	1.11734					0.303926
7	1993	1		1.86323					0.361277
7	1992	0		2.30904					0.571318
8	2022	30	-0.189114	1.16502			115071515	25.6192	0.601696
8	2021	29	-0.258387	1.2222	1198717362	10	115071515	25.6192	0.568954
8	2020	28	-0.133757	1.02948	1134485468	12	114900850	25.6192	0.480167
8	2019	27	0.060373	1.19754	1134438212	18	153934214	22.923	0.370962
8	2018	26	0.046171	1.30841	658685637	20	206117237	20	0.29251
8	2017	25	0.12378	2.16656	683916774	18	231778930	12.4187	0.326949
8	2016	24	0.085953	2.29995	1000444001	14	251224082	12.4596	0.246583
8	2015	23	0.065304	2.88737	293136297	9	308327025	28.2176	0.189809
8	2014	22	0.01298	5.39696	199140894	7		51.4804	0.112276
8	2013	21	0.040381	2.67932	101520902	7	0	62.7115	0.100605
8	2012	20	0.07235	1.86	21422835	7	0	62.7115	0.118931
8	2011	19	-0.007304	6.69033	19863265	5	0	23.1476	0.043705
8	2010	18	0.011948	11.3581	23424373	10	0	23.1476	0.045319
8	2009	17	0.004275	8.34917	23424373	5	0	23.1476	0.076589
8	2008	16	0.010114	3.23853	20282702	10	0	22.1897	0.062781
8	2007	15	0.022978	8.46498	31304521	6	0	22.1897	0.07429
8	2006	14	-0.02455	2.76301	25467728	4	0	22.1897	0.069084
8	2005	13	-0.081813	2.46532	32074505	7	0	22.1897	0.249367
8	2004	12	0.529662	3.8804	38362635	8	0	28.3667	0.197632
8	2003	11	0.0323	4.81484	38362635	4	0	28.3667	0.494502
8	2002	10		5.51465		11	0		1.46287
8	2001	9		5.07675		6	0		1.32141
8	2000	8	0.143593	6.90025			0		0.572953
8	1999	7	0.216753	7.1211			0		0.58273
8	1998	6	-0.696685	1.79848					0.724775
8	1997	5	0.052004	1.51473					0.580242
8	1996	4	-0.118815	1.59404					0.40012
8	1995	3	0.001044	1.1969					0.346357
8	1994	2	0.046934	1.26937					0.368326
8	1993	1		1.72395					0.436996
8	1992	0	0.21787	2.65807					0.547621
9	2022	31	0.130981	1.23344		10	3800327	15.1933	0.639676
9	2021	30	0.112341	1.57527	1544614841	10	3800327	13.6359	0.577624
9	2020	29	0.080616	1.19178	490167914	12	3800327	9.9727	0.584217
9	2019	28	0.066481	1.17165	458584406	10	3176775	11.9113	0.645559
9	2018	27	0.06364	0.960785	463838091	12	2647312	11.9113	0.649896
9	2017	26	0.032501	1.20351	407300545	8	2647312	11.9113	0.633121
9	2016	25	0.051567	1.64468	383457423	14	2197312	11.9113	0.623791
9	2015	24	0.147385	2.13849	325165684	13	1340360	11.9113	0.638202
9	2014	23	0.086482	1.94283	205236945	15	227981	12.3429	0.628934
9	2013	22	0.087903	1.49447	242895514	13	189984	12.3429	0.628798
9	2012	21	0.065476	1.36857	257410980	13	165204	12.3429	0.643669
9	2011	20	0.092334	1.65235	119562618	15	182773	11.9568	0.650402
9	2010	19	0.118905	2.43022	167588400	14	188629	8.4367	0.62953
9	2009	18	0.136878	2.08575	167258700	9	276569	8.4041	0.602092
9	2008	17	0.108864	1.1936	173939300	8	267648	8.3371	0.589999
9	2007	16	0.138924	2.33143	241523600	10	207926	11.6418	0.591281
9	2006	15	0.080415	1.23118	229836400	8	255586	11.6418	0.646419
9	2005	14	0.066599	1.06224	218805200	7	195522	11.6418	0.649825
9	2004	13	0.032707	1.19647	229713000	6	195522	11.6418	0.663205
9	2003	12	0.028729	1.42765	227050000	5	198422	11.6418	0.692499
9	2002	11	0.027252	1.51983		7	198422		0.691098
9	2001	10	0.044105	1.50631		7	198422		0.678623
9	2000	9	0.037958	1.70391			207690		0.700563
9	1999	8	0.035016	1.25384			207690		0.726548
9	1998	7	-0.366386	1.35715					0.733736
9	1997	6	0.005282	1.22187					0.577359
9	1996	5	0.023757	1.46698					0.567262
9	1995	4	0.075787	1.02388					0.673613
9	1994	3	0.220409	1.13064					0.62562
9	1993	2	0.272971	1.87762					0.527341
9	1992	1		2.63062					0.576738
9	1991	0	0.184634	2.2543					0.346603
10	2022	27	-0.765906	1.41848				33.8393	0.752552
10	2021	26	0.045721	1.30994	249897018	11		14.5655	0.812883
10	2020	25	0.09354	1.42968	264859446	11		14.5655	0.769527
10	2019	24	0.167338	1.30182	264847046	15		14.5655	0.824373
10	2018	23	-1.22969	1.40509	182463900	18		13.5078	0.819505
10	2017	22	-0.890139	1.66949	178663101	19		21.5111	0.620116
10	2016	21	0.017621	1.41983	176670800	16		21.5111	0.544721
10	2015	20	0.009203	1.58894	178636110	17		21.5111	0.579577
10	2014	19	-0.136548	3.87786	238946842	13		29.9896	0.314128
10	2013	18	0.005777	2.7277	41230374	17		29.9896	0.358152
10	2012	17	0.037676	6.1037	41388001	10		24.0741	0.602239
10	2011	16	0.08931		69454581	10		24.0741	0.60644
10	2010	15	0.044862		69204530	13		24.0741	0.59742
10	2009	14	0.114948	4.30121	41220174	8		24.0741	0.638654
10	2008	13	0.256648	2.56776	41247065	10		24.0741	0.646314
10	2007	12	-0.180015		41217074	7		24.0741	0.532469
10	2006	11	0.133483	2.32855	63380530	8		24.0741	0.645749
10	2005	10	-1.12036	1.44463	69204530	6		24.0741	0.791249
10	2004	9	0.029716	1.16405	69204530	8		24.0741	0.598615
10	2003	8	0.109303	1.23419	69204530	12		24.0741	0.602121
10	2002	7	0.105891	1.59561		18			0.522747
10	2001	6	0.018319	3.07902		10			0.436982
10	2000	5	0.128322	2.76378					0.525425
10	1999	4	-0.501883	1.8918					0.631757
10	1998	3	0.105438	1.89359					0.387572
10	1997	2	0.100849	1.83656					0.58212
10	1996	1	0.09648	1.35373					0.551634
10	1995	0	0.107201	1.27096					0.455626
11	2022	30	0.118452	1.12673		10	0	50.5747	0.717169
11	2021	29	0.217775	1.1344		9	0	50.5747	0.689266
11	2020	28	0.193418	1.241		9	0	56.9571	0.690259
11	2019	27	0.22719	1.18667		9	0	63.8242	0.696768
11	2018	26	0.17738	1.09192		7	0	63.8242	0.425931
11	2017	25	0.213157	1.41874		7	0	54.3301	0.458117
11	2016	24	0.147164	1.42149		5	0	54.3301	0.637636
11	2015	23	0.074649	1.49364		6	0	54.3301	0.520347
11	2014	22	0.201194	1.3239		6	0	54.3301	0.465632
11	2013	21	0.166796	1.2542		5	0	54.3301	0.534334
11	2012	20	0.249214	1.20314		6	0	54.328	0.619304
11	2011	19	0.227619	1.19535		10	0	54.3148	0.676791
11	2010	18	0.199987	1.31295		7	5544	54.2231	0.699635
11	2009	17	0.146359	1.55956		12	5544	54.2231	0.766335
11	2008	16	0.017208	1.13338		8	5001	59.7542	0.729266
11	2007	15	-0.048312	1.69406		14	5001	59.7542	0.699376
11	2006	14	-0.078871	1.32822		8	27150	59.7542	0.644801
11	2005	13	0.127492	1.24585		5	18150	59.7542	0.637241
11	2004	12	0.159488	1.1381		8	36300	59.7542	0.753737
11	2003	11	0.162375	1.16577		7	36300	59.7542	0.805425
11	2002	10	0.102462	1.22305		8	36300		0.870435
11	2001	9	0.285666	1.40393		5	36300		0.873626
11	2000	8	0.175456	1.396			36300		0.887544
11	1999	7	0.217608	1.26055			36300		0.913703
11	1998	6	-0.002707	1.19215					0.786797
11	1997	5	-0.575694	1.11823					0.70209
11	1996	4	0.023496	1.15109					0.64497
11	1995	3	0.14836	0.979182					0.637015
11	1994	2	0.19521	1.05028					0.646484
11	1993	1		1.20664					0.675515
11	1992	0		1.41518					0.671002
12	2022	30	0.152769	1.10563			2724536	15.1883	0.483645
12	2021	29	0.131568	1.53167	874421049	14	4691997	15.1883	0.404872
12	2020	28	0.076485	1.37167	898498742	16	5909295	15.1883	0.406367
12	2019	27	0.056804	1.13887	788342814	19	10341269	15.0051	0.457957
12	2018	26	0.049972	1.00421	677244711	18	17261813	14.8078	0.505634
12	2017	25	0.094382	1.40204	603281489	20	10540708	14.8415	0.55057
12	2016	24	0.098931	1.63129	634874771	14	0	15.4479	0.525907
12	2015	23	0.071641	1.91822	372003510	12	11572888	11.0803	0.511696
12	2014	22	0.100315	1.42854	242675425	8	13413663	3.622	0.442985
12	2013	21	0.192981	1.39645	254187519	8	12947263	3.622	0.442868
12	2012	20	0.05088	1.47448	210164867	12	12146638	3.622	0.493004
12	2011	19	0.183073	1.50239	424630163	12	13647303	3.6211	0.521906
12	2010	18	0.236264	3.06295	343775871	9	13517303	3.6919	0.457945
12	2009	17	0.163001	1.91213	341829301	8	9541259	6.5373	0.485852
12	2008	16	0.103933	1.21305	437537523	10	12066259	6.4667	0.536142
12	2007	15	0.132363	2.10927	436650792	12	166259	6.7426	0.493006
12	2006	14	0.140746	1.53979	402879078	12	137559	11.1532	0.565768
12	2005	13	0.139442	1.05744	301313756	7	101520	12.984	0.508313
12	2004	12	0.150121	1.20284	271488266	6	92496	12.984	0.481675
12	2003	11	0.098593	1.25319	251370860	7	92496	12.984	0.373424
12	2002	10	0.089228	1.29526		6	92496		0.335463
12	2001	9	0.08096	1.66009		6	172109		0.30314
12	2000	8	0.090753	1.90868			172109		0.330891
12	1999	7	-0.091812	0.994626			409076		0.370978
12	1998	6	0.015507	0.941919					0.396156
12	1997	5	0.063606	1.08446					0.38154
12	1996	4	0.12789	1.3145					0.510368
12	1995	3	0.158552	1.03385					0.541761
12	1994	2	0.195859	1.25247					0.259318
12	1993	1		1.30542					0.221625
12	1992	0		1.7428					0.282859
13	2004	12
13	2003	11		5.02728	166761565	7	6240	54.2422	12.3173
13	2002	10		2.20718		5	6240		3.71951
13	2001	9		2.12313		5	6240		2.56358
13	2000	8	0.084954	1.26527			37224		0.691894
13	1999	7	0.037504	1.12206			52556		0.726875
13	1998	6	0.02732	1.01984					0.741896
13	1997	5	0.036094	1.05192					0.756162
13	1996	4	0.068735	1.07878					0.701758
13	1995	3	0.06806	1.01151					0.707263
13	1994	2	0.206796	1.03019					0.713253
13	1993	1	0.16869	1.10789					0.748872
13	1992	0		1.40883					0.735636
14	2022	30	0.203424	1.417		6	0	34.0167	0.59228
14	2021	29	0.049305	1.23786		6	0	34.0167	0.608645
14	2020	28	0.009577	1.29435		5	0	34.0167	0.608096
14	2019	27	0.033613	1.46744		4	0	34.0167	0.515342
14	2018	26	0.162611	1.48172		5	0	34.0167	0.504366
14	2017	25	0.013733	1.8992		6	0	34.0167	0.476437
14	2016	24	0.036639	2.81387		5	2300	32.8717	0.575952
14	2015	23	0.069101	2.76362		6	2300	32.0227	0.643892
14	2014	22	0.086794	1.92106		4	0	32.0227	0.676601
14	2013	21	0.053061	1.74282		9	0	32.0227	0.649425
14	2012	20	0.052378	1.53308		11	0	32.0227	0.686526
14	2011	19	0.106967	1.21372		10	0	32.0227	0.663812
14	2010	18	0.138653	1.81388		11	949	32.0227	0.647874
14	2009	17	0.170345	2.51452		7	1265	32.0227	0.719721
14	2008	16	0.102082	1.46264		13	1687	32.0227	0.743529
14	2007	15	0.004749			12	3000	32.0227	0.668238
14	2006	14	0.076197	1.37085		13	0	32.0227	0.632946
14	2005	13	0.087788	1.12269		9	0	28.8	0.648903
14	2004	12	0.094511	1.09139		12	0	28.8	0.750282
14	2003	11	0.114681	1.1991		7	0	28.8	0.697302
14	2002	10	0.155824	1.46419		11	0		0.668176
14	2001	9	0.165473	1.72109		8	0		0.723245
14	2000	8	0.362929	3.04876			0		0.874071
14	1999	7	-2.04239	1.78738			0		0.891176
14	1998	6	-0.400522	1.36904					0.677555
14	1997	5	0.002277	1.4138					0.548978
14	1996	4	-0.229679	1.26299					0.588616
14	1995	3	0.046983	0.974816					0.609937
14	1994	2	0.106352	1.24336					0.575406
14	1993	1		1.61046					0.544369
14	1992	0		1.79267					0.713837
15	2001	9
15	2000	8		1.62111					1.92164
15	1999	7		1.37078					1.59482
15	1998	6		1.23379					1.32574
15	1997	5	-1.08008	1.1097					0.85505
15	1996	4	0.014437	1.20595					0.721904
15	1995	3	-0.042471	0.995397					0.732521
15	1994	2	0.041634	1.02542					0.74012
15	1993	1		1.21463					0.679047
15	1992	0		1.28457					0.753421
16	2022	30	-0.209205	1.00363		14	0	21.7508	0.777428
16	2021	29	0.079081	1.0457		15	26000	21.7508	0.744174
16	2020	28	0.050376	1.03046		16	26000	21.7508	0.78505
16	2019	27	0.033741	0.972553		19	26000	21.7508	0.766908
16	2018	26	0.070743	0.918139		15	26000	21.7508	0.713465
16	2017	25	0.620483	1.15252		15	26000	21.7508	0.652011
16	2016	24	0.027776	1.34468		14	0	21.7508	0.807546
16	2015	23	-0.414848	1.5866		10	0	21.7508	0.784184
16	2014	22	0.014084	1.06357		18	0	21.7508	0.743884
16	2013	21	0.013982	0.975934		15	0	19	0.728132
16	2012	20	0.010699	0.945777		15	0	19	0.743593
16	2011	19	0.005707	0.936678		19	0	19	0.749408
16	2010	18	0.023955	1.02331		22	6600	19	0.743477
16	2009	17	0.035893	1.18728		13	6600	19	0.697358
16	2008	16	0.068819	0.918219		15	6600	16.6775	0.617391
16	2007	15	0.056532	1.0509		12	3942	8.7033	0.591938
16	2006	14	0.031064	0.895764		7	3942	8.7033	0.64376
16	2005	13	0.005557	0.862911		7	3154	15.1083	0.619856
16	2004	12	0.046582	0.952864		9	3154	29.0621	0.641335
16	2003	11	0.034936	1.01611		5	21004	29.0621	0.658813
16	2002	10	0.014518	1.01368		4	3154		0.545333
16	2001	9	-0.219777	1.13005		8	42088		0.562602
16	2000	8	0.064317	1.18634			42088		0.615045
16	1999	7	0.144329	1.18606			64977		0.621911
16	1998	6	0.199599	1.12219					0.684604
16	1997	5	0.213554	1.32418					0.688411
16	1996	4	0.23546	1.27509					0.636631
16	1995	3	0.33648	1.06653					0.681825
16	1994	2	0.296697	1.11376					0.609863
16	1993	1		1.4631					0.486189
16	1992	0	0.2921	2.08734					0.435898
17	2022	30	-0.026185	4.76482			0	20	0.232612
17	2021	29	-0.068307	14.8452	68403166	9	5276	11.5188	0.753473
17	2020	28	0.170644	10.7529	66658709	10	5276	11.5188	0.720498
17	2019	27	-0.682937	28.6413	68992866	8	5276	11.5188	0.817616
17	2018	26	-0.110745	25.1325	68638703	6	5276	11.5188	0.768163
17	2017	25	0.083726	33.8723	85150515	10	5276	11.5188	0.743597
17	2016	24	0.225184	92.25	68229928	7	6267	11.5188	0.680489
17	2015	23	-0.007911	122.189	67342041	6	6267	11.5188	0.708077
17	2014	22	0.428494	53.5712	97435094	5	8276	11.5188	0.737887
17	2013	21	204.69	11.8615	109912058	6	14196	11.5188	0.949187
17	2012	20			112170955	7	15430	11.8071	11.5097
17	2011	19		16.4995	109474858	5	15430	11.8071	13.3969
17	2010	18		17.2256	109513097	11	11930	11.8071	13.7114
17	2009	17		11.0688	110578457	8	10500	13.5782	11.9667
17	2008	16		7.65347	121629238	4	10500	13.5782	10.443
17	2007	15		8.9953	109346929	8	85500	13.5782	9.42905
17	2006	14		6.9314	114204602	6	75000	13.5782	7.97895
17	2005	13		5.32949	144072836	8	75000	13.5782	6.5124
17	2004	12		4.26918	151072836	9	75000	13.5782	4.98922
17	2003	11		4.44404	151072836	7	75000	13.5782	4.79367
17	2002	10		4.54966		7	75000		4.87094
17	2001	9		4.6535		5	75000		4.52122
17	2000	8	-4.3202	1.37634			75000		0.983024
17	1999	7	0.968983	1.15033			225000		0.924403
17	1998	6	-2.02026	1.13663					0.880778
17	1997	5	-0.173717	1.0648					0.658451
17	1996	4	0.022051	1.15211					0.540254
17	1995	3	0.038268	0.91783					0.547352
17	1994	2	0.105404	1.05657					0.559704
17	1993	1		1.41421					0.664794
17	1992	0		1.40955					0.665049
18	2020	28
18	2019	27
18	2018	26	-6.47579	1.22695	585858896	14	584736081	34.3563	0.972347
18	2017	25	0.169919	1.34462	672220337	12	584341456	34.3563	0.806291
18	2016	24	0.257906	1.99624	190742910	11	582955956	34.3263	0.770794
18	2015	23	0.270278	2.36679	80205406	13	153139462	34.2659	0.681256
18	2014	22	0.033099	17.0839	82216557	7	0	25.5058	0.297661
18	2013	21	0.06301	7.30379	86360952	6	0	25.5058	0.269328
18	2012	20	-0.002105	5.16101	88786100	4	0	25.5058	0.316993
18	2011	19	-0.148066	3.73233	89086100	5	0	25.5058	0.3168
18	2010	18	0.016742	5.40192	90225600	9	0	25.5058	0.276472
18	2009	17	0.081588	5.63985	93356972	4	0	25.5058	0.286865
18	2008	16	-0.198975	1.97861	95738662	5	0	25.5058	0.321194
18	2007	15	-0.730779	3.08667	102988918	8	0	25.5058	0.257033
18	2006	14	0.068746	1.34487	110069838	5	0	25.5058	0.325078
18	2005	13	-0.158921	1.0921	110069838	7	0	28	0.415455
18	2004	12	0.001219	1.24959	110069838	6	0	28	0.352758
18	2003	11	0.004914	1.63615	110049838	5	0	28	0.201988
18	2002	10	0.003916	1.97846		6	0		0.180081
18	2001	9	0.002741	2.55351		3	0		0.210731
18	2000	8	0.016488	1.88131			0		0.298465
18	1999	7	0.036134	1.56022			18453670		0.187609
18	1998	6	0.009231	1.20533					0.215106
18	1997	5	-0.039057	1.23262					0.225641
18	1996	4	0.006612	1.3028					0.226645
18	1995	3	0.037553	1.00881					0.220315
18	1994	2	0.112682	1.18047					0.224937
18	1993	1		1.22987					0.211323
18	1992	0		1.6004					0.197952
19	2022	30	0.08656	1.17905			0	63.793	0.350589
19	2021	29	0.092893	1.14895		7	0	63.793	0.387596
19	2020	28	0.084203	1.1838		5	0	63.793	0.34396
19	2019	27	0.083167	1.11935		10	101250	63.793	0.31758
19	2018	26	0.073971	1.21406		10	296009	63.793	0.329474
19	2017	25	-0.063596			6	335775	19.0893	0.100181
19	2016	24	0.085874	5.60933		5	305250	19.0893	0.109292
19	2015	23	-0.044884	4.45204		8	201100	19.0893	0.09743
19	2014	22	0.014217	2.01812		7	0	19.0893	0.139418
19	2013	21	0.044692	1.55239		6	0	19.0893	0.243113
19	2012	20	0.07361	1.74473		8	0	19.0893	0.177289
19	2011	19	0.010837	1.5603		8	0	19.0893	0.162047
19	2010	18	0.024093	2.9937		9	0	26.3271	0.433623
19	2009	17	-0.027003	2.11978		9	0	27.8383	0.413914
19	2008	16	0.041798	1.43307		8	0	29.5418	0.279769
19	2007	15	0.121592	4.45417		7	0	29.5418	0.215707
19	2006	14	0.127656	1.5595		10	0	29.5418	0.368205
19	2005	13	0.017143	1.35126		7	7680	33.997	0.411281
19	2004	12	-0.007283	1.46052		5	7680	33.997	0.485979
19	2003	11	-0.205519	1.57843		6	7680	33.997	0.460485
19	2002	10	0.037461	1.9154		6	7751		0.362227
19	2001	9	0.034721	2.33105		3	7751		0.182292
19	2000	8	0.036666	2.38559			5963		0.320259
19	1999	7	0.104163	1.59046			5963		0.384482
19	1998	6	0.110861	1.36199					0.348349
19	1997	5	0.107583	1.67008					0.352981
19	1996	4	0.15994	1.98229					0.369775
19	1995	3	0.023251	1.10743					0.439166
19	1994	2	-0.01824	1.14103					0.493716
19	1993	1		1.30574					0.445603
19	1992	0		1.69533					0.338057
20	2022	30	0.028644	3.49253			2830000	42.1279	0.419243
20	2021	29	0.020969	3.36948		4	2830000	42.1279	0.479568
20	2020	28	0.020313	3.76436	135998975	5	2830000	42.1279	0.464384
20	2019	27	0.016574	4.23141	135976454	3	2830000	42.1279	0.463615
20	2018	26	0.010171	4.22217	146225754	6	0	41.2066	0.475007
20	2017	25	0.003039	5.32493	133140554	10	0	41.1391	0.490804
20	2016	24	0.017071	7.9148	147032854	6	0	41.1391	0.494528
20	2015	23	-0.013381	6.16779	148371907	10	0	41.1391	0.72819
20	2014	22	0.027324		14845344	5	0	41.1391	0.758028
20	2013	21	-0.023815	1.75043	133059454	4	0	41.1391	0.62581
20	2012	20	0.011571	1.73404	133059454	6	0	41.1391	0.588963
20	2011	19	0.037461	1.54565	133059454	8	0	41.1391	0.58566
20	2010	18	0.034428	2.13249	133268782	10	0	41.1391	0.632778
20	2009	17	0.016489	2.25017	133059454	8	0	41.1391	0.667058
20	2008	16	0.030539	1.23844	133059454	9	0	41.1391	0.445208
20	2007	15	0.091106	2.73866	133101154	13	0	41.1391	0.352331
20	2006	14	-0.087357	1.19599	141561366	8	0	22.0591	0.404724
20	2005	13	0.027725	1.39497	125001806	6	65978	22.0591	0.386259
20	2004	12	-0.190934	1.44279	141561366	6	65978	22.0591	0.459548
20	2003	11	-0.027965	2.07577	155459466	4	65978	22.0591	0.419417
20	2002	10	0.018232	2.5139		5	64078		0.386274
20	2001	9	0.010475	4.50635		5	64078		0.354153
20	2000	8	0.009615	3.36167			145161		0.358989
20	1999	7	0.032306	1.62561			189572		0.361117
20	1998	6	-0.166853	1.75545					0.29879
20	1997	5	-0.167931	1.5218					0.224019
20	1996	4	0.102413	1.61514					0.340964
20	1995	3	0.149001	1.03204					0.302137
20	1994	2	0.136946	1.16237					0.243237
20	1993	1		1.40597					0.357929
20	1992	0		1.82594					0.412852
21	2022	28	0.057579	1.16965		22	685583	34.51	0.569897
21	2021	27	0.072692	1.48952		32	745583	34.51	0.575808
21	2020	26	0.118988	1.92216		24	725583	36.6053	0.629761
21	2019	25	0.062215	1.58546		23	2416400	43.5088	0.615132
21	2018	24	0.083514	1.1055		18	2416400	44.5088	0.576803
21	2017	23	0.096799	1.50459		25	2476400	44.5088	0.642835
21	2016	22	0.042237	1.73124		27	1920400	44.5088	0.547908
21	2015	21	0.034704	1.87361		11	1926670	44.5088	0.636919
21	2014	20	0.031737	1.38056		10	1926670	44.5088	0.649905
21	2013	19	0.032024	1.18318		13	1926670	44.5088	0.638573
21	2012	18	0.002034	1.20187		14	1926670	49.6362	0.59178
21	2011	17	0.050952	1.23651		6	1844169	49.6362	0.582013
21	2010	16	0.07957	2.6498		12	1844169	49.6362	0.328237
21	2009	15	0.067278	2.35889		9	1229446	49.6362	0.271815
21	2008	14	0.091349	1.0171		10	1229446	49.6362	0.2002
21	2007	13	0.203386	1.91671		9	1229446	49.6362	0.322148
21	2006	12	0.109968	1.37611		5	1229946	49.539	0.220404
21	2005	11	0.109605	1.19192		5	788427	55.9619	0.328799
21	2004	10	0.085435	1.28564		5	785427	55.9619	0.335572
21	2003	9	0.088754	1.34084		4	999634	55.9619	0.42848
21	2002	8	0.02651	1.27874		5	1049613		0.547199
21	2001	7	-0.009934	1.37018		2	1085312		0.500332
21	2000	6	0.064745	1.88064			1085312		0.398947
21	1999	5	0.141338	2.09916			1117154		0.420565
21	1998	4	0.234694	1.76266					0.460833
21	1997	3	0.30479	2.99387					0.408082
21	1996	2	0.348063	1.5317					0.475023
21	1995	1	0.247279	1.04974					0.569672
21	1994	0	0.122204	1.1083					0.492922
22	2022	29
22	2021	28
22	2020	27
22	2019	26
22	2018	25
22	2017	24	0.108703			5	213472	32.5215	0.176595
22	2016	23	0.118831	1.79019		6	406045	32.5215	0.148552
22	2015	22	0.124819	1.88088		10	291251	32.5215	0.243639
22	2014	21	0.108662	2.12524		7	489863	32.5215	0.297041
22	2013	20	0.135886	1.63427		10	482616	32.5215	0.35642
22	2012	19	0.13791	1.26398		11	810950	57.5215	0.341554
22	2011	18	0.162632	1.22182		14	1054572	57.5215	0.372183
22	2010	17	0.217128	1.77497		13	777540	57.5099	0.386159
22	2009	16	0.176617	2.02313		9	436429	57.5099	0.38121
22	2008	15	0.283806	1.14434		13	390458	57.5099	0.35432
22	2007	14	0.31562	1.82636		9	220946	57.5099	0.423781
22	2006	13	0.309919	1.70124		9	237624	57.5099	0.334285
22	2005	12	0.29772	1.41742		7	225862	58.8362	0.336324
22	2004	11	0.326008	1.65498		8	213780	58.8362	0.400362
22	2003	10	0.24769	1.49153		8	100400	58.8362	0.379385
22	2002	9	0.18458	1.24618		13	127700		0.329107
22	2001	8	0.090173	1.37017		2	121500		0.381297
22	2000	7	0.090004	1.23846			121500		0.4449
22	1999	6	0.086728	1.09057			164500		0.313536
22	1998	5	0.056291	0.974972					0.316756
22	1997	4	0.084432	1.11494					0.22533
22	1996	3	0.099466	1.53234					0.274289
22	1995	2	0.135169	1.13303					0.242196
22	1994	1	0.149985	1.14041					0.257621
22	1993	0		1.34977					0.242557
23	2022	29	-1.13779	2.09714				27.3862	0.835406
23	2021	28	-0.046799	1.6128	47670216	6		27.3862	0.741732
23	2020	27	0.036899	1.71118	54658620	14		27.3862	0.739688
23	2019	26	0.127489	1.48492	54320347	14		27.3862	0.767842
23	2018	25	0.069308	1.54154	54388047	15		15.1345	0.781529
23	2017	24	0.059918	2.21431	56324742	16		15.1345	0.754666
23	2016	23	0.034742	3.61081	59470979	20		15.1345	0.699066
23	2015	22	0.059644		55638127	16		15.1345	0.714821
23	2014	21	0.035487	2.20872	59367758	13		30.129	0.711966
23	2013	20	0.028485	1.50438	63925745	15		30.129	0.691395
23	2012	19	0.012595	1.30908	63669886	19		29.99	0.665814
23	2011	18	0.026359	1.3105	63628966	27		31.4355	0.684301
23	2010	17	0.041125	1.6475	66045945	17		31.3058	0.661815
23	2009	16	0.077829	1.64378	71389599	12		33.8107	0.708031
23	2008	15	0.071574	1.1247	76901334	11		33.8107	0.690112
23	2007	14	0.049549	1.78743	78260805	12		33.8107	0.626924
23	2006	13	0.120646	1.19092	78316910	7		33.8107	0.695779
23	2005	12	-0.096326	1.11663	92657090	7		39.9982	0.743785
23	2004	11	0.048021	1.19268	92661990	10		39.9982	0.659048
23	2003	10	0.040567	1.29421	92717511	5		39.9982	0.665904
23	2002	9	0.036139	1.52032		10			0.677795
23	2001	8	-0.328401	1.61101		3			0.770463
23	2000	7	0.066723	1.78375					0.649752
23	1999	6	0.099446	1.4419					0.62326
23	1998	5	0.081677	1.43583					0.509792
23	1997	4	0.116473	1.81051					0.489546
23	1996	3	-0.001979	1.35872					0.500228
23	1995	2	0.06899	1.08777					0.519773
23	1994	1	0.192994	1.19872					0.371839
23	1993	0		1.66896					0.34438
24	2019	26
24	2018	25
24	2017	24
24	2016	23
24	2015	22
24	2014	21	0.125949	1.06186		23	631822	40.3784	0.711609
24	2013	20	0.141539	0.984305		14	536604	40.3784	0.709661
24	2012	19	0.1453	1.08639		10	683804	40.3784	0.730403
24	2011	18	0.136465	1.02314		17	616204	40.3784	0.695267
24	2010	17	0.117469	1.04216		15	543434	40.3784	0.646497
24	2009	16	0.095862	1.2315		19	595922	40.3784	0.617889
24	2008	15	0.067078	1.05203		17	595922	40.3784	0.565149
24	2007	14	0.13069	1.74039		20	304242	35.6623	0.635771
24	2006	13	0.131639	1.56788		8	325842	23.8238	0.683299
24	2005	12	0.113127	1.15496		13	35600	30.4268	0.564853
24	2004	11	0.10743	1.05114		7	28066	30.4268	0.579775
24	2003	10	0.107944	1.17258		7	23388	30.4268	0.438837
24	2002	9	0.101964	1.07766		9	10388		0.501864
24	2001	8	0.099481	1.25556		9	101458		0.493953
24	2000	7	0.11874	1.22516			105458		0.487376
24	1999	6	0.127418	1.04909			188808		0.550017
24	1998	5	0.080146	1.03096					0.552408
24	1997	4	0.089123	1.03209					0.552807
24	1996	3	0.104639	1.26353					0.611484
24	1995	2	0.188828	1.09686					0.617883
24	1994	1	0.171716	1.18173					0.456722
24	1993	0		1.32737					0.458714
25	2022	29	0.049099	3.33965			0	47.5107	0.257972
25	2021	28	0.090621	3.44581		10	0	49.0865	0.216415
25	2020	27	0.043553	4.16033		12	0	49.0865	0.189527
25	2019	26	0.163385	5.36146		8	0	49.0865	0.186276
25	2018	25	0.07836	4.76551		16	0	49.0865	0.337101
25	2017	24	0.065912	5.94892		12	0	49.0865	0.28881
25	2016	23	0.030398	9.71361		8	0	49.0865	0.235883
25	2015	22	0.048644	13.8027		9	0	51.0864	0.248214
25	2014	21	0.042338	3.1684		16	0	66.22	0.749071
25	2013	20	0.014815	3.15196		10	0	66.22	0.709393
25	2012	19	0.004834	2.52887		16	0	66.22	0.688234
25	2011	18	0.006208	2.5733		13	0	66.22	0.647128
25	2010	17	0.019631	3.67262		8	0	66.22	0.666757
25	2009	16	0.041642	4.20681		12	0	66.22	0.680975
25	2008	15	0.009866	1.26496		10	0	66.22	0.695731
25	2007	14	0.032303	2.01807		14	6000	66.22	0.754521
25	2006	13	-0.464465	1.21885		8	0	66.22	0.772268
25	2005	12	0.027827	1.0882		10	9500	72.4473	0.677414
25	2004	11	0.036131	1.08924		9	9500	72.4473	0.749824
25	2003	10	0.039379	1.16492		8	9000	72.4473	0.809876
25	2002	9	-0.158767	1.20019		7	0		0.812318
25	2001	8	0.024701	1.40365		10	0		0.78799
25	2000	7	-1.20511	1.62574			8550		0.871354
25	1999	6	-0.456643	1.31094			8550		0.739222
25	1998	5	0.059345	1.18803					0.656058
25	1997	4	0.092055	1.25129					0.652389
25	1996	3	-0.540214	1.1556					0.711946
25	1995	2	0.002717	1.00272					0.624569
25	1994	1	0.10486	1.07521					0.586927
25	1993	0		1.19571					0.518196
26	2022	29	0.085027	1.23482		6	1339040	39.0245	0.238204
26	2021	28	0.128719	1.40167		12	1620040	38.253	0.266957
26	2020	27	0.105045	1.41871		10	1121040	38.0706	0.303269
26	2019	26	0.081336	1.4759		10	1121040	36.792	0.294179
26	2018	25	0.071527	1.10404		7	507351	37.1463	0.286011
26	2017	24	0.057787	1.57251		11	507351	37.1463	0.310582
26	2016	23	0.046475	1.66699		9	66311	37.1463	0.406989
26	2015	22	0.052997	1.80954		9	66311	41.4946	0.457733
26	2014	21	0.089279	1.56319		10	66311	41.4946	0.552603
26	2013	20	0.084562	1.34069		5	66311	41.4946	0.56759
26	2012	19	0.079816	1.23596		5	66311	41.4946	0.564416
26	2011	18	0.114266	1.48763		12	66311	41.4946	0.518694
26	2010	17	0.07302	1.55777		13	47365	41.4946	0.471559
26	2009	16	0.09623	1.63616		8	35524	44.6881	0.517553
26	2008	15	0.095687	1.10227		12	47365	44.6881	0.528519
26	2007	14	0.094904	2.29399		10	47365	44.6881	0.37772
26	2006	13	0.051445	1.41292		9	48210	52.2417	0.26133
26	2005	12	0.029307	1.15125		7	48210	52.2417	0.129414
26	2004	11	0.003756	1.34454		8	48210	52.2417	0.163873
26	2003	10	0.008117	1.97803		9	48210	52.2417	0.087489
26	2002	9	-0.150489	2.78433		10	48210		0.087518
26	2001	8	0.017763	2.73255		5	276306		0.1804
26	2000	7	0.02504	1.94294			276306		0.230114
26	1999	6	0.054695	1.33804			447378		0.2816
26	1998	5	0.084773	1.42231					0.259759
26	1997	4	0.129546	2.01548					0.216344
26	1996	3	0.183237	1.75422					0.373432
26	1995	2	0.2894	1.16283					0.418135
26	1994	1	0.269568	1.34805					0.317997
26	1993	0		1.36464					0.342583
27	2022	29	0.04552	0.829657		12	0	43.9076	0.615473
27	2021	28	0.042543	0.915957		12	0	43.9076	0.622932
27	2020	27	0.101962	0.88707		10	0	43.9076	0.633063
27	2019	26	0.054463	0.90672		11	0	47.8246	0.650566
27	2018	25	0.026066	0.921597		11	0	47.8246	0.676944
27	2017	24	0.034182	0.990965		15	0	47.8246	0.679887
27	2016	23	0.056656	1.03957		16	0	47.8246	0.592068
27	2015	22	0.082745	1.08757		12	0	47.8246	0.571741
27	2014	21	0.11477	1.08622		10	0	47.8246	0.470503
27	2013	20	0.092181	0.953276		12	0	47.8246	0.435835
27	2012	19	0.064761	0.946113		16	0	63.74	0.457686
27	2011	18	0.069904	0.974652		11	0	63.74	0.462982
27	2010	17	0.098442	1.05431		10	0	63.74	0.435322
27	2009	16	0.147762	1.12743		11	0	63.74	0.481501
27	2008	15	0.085084	1.0391		12	0	63.74	0.534477
27	2007	14	0.141103	1.44159		12	6511	63.74	0.438178
27	2006	13	0.183769	1.07448		9	3968	50.1949	0.271202
27	2005	12	0.178577	1.00718		8	3968	55.2833	0.283939
27	2004	11	0.18114	1.07811		7	77730	55.2833	0.350574
27	2003	10	0.207862	1.19765		10	77730	55.2833	0.261103
27	2002	9	0.17685	1.10657			178520		0.323409
27	2001	8	0.167858	1.25332		4	483941		0.404237
27	2000	7	0.140558	1.29478			483941		0.42321
27	1999	6	0.170171	1.28472			387154		0.485199
27	1998	5	0.167091	1.19679					0.547059
27	1997	4	0.1689	1.48474					0.597424
27	1996	3	0.182706	1.13297					0.678902
27	1995	2	0.17372	0.979666					0.716461
27	1994	1	0.167825	0.998796					0.752231
27	1993	0		1.05959					0.754294
28	2022	29	0.091117	0.854442		9	4151	56.0581	0.54372
28	2021	28	0.084764	0.923216		10	4151	56.0581	0.57876
28	2020	27	0.10192	1.03047		8	4151	56.0581	0.573461
28	2019	26	0.09663	1.06866		8	4151	56.0581	0.541779
28	2018	25	0.096969	1.07714		11	2651	56.0581	0.519335
28	2017	24	0.116519	1.53214		12	2651	56.0581	0.55569
28	2016	23	0.143806	1.50696		10	2651	51	0.581754
28	2015	22	0.141445			10	2651	51	0.578883
28	2014	21	0.138077	1.68908		10	2651	51	0.621854
28	2013	20	0.230601	1.90759		8	2651	38.3342	0.790499
28	2012	19	0.263006	1.8117		9	3535	38.3342	0.802164
28	2011	18	0.229755	1.54746		8	4714	38.3342	0.813874
28	2010	17	0.233528	2.21618		12	4714	38.3342	0.820599
28	2009	16	0.225774	2.2338		6	6286	38.3342	0.832209
28	2008	15	0.250172	1.62128		8	8381	39.1416	0.823731
28	2007	14	0.268014	1.94748		6	11175	39.1416	0.821899
28	2006	13	0.164435	1.22975		6	0	39.1416	0.823494
28	2005	12	0.090839	1.18845		6	0	43.3333	0.632876
28	2004	11	0.074217	1.34706		9	0	43.3333	0.576692
28	2003	10	0.044056	1.36434		9	0	43.3333	0.659971
28	2002	9	0.012774	1.52403		9	0		0.682027
28	2001	8	0.094967	2.10125		10	0		0.674062
28	2000	7	-0.008835	3.49723			0		0.17484
28	1999	6	0.045519	1.40118			202494		0.160903
28	1998	5	0.020049	1.2209					0.202918
28	1997	4	-0.091118	1.28647					0.338139
28	1996	3	0.112064	1.79257					0.20035
28	1995	2	0.070053	1.14837					0.13296
28	1994	1	0.111554	1.11124					0.149711
28	1993	0		1.25656					0.252253
29	2022	29	0.034895	2.48421		7	9500	55.7849	0.246623
29	2021	28	0.051475	1.48915		10	12000	57.1927	0.316243
29	2020	27	0.079288	1.61426		11	12000	63.5475	0.259237
29	2019	26	0.153532			5	92000	63.5475	0.282032
29	2018	25	0.156205			4	90000	63.5475	0.314014
29	2017	24	0.068489			5	90000	63.5475	0.323178
29	2016	23	0.123808			7	90000	63.5475	0.335385
29	2015	22	0.136635	3.39056		5	90000	63.5475	0.472851
29	2014	21	0.146602	2.01744		5	0	63.5475	0.535301
29	2013	20	0.131595	1.44701		7	0	63.5475	0.588383
29	2012	19	0.0709	1.65477		12	0	63.5475	0.594074
29	2011	18	0.072269	1.52234		5	0	63.5475	0.567289
29	2010	17	0.065219	1.95196		11	0	63.5475	0.615344
29	2009	16	0.016631	2.65909		12	0	63.5475	0.638325
29	2008	15	0.016001	1.19905		13	7400	64.8242	0.47162
29	2007	14	0.032956	1.94248		6	7400	64.8242	0.486968
29	2006	13	0.01811	1.44476		7	7400	66.5102	0.54985
29	2005	12	0.008104	1.26654		6	5000	73.5247	0.544432
29	2004	11	-0.145054	1.33693		5	5000	73.5247	0.608023
29	2003	10	0.008925	1.33615		4	5000	73.5247	0.588049
29	2002	9	0.013115	1.42216		7	0		0.657809
29	2001	8	-0.532487	1.35788		4	0		0.708201
29	2000	7	0.050161	1.35674			0		0.623411
29	1999	6	0.065522	1.11799			0		0.647639
29	1998	5	-0.742484	1.10999					0.708677
29	1997	4	0.043738	1.07858					0.59022
29	1996	3	-0.005607	1.20713					0.613167
29	1995	2	0.158532	1.00068					0.617022
29	1994	1	0.196145	1.0251					0.552757
29	1993	0		1.12467					0.52848
30	2022	29	0.055304	0.960077		12	1447313	24.4122	0.44487
30	2021	28	0.091441	1.31665	1211748294	13	2152945	24.4122	0.427218
30	2020	27	0.109789	1.33169	1212598205	14	2152945	24.4122	0.427812
30	2019	26	0.118497	1.08321	770119693	10	3803101	24.4122	0.423117
30	2018	25	0.12257	0.96114	870661025	8	8182478	24.4122	0.389844
30	2017	24	0.129481	1.38934	849899357	9	9132753	24.4122	0.389791
30	2016	23	0.117164	1.55875	884313075	7	9132753	24.4122	0.3635
30	2015	22	0.098955	1.4322	876384660	4	15814941	24.4122	0.343888
30	2014	21	0.141197	1.37481	889951981	8	16056972	24.3099	0.345046
30	2013	20	0.13898	1.07846	25373631	7	15514941	24.3099	0.402571
30	2012	19		69.2443	52534405	16	2689	22.5357	1.06695
30	2011	18	713.204	14.2736	52559203	8	2689	23.8689	0.969146
30	2010	17			174131539	6	3147	59.8239	29.454
30	2009	16		29.0375	188430100	6	5362	59.8239	41.9394
30	2008	15		43.2536	208560000	7	6750	59.8239	96.9593
30	2007	14		21.4342	205920000	7	6000	66.3616	61.3354
30	2006	13		22.0139	202060000	7	6000	66.3616	55.1906
30	2005	12		14.8309	201960000	6	6000	66.3616	43.0754
30	2004	11		2.72103	201960000	5	0	66.3616	6.08241
30	2003	10		2.60038	202077000	10	16000	66.3616	4.88269
30	2002	9		4.57807		9	0		8.50214
30	2001	8		2.96711		7	0		3.2077
30	2000	7	0.244271	1.4676			0		0.918676
30	1999	6	0.776867	1.14906			33660		0.936463
30	1998	5	-2.73876	1.13756					0.906847
30	1997	4	0.064571	1.15					0.618651
30	1996	3	0.045637	1.12849					0.635544
30	1995	2	0.029848	0.990683					0.621771
30	1994	1	0.16221	1.08327					0.567296
30	1993	0	0.181325	1.15732					0.527902
31	2022	29	-0.046788	0.863303			11717	49.2763	0.778465
31	2021	28	0.014732	0.925136		14	11717	49.2763	0.755127
31	2020	27	0.024596	0.943292		9	11717	49.2763	0.771622
31	2019	26	0.087101	0.963801		12	11717	53.8005	0.767767
31	2018	25	0.145668	0.946159		15	11717	47.2702	0.849079
31	2017	24	0.147714			27	11517	45.6663	0.844959
31	2016	23	0.118136	1.07982		36	0	45.6663	0.815795
31	2015	22	0.090315	1.26024		16	11517	45.6663	0.79961
31	2014	21	0.084651	1.10103		9	15356	50.6505	0.769711
31	2013	20	0.102469	0.944796		10	15356	50.6505	0.779069
31	2012	19	0.08983	1.00955		8	15356	50.6505	0.782565
31	2011	18	0.102919	0.993079		13	15356	50.6505	0.781679
31	2010	17	0.090455	1.25619		18	15356	50.6505	0.696077
31	2009	16	0.058161	2.04649		12	0	50.6505	0.513593
31	2008	15	0.042171	1.34242		12	0	50.6505	0.637839
31	2007	14	0.128298	2.7637		17	0	50.6505	0.391569
31	2006	13	0.128318	1.90176		11	175770	50.5155	0.419875
31	2005	12	0.093445	1.33502		11	139500	59.6314	0.321003
31	2004	11	0.095298	1.40427		5	139500	59.6314	0.37241
31	2003	10	0.084709	1.40791		6	139500	59.6314	0.306753
31	2002	9	0.079285	1.56679		11	139500		0.314878
31	2001	8	0.074723	1.49341		3	236074		0.36115
31	2000	7	0.029919	1.8659			236074		0.324066
31	1999	6	-0.111279	1.25632			236074		0.380058
31	1998	5	0.029007	1.32856					0.338935
31	1997	4	0.029759	1.38874					0.336182
31	1996	3	0.129754	1.6026					0.389145
31	1995	2	0.12746	0.984087					0.384719
31	1994	1	0.125203	1.03311					0.275779
31	1993	0		1.1841					0.328924
32	2022	29	0.070468	1.13729			48595470	17.8082	0.808366
32	2021	28	0.116801	1.1156		17	49745865	17.7959	0.785055
32	2020	27	0.104548	3.15208		14	1346760	49.0418	0.300958
32	2019	26	0.09515	2.78876		8	1150560	49.0418	0.292026
32	2018	25	0.073722	1.43484		10	1534025	49.0418	0.295935
32	2017	24	0.008329	1.9199		11	1534025	49.1785	0.186046
32	2016	23	0.029528	2.61054		8	1535754	49.1785	0.20752
32	2015	22	0.032788	3.33473		11	1578	49.1785	0.290364
32	2014	21	0.064252	1.38646		9	1578	42.0201	0.460739
32	2013	20	0.014789	1.66853		10	43090	42.0201	0.32395
32	2012	19	0.170706	1.38493		10	50426	42.0201	0.380335
32	2011	18	0.051619	1.29817		8	60207	42.0201	0.447662
32	2010	17	0.060088	1.99218		13	60207	42.0201	0.461773
32	2009	16	0.060908	1.84523		7	60207	42.2348	0.448143
32	2008	15	0.102582	1.18518		9	60207	42.2348	0.413141
32	2007	14	0.113114	1.56159		10	50173	42.2348	0.551232
32	2006	13	0.082305	1.08522		9	50626	46.0496	0.503189
32	2005	12	0.06559	1.08971		7	38353	56.5308	0.49976
32	2004	11	0.039851	1.21267		7	38353	56.5308	0.495315
32	2003	10	0.078689	1.26151		9	25953	56.5308	0.43594
32	2002	9	0.078887	1.43576		5	57900		0.482279
32	2001	8	0.137885	1.65435		5	52100		0.666851
32	2000	7	0.136004	1.84184			68600		0.677093
32	1999	6	0.135694	1.79609			120120		0.65993
32	1998	5	0.069626	1.45953					0.596223
32	1997	4	0.021436	1.37104					0.58829
32	1996	3	0.048252	1.25797					0.531585
32	1995	2	0.059243	1.0616					0.521889
32	1994	1	0.135111	1.12963					0.459416
32	1993	0	0.152599	1.3502					0.442704
33	2017	23
33	2016	22	0.244814		115043186	9	0	10.6002	0.928519
33	2015	21	7.24974		112392617	10	0	13.8284	0.977342
33	2014	20			33212703	8	0	13.8284	1.41103
33	2013	19	0.012823	2.76942	70483948	8	0	13.8284	0.518756
33	2012	18	-0.094915	3.42313	73328694	5	0	13.8284	0.428603
33	2011	17	0.009582	2.74164	70283648	5	0	13.8284	0.430425
33	2010	16	0.014327	3.84756	85485293	6	0	13.8284	0.447815
33	2009	15	-0.084731	5.16068	131501583	6	0	15.1853	0.429536
33	2008	14	0.011458	1.89962	131581783	8	0	20.0818	0.337881
33	2007	13	0.006216	2.91333	131581783	10	9700	20.0818	0.394812
33	2006	12	-0.461015	1.48442	220500000	5	9720	20.0818	0.405836
33	2005	11	0.006705	1.16047	220500000	12	6000	22.9908	0.263795
33	2004	10	0.001386	1.23321	220650000	8	6000	22.9908	0.286053
33	2003	9	0.00336	1.33446	221085300	3	0	22.9908	0.287207
33	2002	8	0.015019	1.61811		8	52500		0.292365
33	2001	7	0.012129	1.64689		7	105000		0.334981
33	2000	6	-0.029318	2.15855			105000		0.362463
33	1999	5	-0.00634	1.41128			157500		0.356989
33	1998	4	0.001545	1.24381					0.358044
33	1997	3	-0.038394	1.23461					0.339655
33	1996	2	0.012047	1.26296					0.350834
33	1995	1	0.054692	1.11526					0.374198
33	1994	0	0.099653	1.09196					0.374988
34	2022	28	0.126037	1.13146	242164321	13	156222461	23.1545	0.795604
34	2021	27	0.03775	1.08048	243891374	15	156826511	23.4255	0.830145
34	2020	26	0.132708	1.23226	287103040	10	199841316	23.4668	0.846763
34	2019	25	0.160384	1.21523	289520749	11	221004937	23.6638	0.851301
34	2018	24	0.134155	1.10427	289713349	13	232946951	23.6638	0.851975
34	2017	23	0.215374		299566549	12	232839893	23.6638	0.861665
34	2016	22	0.151955	1.38382	327595015	13	244333621	23.6638	0.844418
34	2015	21	0.114242	21.8187	118499471	7	14403	21.8751	0.582597
34	2014	20	0.371121	5.69751	124592922	9	4403	21.8751	0.641221
34	2013	19	0.158049	4.51891	124352422	5	4403	21.8751	0.719504
34	2012	18	0.044948	7.73003	125896257	6	4403	21.8751	0.538522
34	2011	17	0.194621	7.01394	136844866	7	4403	21.8751	0.589127
34	2010	16	7.54108	9.71055	156353877	7	5871	21.8751	0.650283
34	2009	15		14.8187	129010642	6	8698	25.6056	6.34771
34	2008	14		4.56154	130112787	9	8698	25.6056	7.14395
34	2007	13		4.41399	211442228	6	0	47.9599	3.51989
34	2006	12		1.58008	211442228	7	0	47.9599	1.76362
34	2005	11		1.30479	211442228	5	0	47.9599	1.46867
34	2004	10		1.33249	211442228	7	0	47.9599	1.17027
34	2003	9	0.018241	1.26875	211442228	8	0	47.9599	0.736788
34	2002	8	-0.268369	1.33564		11	0		0.757557
34	2001	7	0.111711	1.49733		5	54268		0.713763
34	2000	6	0.686324	1.91066			0		0.710367
34	1999	5	0.568024	1.83241			54268		0.93481
34	1998	4	-13.3233	1.39392					0.962087
34	1997	3	-0.146636	1.27126					0.643403
34	1996	2	0.084864	1.38078					0.601906
34	1995	1	0.01751	0.998919					0.623672
34	1994	0	0.089905	1.09385					0.590996
35	2022	28	0.011651	1.08658			93909228	15.2148	0.60563
35	2021	27	0.077838	1.15935	674192241	9	93909228	16.2034	0.544809
35	2020	26	0.066309	0.959058	765335838	10	93909228	16.2034	0.751984
35	2019	25	0.065754	1.04151	655642441	12	93909228	16.2034	0.752553
35	2018	24	0.067475	1.40173	571928926	10	93909228	29.8234	0.626002
35	2017	23	0.073775		657470113	14	93909228	29.5881	0.625057
35	2016	22	0.102656	1.7705	324998651	12	93909228	32.2867	0.65617
35	2015	21	0.123324	2.13405	326969391	9	46950614	21.2916	0.579366
35	2014	20	0.107889	1.57862	325084399	9	43950614	21.2916	0.504266
35	2013	19	90.7055	192.705	64614000	7	122	6.6604	-0.194698
35	2012	18			64614000	5	122	20.612	7.03434
35	2011	17			64614000	7	0	22.4084	2.92279
35	2010	16		3.10797	65062188	5	0	22.4084	3.0195
35	2009	15		3.36608	68056800	5	122	22.4084	3.27272
35	2008	14		2.787	64756700	8	122	22.4084	3.29516
35	2007	13			67914000	6	30722	22.4084	3.5691
35	2006	12			64614000	7	17068	29.0058	3.88648
35	2005	11		2.42599	67188000	9	17068	29.0058	4.27624
35	2004	10		2.47913	70509900	7	51449	29.0058	3.62457
35	2003	9	0.148024	1.13028	67325284	8	57449	29.0058	0.848363
35	2002	8	0.263529	1.30474		17	68381		0.844449
35	2001	7	0.24891	1.41036		5	68381		0.8496
35	2000	6	0.204815	2.19342			74981		0.740982
35	1999	5	0.19195	1.91238			74981		0.498785
35	1998	4	0.103007	1.38872					0.526021
35	1997	3	0.084852	1.2045					0.514227
35	1996	2	-0.281441	1.21221					0.508969
35	1995	1	-0.037106	1.04409					0.418915
35	1994	0	0.105709	1.12335					0.490138
36	2022	28	0.095731	0.973045		5		28.2136	0.322254
36	2021	27	0.08775	1.04458	545272551	5		33.2136	0.372875
36	2020	26	0.132681	1.00741	548499431	5		33.2136	0.462818
36	2019	25	0.157814	1.06154	417722454	6		33.2136	0.534994
36	2018	24	0.189548	1.07758	390908622	6		33.2136	0.500599
36	2017	23	0.270013	1.59743	359410601	7		31.2136	0.417036
36	2016	22	0.336194	1.56665	367290840	8		31.2109	0.586168
36	2015	21	0.035295	2.15061	365648409	9		31.241	0.584915
36	2014	20	0.012086	1.57105	352459401	7		31.3242	0.454282
36	2013	19	0.045294	1.1669	352134101	10		31.3242	0.395484
36	2012	18	0.035513	1.34948	352190401	7		31.3242	0.430298
36	2011	17	0.042704	1.12352	355766775	4		31.3242	0.40477
36	2010	16	0.139688	1.53697	362089775	9		31.3242	0.47908
36	2009	15	0.25042	2.79838	357299401	4		31.3242	0.441038
36	2008	14	-0.289538	1.18218	356783875	6		31.3242	0.536554
36	2007	13	-0.360186	1.32895	356552883	8		31.2311	0.80142
36	2006	12	0.096277	1.13298	187753619	6		31.2311	0.759757
36	2005	11	0.021167	0.936188	181077935	4		40.1457	0.703449
36	2004	10	0.024799	1.07592	187177835	7		40.1457	0.28234
36	2003	9	0.034643	0.990073	180502835	5		40.1457	0.505777
36	2002	8	0.16537	1.05312		5			0.590202
36	2001	7	0.166301	1.13794		6			0.652494
36	2000	6	0.14575	1.43864					0.582851
36	1999	5	0.125038	1.15423					0.5435
36	1998	4	0.118516	1.20858					0.416802
36	1997	3	-0.203882	1.68685					0.25341
36	1996	2	0.020539	1.41883					0.231152
36	1995	1	0.018105	1.13292					0.248822
36	1994	0	0.046399	1.21192					0.176185
37	2022	28	-0.1332	1.74268		9	17325	15.2835	0.465578
37	2021	27	-0.322744	1.60929		10	17325	15.2835	0.434287
37	2020	26	0.032535	1.83095		8	18852	15.2835	0.308885
37	2019	25	0.012457	2.00837		9	18852	15.2835	0.359328
37	2018	24	0.006114	1.06135		4	18852	15.2835	0.384122
37	2017	23	0.000186	1.41933		13	18852	15.2835	0.298029
37	2016	22	0.62489	1.68805		13	17325	15.2835	0.536181
37	2015	21	-1.51086	2.13088		10	17325	15.2835	0.880147
37	2014	20	-0.305941	1.39053		5	17325	16.718	0.727446
37	2013	19	0.040771	1.02674		8	18263	16.718	0.669176
37	2012	18	-0.136407	1.04005		8	15283	16.718	0.688802
37	2011	17	0.004784	0.957894		14	24352	16.718	0.653787
37	2010	16	-0.063874	1.10191		10	17325	17.668	0.633932
37	2009	15	0.058374	1.28021		14	17325	18.6119	0.582695
37	2008	14	0.007663	0.922829		9	17325	21.6803	0.611732
37	2007	13	0.05227	1.20622		7	15750	21.6803	0.663922
37	2006	12	0.032292	1.0485		7	0	21.6803	0.623879
37	2005	11	0.004391	1.07162		8	16301	22.966	0.598564
37	2004	10	0.241978	1.28255		7	16301	22.966	0.50711
37	2003	9	0.292969	1.6012		12	0	22.966	0.374776
37	2002	8	0.386184	1.40686		8	57217		0.413715
37	2001	7	0.234094	1.86831		5	57217		0.37281
37	2000	6	0.202481	1.467			29700		0.465083
37	1999	5	0.195556	1.26881			313200		0.408888
37	1998	4	0.137272	1.24684					0.412823
37	1997	3	0.172317	1.37801					0.442179
37	1996	2	0.128665	1.21402					0.455295
37	1995	1	0.089653	1.0004					0.436184
37	1994	0	0.158185	1.08327					0.413567
38	2022	28
38	2021	27	-0.30727	1.35379	285995143	6	0	21.424	0.228375
38	2020	26	0.027317	1.29692	285960643	7	0	21.424	0.102017
38	2019	25	0.044993	1.52364	324077221	18	100	21.424	0.055956
38	2018	24	-0.970905	1.45824	286003043	17	4295311	21.424	0.133376
38	2017	23	0.066405	1.1427	180810502	20	41000976	21.424	0.06498
38	2016	22	0.047024	1.18116	93926670	22	25674582	21.424	0.200153
38	2015	21	0.052065	3.80111	43105298	7	0	44.7906	0.792083
38	2014	20	-0.374411	1.63895	43101098	8	0	44.7906	0.785173
38	2013	19	0.014411	1.38016	43171098	9	0	44.7906	0.703714
38	2012	18	0.0144		43102398	8	0	44.7906	0.682689
38	2011	17	0.013713		37251098	8	0	44.7906	0.697332
38	2010	16	0.162047		23300000	8	0	38.7113	0.642323
38	2009	15	0.154347		10614777	9	0	18.407	0.676062
38	2008	14	1.44426		27000000	12	0	29.8389	0.681087
38	2007	13			56853070	4	0	29.8389	10.4277
38	2006	12		3.72975	63712690	6	0	29.8389	3.21484
38	2005	11	-0.687324	1.45483	54712690	6	0	29.8389	0.634538
38	2004	10	-0.054226	1.55293	27712690	6	1000	29.8389	0.515389
38	2003	9	0.065669	1.51294	44712690	8	1000	29.8389	0.502127
38	2002	8	0.084448	2.01116		8	0		0.423694
38	2001	7	0.020069	2.49655		5	0		0.246205
38	2000	6	0.013986	2.79104			0		0.263643
38	1999	5	-0.355322	2.03883			0		0.423187
38	1998	4	-0.111824	1.64859					0.365228
38	1997	3	0.068658	1.48136					0.376296
38	1996	2	0.067912	1.25112					0.517532
38	1995	1	0.12848	1.17023					0.44862
38	1994	0	0.172119	1.28594					0.353306
39	2022	28	0.073435	0.92777		29	1700465	59.1719	0.570554
39	2021	27	0.146731	1.01303		31	1133643	59.3102	0.630773
39	2020	26	0.111631	1.0001		20	1133643	58.1998	0.631672
39	2019	25	0.045607	0.951001		20	1133643	58.1175	0.680212
39	2018	24	0.077638	0.944346		26	944702	57.9989	0.670181
39	2017	23	0.073048	1.08098		21	669102	58.0155	0.668943
39	2016	22	0.018781	1.01499		22	903102	55.4397	0.685954
39	2015	21	0.064008	1.1072		19	1094602	48.0326	0.667536
39	2014	20	0.111206	1.16523		20	847102	53.5211	0.689185
39	2013	19	0.107548	1.09597		11	497102	53.7287	0.662616
39	2012	18	0.087282	1.06301		21	0	53.7291	0.648892
39	2011	17	0.169288	1.07048		18	497102	25.5382	0.664184
39	2010	16	0.14843	1.57297		13	826904	25	0.645179
39	2009	15	0.068284	1.33728		16	826904	24.817	0.576357
39	2008	14	0.11284	0.939337		17	826904	21.8034	0.567842
39	2007	13	0.189576	1.69176		17	824503	16.5458	0.565698
39	2006	12	0.245305	1.96059		20	687086	16.2324	0.478015
39	2005	11	0.272261	1.20318		7	624624	16.2324	0.397342
39	2004	10	0.299464	1.39657		11	312312	16.2324	0.510913
39	2003	9	0.129164	1.33761		9	237023	16.2324	0.398354
39	2002	8	0.160985	1.07921		9	346331		0.552344
39	2001	7	0.206123	1.2879		3	230887		0.501066
39	2000	6	0.208192	1.13981			230887		0.602372
39	1999	5	0.119511	1.05666			230887		0.674741
39	1998	4	0.169788	1.07876					0.596028
39	1997	3	0.164616	1.19625					0.604101
39	1996	2	0.197988	1.22266					0.648379
39	1995	1	0.260149	1.09867					0.675142
39	1994	0	0.204803	1.10957					0.584234
40	2022	28	-0.027404	0.837492			0	39.0363	0.557906
40	2021	27	-0.052126	0.84271	583172065	11	0	39.0363	0.557142
40	2020	26	-0.085361	0.809312	585053427	10	100	39.0363	0.534554
40	2019	25	-0.070791	0.831874	583557513	16	100	39.0363	0.563673
40	2018	24	0.077306	0.920839	420896607	17	100	38.9867	0.576703
40	2017	23	0.04671	1.19119	414405607	23	0	30.9812	0.600067
40	2016	22	0.015992	1.10993	140497805	17	0	30.9812	0.365806
40	2015	21	0.046806	1.83098	162925925	18	0	29.8768	0.804167
40	2014	20	0.041917	1.4208	163074315	12	0	19.7963	0.702902
40	2013	19	0.082129	1.17623	93521454	13	199891	19.7963	0.683762
40	2012	18	0.16664	1.42068	163680976	18	556435	19.7963	0.593918
40	2011	17	0.142525	1.33211	163468929	13	556435	19.7963	0.477982
40	2010	16	0.104572	1.60691	172705767	12	606435	19.7963	0.613091
40	2009	15	0.049414	1.7718	206894288	14	606435	19.7963	0.641099
40	2008	14	-0.135604	1.25738	94041162	14	820294	12.8012	0.594995
40	2007	13	0.061828	2.16288	109963970	13	865314	13.1668	0.498439
40	2006	12	0.027223	1.1406	88529409	11	815314	12.2631	0.567207
40	2005	11	0.011143	1.01408	148720562	8	819666	29.3639	0.554129
40	2004	10	0.038089	1.14201	139066402	6	819666	29.3639	0.566793
40	2003	9	0.045753	1.38008	149249540	6	819666	29.3639	0.650589
40	2002	8	-0.297358	1.54778		5	1348644		0.630707
40	2001	7	-0.136332	1.61746		7	1348644		0.458917
40	2000	6	0.007225	1.83083			1348644		0.450155
40	1999	5	0.128362	1.65922			1348644		0.409808
40	1998	4	0.065462	1.24606					0.365837
40	1997	3	0.099569	1.47891					0.314533
40	1996	2	0.104484	1.43685					0.413337
40	1995	1	0.119449	1.04622					0.538571
40	1994	0	0.174155	1.1053					0.504936
42	2022	28	0.001096	0.92004		4	1122350	52.6261	0.77605
42	2021	27	0.00794	0.930832		7	1148500	33.0707	0.801428
42	2020	26	0.019515	0.952447		10	1148500	52.6246	0.815569
42	2019	25	0.084061	0.98251		13	2102400	49.7708	0.822497
42	2018	24	0.054126	0.995526		16	2102400	49.3665	0.833525
42	2017	23	0.088453	1.06574		16	3255000	47.368	0.842186
42	2016	22	0.037798			16	4537074	47.368	0.799012
42	2015	21	0.071196	1.2424		16	4537074	47.351	0.771898
42	2014	20	0.092589	1.24944		11	180564	28.8317	0.796201
42	2013	19	0.132216	1.38289		8	90282	28.4877	0.616542
42	2012	18	0.141926	1.25418		7	90282	29.7496	0.613915
42	2011	17	0.126194	1.10686		11	90282	29.7496	0.646232
42	2010	16	0.151793	1.26053		7	126009	29.7496	0.648746
42	2009	15	0.129048	1.50512		10	126009	29.7496	0.680323
42	2008	14	0.003898	0.955843		11	189048	29.7496	0.686198
42	2007	13	0.1067	1.37152		11	189048	29.7496	0.645092
42	2006	12	0.049926	1.18847		6	201561	29.7496	0.61768
42	2005	11	0.08146	1.0192		6	158786	34.8001	0.502436
42	2004	10	0.009489	0.98251		6	121867	34.8001	0.678512
42	2003	9	0.045023	1.0159		7	165250	62.8001	0.683146
42	2002	8	0.052561	1.05321		7	207783		0.658847
42	2001	7	0.09104	1.12174		6	207783		0.647935
42	2000	6	0.099604	1.22341			207783		0.598079
42	1999	5	0.100827	1.205			207783		0.589668
42	1998	4	0.0921	1.20427					0.588691
42	1997	3	0.132758	1.53404					0.59333
42	1996	2	0.231903	1.51946					0.392311
42	1995	1	0.282302	1.13468					0.520603
42	1994	0	0.225819	1.17467					0.484049
43	2021	27
43	2020	26
43	2019	25
43	2018	24	0.168666	1.00782		12	139000	22.3533	0.630899
43	2017	23	-0.007552	1.09821		15	139000	22.3533	0.759415
43	2016	22	0.029044	1.15866		19	241000	22.3533	0.78246
43	2015	21	0.078953	1.14542		15	241000	22.3533	0.794793
43	2014	20	0.115446	1.09009		12	0	22.3533	0.79297
43	2013	19	0.121433	0.996371		20	0	22.3533	0.767877
43	2012	18	0.107914	1.06053		24	9600	22.3533	0.720261
43	2011	17	0.147302	0.882828		22	4800	22.3533	0.693301
43	2010	16	0.125101	1.03601		15	27300	22.3533	0.70257
43	2009	15	0.045004	1.09948		19	20475	22.3533	0.677765
43	2008	14	0.013615	0.931273		13	27300	22.3533	0.633892
43	2007	13	0.154485	1.30816		15	27820	22.3533	0.560218
43	2006	12	0.222823	1.1171		9	27820	29.1218	0.73713
43	2005	11	0.197027	1.0845		6	21400	32.8432	0.669629
43	2004	10	0.121887	1.15635		9	21400	32.8432	0.691317
43	2003	9	0.105025	1.19369		6	54460	32.8432	0.579788
43	2002	8	0.105312	1.3719		3	93660		0.634879
43	2001	7	-0.480397	1.39374		4	93660		0.705181
43	2000	6	0.041149	1.36086			187320		0.616141
43	1999	5	0.04064	1.16662			187320		0.59268
43	1998	4	0.062591	1.16181					0.580486
43	1997	3	0.110687	1.2789					0.543296
43	1996	2	0.112209	1.24212					0.555327
43	1995	1	0.10769	1.04066					0.470568
43	1994	0	0.169328	1.11976					0.412763
45	2022	28	0.027733	1.21636		10	96000	46.2111	0.282367
45	2021	27	0.01895	1.09931		11	96000	46.2111	0.288691
45	2020	26	0.011155	0.902737		9	322700	46.0973	0.215358
45	2019	25	-0.004806	0.942106		10	544100	45.9556	0.149354
45	2018	24	-0.018009	0.865684		7	841000	45.7816	0.251066
45	2017	23	0.020909	1.28985		13	834000	45.7816	0.160336
45	2016	22	-0.025368	1.79837		12	93000	46.2111	0.164936
45	2015	21	0.003908	2.39025		8	93000	46.2111	0.267673
45	2014	20	-0.051721	1.73926		7	93000	46.2111	0.221956
45	2013	19	0.020551	1.35145		11	93000	46.2111	0.194236
45	2012	18	-0.062155	1.31927		12	100050	54.2644	0.307152
45	2011	17	0.035714	1.67396		10	100050	54.2644	0.242557
45	2010	16	0.030245	2.54866		13	100050	54.2644	0.186933
45	2009	15	0.077072	4.07943		11	163500	59.1444	0.385411
45	2008	14	0.105968	1.34635		8	70500	60.6721	0.262577
45	2007	13	0.026853	1.64184		7	70500	60.6721	0.345222
45	2006	12	0.02985	1.22473		6	70500	60.6721	0.331581
45	2005	11	0.069144	1.19131		4	100800	66.2359	0.327173
45	2004	10	0.082706	1.37798		5	100800	66.2359	0.3579
45	2003	9	0.082128	1.3016		5	67200	66.2359	0.402522
45	2002	8	0.002276	1.40643		5	76560		0.504975
45	2001	7	0.076769	1.71087		3	79620		0.516163
45	2000	6	0.084038	1.54974			79620		0.529598
45	1999	5	0.084804	1.3361			91620		0.569901
45	1998	4	-0.504378	1.24992					0.572791
45	1997	3	0.042021	1.10157					0.439487
45	1996	2	0.038996	1.11999					0.446273
45	1995	1	0.051401	0.971931					0.430872
45	1994	0	0.085191	1.09595					0.415513
46	2022	28	-14.8612	1.05322			929600	55.9554	0.991498
46	2021	27	-0.950244	0.963698	3729871479	30	1459600	62.8281	0.87507
46	2020	26	-0.134944	0.900942	3731593512	33		68.4861	0.806729
46	2019	25	0.043087	0.947008	3717592906	16		68.4861	0.813872
46	2018	24	0.036338	0.980811	3624808248	15	26241104	68.4861	0.865957
46	2017	23	0.112475	1.05884	3671353684	17	1759786	67.1515	0.85357
46	2016	22	0.1228	1.12197	3657562405	19	3919786	66.5877	0.851677
46	2015	21	0.175424	1.35451	3503165718	30	2180000	73.8197	0.87189
46	2014	20	0.132981	1.45861	3497595038	27	8698000	73.6654	0.823456
46	2013	19	0.122167	1.26475	3650852160	18	14523786	73.6654	0.763096
46	2012	18	0.086813	1.50457	3587286253	17	14523786	73.6654	0.710283
46	2011	17	0.028975	1.47574	1847369131	15	14923800	73.6654	0.638528
46	2010	16	0.014318	1.10667	1916001953	15	14982000	73.6654	0.626553
46	2009	15	0.043147	1.20198	1942873684	21	22000	60.432	0.602118
46	2008	14	0.024126	1.04541	922266037	19	22000	74.1522	0.563166
46	2007	13	0.153084	2.13736	568454261	24	4000	61.0692	0.454089
46	2006	12	0.071629	1.42544	144694688	13	4000	61.0692	0.51173
46	2005	11	0.054914	0.95316	143711264	12	0	28.1678	0.63326
46	2004	10	0.072492	0.984888	117689503	9	0	48.1662	0.587554
46	2003	9	0.041734	1.01534	117676103	5	0	48.1662	0.65242
46	2002	8	0.040188	1.10275		9	0		0.551451
46	2001	7	0.050107	1.2578		6	0		0.483815
46	2000	6	0.062371	1.72371			54184		0.507113
46	1999	5	0.179523	1.86404			54184		0.380344
46	1998	4	0.209734	2.02433					0.477377
46	1997	3	0.108804	1.88034					0.505232
46	1996	2	0.12291	2.29088					0.492928
46	1995	1	0.068974	1.05759					0.549927
46	1994	0	0.140561	1.19449					0.570801
47	2003	9
47	2002	8
47	2001	7		4.27863		8			6.10942
47	2000	6	-1.20041	1.26893					0.916934
47	1999	5	-0.621849	1.11823					0.828266
47	1998	4	0.014366	1.0987					0.731765
47	1997	3	0.154988	1.1687					0.734701
47	1996	2	0.15819	1.15431					0.743551
47	1995	1	0.206954	1.0753					0.714816
47	1994	0	0.195673	1.09868					0.693404
48	2022	28	0.299013	1.38078	384391576	5	0	38.0689	0.848175
48	2021	27	0.155751	1.4381	293699996	9	0	43.038	0.827464
48	2020	26	0.315585	1.64974	353481115	9	0	42.8823	0.719174
48	2019	25	0.487121	1.97762	307053494	11	84080	41.6499	0.632612
48	2018	24	0.366857	2.11508	313258023	20	81631	41.6498	0.763554
48	2017	23	-0.195778	2.80086	294061283	11	7168539	31.6498	0.818492
48	2016	22	0.007269		288399602	13	7168539	31.6498	0.578484
48	2015	21	0.261454	7.75998	152959366	13	7168539	28.5419	0.58659
48	2014	20	0.198734	2.7284	106925081	9	0	26.358	0.695063
48	2013	19	-0.020546	3.81837	119248287	9	0	26.358	0.636463
48	2012	18	0.061276	2.71981	124351459	15	0	24.1316	0.592418
48	2011	17	1.1095	3.08892	102998657	7	0	26.358	0.648379
48	2010	16		3.60456	123135645	7	0	26.358	1.03015
48	2009	15		3.17142	150277069	8	11250	26.358	1.00044
48	2008	14		1.45116	151956769	8	15000	26.358	1.10768
48	2007	13		2.24344	162524840	10	15000	26.358	1.15771
48	2006	12		1.45677	197969205	8	0	26.358	1.1426
48	2005	11	0.077439	1.21167	229197300	7	0	26.358	0.894275
48	2004	10	0.134248	1.21089	229197300	6	0	26.358	0.914882
48	2003	9	0.107474	1.24014	154263300	7	0	26.358	0.936217
48	2002	8	0.171408	1.41433		7	0		0.938073
48	2001	7	-1.30185	1.4924		8	141588		0.939828
48	2000	6	-1.10543	2.16868			141588		0.842001
48	1999	5	0.101723	2.79115			102600		0.615806
48	1998	4	0.078551	1.84501					0.636859
48	1997	3	0.038392	1.22591					0.606687
48	1996	2	0.10725	1.30836					0.665932
48	1995	1	0.109612	1.07341					0.69732
48	1994	0	0.0988	1.12061					0.615764
49	2022	27	0.201769	1.70237			106330	22.9287	0.662442
49	2021	26	0.231515	2.29905		9	217500	22.8591	0.681789
49	2020	25	0.262293	2.22562		7	150000	44.8012	0.687771
49	2019	24	0.234107	1.63025		13	150000	44.8012	0.673751
49	2018	23	0.232096	1.41054		9	0	45.2277	0.743297
49	2017	22	0.2004	1.82824		9	0	45.2277	0.761753
49	2016	21	0.233108	2.38567		9	0	45.2277	0.708479
49	2015	20	0.257216	4.07295		7	0	45.2277	0.647971
49	2014	19	0.34065	2.12573		9	0	45.2277	0.803558
49	2013	18	0.421595	3.65583		6	0	45.676	0.806481
49	2012	17	0.367787	2.99792		13	0	47.3117	0.750595
49	2011	16	0.36742	2.70457		8	42187	48.6513	0.698867
49	2010	15	0.315065	4.9052		5	56250	48.6513	0.672747
49	2009	14	-0.227301	2.02589		9	56250	50.4513	0.734349
49	2008	13	-0.007169	1.5266		7	75000	53.1513	0.653792
49	2007	12	0.022758	1.94753		10	60000	53.1513	0.674799
49	2006	11	0.11668	1.37597		11	12800	53.0439	0.597285
49	2005	10	0.114002	1.3947		16	12800	53.0439	0.643976
49	2004	9	0.033969	1.36937		20	0	61.5148	0.626804
49	2003	8	-0.294912	1.73576		14	181	66.5246	0.592952
49	2002	7	0.013015	2.02621		11	0		0.585805
49	2001	6	0.097777	1.88371		8	0		0.683133
49	2000	5	0.002154	2.54549			23756		0.559544
49	1999	4	0.08649	1.67611			23756		0.488891
49	1998	3	0.136393	1.48164					0.511048
49	1997	2	-0.020343	1.40836					0.605987
49	1996	1	0.005231	1.30736					0.569795
49	1995	0	0.015848	1.03549					0.545538
50	2022	27	0.003562	0.89284		12	38100	15.8523	0.626341
50	2021	26	0.044231	0.966506		13	38100	15.8523	0.566435
50	2020	25	0.043926	1.0269		9	51800	15.8523	0.543647
50	2019	24	0.031054	1.09082		12	62600	19.0228	0.591951
50	2018	23	0.037835	0.932635		13	62600	19.0228	0.566855
50	2017	22	0.055766	1.44314		16	102400	20.8099	0.511848
50	2016	21	0.041368			12	110100	20.8099	0.365342
50	2015	20	0.041935	1.4144		13	120400	25.7628	0.387465
50	2014	19	0.080238	1.4243		11	22500	25.7628	0.454445
50	2013	18	0.086903	1.40083		12	22500	45.6217	0.588088
50	2012	17	0.045012	1.19044		8	22500	45.6217	0.608351
50	2011	16	0.088196	1.08107		9	22500	45.6217	0.6375
50	2010	15	0.056453	1.41608		12	22500	45.6217	0.687552
50	2009	14	-0.147664	1.14439		4	97695	45.6217	0.675933
50	2008	13	-0.035592	0.975189		10	97700	45.6217	0.602524
50	2007	12	0.037492	1.23789		11	65130	45.6217	0.513285
50	2006	11	0.109353	1.46333		5	89160	52.6177	0.440434
50	2005	10	0.071903	1.16283		9	52200	59.8509	0.407777
50	2004	9	0.123969	1.27897		7	52200	59.8509	0.501001
50	2003	8	0.065826	1.2019		10	44580	59.8509	0.395307
50	2002	7	-0.053271	1.22247		12	82772		0.360586
50	2001	6	0.035244	1.48719		3	82772		0.184597
50	2000	5	0.094034	1.6276			95172		0.43023
50	1999	4	0.065464	1.41722			95172		0.355626
50	1998	3	0.085836	1.5112					0.2942
50	1997	2	0.237679	1.63458					0.533196
50	1996	1	0.105713	1.21885					0.570753
50	1995	0	0.18386	1.12952					0.598616
55	2022	26	0.049164	0.855185	262775193	6	5119057	11.1124	0.543327
55	2021	25	0.040563	0.88868	271964000	6	3069457	11.1124	0.543997
55	2020	24	0.070084	0.884892	277002260	8	3069457	10.8711	0.540957
55	2019	23	0.066287	0.943638	241749005	8	1908757	10.2229	0.53991
55	2018	22	0.432355	0.903842	232937042	6	1908757	9.797	0.512594
55	2017	21	0.355378	1.3761	232534622	6	1889657	8.7156	0.575245
55	2016	20	0.284927	1.84302	256051011	7	1296057	8.7156	0.660779
55	2015	19	0.051134	2.50963	211668210	10	1296057	9.0862	0.701165
55	2014	18	0.07127	2.17292	269762738	12	1039057	9.0862	0.644927
55	2013	17	0.066937	1.75116	112441303	8	1039057	9.0862	0.5322
55	2012	16	0.005563	1.59402	111307583	11	139257	9.0862	0.502397
55	2011	15	0.051543	1.49188	68034838	8	139257	9.0862	0.46746
55	2010	14	0.044124	2.13967	80390535	14	92838	9.0862	0.450407
55	2009	13	0.051703	2.48905	93793164	7	86764	10.0402	0.518206
55	2008	12	0.030642	1.33016	98860595	8	86764	10.9244	0.550492
55	2007	11	0.035954	1.97804	129200969	9	78877	12.4954	0.503713
55	2006	10	0.016735	1.4708	129964745	8	71706	17.0109	0.61824
55	2005	9	-0.138464	1.19162	130909298	7	46800	20.2429	0.648528
55	2004	8	0.010718	1.42481	136734013	5	46800	20.2429	0.613731
55	2003	7	0.015588	1.22563	136286661	8	41300	20.2429	0.422107
55	2002	6	-0.214006	1.32597		5	66500		0.356263
55	2001	5	0.037284	1.67476		7	79100		0.244795
55	2000	4	0.070225	1.62495			77700		0.19345
55	1999	3	0.069222	1.4077			77700		0.105551
55	1998	2	0.185529	1.67301					0.139418
55	1997	1	0.179196	2.43932					0.151575
55	1996	0	0.272894	2.76101					0.14651
56	2022	26	-0.571857	1.24144			990800	18.1496	0.792816
56	2021	25	-0.371678	1.20134	678599624	13	3467426	20.6193	0.690232
56	2020	24	-0.066134	0.856241	732395305	16	8309126	21.6701	0.588872
56	2019	23	0.013731	0.903192	759063741	18	8309126	21.7253	0.554071
56	2018	22	0.020436	0.93299	614149324	13	9118226	21.6015	0.561924
56	2017	21	0.036299		749074268	16	8680326	20.9869	0.591611
56	2016	20	0.021133	1.22203	374838941	16	1371626	21.4908	0.482337
56	2015	19	0.007669	1.48268	82180168	12	685813	21.4908	0.374701
56	2014	18	-0.18554	0.983125	77044065	9	685813	13.7003	0.628363
56	2013	17	1.11678	0.972776	96149656	11	571511	13.7003	0.555532
56	2012	16		2.42456	84191684	10	571511	13.7003	1.20186
56	2011	15		2.80435	123871342	9	453909	13.7003	1.2517
56	2010	14		2.35305	96330844	11		13.7003	1.09739
56	2009	13	-0.100187	2.02828	89259955	12	427680	13.7003	0.906939
56	2008	12	-0.335386	1.72683	73529220	12	427680	13.7003	0.868018
56	2007	11	0.260789	2.69448	68375608	12	547580	13.7003	0.808284
56	2006	10	-0.232854	1.52838	91932278	9	547580	13.7003	0.78888
56	2005	9	0.112946	0.965183	108194286	5	436700	19.029	0.705693
56	2004	8	-0.623312	1.3801	111406778	9	436700	19.029	0.81813
56	2003	7	-0.011146	1.28412	115185325	6	580700	19.029	0.649585
56	2002	6	-0.09191	1.51385		8	550500		0.65023
56	2001	5	0.053006	1.57253		7	550500		0.633398
56	2000	4	0.08246	1.58824			460800		0.607166
56	1999	3	0.089283	1.216			460800		0.643349
56	1998	2	0.008173	1.08094					0.600298
56	1997	1	0.099974	1.12507					0.544601
56	1996	0	0.135112	1.46848					0.522845
56	1995	-1
58	2022	26	0.016333	2.08266			165900	56.5434	0.538946
58	2021	25	0.038406	1.4246		12	165900	56.7001	0.54314
58	2020	24	0.012164	1.43226		17	183000	56.7001	0.574448
58	2019	23	0.041093	1.47368		19	74100	56.7001	0.594452
58	2018	22	0.009611	1.3127		20	210205	56.7009	0.656307
58	2017	21	0.119347	1.44415		17	222586	56.7009	0.630906
58	2016	20	0.080881	3.06806		24	92586	30.2446	0.309922
58	2015	19	0.064254			12	95586	30.2446	0.357337
58	2014	18	0.052612	2.07437		17	35586	30.2446	0.437772
58	2013	17	0.050702	1.82337		18	35586	30.2446	0.327471
58	2012	16	0.040268	1.75727		12	47286	30.2446	0.211593
58	2011	15	0.052026			17	47286	30.2446	0.209863
58	2010	14	0.054148	2.52962		11	47286	30.2446	0.199613
58	2009	13	-0.282487	3.32268		12	47286	30.2446	0.186105
58	2008	12	0.041816	0.942861		13	47286	30.2446	0.159902
58	2007	11	0.050563	2.1363		15	60320	30.2446	0.206745
58	2006	10	-0.10075	1.02093		5	60482	30.2446	0.518072
58	2005	9	-0.147145	0.949908		7	41300	32.6876	0.520537
58	2004	8	0.071807	1.04851		6	41300	32.6876	0.507736
58	2003	7	0.116735	1.15035		6	8900	32.6876	0.515973
58	2002	6	0.089353	1.19297		9	34650		0.541992
58	2001	5	-0.235357	1.2864		4	86624		0.562002
58	2000	4	0.005478	1.19694			138598		0.45749
58	1999	3	0.102616	1.19517			178002		0.502354
58	1998	2	0.094335	0.995708					0.329504
58	1997	1	0.198444	1.19708					0.412733
58	1996	0	0.22334	1.2246					0.479281
59	2022	25	0.03978	0.870483		9		27.1623	0.537197
59	2021	24	0.062966	0.89911		9		27.1623	0.53655
59	2020	23	0.024446	0.810643		9		27.1623	0.494189
59	2019	22	0.074153	0.849944		10		32.1623	0.51817
59	2018	21	0.081827	0.869618		15		32.1623	0.576934
59	2017	20	0.153278	1.07288		10		32.1623	0.591054
59	2016	19	0.166738	1.2218		11		32.1623	0.646672
59	2015	18	0.039331	1.08882		9		47.5365	0.691936
59	2014	17	-0.156758	1.13612		14		50.8551	0.725987
59	2013	16	-0.022401	0.956381		10		51.1393	0.745773
59	2012	15	0.002698	1.02403		9		51.1393	0.774421
59	2011	14	0.111577	1.05528		9		51.1393	0.735552
59	2010	13	0.062361	1.22589		8		51.1393	0.750634
59	2009	12	0.031623	1.27538		9		51.1393	0.702672
59	2008	11	0.063913	1.00294		10		51.1393	0.640793
59	2007	10	0.042315	1.14675		9		60.2584	0.368114
59	2006	9	0.049424	1.0556		4		60.2584	0.596686
59	2005	8	0.148153	1.04615		5		60.2584	0.599404
59	2004	7	0.096483	1.16407		6		69.2578	0.51901
59	2003	6	0.004486	1.14851		6		69.2578	0.514617
59	2002	5	-0.044971	1.20885		4			0.482108
59	2001	4	0.002872	1.2286		4			0.4402
59	2000	3	0.002543	1.33627					0.412831
59	1999	2	0.069889	1.14497					0.441376
59	1998	1	0.013304	1.17081					0.401276
59	1997	0	0.165586	1.46817					0.521275
60	2022	25	0.080768	1.00088		13	60000	34.9001	0.531575
60	2021	24	0.088719	1.15057		11	60000	32.8806	0.501386
60	2020	23	0.085647	1.17918		10	1075826	27.5064	0.47259
60	2019	22	0.076681	1.19608		13	1075826	27.5064	0.440773
60	2018	21	0.084873	1.17521		15	1716595	27.5064	0.450591
60	2017	20	0.105093	1.79676		9	1263396	27.5064	0.448532
60	2016	19	0.041615	1.96924		12	1384804	29.5844	0.515829
60	2015	18	0.033045	2.35813		13	1520615	29.5844	0.503239
60	2014	17	0.084365	1.91697		11	1885841	31.7311	0.540798
60	2013	16	0.066443	1.45758		13	2534577	31.7311	0.561427
60	2012	15	0.075284	1.82193		7	2245889	31.7311	0.495988
60	2011	14	0.164156	1.73397		9	2245889	31.7311	0.525585
60	2010	13	0.168819	3.06206		14	2179524	31.7311	0.6138
60	2009	12	0.110016	3.04444		11	1428613	31.7311	0.594227
60	2008	11	0.101983	1.36831		13	1491530	31.7311	0.498024
60	2007	10	0.322763	3.47043		9	754556	31.7311	0.525661
60	2006	9	0.342387	1.6691		10	816614	31.6271	0.538094
60	2005	8	0.185391	1.14552		11	360576	34.7647	0.67793
60	2004	7	0.10752	1.1242		6	371700	46.6667	0.732312
60	2003	6	0.055714	1.18855		8	366700	46.6667	0.746424
60	2002	5	0.049371	1.1341		7	407700		0.748833
60	2001	4	0.038821	1.1865		6	523200		0.757734
60	2000	3	0.120718	1.30317			523200		0.743872
60	1999	2	0.121288	1.08144			384800		0.728417
60	1998	1	0.107669	1.17779					0.577221
60	1997	0	0.112484	1.21697					0.57146
61	2022	25	0.043547	1.10272			37500	33.997	0.641841
61	2021	24	0.066286	1.1629		8	37500	33.997	0.638294
61	2020	23	0.062325	1.25091		10	37500	33.997	0.634451
61	2019	22	0.059225	1.13336		10	373561	33.997	0.649514
61	2018	21	0.015208	1.08624		11	392561	33.997	0.653134
61	2017	20	0.009545	1.34938		12	2057197	28.7595	0.659883
61	2016	19	0.014928	1.85198		7	7084654	28.7595	0.637762
61	2015	18	0.007275	2.4055		11	7246114	26.7595	0.622803
61	2014	17	0.021994	2.10185		7	7217438	24.7625	0.554065
61	2013	16	0.035309	1.54158		13	9803026	24.3056	0.499835
61	2012	15	0.024297	1.33246		16	18032280	24.6784	0.593047
61	2011	14	0.063438	1.465		14	10017934	21.5168	0.564772
61	2010	13	0.073961	1.90441		6	10280186	21.5168	0.585435
61	2009	12	0.045122	1.6363		16	13037589	21.5168	0.50535
61	2008	11	0.036867	1.35835		8	13421095	21.5168	0.446161
61	2007	10	0.104747	2.13803		8	486794	22.8817	0.561746
61	2006	9	0.043664	1.47602		8	622393	22.8817	0.529593
61	2005	8	0.051799	0.97535		10	887847	22.8817	0.582472
61	2004	7	0.017467	0.952267		6	1165301	22.8817	0.570279
61	2003	6	0.0599	1.14251		8	1165300	22.8817	0.519436
61	2002	5	0.126577	1.24174		10	1109813		0.591954
61	2001	4	0.092193	1.2504		5	1109813		0.560884
61	2000	3	0.092853	1.52853			1109813		0.474632
61	1999	2	0.130634	1.38932			1444817		0.5434
61	1998	1	0.120364	1.52319					0.522475
61	1997	0	0.135251	1.72012					0.524382
62	2022	25	0.138008	1.30193	820197485	25	1815732	57.2751	0.52189
62	2021	24	0.153407	1.71096	805836965	20	1808482	60.5258	0.568913
62	2020	23	0.11797	1.56377	806999660	21	1808482	70.7561	0.50159
62	2019	22	0.125585	1.80801	555555589	27	1692792	70.7561	0.496825
62	2018	21	0.149567	1.66624	555074978	28	1162891	70.7561	0.500546
62	2017	20	0.102065	2.346	556289726	21	20659586	70.7561	0.477586
62	2016	19	0.10774	3.19188	554653077	26	20659586	70.7561	0.410328
62	2015	18	0.101581	4.39817	502963600	30	20659586	70.7561	0.404929
62	2014	17	0.198138	2.91249	500103198	9		74.9648	0.411927
62	2013	16	0.202697	2.21066	501784544	17		74.9648	0.588971
62	2012	15	0.176812	1.48454	520106809	13	10000	74.9648	0.679874
62	2011	14	0.027999	1.11262	501376948	15	57159	74.9648	0.620521
62	2010	13	0.0987	1.2531	500200018	19	57159	74.9648	0.531336
62	2009	12	0.119883	1.46314	142640701	11	112523	74.9648	0.383852
62	2008	11	0.023343	0.976706	145743428	16	123568	45.9519	0.332836
62	2007	10	0.034974	1.60379	144371043	14	123568	45.9519	0.347281
62	2006	9	0.043225	1.23392	142460426	11	177357	45.9519	0.424918
62	2005	8	0.020256	0.965222	142044766	6	136429	52.5	0.477468
62	2004	7	0.027685	1.04664	141988105	6	136429	52.5	0.477476
62	2003	6	0.001266	1.29653	142264443	6	136429	52.5	0.1192
62	2002	5	0.021051	1.32612		8	175827		0.146489
62	2001	4	0.050721	1.70444		7	213007		0.078358
62	2000	3	0.084393	2.44997			418477		0.092913
62	1999	2	0.106355	1.7762			594575		0.204825
62	1998	1	0.123614	1.8641					0.198222
62	1997	0	0.139533	1.94521					0.509414
63	2022	25	0.130856	1.29225	1490784056	23	970992	21.2807	0.670948
63	2021	24	0.132036	1.51246		14	631096	21.3046	0.684246
63	2020	23	0.102373	1.54584	1458500440	17	753896	22.4449	0.693813
63	2019	22	0.152201	1.64936	1526568285	15	658030	27.1754	0.731206
63	2018	21	-0.210837	1.31133	1542238552	18	573730	30.3355	0.745184
63	2017	20	0.118694	1.60913	1668264785	13	3989615	30.3355	0.684777
63	2016	19	-0.034435	1.1494	1638356426	14	6009893	30.3451	0.711347
63	2015	18	0.086284	1.22932	1390228513	15	10084447	30.5925	0.641433
63	2014	17	0.103746	1.27458	1294967954	10	7868230	30.7834	0.752458
63	2013	16	0.060681	1.17343	1540767444	15	8641292	30.7834	0.763931
63	2012	15	-0.115052	1.08256	1485526594	14	11319806	30.7607	0.789302
63	2011	14	0.085325	1.24541	1310108792	9	10651681	30.7607	0.750505
63	2010	13	0.139271	1.50267	942329748	18	8038608	32.4523	0.703371
63	2009	12	0.150186	1.75293	782569350	10	5941909	33.8668	0.737368
63	2008	11	0.125921	1.34923	471416756	11	2065858	35.5153	0.701499
63	2007	10	0.112617	1.62534	398398143	13	1224616	35.0773	0.670988
63	2006	9	0.083979	1.5147	488650933	5	1240591	37.4102	0.566276
63	2005	8	0.126778	1.28917	644229149	4	1240591	37.4102	0.513487
63	2004	7	0.125622	1.24113	423177830	11	984457	44.1076	0.537692
63	2003	6	0.154493	1.1723	348886588	6	699925	52.8528	0.66534
63	2002	5	0.137215	1.08065		5	706691		0.637813
63	2001	4	0.152705	1.37841		3	666613		0.56238
63	2000	3	0.192586	1.65852			341611		0.691529
63	1999	2	0.142041	1.74127			438976		0.533399
63	1998	1	0.340068	2.05142					0.559891
63	1997	0	0.172889	1.99097					0.483291
65	2022	24	0.093867	0.987956			0	43.1135	0.612401
65	2021	23	0.098957	0.991091		12	0	42.8943	0.6463
65	2020	22	0.12592	0.976456		16	0	43.1712	0.655597
65	2019	21	0.1356	1.06663		9	0	43.1718	0.630137
65	2018	20	0.134049	1.09289		14	0	43.1718	0.597413
65	2017	19	0.131694	1.3618		13	0	43.1718	0.640241
65	2016	18	0.144314	1.65818		10	0	43.1718	0.698646
65	2015	17	0.10649			10	0	52.9386	0.672985
65	2014	16	0.189919	1.69399		9	0	54.4132	0.75983
65	2013	15	0.203274	1.46898		6	0	54.4132	0.757927
65	2012	14	0.184197	1.24573		7	0	54.4132	0.756321
65	2011	13	0.132485	1.593		8	0	54.4132	0.723701
65	2010	12	0.086729	2.30078		5	0	54.4132	0.706491
65	2009	11	0.086859	2.72731		12	0	55.546	0.77056
65	2008	10	0.070581	1.23893		10	0	58.0463	0.796744
65	2007	9	-0.126234	2.11941		9	64865	58.0463	0.680719
65	2006	8	0.03611	1.05736		7	18104	58.0463	0.649897
65	2005	7	0.055989	1.11422		7	63365	58.0463	0.669167
65	2004	6	0.092196	1.09468		6	46592	66.258	0.642657
65	2003	5	0.049783	1.23019		5	46592	55.4782	0.684074
65	2002	4	0.071061	1.271		7	46592		0.627528
65	2001	3	0.051986	1.47936		5	41600		0.61319
65	2000	2	0.102989	2.67893			113600		0.518383
65	1999	1	0.124552	1.97017			203200		0.445371
65	1998	0	0.108882	2.20523					0.296033
66	2022	25	0.015239	1.51999			279000	39.3454	0.561631
66	2021	24	0.063409	1.94279		39	279000	41.3659	0.670954
66	2020	23	0.104267	2.6801		55	159000	41.5097	0.660481
66	2019	22	0.13477	2.44883		37	385680	40.5877	0.600809
66	2018	21	0.158842	1.38523		38	445680	40.7493	0.584406
66	2017	20	0.092092	1.77388		46	31680	40.9083	0.502777
66	2016	19	0.022581	1.17034		9	31680	53.9174	0.767378
66	2015	18	-0.022384			4	31680	53.9174	0.779422
66	2014	17	-0.040122	0.978179		7	31680	53.9174	0.791154
66	2013	16	-0.087807	0.906399		6	31680	53.9174	0.77851
66	2012	15	0.009316	0.935517		6	31680	53.9174	0.738523
66	2011	14	0.04641	0.951821		5	95480	53.9174	0.68834
66	2010	13	0.076727	1.02979		6	95480	53.9174	0.674447
66	2009	12	0.078646	1.02285		5	148483	47.8151	0.700102
66	2008	11	0.010061	1.13207		7	148483	47.8151	0.539303
66	2007	10	0.055974	1.6095		7	98736	47.8151	0.467344
66	2006	9	0.036333	1.19484		3	182688	47.8151	0.263458
66	2005	8	0.193799	1.31631		7	138400	60.466	0.285766
66	2004	7	0.209132	1.45174		6	274015	60.466	0.29927
66	2003	6	0.083846	1.51478		2	274815	60.466	0.355007
66	2002	5	0.050009	1.58865		6	259393		0.432305
66	2001	4	0.059586	1.88825		4	322993		0.476183
66	2000	3	0.137639	2.53865			540600		0.455322
66	1999	2	0.258028	2.33344			327600		0.48025
66	1998	1	0.246863	1.98286					0.463868
66	1997	0	0.165027	2.40816					0.390214
68	2022	25	-0.553173	1.7964			0	26.4767	0.901682
68	2021	24	-0.179797	1.70142	461044819	10	0	26.4767	0.836634
68	2020	23	-0.230092	1.67139	466375818	9		26.4767	0.790441
68	2019	22	0.00753	1.85582	326044755	12		26.4767	0.747129
68	2018	21	-0.149183	1.97047	501448758	8	1200	26.4767	0.728095
68	2017	20	0.029877	2.26796	529815252	9	1200	26.434	0.610299
68	2016	19	0.010892	6.13572	537553179	11	1200	26.434	0.390353
68	2015	18	0.012279	15.2118	538655564	12	0	26.434	0.125987
68	2014	17	-0.905098	19.35	425841080	10	0	22.4547	0.723252
68	2013	16	-0.189992	9.0204	539426580	12	0	22.4547	0.669023
68	2012	15	0.013588	10.1719	269926930	8	0	22.4547	0.453366
68	2011	14	-0.180142		269926930	6	3465	22.4547	0.422459
68	2010	13	0.132197	8.93627	270077330	5	4620	22.4547	0.387955
68	2009	12	-10.9255	6.29049	539615780	11	6160	22.4547	0.748636
68	2008	11	0.010904	1.02078	564555229	7	8214	23.3931	0.397693
68	2007	10	-0.102101		557744766	11	12500	26.6879	0.453169
68	2006	9	0.022475	1.11945	557540466	6	12500	26.6879	0.428767
68	2005	8	0.019854	1.04781	565436277	4	22200	21.3695	0.522651
68	2004	7	0.132501	1.2639	561144065	6	22200	21.3695	0.584246
68	2003	6	0.099692	1.40524	557480966	8	24900	28.1109	0.480441
68	2002	5	0.075795	1.49626		6	24900		0.338822
68	2001	4	0.063276	1.4097		5	24900		0.469363
68	2000	3	0.097403	1.63364			24900		0.51104
68	1999	2	0.004034	1.2497			91500		0.505167
68	1998	1	-0.067657	1.20213					0.455084
68	1997	0	0.108594	1.32242					0.423022
69	2022	25	-0.126872	0.875379		7	6326934	47.0103	0.743891
69	2021	24	0.059211	0.887026		6	6326934	47.0103	0.748394
69	2020	23	0.142449	0.901594		7	9688028	47.0103	0.75826
69	2019	22	0.150983	0.929928		6	9278730	47.0062	0.749767
69	2018	21	0.146371	0.936183		8	9258730	46.9972	0.737692
69	2017	20	0.142319	1.01443		9	7021458	53.468	0.698911
69	2016	19	0.151944	1.04546		9	13987864	53.468	0.671215
69	2015	18	0.12432	1.08276		17	16901697	57.6635	0.634098
69	2014	17	0.173372	1.12516		6	18005853	56.8951	0.660105
69	2013	16	0.179209	1.05333		9	20302792	56.6319	0.685297
69	2012	15	0.184951	1.19128		6	26915632	56.6182	0.699528
69	2011	14	0.181619	1.14808		5	21229333	56.5198	0.711698
69	2010	13	0.226273	1.19947		10	11854074	56.3633	0.696934
69	2009	12	0.162826	1.58658		13	20143074	56.3633	0.627589
69	2008	11	0.169162	1.50564		15	24159840	48.2658	0.504461
69	2007	10	0.140903	3.33823		8	12868906	47.7013	0.542387
69	2006	9	0.184374	2.29349		10	170770	55.8959	0.48491
69	2005	8	0.162846	1.7688		8	166268	65.5437	0.438888
69	2004	7	0.160392	1.43769		5	133414	69.1772	0.426652
69	2003	6	0.128739	1.48558		9	164268	68.599	0.393046
69	2002	5	0.216216	1.62448		5	70200		0.43448
69	2001	4	0.170264	1.79959		5	70200		0.418652
69	2000	3	0.090328	2.1485			58500		0.261846
69	1999	2	0.087608	1.51558			116640		0.424585
69	1998	1	0.111629	1.66643					0.335966
69	1997	0	0.105735	1.57825					0.278474
70	2022	22	0.022784	1.43569			0	37.3153	0.699494
70	2021	21	-0.238911	1.34768		27	45180	37.0702	0.697191
70	2020	20	0.019601	1.43894		20	243475	36.1042	0.705036
70	2019	19	0.127328	1.81836		13	243475	36.174	0.5931
70	2018	18	0.136898	1.29828		17	197950	39.1841	0.694881
70	2017	17	0.132219	1.59516		14	142950	39.1841	0.688177
70	2016	16	0.087949	2.15434		14	99375	39.1841	0.6724
70	2015	15	-0.202183	2.79996		16	108675	39.1841	0.64449
70	2014	14	0.056135			10	172425	45.3289	0.51634
70	2013	13	0.055254	1.61966		8	179925	45.3289	0.482769
70	2012	12	0.055885	1.32348		14	259900	49.1365	0.509238
70	2011	11	0.04566	1.43842		11	3000	49.1365	0.495641
70	2010	10	0.071877	2.13849		13	27694	49.1365	0.454388
70	2009	9	0.055188	2.32821		11	21520	49.1365	0.401516
70	2008	8	0.050818	1.13445		6	27694	49.1365	0.386032
70	2007	7	0.017767	2.00539		11	32925	49.1365	0.334518
70	2006	6	0.00431	1.12586		5	43900	49.1365	0.370422
70	2005	5	-0.274211			5	0	51.1926	0.375914
70	2004	4	0.006258	1.15477		7	0	32.7031	0.380564
70	2003	3	0.006363	1.18423		7	0	29.8631	0.385022
70	2002	2	0.001498	1.37941		7	0		0.3732
70	2001	1	0.049741	1.66454		3	0		0.409079
70	2000	0	0.071734	2.20018			0		0.424588
78	2022	24	-0.162367	1.07939			19732853	44.221	0.831447
78	2021	23	0.035284	1.06087	1235256446	8	29531646	44.221	0.805651
78	2020	22	-0.005513	1.08495	1242962435	12	29531646	44.221	0.811438
78	2019	21	0.065587	1.05657	1238165884	14	29531646	44.0329	0.809302
78	2018	20	0.101996	1.01243	1272884927	9	16496599	45.9623	0.825944
78	2017	19	0.127325	1.20786	1238340792	12	16496599	45.9623	0.790373
78	2016	18	0.084867	1.45162	190628454	16	16496599	45.9346	0.647212
78	2015	17	0.241938	2.2074	207368028	14	10788503	23.9804	0.832078
78	2014	16	0.046914	1.55643	258498632	9	1261203	24.662	0.814926
78	2013	15	0.121458	1.40379	181744852	11	1261203	24.662	0.764565
78	2012	14	0.095633	1.46673	181959152	13	1261203	27.6556	0.819737
78	2011	13	0.063738	1.66726	181959285	16	1261203	27.6556	0.799178
78	2010	12	0.06124	2.65675	213353882	18	1261203	27.6556	0.782385
78	2009	11	0.000883	3.21088	213713813	18	1261203	32.5353	0.781156
78	2008	10	0.021568	1.30261	214360617	19	1253334	32.5353	0.718892
78	2007	9	0.051277	1.97805	170781990	17	1227201	34.3794	0.710526
78	2006	8	0.034988	1.13864	172811699	17	1179720	34.3794	0.753361
78	2005	7	-0.914381	1.03508	168811300	26	545052	49.0848	0.797985
78	2004	6	0.019342	0.979237	167294450	23	64000	49.0848	0.555009
78	2003	5	0.027736	1.02332	167168300	14	65050	49.0848	0.569147
78	2002	4	0.022232	1.0623		10	60000		0.398365
78	2001	3	0.059878	1.20663		7	68000		0.351179
78	2000	2	0.260325	1.8972			144000		0.7263
78	1999	1	0.152108	2.01072			166000		0.679753
78	1998	0	0.14899	2.77026					0.229986
88	2022	25	0.044711	1.03348			35032	67.483	0.337973
88	2021	24	0.047409	1.12292		12	0	67.483	0.26846
88	2020	23	0.038934	1.33344		18	0	67.483	0.2492
88	2019	22	0.048217	1.24998		11	0	67.3695	0.257485
88	2018	21	0.062726	1.19078		14	0	67.3695	0.248857
88	2017	20	0.061177	1.84136		12	0	67.3695	0.238875
88	2016	19	0.05939	1.89243		9	0	67.3695	0.215342
88	2015	18	0.086082	2.35423		9	72271	67.3695	0.229364
88	2014	17	0.085444	2.99932		10	72271	67.3695	0.188218
88	2013	16	0.083171	2.18903		7	96271	67.3695	0.085955
88	2012	15	0.090702	1.56111		11	96271	67.3695	0.074929
88	2011	14	0.09389	1.46503		12	148155	67.3695	0.077074
88	2010	13	0.101885	1.19985		8	123462	67.3695	0.078657
88	2009	12	0.115456	1.39373		6	123462	67.3695	0.079491
88	2008	11	0.150249	1.12292		14	178712	67.3695	0.080665
88	2007	10	0.188515	2.35417		8	178712	67.3695	0.044432
88	2006	9	0.201138	1.59234		13	284050	67.3695	0.063385
88	2005	8	0.20619	1.55979		9	227240	73.8956	0.073653
88	2004	7	0.19961	1.73343		13	267240	73.8956	0.086783
88	2003	6	0.290624	1.59757		10	107400	78.6325	0.259593
88	2002	5	0.300387	1.40446		8	107400		0.377334
88	2001	4	0.275592	1.44935		9	107400		0.516397
88	2000	3	0.0825	1.42408			129000		0.5514
88	1999	2	0.077375	1.35427			174000		0.269636
88	1998	1	0.104929	1.31743					0.237439
88	1997	0	0.105972	1.43765					0.271798
89	2022	24	-0.105491	1.21584		7		56.9686	0.574362
89	2021	23	-0.001688	1.11807		10		56.9686	0.547947
89	2020	22	0.003222	1.31853		11		56.9686	0.210235
89	2019	21	0.050136	1.56747		11		56.9686	0.138555
89	2018	20	0.058488	1.32098		9		56.9686	0.13351
89	2017	19	0.060162	1.50481		11		56.9686	0.144605
89	2016	18	0.053634	1.45562		8		56.9686	0.141008
89	2015	17	0.051969	1.54198		7		56.9686	0.142207
89	2014	16	0.034861	1.14881		6		61.2995	0.376038
89	2013	15	0.065153	0.958888		6		61.2997	0.341296
89	2012	14	0.079805	0.919065		8		61.3552	0.293495
89	2011	13	0.097258	1.01425		8		61.3556	0.251293
89	2010	12	0.123545	1.20645		9		61.3556	0.104214
89	2009	11	0.112256	1.50052		9		61.3556	0.103256
89	2008	10	0.054238	1.30483		10		61.3556	0.139359
89	2007	9	0.134394	2.67519		9		54.63	0.093281
89	2006	8	0.124757	1.73043		9		54.63	0.093135
89	2005	7	0.118	1.26217		10		54.63	0.103925
89	2004	6	0.089965	1.42486		7		63.9921	0.114141
89	2003	5	0.107685	1.51188		7		63.9921	0.128453
89	2002	4	0.129918	1.546		9			0.082687
89	2001	3	0.155329	1.75565		8			0.165517
89	2000	2	0.160008	1.98146					0.240763
89	1999	1	0.199226	2.13678					0.232222
89	1998	0	0.12111	1.55225					0.10854
90	2022	23	0.13988	0.943856		12	105000	23.4748	0.79643
90	2021	22	0.152157	0.968943		14	265790	23.4748	0.785596
90	2020	21	0.134887	1.00126		20	341610	23.4748	0.774743
90	2019	20	0.127699	1.00602		12	170820	23.4748	0.760364
90	2018	19	0.088738	0.933024		15	120000	23.4748	0.724716
90	2017	18	0.090795	1.13613		14	1400	23.4748	0.74455
90	2016	17	0.070418	1.17526		9	1400	23.4748	0.671569
90	2015	16	0.063307	1.32628		9	1000	23.4748	0.625577
90	2014	15	0.114022	1.35623		12	0	36.3494	0.664769
90	2013	14	0.112257	1.03492		10	0	36.3494	0.655718
90	2012	13	0.077653	1.06891		14	5675	36.3494	0.624482
90	2011	12	0.066199	1.00775		7	5159	36.3494	0.590704
90	2010	11	0.023685	1.06987		14	5159	36.3494	0.539683
90	2009	10	0.02189	1.45716		12	3869	36.3494	0.552343
90	2008	9	-0.055094	0.895539		8	107928	36.3494	0.613565
90	2007	8	0.054831	1.2375		8	155409	36.3494	0.532721
90	2006	7	0.061832	1.16108		9	242878	40.8456	0.543272
90	2005	6	0.055925	0.96841		6	135854	50.6946	0.60164
90	2004	5	0.037154	1.02036		7	244588	50.6946	0.571556
90	2003	4	0.047615	1.09616		5	281232	50.6946	0.545737
90	2002	3	0.064393	1.15928		6	388888		0.60832
90	2001	2	0.090758	1.2021		3	368888		0.665752
90	2000	1	0.099494	1.37651			399210		0.669283
90	1999	0	0.112555	1.28555			432198		0.629548
96	2022	22	0.022568	1.57431		7	0	55.5436	0.054761
96	2021	21	0.024188	1.54836		8	0	55.5436	0.055024
96	2020	20	0.046522	1.7096		10	0	55.5436	0.07023
96	2019	19	0.04714	2.07792		5	0	55.5436	0.07143
96	2018	18	0.044697	1.87167		6	0	55.5436	0.055786
96	2017	17	0.064528	2.73497		6	0	55.5436	0.0593
96	2016	16	0.128805	3.1939		6	0	55.5436	0.051592
96	2015	15	0.07397	4.06816		5	0	55.4113	0.089219
96	2014	14	0.023071	2.09062		7	0	57.6082	0.070359
96	2013	13	0.036486	1.43723		9	0	57.6082	0.085742
96	2012	12	0.011646	1.10829		6	0	57.6082	0.09312
96	2011	11	0.051932	1.19147		6	0	57.6082	0.088711
96	2010	10	0.050551	1.90852		9	0	57.6082	0.079303
96	2009	9	0.068165	2.29559		8	78336	57.6082	0.102706
96	2008	8	0.081264	1.11142		8	78336	38.753	0.05046
96	2007	7	0.152358	1.91762		10	65280	36.1052	0.132568
96	2006	6	0.096057	1.15304		7	65280	36.1052	0.15856
96	2005	5	0.054353	1.16824		6	48000	44.3273	0.141975
96	2004	4	0.117294	1.284		5	0	44.3273	0.142328
96	2003	3	0.115768	1.4557		5	48000	44.3273	0.148348
96	2002	2	0.108578	1.5705		7	0		0.20012
96	2001	1	0.088202	1.68563		8	0		0.224336
96	2000	0	0.075968	1.73564					0.292703
99	2022	22	0.03319	1.07455		8	0	30.179	0.207693
99	2021	21	0.050236	1.20762		10	700	30.179	0.251649
99	2020	20	0.059391	1.16787		10	700	38.6291	0.347693
99	2019	19	0.06226	1.18558		6	700	38.6291	0.42148
99	2018	18	0.049691	1.03803		10	700	38.6291	0.434482
99	2017	17	0.0312	1.42752		10	700	38.6291	0.455037
99	2016	16	0.031187	1.86262		6	700	38.6291	0.412218
99	2015	15	0.061643	2.23819		8	0	38.6291	0.432835
99	2014	14	0.075553	2.25949		11	0	39.5288	0.388661
99	2013	13	0.079182	1.61286		9	0	42.1828	0.360138
99	2012	12	0.072783	1.55259		6	0	46.6457	0.435512
99	2011	11	0.081691	1.73385		7	0	46.6457	0.3603
99	2010	10	0.077183	1.88266		5	0	46.6457	0.356164
99	2009	9	0.074417	1.52694		5	0	46.6457	0.391922
99	2008	8	0.065897	1.06951		6	0	46.6457	0.378659
99	2007	7	0.062819	1.9514		6	0	46.6457	0.402758
99	2006	6	0.05506	1.18216		5	0	46.6457	0.36697
99	2005	5	0.07253	1.158		7	0	57.1308	0.359594
99	2004	4	0.071493	1.25966		6	0	57.1308	0.333052
99	2003	3	0.07145	1.25158		5	0	57.1308	0.27825
99	2002	2	0.067867	1.31863		9	0		0.33386
99	2001	1	0.069958	1.62035		5	0		0.188921
99	2000	0	0.062072	2.10194			0		0.245365
100	2022	18	0.013532	0.84755		13	816570282	6.7894	0.632944
100	2021	17	0.125028	0.897539		11	816147318	8.2576	0.612464
100	2020	16	0.056244	1.03247		14	815891948	8.2576	0.650817
100	2019	15	0.057257	0.980635		9	813447988	9.031	0.612465
100	2018	14	0.066783	0.875775		8	648856568	7.8227	0.684216
100	2017	13	0.065469	0.994039		13	646315369	7.842	0.662227
100	2016	12	0.046725	0.972744		15	646315369	7.1921	0.689087
100	2015	11	0.085837	1.09522		13	646315369	7.1835	0.663286
100	2014	10	0.157582	1.08394		12	653585545	8.7869	0.710795
100	2013	9	0.144537	0.999027		13	529725071	9.7354	0.744391
100	2012	8	0.062903	0.980421		9	502631916	9.7989	0.74628
100	2011	7	0.086659	0.9533		15	468804442	9.7989	0.739467
100	2010	6	0.026111	0.956049		9	252470532	9.7989	0.661685
100	2009	5	0.083473	1.18669		14	180606132	11.1874	0.721231
100	2008	4	0.070921	1.02366		14	118604981	12.704	0.732179
100	2007	3	0.058124	1.40348		16	126668403	12.7353	0.726481
100	2006	2	-0.834373	1.03597		9	188557788	12.8435	0.796919
100	2005	1	-0.221854	0.978617		10	263047617	25.2204	0.742927
100	2004	0	0.01244	0.996091		9	257473908	25.2204	0.686053
100	2003	-1	0.238533					25.2204	0.67395
100	2002	-2	0.300127						0.696312
100	2001	-3	0.169821						0.642611
100	2000	-4	0.159767						0.712785
150	2022	22		1.43323			0	26.4712	1.18666
150	2021	21		1.84547	366389680	13	0	33.0418	1.07405
150	2020	20	-2.2304	1.41874	481254825	11	0	33.0418	0.94591
150	2019	19	-1.70355	1.50792	363175680	9	0	37.0418	0.846754
150	2018	18	0.079581	1.74503	272357449	20	0	37.0775	0.695233
150	2017	17	0.077636	2.24506	219834086	17	0	37.0775	0.68845
150	2016	16	0.295861	2.24191	298808293	16	0	37.0775	0.65133
150	2015	15	0.03271	3.44557	234441076	13	0	35.079	0.630016
150	2014	14	0.036089	2.90596	164850463	11	0	48.4832	0.673085
150	2013	13	0.115378	1.35447	157230095	8	0	48.4832	0.706744
150	2012	12	0.003308	1.52163	157085616	9	0	48.4832	0.574363
150	2011	11	0.01122	1.24624	159466316	7	0	48.4832	0.528672
150	2010	10	0.013541	1.89713	157085616	14	0	48.4832	0.285637
150	2009	9	0.137983	1.85231	157633865	6	0	48.4832	0.347549
150	2008	8	0.134971	1.12351	158326742	9	0	48.0093	0.480059
150	2007	7	0.210277	2.13207	96885800	9	0	47.2222	0.496151
150	2006	6	-0.093937		115461100	10	15500	29.903	0.151366
150	2005	5	-0.196508	1.10093	96885800	6	15500	29.903	0.182658
150	2004	4	0.019038	1.21327	164810300	8	0	29.903	0.082247
150	2003	3	-0.163052	1.56556	198083300	8	0	21.1667	0.074292
150	2002	2	-0.088735	1.73407		10	0		0.024902
150	2001	1	0.003844	1.87228		7	0		0.017576
150	2000	0	0.063017	2.9495			0		0.116321
151	2022	22	-0.386085	1.53418			0	39.7937	0.732907
151	2021	21	0.045142	1.30835		18	0	39.7937	0.608654
151	2020	20	-0.455963	1.88249		9	0	45.3585	0.64677
151	2019	19	0.009231	1.81291		10	0	45.3585	0.60374
151	2018	18	0.083389	1.84747		8	0	45.3585	0.536344
151	2017	17	0.089287	2.10775		5	5000	45.3585	0.54077
151	2016	16	0.101078	3.08957		6	0	45.3585	0.517535
151	2015	15	0.132295	3.3182		8	0	45.3585	0.579701
151	2014	14	0.112395	2.41892		9	0	47.7235	0.656582
151	2013	13	0.0945	1.42726		11	0	50.0886	0.606677
151	2012	12	0.048598	1.60706		9	0	50.0886	0.45525
151	2011	11	-0.012599	2.27933		7	0	48.0918	0.272902
151	2010	10	0.00879	3.28812		8	0	48.0918	0.190006
151	2009	9	0.032394	2.20198		8	0	49.7811	0.197865
151	2008	8	0.04883	1.08229		7	0	49.7811	0.224753
151	2007	7	0.045455	2.42321		9	0	49.7811	0.15343
151	2006	6	0.053467	1.03829		11	0	49.7811	0.589225
151	2005	5	0.04072	0.987725		7	0	60.8149	0.622527
151	2004	4	0.044361	1.01979		10	0	60.8149	0.597171
151	2003	3	0.047645	1.2202		7	0	60.8149	0.239428
151	2002	2	0.059339	1.99771		5	0		0.181809
151	2001	1	0.111456	1.81089		2	0		0.274825
151	2000	0	0.083446	2.34554			0		0.23842
153	2022	22	0.086018	1.57773		8	5190000	10.7922	0.607369
153	2021	21	0.070276	1.57139	95086526	3	0	11.4827	0.591833
153	2020	20	0.07051	1.35702	89167525	6	0	11.4827	0.601789
153	2019	19	0.06074	1.20669	79965784	8	0	11.4827	0.627174
153	2018	18	0.046995	1.11159	93652595	5	0	11.3039	0.570549
153	2017	17	0.053544	1.45775	94983325	9	1021400	11.3039	0.559038
153	2016	16	0.039653	2.15212	95295523	8	0	11.4827	0.537108
153	2015	15	0.026572		35274629	10	0	11.4827	0.486291
153	2014	14	0.035849	2.15019	90863230	9	0	11.4827	0.487414
153	2013	13	0.025788	1.51811	79099930	9	0	7.642	0.467801
153	2012	12	0.023344	1.55739	76462200	8	0	14.7509	0.465688
153	2011	11	0.012969	1.54629	76562200	6	0	14.7509	0.419497
153	2010	10	0.053696	2.28773	76462200	9	0	14.7509	0.40916
153	2009	9	0.03493	1.87515	83817984	4	0	14.7509	0.436987
153	2008	8	0.023235	1.1299	90727614	9	0	14.7509	0.438817
153	2007	7	0.009218	1.62548	119527614	11	0	14.7509	0.413116
153	2006	6	0.035692	1.11447	95993949	7	8100	14.7509	0.417703
153	2005	5	0.01547	1.0626	79889800	8	6000	18.8809	0.451264
153	2004	4	0.016993	1.23682	79971800	9	0	18.8809	0.340271
153	2003	3	0.031459	1.69745	39985900	5	0	18.8809	0.21838
153	2002	2	0.046041	1.48075		6	0		0.180515
153	2001	1	0.046194	1.69494		5	0		0.244304
153	2000	0	0.049332	2.17			0		0.161132
155	2022	22	0.146291	1.79713		18		36.1762	0.546268
155	2021	21	0.092437	2.57846		18		35.3207	0.580014
155	2020	20	0.06454	1.64876		14		26.2047	0.507244
155	2019	19	0.078027	1.17623		14		26.2047	0.417335
155	2018	18	0.10847	1.07999		15		26.2047	0.475944
155	2017	17	0.103786	1.43306		14		26.2047	0.458189
155	2016	16	0.303215			12		26.2047	0.030155
155	2015	15		9.33433		23		30.5319	3.2619
155	2014	14		4.06613		20		42.5319	1.64989
155	2013	13	-0.941385	1.25005		22		58.5957	0.74215
155	2012	12	0.001062	1.12916		14		63.4894	0.536233
155	2011	11	-0.150193	1.17141		5		63.4894	0.523088
155	2010	10	-0.128388	1.46676		5		63.4894	0.495575
155	2009	9	0.03762	1.70599		4		63.4894	0.396789
155	2008	8	0.076776	1.12112		7		63.4894	0.352525
155	2007	7	0.076574	1.79527		11		63.4894	0.349825
155	2006	6	0.079621	1.04154		7		63.4894	0.340483
155	2005	5	0.143614	1.09069		6		72.3404	0.305274
155	2004	4	0.0021	1.07375		10		72.3404	0.337143
155	2003	3	0.056564	1.22343		5		72.3404	0.206898
155	2002	2	0.042612	1.20152		5			0.230126
155	2001	1	0.039783	1.30293		3			0.288543
155	2000	0	0.074034	1.58517					0.258339
156	2022	22	0.054027	0.966894				36.4335	0.448888
156	2021	21	0.063896	1.03162	1010773730	8		36.2966	0.433444
156	2020	20	0.068526	1.05815	937070531	15		36.2966	0.40751
156	2019	19	0.058671	1.22504	967829756	6		41.8468	0.300245
156	2018	18	0.060511	1.04367	1025936093	11		41.8468	0.277813
156	2017	17	0.061791	1.28667	1110633140	8		41.8468	0.280398
156	2016	16	0.059385	1.76854	1155408007	7		41.8468	0.279278
156	2015	15	0.057526	2.13649	1295954931	15		41.8468	0.269583
156	2014	14	0.173928	1.48699	1056806089	13		52.3086	0.602917
156	2013	13	0.140851	1.26244	1029714301	9		52.3086	0.643314
156	2012	12	0.204409	1.18244	29601260	15		54.299	0.74873
156	2011	11			30153381	9		14.9736	1.69575
156	2010	10			29847260	15		14.9736	2.00302
156	2009	9			31118560	10		14.9736	2.37346
156	2008	8			36991257	4		14.9736	2.627
156	2007	7			28899970	14		14.9736	1.96847
156	2006	6			51312898	15		29.8539	2.00448
156	2005	5		1.40024	51117000	7		29.8539	1.69068
156	2004	4	-1.71971	1.0476	52503000	11		29.8539	0.844552
156	2003	3	0.03231	1.09705	51716534	14		29.8539	0.49416
156	2002	2	0.055584	1.32281		12			0.324125
156	2001	1	0.029596	1.58872		9			0.281018
156	2000	0	0.047419	2.02029					0.269259
157	2022	22	0.041854	0.935609		9	36400942	18.1908	0.53886
157	2021	21	0.109543	1.02619		10	36400942	18.1958	0.522225
157	2020	20	0.153596	1.21669		10	39891342	17.4547	0.588158
157	2019	19	0.10814	1.11422		11	32739175	17.6033	0.570609
157	2018	18	0.05047	0.905477		11	33498427	17.7443	0.585172
157	2017	17	0.032646	0.967453		9	45958347	17.7793	0.540256
157	2016	16	-0.02394	0.972495		8	15044028	18.0789	0.576009
157	2015	15	0.002245	1.00344		6	13808928	18.0802	0.566712
157	2014	14	0.015222	1.11401		7	18709406	18.5267	0.56006
157	2013	13	0.093977	0.999509		7	19248073	18.5284	0.530345
157	2012	12	0.182791	1.27254		8	2444422	18.528	0.53707
157	2011	11	0.229364	1.2687		8	2485535	18.5286	0.502181
157	2010	10	0.16699	1.62394		7	1911948	16.7681	0.563865
157	2009	9	0.318612	1.52042		9	716852	24.9913	0.77615
157	2008	8	0.303433	1.30167		11	780882	41.8614	0.771943
157	2007	7	0.354885	3.56685		10	0	41.8614	0.560398
157	2006	6	0.206307	1.73493		10	0	41.8614	0.56291
157	2005	5	0.17484	1.1182		6	0	49.835	0.575902
157	2004	4	0.228417	1.18866		8	0	49.835	0.536709
157	2003	3	0.183512	1.46366		8	0	49.835	0.514607
[truncated: 75,780 more rows]
